# Supplementary material for: Dengue virus reduces AGPAT1 expression to alter phospholipids and enhance infection in Aedes aegypti
Source: PLoS Pathog. 2019 Dec 9;15(12):e1008199. doi: 10.1371/journal.ppat.1008199 (PMC6922471; doi:10.1371/journal.ppat.1008199)
Supplement: S2 Table — The three tabs contain compound detected on cell, midgut and mosquito with the following information: ionization mode (positive and negative), phase detection (polar and non-polar), the mass average m/z between replicate, the retention time average Rt in minutes between replicates, the MS/MS spectrum fragmentation and intensity, adducts [M+H]+ and [M-H]-, metabolites of importance in Fig 1C, regulated compound with abundance between DENV-infected and uninfected samples (p-value < 0.05 and |log2 fold change| ≥ 1) and annotation classes with the first 3 ranks of identification by MS-Finder. (XLSX) [file ppat.1008199.s013.xlsx]

## Sheet: Cell
METABOLOMIC ANALYSIS OF CELL AFTER DENV INFECTION
								Red shows significantly regulated metabolite abundance between DENV-infected and uninfected samples (p-value < 0.05, log2 fold change ≥ 1 or ≤ -1)
								6h DENV vs Mock		12h DENV vs Mock		24h DENV vs Mock		48h DENV vs Mock		Annotation
Ionization mode	Phase detection	Average Mz	Average Rt (min)	MS/MS spectrum	Adduct	Metabolites in Fig 1C	Regulated compound	p-value	Log2 (FC)	p-value	Log2 (FC)	p-value	Log2 (FC)	p-value	Log2 (FC)	Classes	Ontology 1	Ontology 2	Ontology 3	Structure rank 1	Structure rank 2	Structure rank 3	Databases 1	Databases 2	Databases 3	Formula 1	Formula 2	Formula 3	Total score 1	Total score 2	Total score 3
Negative	Non-polar	108.902	7.98	108.90289:4094	[M-H]-			0.66223	0.048096	0.31475	0.53921	0.58805	0.27452	0.036897	0.67563	No annotation
Negative	Polar	119.035	16.71	59.09107:15389	[M-H]-			0.0055863	0.5701	0.66099	0.15439	0.56844	-0.26042	0.29692	-0.45841	Organic acid	Beta hydroxy acids and derivatives	Short-chain hydroxy acids and derivatives	Sugar acids and derivatives	(S)-3,4-Dihydroxybutyric acid	2,4-Dihydroxybutanoic acid	4-Deoxyerythronic acid	HMDB=HMDB0000337,ChEBI=CHEBI:86371,FooDB=FDB021961,BMDB=BMDB00337,LipidMAPS=LMFA01050378;LMFA01050461,Urine=HMDB0000337,Feces=HMDB0000337,CSF=HMDB0000337,Serum=HMDB0000337,UNPD=UNPD130472	HMDB=HMDB0000360,ChEBI=CHEBI:86348,FooDB=FDB021980,BMDB=BMDB00360,LipidMAPS=LMFA01050385,Urine=HMDB0000360,CSF=HMDB0000360,Serum=HMDB0000360	HMDB=HMDB0000498;HMDB0002453,ChEBI=CHEBI:86347;CHEBI:86391,FooDB=FDB022077;FDB023007,BMDB=BMDB00498;BMDB02453,LipidMAPS=LMFA01050397,Urine=HMDB0000498;HMDB0002453,Serum=HMDB0000498;HMDB0002453	C4H8O4	C4H8O4	C4H8O4	9.1764	9.0205	9.0034
Positive	Non-polar	119.086	3.96	65.03918:221 69.03295:600 69.03702:600 71.04919:89 71.08787:94 73.03008:74 77.03841:494 78.04633:134 79.05435:537 80.06138:95 81.03458:359 81.06741:363 82.98255:695 83.04929:690 83.08563:686 85.02908:445 85.99929:99 86.03175:98 86.06001:98 86.09806:96 86.97559:150 91.03831:5674 91.05454:5680 92.05865:562 93.07063:312 95.04718:68 97.10067:73 98.97605:370 99.04457:375 100.07711:183 102.04607:48 103…	[M+H]+			0.17033	-0.17502	0.71285	0.018488	0.22589	2.0755	0.067229	0.96831	Other	Dialkylthioethers	Alkylthiols	Alpha amino acids	Dipropyl sulfide	1-Hexanethiol	2,4-Diaminobutyric acid	HMDB=HMDB0031431,FooDB=FDB003594,UNPD=UNPD160904	HMDB=HMDB0039806,FooDB=FDB019456,UNPD=UNPD153138	HMDB=HMDB0002362;HMDB0006284,KNApSAcK=C00001353;C00034868,ChEBI=CHEBI:16028;CHEBI:48950;CHEBI:58761;CHEBI:64307,DrugBank=DB03817,FooDB=FDB012588;FDB022978;FDB030953,BMDB=BMDB06284,LipidMAPS=LMFA01100052,Urine=HMDB0002362;HMDB0006284,Feces=HMDB0002362,Serum=HMDB0002362;HMDB0006284,PubChem=6971272;134490,PlantCyc=CPD-470,UNPD=UNPD152775;UNPD54736	C6H14S	C6H14S	C4H10N2O2	8.1651	8.0531	8.0326
Positive	Polar	120.966	15.08	63.10976:54	[M+H]+			0.29928	-0.41338	0.64674	-0.24371	0.74335	-0.15863	0.96305	-0.0080102	No annotation
Negative	Polar	121.03	13.84	77.22676:80	[M-H]-			0.19476	0.93097	0.20715	0.23041	0.046053	0.26295	0.54755	-0.29132	Organic acid	Benzoic acids	Hydroxybenzaldehydes	Hydroxybenzaldehydes	Benzoic acid	4-Hydroxybenzaldehyde	2-Hydroxybenzaldehyde	HMDB=HMDB0001870,KNApSAcK=C00000207,ChEBI=CHEBI:16150;CHEBI:30746,DrugBank=DB03793,SMPDB=PW_C001243,YMDB=YMDB02301,T3DB=T3D4785,FooDB=FDB008739;FDB030689,NANPDB=NANPDB_1354,STOFF=STOFF_2181,Urine=HMDB0001870,Saliva=HMDB0001870,Feces=HMDB0001870,ECMDB=ECMDB04023,Serum=HMDB0001870,PubChem=243;242,PlantCyc=BENZOATE,UNPD=UNPD128843;UNPD51284	HMDB=HMDB0011718,KNApSAcK=C00002657,ChEBI=CHEBI:17597,DrugBank=DB03560,FooDB=FDB010504,NANPDB=NANPDB_366;NANPDB_1490,BMDB=BMDB11718,Feces=HMDB0011718,Serum=HMDB0011718,PubChem=126,PlantCyc=4-HYDROXYBENZALDEHYDE,UNPD=UNPD133174	HMDB=HMDB0034170,KNApSAcK=C00031273,ChEBI=CHEBI:16008,T3DB=T3D4892,FooDB=FDB003871;FDB012456,Feces=HMDB0034170,PubChem=6998,PlantCyc=SALICYLALDEHYDE,UNPD=UNPD148762	C7H6O2	C7H6O2	C7H6O2	8.4116	8.0685	8.0685
Negative	Polar	122.025	15.09	78.1409:96	[M-H]-			0.26404	0.42926	0.95099	0.01608	0.31827	-0.36693	0.86726	0.057931	Pyrimidine/pyridine	Pyridinecarboxylic acids	Pyridinecarboxylic acids	Pyridinecarboxylic acids	Nicotinic acid	Picolinic acid	Isonicotinic acid	HMDB=HMDB0001488,KNApSAcK=C00000208,ChEBI=CHEBI:15940;CHEBI:32544,DrugBank=DB00627,SMPDB=PW_C001145,YMDB=YMDB00224,T3DB=T3D2841,FooDB=FDB001014;FDB003781;FDB031056,STOFF=STOFF_81,BMDB=BMDB01488,Urine=HMDB0001488,Saliva=HMDB0001488,Feces=HMDB0001488,ECMDB=ECMDB01488,CSF=HMDB0001488,Serum=HMDB0001488,PubChem=938;937,PlantCyc=NIACINE,UNPD=UNPD79707	HMDB=HMDB0002243,KNApSAcK=C00002063,ChEBI=CHEBI:28747;CHEBI:38184,FooDB=FDB022926,BMDB=BMDB02243,Urine=HMDB0002243,Saliva=HMDB0002243,CSF=HMDB0002243,Serum=HMDB0002243,PubChem=6920223;1018,PlantCyc=PICOLINATE,UNPD=UNPD132262	HMDB=HMDB0060665,ChEBI=CHEBI:6032,Urine=HMDB0060665,Serum=HMDB0060665,PubChem=5922,UNPD=UNPD46588	C6H5NO2	C6H5NO2	C6H5NO2	8.5471	8.5471	8.5471
Positive	Non-polar	125.987	8.02	51.48727:57 54.14325:50 67.05222:60 67.05606:104 69.07114:312 71.08656:331 79.05718:124 80.94924:198 81.07124:697 82.94819:72 83.08601:456 84.09283:56 84.96126:1610 85.10257:278 86.09719:700 89.05948:76 90.89793:136 90.97726:1737 91.05758:69 92.27066:55 93.07273:274 95.08698:1101 96.08875:50 96.92966:181 97.10172:678 98.96202:147 98.97608:69 99.51057:105 100.95726:189 101.95143:78 102.92706:62 10…	[M+H]+			0.070095	0.32552	0.6236	0.17697	0.35461	0.36354	0.1104	0.39237	No annotation
Positive	Polar	128.674	9.33	96.98808:56	[M+H]+			0.30972	-0.31812	0.88942	0.065779	0.3618	0.2928	0.88067	0.044856	No annotation
Negative	Polar	128.96	18.18	111.24234:52	[M-H]-			0.21745	0.48361	0.80925	0.11365	0.23387	0.51682	0.68966	-0.16349	Other	Dithioacetals			methylene bis(thiocyanate)			ChEBI=CHEBI:134614,T3DB=T3D1676,STOFF=STOFF_2361			C3H2N2S2			4.2097
Positive	Polar	130.048	10.72	84.00009:217	[M+H]+		yes	0.0015422	-1.4782	0.47207	-0.52008	0.26431	-0.56376	0.45138	-0.91553	Other	Pyrrolines	Alpha amino acids and derivatives	Alpha amino acids and derivatives	1-Pyrroline-4-hydroxy-2-carboxylate	Pyroglutamic acid	Pyrroline hydroxycarboxylic acid	HMDB=HMDB0002234,ChEBI=CHEBI:16352;CHEBI:57745;CHEBI:87834;CHEBI:88149,SMPDB=PW_C001512,FooDB=FDB022921,BMDB=BMDB02234,PubChem=20849161;440282	HMDB=HMDB0000267;HMDB0000805;HMDB0060262,KNApSAcK=C00007403,ChEBI=CHEBI:16010;CHEBI:16924;CHEBI:18183;CHEBI:57606;CHEBI:57948;CHEBI:58402,DrugBank=DB03088,SMPDB=PW_C000182,YMDB=YMDB00107,T3DB=T3D4270,FooDB=FDB006738;FDB014506;FDB030581,STOFF=STOFF_7957,BMDB=BMDB00267,Urine=HMDB0000267,Saliva=HMDB0000267;HMDB0000805,Feces=HMDB0000267,ECMDB=ECMDB00805,CSF=HMDB0000267,Serum=HMDB0000267,PubChem=52891…	HMDB=HMDB0001369;HMDB0062585,ChEBI=CHEBI:27391;CHEBI:6151;CHEBI:37005;CHEBI:58509;CHEBI:62612,SMPDB=PW_C001057,YMDB=YMDB00718,FooDB=FDB022582,BMDB=BMDB01369,Saliva=HMDB0001369,ECMDB=ECMDB01369,PubChem=46926300;23615442;11966267,PlantCyc=PYRROLINE-HYDROXY-CARBOXYLATE,UNPD=UNPD4006	C5H7NO3	C5H7NO3	C5H7NO3	9.0939	9.0435	9.029
Negative	Polar	130.051	19.36	112.13451:69	[M-H]-			0.44326	-0.17257	0.17216	0.18531	0.39034	0.17423	0.41812	0.14125	Amino acid	Delta amino acids and derivatives	Short-chain keto acids and derivatives	Proline and derivatives	5-Aminolevulinic acid	5-Amino-2-oxopentanoic acid	4-Hydroxyproline	HMDB=HMDB0001149,KNApSAcK=C00007378,ChEBI=CHEBI:17549;CHEBI:12109;CHEBI:132970;CHEBI:356416,DrugBank=DB00855,SMPDB=PW_C000894,YMDB=YMDB00083,T3DB=T3D4273,FooDB=FDB022452;FDB030562,STOFF=STOFF_2566,BMDB=BMDB01149,LipidMAPS=LMFA01100055,Urine=HMDB0001149,ECMDB=ECMDB01149,Serum=HMDB0001149,PubChem=7048523;137,PlantCyc=5-AMINO-LEVULINATE,UNPD=UNPD32444	HMDB=HMDB0006272,ChEBI=CHEBI:17572;CHEBI:49268;CHEBI:58802,SMPDB=PW_C002698,FooDB=FDB023870,BMDB=BMDB06272,LipidMAPS=LMFA01060169,Saliva=HMDB0006272,PubChem=25200452;439402,PlantCyc=5-AMINO-2-OXOPENTANOATE	HMDB=HMDB0000725;HMDB0006055;HMDB0036576;HMDB0060460;HMDB0240251,KNApSAcK=C00001370,ChEBI=CHEBI:16231;CHEBI:18095;CHEBI:18240;CHEBI:28397;CHEBI:20392;CHEBI:57690;CHEBI:58375;CHEBI:58419;CHEBI:62978;CHEBI:62981;CHEBI:63137;CHEBI:63727,DrugBank=DB08847,SMPDB=PW_C002643,YMDB=YMDB00723,T3DB=T3D4413,FooDB=FDB013511;FDB030011,BMDB=BMDB00725;BMDB06055,Urine=HMDB0000725;HMDB0006055,Saliva=HMDB0000725,Fec…	C5H9NO3	C5H9NO3	C5H9NO3	9.1574	9.1489	8.8221
Negative	Polar	130.088	16.82	112.20895:55	[M-H]-			0.30262	-0.21856	0.58189	-0.1238	0.89758	-0.028283	0.010527	0.70591	Amino acid	Isoleucine and derivatives	Leucine and derivatives	L-alpha-amino acids	L-Isoleucine	L-Leucine	L-Norleucine	HMDB=HMDB0000172;HMDB0000557;HMDB0033923,KNApSAcK=C00001374,ChEBI=CHEBI:17191;CHEBI:27730;CHEBI:43433;CHEBI:20899;CHEBI:32604;CHEBI:32605;CHEBI:32608;CHEBI:32609;CHEBI:38264;CHEBI:58045;CHEBI:85306;CHEBI:85338,DrugBank=DB00167;DB01739,SMPDB=PW_C000112,YMDB=YMDB00038;YMDB00853,T3DB=T3D4364,FooDB=FDB012123;FDB012397;FDB022117,STOFF=STOFF_8345,BMDB=BMDB00172;BMDB00557,LipidMAPS=LMFA01100047,Urine=HM…	HMDB=HMDB0000687;HMDB0013773;HMDB0062203,KNApSAcK=C00001377,ChEBI=CHEBI:15603;CHEBI:28225;CHEBI:25017;CHEBI:32619;CHEBI:32620;CHEBI:32623;CHEBI:32624;CHEBI:32627;CHEBI:32628;CHEBI:57427,DrugBank=DB00149;DB01746,SMPDB=PW_C000540,YMDB=YMDB00387;YMDB00997,T3DB=T3D4365,FooDB=FDB000899;FDB001946,BMDB=BMDB00687,LipidMAPS=LMFA01100048,Urine=HMDB0000687,Saliva=HMDB0000687,Feces=HMDB0000687,ECMDB=ECMDB006…	HMDB=HMDB0001645,ChEBI=CHEBI:18347;CHEBI:42101;CHEBI:21203;CHEBI:36405;CHEBI:58455,DrugBank=DB04419,YMDB=YMDB01001,FooDB=FDB022699,BMDB=BMDB01645,LipidMAPS=LMFA01100042,Urine=HMDB0001645,Feces=HMDB0001645,Serum=HMDB0001645,PlantCyc=L-2-AMINOHEXANOATE,UNPD=UNPD122331;UNPD168222	C6H13NO2	C6H13NO2	C6H13NO2	9.1932	9.1932	9.1902
Positive	Polar	132.064	9.95	85.96149:764 89.98987:116	[M+H]+	yes	yes	0.0032178	-1.5576	0.29744	-0.39146	0.73591	-0.083435	0.40131	-0.51639	Amino acid	N-acyl-alpha amino acids	L-alpha-amino acids	Proline and derivatives	N-Acetyl-L-alanine	L-Glutamic gamma-semialdehyde	4-Hydroxyproline	HMDB=HMDB0000766,ChEBI=CHEBI:40992;CHEBI:133520,DrugBank=DB02518,YMDB=YMDB00855;YMDB01758,FooDB=FDB022231,BMDB=BMDB00766,Urine=HMDB0000766,Feces=HMDB0000766,ECMDB=ECMDB01138,UNPD=UNPD196274	HMDB=HMDB0002104,KNApSAcK=C00007475,ChEBI=CHEBI:17232;CHEBI:58066,DrugBank=DB03774;DB04388,SMPDB=PW_C001415,YMDB=YMDB00918,FooDB=FDB022847;FDB030963,BMDB=BMDB02104,ECMDB=ECMDB01305,PubChem=49791979;25245270;193305,PlantCyc=L-GLUTAMATE_GAMMA-SEMIALDEHYDE	HMDB=HMDB0000725;HMDB0006055;HMDB0036576;HMDB0060460;HMDB0240251,KNApSAcK=C00001370,ChEBI=CHEBI:16231;CHEBI:18095;CHEBI:18240;CHEBI:28397;CHEBI:20392;CHEBI:57690;CHEBI:58375;CHEBI:58419;CHEBI:62978;CHEBI:62981;CHEBI:63137;CHEBI:63727,DrugBank=DB08847,SMPDB=PW_C002643,YMDB=YMDB00723,T3DB=T3D4413,FooDB=FDB013511;FDB030011,BMDB=BMDB00725;BMDB06055,Urine=HMDB0000725;HMDB0006055,Saliva=HMDB0000725,Fec…	C5H9NO3	C5H9NO3	C5H9NO3	9.1026	8.9823	8.9739
Negative	Non-polar	132.946	8	59.01334:826 92.92715:261 94.92577:178 98.04321:41 104.95004:56 116.97255:766 118.93093:720 118.96947:720 120.92661:226 126.99805:292 127.00373:292 132.94579:7011	[M-H]-			0.5405	0.072407	0.31432	0.40966	0.65169	0.19131	0.011213	0.55485	No annotation
Negative	Polar	135.03	19.21	59.13548:350 71.22565:135 75.00199:3854 117.04361:5733	[M-H]-			0.52612	0.35847	0.54237	-0.21748	0.2445	0.36205	0.59616	0.11577	Carbohydrate	Sugar acids and derivatives	Hypoxanthines	Short-chain hydroxy acids and derivatives	Erythronic acid	Hypoxanthine	2,2,4-trihydroxybutanoic acid	HMDB=HMDB0000613;HMDB0000943;HMDB0062620,KNApSAcK=C00033834;C00034314,ChEBI=CHEBI:15908;CHEBI:37655;CHEBI:45912;CHEBI:49058;CHEBI:49059;CHEBI:49060;CHEBI:57561;CHEBI:136591,FooDB=FDB022143;FDB022331;FDB030975,BMDB=BMDB00613;BMDB00943,Urine=HMDB0000613;HMDB0000943,Saliva=HMDB0000613;HMDB0000943,Feces=HMDB0000613;HMDB0000943,CSF=HMDB0000613,Serum=HMDB0000613;HMDB0000943;HMDB0062620,PubChem=21145021…	HMDB=HMDB0000157,KNApSAcK=C00001502,ChEBI=CHEBI:17368,SMPDB=PW_C000102,YMDB=YMDB00555,T3DB=T3D4150,FooDB=FDB003949,STOFF=STOFF_8667,BMDB=BMDB00157,Urine=HMDB0000157,Saliva=HMDB0000157,Feces=HMDB0000157,ECMDB=ECMDB00157,CSF=HMDB0000157,Serum=HMDB0000157,PubChem=790,PlantCyc=HYPOXANTHINE,UNPD=UNPD77089	ChEBI=CHEBI:73967	C4H8O5	C5H4N4O	C4H8O5	8.769	8.3368	8.1309
Positive	Non-polar	135.081	3.96	65.03918:221 69.03295:600 69.03702:600 71.04919:89 71.08787:94 73.03008:74 77.03841:494 78.04633:134 79.05435:537 80.06138:95 81.03458:359 81.06741:363 82.98255:695 83.04929:691 83.08563:686 85.02908:445 85.99929:98 86.03175:97 86.06001:97 86.09806:95 86.97559:150 91.03831:5674 91.05454:5680 92.05865:562 93.07063:312 95.04718:68 97.10067:73 98.97605:370 99.04457:375 100.07711:183 102.04607:48 103…	[M+H]+			0.059993	-0.18046	0.76654	-0.021565	0.31546	1.7823	0.22789	0.79999	Organic acid	1-hydroxy-2-unsubstituted benzenoids	Styrenes	Cinnamyl alcohols	Chavicol	(Z)-4-(1-Propenyl)phenol	Cinnamyl alcohol	HMDB=HMDB0034107,KNApSAcK=C00000621,ChEBI=CHEBI:50158,FooDB=FDB012373,PubChem=68148,PlantCyc=CPD-6483,UNPD=UNPD101229	HMDB=HMDB0030839,ChEBI=CHEBI:73343,FooDB=FDB002795;FDB011918,PubChem=5474441,PlantCyc=CPD-9933,UNPD=UNPD112001	HMDB=HMDB0029697;HMDB0029698,KNApSAcK=C00032375;C00042390,ChEBI=CHEBI:17177;CHEBI:33226;CHEBI:33227,FooDB=FDB000887;FDB000888,STOFF=STOFF_7072,PubChem=5315892,PlantCyc=CINNAMYL-ALC,UNPD=UNPD10270;UNPD28633;UNPD228710	C9H10O	C9H10O	C9H10O	8.7058	8.6238	8.6096
Negative	Non-polar	141.016	8	59.01242:658 59.92245:86 89.0245:79 92.92612:115 94.92095:88 94.92719:88 102.9602:73 116.97198:979 118.93072:860 118.96793:863 120.92683:181 127.00022:354 128.96019:168 132.94592:6010 134.94279:2430 136.94128:117 141.01579:2673	[M-H]-			0.027047	0.54373	0.11781	0.607	0.4931	0.26822	0.029011	0.44846	Fatty acid	Medium-chain fatty acids	Furoic acids	Branched fatty acids	trans-trans-Muconic acid	Sumiki's acid	2,3-Methylenesuccinic acid	HMDB=HMDB0002349;HMDB0006331;HMDB0062661;HMDB0062704,ChEBI=CHEBI:16508;CHEBI:27671;CHEBI:32379;CHEBI:38407;CHEBI:27031;CHEBI:27035;CHEBI:27036;CHEBI:36157;CHEBI:36501;CHEBI:36502;CHEBI:36504,FooDB=FDB022974;FDB023893,BMDB=BMDB02349;BMDB06331,LipidMAPS=LMFA01170077;LMFA01170124,Urine=HMDB0002349,Feces=HMDB0002349,Serum=HMDB0002349,PubChem=7310978;5280518,UNPD=UNPD7335;UNPD81447;UNPD96391;UNPD226577	HMDB=HMDB0002432;HMDB0029188,ChEBI=CHEBI:89118,FooDB=FDB023004,NANPDB=NANPDB_1262,BMDB=BMDB02432,Urine=HMDB0002432,Feces=HMDB0002432,Serum=HMDB0002432,UNPD=UNPD61195	HMDB=HMDB0059762,ChEBI=CHEBI:89876,Urine=HMDB0059762	C6H6O4	C6H6O4	C6H6O4	6.8857	6.8135	6.802
Negative	Polar	141.017	18.41	59.1114:6016 123.06937:97	[M-H]-			0.015931	0.53042	0.67271	0.17055	0.79109	-0.12132	0.71978	0.13855	Fatty acid	Medium-chain fatty acids	Medium-chain fatty acids	Furoic acids	trans-trans-Muconic acid	cis,trans-4-hydroxymuconic semialdehyde	Sumiki's acid	HMDB=HMDB0002349;HMDB0006331;HMDB0062661;HMDB0062704,ChEBI=CHEBI:16508;CHEBI:27671;CHEBI:32379;CHEBI:38407;CHEBI:27031;CHEBI:27035;CHEBI:27036;CHEBI:36157;CHEBI:36501;CHEBI:36502;CHEBI:36504,FooDB=FDB022974;FDB023893,BMDB=BMDB02349;BMDB06331,LipidMAPS=LMFA01170077;LMFA01170124,Urine=HMDB0002349,Feces=HMDB0002349,Serum=HMDB0002349,PubChem=7310978;5280518,UNPD=UNPD7335;UNPD81447;UNPD96391;UNPD226577	ChEBI=CHEBI:18301;CHEBI:58434;CHEBI:66947;CHEBI:67103,LipidMAPS=LMFA01030927	HMDB=HMDB0002432;HMDB0029188,ChEBI=CHEBI:89118,FooDB=FDB023004,NANPDB=NANPDB_1262,BMDB=BMDB02432,Urine=HMDB0002432,Feces=HMDB0002432,Serum=HMDB0002432,UNPD=UNPD61195	C6H6O4	C6H6O4	C6H6O4	7.9495	7.56	7.5068
Negative	Polar	141.673	18.53	59.35318:132	[M-H]-		yes	0.035272	-1.0431	0.86362	0.091102	0.27344	0.75077	0.41356	0.39996	No annotation
Negative	Non-polar	142.975	8	59.01334:827 92.92715:217 94.92577:152 98.04321:44 104.95004:56 116.97255:765 118.93093:715 118.96947:715 120.92661:225 126.99805:284 127.00373:284 132.94579:5833 133.94609:159 134.94312:2119 136.94206:122 137.99672:177 140.00757:210 141.01581:2518 142.01875:140 142.97441:1726 143.02127:52	[M-H]-			0.0033682	-0.30997	0.51205	0.26245	0.70812	0.15651	0.025411	0.4532	No annotation
Negative	Polar	143.108	6.28	98.99516:84	[M-H]-			0.47035	0.40029	0.44321	0.31857	0.24155	0.46734	0.17298	0.73141	Fatty acid	Methyl-branched fatty acids	Fatty acid esters	Fatty acid esters	Valproic acid	Propyl pentanoate	Butyl butyrate	HMDB=HMDB0001877,ChEBI=CHEBI:39867;CHEBI:60654,DrugBank=DB00313,SMPDB=PW_C001249,T3DB=T3D2558,FooDB=FDB022722,STOFF=STOFF_1671,BMDB=BMDB01877,LipidMAPS=LMFA01020291,Serum=HMDB0001877,PubChem=3121,UNPD=UNPD138858	HMDB=HMDB0040296,ChEBI=CHEBI:89769,FooDB=FDB020018,LipidMAPS=LMFA07011005,Feces=HMDB0040296	HMDB=HMDB0039620,KNApSAcK=C00035546,ChEBI=CHEBI:87429,YMDB=YMDB01399,FooDB=FDB019248,LipidMAPS=LMFA07010418,Feces=HMDB0039620,UNPD=UNPD21841	C8H16O2	C8H16O2	C8H16O2	9.362	9.2974	9.2974
Positive	Polar	143.207	9.06	69.94691:87 97.97833:132 100.02843:105 113.24646:57	[M+H]+			0.89506	-0.072623	0.65724	-0.33461	0.97829	0.020959	0.7347	-0.13997	No annotation
Positive	Polar	146.019	14.67	104.89438:679	[M+H]+			0.50263	-0.17877	0.51098	-0.22691	0.72552	-0.13042	0.19573	0.2265	Fatty acid	Medium-chain fatty acids	Ketimines		Diatretin 2	3,4-dehydrothiomorpholine-3-carboxylic acid		HMDB=HMDB0031004,FooDB=FDB002993,UNPD=UNPD170472	ChEBI=CHEBI:27626;CHEBI:58517		C8H3NO2	C5H7NO2S		7.43	7.3861
Positive	Polar	148.059	11.9	84.22839:129 102.06003:500 130.04512:2106	[M+H]+	yes	yes	0.83503	0.23506	0.066879	-1.8175	0.042624	-1.8772	0.022615	-2.0544	Amino acid	Glutamic acid and derivatives	L-alpha-amino acids	Aspartic acid and derivatives	L-Glutamic acid	L-4-Hydroxyglutamate semialdehyde	N-Methyl-D-aspartic acid	HMDB=HMDB0000148;HMDB0003339;HMDB0060475,KNApSAcK=C00001358;C00019577,ChEBI=CHEBI:15966;CHEBI:16015;CHEBI:18237;CHEBI:29985;CHEBI:29986;CHEBI:14321;CHEBI:29987;CHEBI:29988;CHEBI:29989;CHEBI:76051,DrugBank=DB00142;DB02517,SMPDB=PW_C000095;PW_C001849,YMDB=YMDB00271,T3DB=T3D4296,FooDB=FDB012534;FDB012535;FDB012536;FDB020170;FDB020321;FDB020322;FDB023148;FDB030962,STOFF=STOFF_297,BMDB=BMDB00148;BMDB0…	HMDB=HMDB0006556,ChEBI=CHEBI:27809;CHEBI:62637,SMPDB=PW_C002808,YMDB=YMDB00720,FooDB=FDB023970,BMDB=BMDB06556,ECMDB=ECMDB06556,PubChem=25201126;440851	HMDB=HMDB0002393,ChEBI=CHEBI:31882,FooDB=FDB022992,BMDB=BMDB02393,PubChem=22880,UNPD=UNPD133883;UNPD42466	C5H9NO4	C5H9NO4	C5H9NO4	8.7882	8.7201	8.7092
Positive	Non-polar	149.024	4.81	56.28872:78 65.03812:111 66.8748:70 69.07249:143 81.07163:146 85.10108:121 87.04344:64 90.97808:83 93.03402:121 93.07032:95 95.08696:397 96.09035:59 97.10337:175 98.96452:116 99.51163:65 104.10836:65 107.08836:85 109.10267:225 112.11954:60 115.96359:58 116.0527:74 120.96546:50 121.02947:202 121.10342:134 123.11275:97 124.96576:51 126.05555:117 140.0663:59 144.93982:56 145.01076:69 146.98019:148 1…	[M+H]+			0.15831	0.14608	0.28765	0.29101	0.25419	0.34321	0.031794	0.4261	Fatty acid	Thia fatty acids	Phthalic anhydrides		2-Oxo-4-methylthiobutanoic acid	phthalic anhydride		HMDB=HMDB0001553,KNApSAcK=C00007474,ChEBI=CHEBI:16723;CHEBI:33574,DrugBank=DB02238,SMPDB=PW_C001195,YMDB=YMDB00421,FooDB=FDB011626;FDB030353,BMDB=BMDB01553,LipidMAPS=LMFA01060170,Urine=HMDB0001553,ECMDB=ECMDB01553,PubChem=4584184;473,PlantCyc=CPD-479	ChEBI=CHEBI:36605,STOFF=STOFF_5258,UNPD=UNPD97762		C5H8O3S	C8H4O3		7.2444	5.69
Negative	Polar	151.061	15.75	58.97987:3857	[M-H]-			0.13666	0.8857	0.90915	0.016651	0.59481	-0.089777	0.078329	-0.67817	Carbohydrate	Sugar alcohols	Sugar alcohols		Ribitol	L-2-(Hydroxymethyl)-1,2,3,4-butanetetrol		HMDB=HMDB0000508;HMDB0000568;HMDB0001851;HMDB0002917,KNApSAcK=C00001156;C00001171,ChEBI=CHEBI:15963;CHEBI:17151;CHEBI:18333;CHEBI:18403,DrugBank=DB01904,YMDB=YMDB00591;YMDB00778,FooDB=FDB001134;FDB001475;FDB022083;FDB022709;FDB030801,STOFF=STOFF_1057,BMDB=BMDB00508;BMDB00568;BMDB01851,Urine=HMDB0000508;HMDB0000568;HMDB0001851;HMDB0002917,Saliva=HMDB0001851;HMDB0002917,Feces=HMDB0000508;HMDB000185…	HMDB=HMDB0033730,KNApSAcK=C00036346,ChEBI=CHEBI:17702;CHEBI:48307;CHEBI:48310,FooDB=FDB011853,UNPD=UNPD59887		C5H12O5	C5H12O5		8.9779	8.9481
Negative	Polar	155.035	13.83	59.00154:195 67.06009:200 126.96683:140 137.01749:51	[M-H]-			0.056072	0.53149	0.22697	0.36926	0.95539	-0.01747	0.64621	0.14548	Fatty acid	Branched fatty acids	1,2-diols	Beta hydroxy acids and derivatives	2,3-Methyleneglutaric acid	(3R,4R)-3,4-dihydroxycyclohexa-1,5-diene-1-carboxylate	2,3-Dihydro-2,3-dihydroxybenzoic acid	HMDB=HMDB0059731,ChEBI=CHEBI:89910,Urine=HMDB0059731	ChEBI=CHEBI:75717;CHEBI:75876,PubChem=53873839	KNApSAcK=C00000737,ChEBI=CHEBI:15941;CHEBI:48968;CHEBI:48969;CHEBI:57576;CHEBI:58764,SMPDB=PW_C040770,ECMDB=ECMDB04055;ECMDB20009,PubChem=45266758;23615184;9964159	C7H8O4	C7H8O4	C7H8O4	8.2605	8.0544	7.9998
Negative	Non-polar	156.99	8	59.01242:671 59.92245:89 89.0245:81 92.92612:145 94.92095:121 94.92719:121 102.9602:70 116.97198:979 118.93072:845 118.96793:849 120.92683:171 127.00022:364 128.96019:171 132.94592:5980 134.94279:2515 136.94128:116 141.01579:2693 142.01425:136 142.97507:2052 143.02696:2054 143.97499:137 144.96941:153 152.99818:119 156.98982:13575	[M-H]-			0.27078	0.1805	0.25499	0.44585	0.55824	0.22296	0.0324	0.45987	Organic acid	Benzenesulfonic acids and derivatives			benzenesulfonic acid			ChEBI=CHEBI:64455;CHEBI:64457,STOFF=STOFF_667,PubChem=91526			C6H6O3S			6.1425
Negative	Polar	156.991	15.51	59.03689:4953 97.11591:58	[M-H]-			0.033168	0.40378	0.37106	0.31285	0.76959	-0.11753	0.7675	0.1224	Organic acid	Benzenesulfonic acids and derivatives			benzenesulfonic acid			ChEBI=CHEBI:64455;CHEBI:64457,STOFF=STOFF_667,PubChem=91526			C6H6O3S			6.2617
Negative	Polar	156.991	18.21	59.01097:1481 97.03668:250 129.0945:59	[M-H]-			0.037586	0.4625	0.74876	0.11206	0.80045	0.085306	0.52542	0.21786	Organic acid	Benzenesulfonic acids and derivatives			benzenesulfonic acid			ChEBI=CHEBI:64455;CHEBI:64457,STOFF=STOFF_667,PubChem=91526			C6H6O3S			5.9377
Negative	Polar	157.124	5.35	59.0138:66	[M-H]-			0.87102	-0.20726	0.90108	-0.10088	0.57204	0.31194	0.7536	-0.10033	Fatty acid	Fatty alcohol esters	Fatty acid methyl esters	Fatty acid esters	Octyl formate	Methyl caprylate	Propyl hexanoate	HMDB=HMDB0038603,ChEBI=CHEBI:87496,FooDB=FDB017994,LipidMAPS=LMFA07010980,UNPD=UNPD3014	HMDB=HMDB0031291,KNApSAcK=C00051552,ChEBI=CHEBI:87432,YMDB=YMDB01339,FooDB=FDB003337,STOFF=STOFF_5449,LipidMAPS=LMFA07010446,UNPD=UNPD169180	HMDB=HMDB0034165,ChEBI=CHEBI:87365,YMDB=YMDB01347,FooDB=FDB012451,LipidMAPS=LMFA07010435,Feces=HMDB0034165	C9H18O2	C9H18O2	C9H18O2	9.2183	9.1489	9.1345
Positive	Non-polar	158.965	8	50.14831:236 50.23932:253 50.88858:158 51.95303:294 52.22847:225 53.10949:270 54.09634:200 55.42797:147 55.58724:137 56.2408:154 57.07228:161 57.14448:186 57.18384:199 57.51233:198 58.73631:140 59.4799:206 59.52039:196 60.08097:162 60.33303:175 60.93467:206 61.50741:142 61.56725:147 62.55253:141 63.84357:187 63.90528:162 64.73949:159 64.75241:170 65.01843:143 65.7238:144 65.91122:129 66.51854:132…	[M+H]+			0.0051565	0.37278	0.33463	0.42196	0.57586	0.24502	0.028675	0.59092	Other	Phosphorodithioic acid O,O-diesters			Dimethyldithiophosphate			HMDB=HMDB0061737,STOFF=STOFF_5675,Urine=HMDB0061737			C2H7O2PS2			5.8881
Negative	Non-polar	158.989	8	59.01334:827 92.92715:254 94.92577:179 98.04321:45 104.95004:56 116.97255:760 118.93093:718 118.96947:718 120.92661:222 126.99805:293 127.00373:293 132.94579:5810 133.94609:168 134.94312:2111 136.94206:122 137.99672:188 140.00757:239 141.01581:2565 142.01875:148 142.97441:1604 143.02127:1609 143.98154:68 144.97281:124 156.98965:15331 157.99254:633 158.9892:683 158.99683:259	[M-H]-			0.04675	0.33613	0.30282	0.42038	0.60619	0.22247	0.022141	0.42983	Other	Heteroaromatic compounds	Heteroaromatic compounds	3-Acylpyruvic acids	2-Methyl-3-(methyldithio)furan	(2-Furanylmethyl) methyl disulfide	2,4-dioxopentanedioic acid	HMDB=HMDB0040199,YMDB=YMDB01463,FooDB=FDB019911	HMDB=HMDB0036807,FooDB=FDB015753	ChEBI=CHEBI:42056	C6H8OS2	C6H8OS2	C5H4O6	6.7411	6.7011	6.6345
Positive	Non-polar	160.043	2.74	67.05521:53 70.06663:338 72.08202:90 74.00728:165 77.03606:68 80.05313:77 83.0871:59 84.07993:57 87.02599:184 87.10141:57 88.03672:72 90.05451:215 91.05573:1559 95.07085:65 95.08755:74 98.05754:103 99.0277:57 99.06197:75 101.06174:107 102.03923:56 103.05386:108 107.02378:54 114.03774:900 116.03748:92 116.07283:131 120.08143:74 121.06962:52 126.03867:111 128.04936:77 128.05814:52 134.01474:176 135…	[M+H]+		yes	0.0071093	-1.3849	0.16776	0.2694	0.32304	0.39402	0.15289	0.85723	Amino acid	N-acyl-alpha amino acids and derivatives	Alpha amino acids and derivatives		N-(2-oxo-3-thiolanyl)acetamide	dihydro-5-azaorotic acid		ChEBI=CHEBI:94403,STOFF=STOFF_8378	ChEBI=CHEBI:44725		C6H9NO2S	C4H5N3O4		7.1548	6.9603
Negative	Polar	161.024	18.31	131.10963:67	[M-H]-			0.012363	0.53786	0.3241	0.32258	0.97946	-0.0097709	0.59685	0.16983	Other	7-hydroxycoumarins	Hydroxycoumarins	4-hydroxycoumarins	Umbelliferone	3 Hydroxycoumarin	4-hydroxy-2H-chromen-2-one	HMDB=HMDB0029865,KNApSAcK=C00002503,ChEBI=CHEBI:27510,FooDB=FDB001094;FDB012649,NANPDB=NANPDB_3587;NANPDB_4186;NANPDB_4468;NANPDB_4483,STOFF=STOFF_1054,Urine=HMDB0029865,Serum=HMDB0029865,PubChem=5281426,PlantCyc=CPD-8186,UNPD=UNPD16064	HMDB=HMDB0002149,KNApSAcK=C00019143,ChEBI=CHEBI:113542,FooDB=FDB022869,BMDB=BMDB02149,UNPD=UNPD109809	HMDB=HMDB0137904,ChEBI=CHEBI:40070;CHEBI:77858,PubChem=54682930,UNPD=UNPD159568	C9H6O3	C9H6O3	C9H6O3	8.5109	8.4897	8.4688
Negative	Polar	161.025	19.92	133.07843:52	[M-H]-			0.098213	0.59591	0.68988	0.22136	0.7976	-0.10177	0.24735	0.45703	Other	4-hydroxycoumarins	7-hydroxycoumarins	Hydroxycoumarins	4-hydroxy-2H-chromen-2-one	Umbelliferone	3 Hydroxycoumarin	HMDB=HMDB0137904,ChEBI=CHEBI:40070;CHEBI:77858,PubChem=54682930,UNPD=UNPD159568	HMDB=HMDB0029865,KNApSAcK=C00002503,ChEBI=CHEBI:27510,FooDB=FDB001094;FDB012649,NANPDB=NANPDB_3587;NANPDB_4186;NANPDB_4468;NANPDB_4483,STOFF=STOFF_1054,Urine=HMDB0029865,Serum=HMDB0029865,PubChem=5281426,PlantCyc=CPD-8186,UNPD=UNPD16064	HMDB=HMDB0002149,KNApSAcK=C00019143,ChEBI=CHEBI:113542,FooDB=FDB022869,BMDB=BMDB02149,UNPD=UNPD109809	C9H6O3	C9H6O3	C9H6O3	8.7927	8.7795	8.6714
Negative	Polar	161.046	19.28	131.06464:94 142.9041:121	[M-H]-			0.86866	0.034255	0.10329	0.56452	0.27532	0.47976	0.15968	0.39165	Carbohydrate	Medium-chain hydroxy acids and derivatives	Hexoses	C-glycosyl compounds	D-fuconic acid	D-Glucose	D-Fructose	ChEBI=CHEBI:16824;CHEBI:17291;CHEBI:17357;CHEBI:35372;CHEBI:21291;CHEBI:58118,LipidMAPS=LMFA01050532,PubChem=6602429;5459988;5459874;439545,UNPD=UNPD121910	HMDB=HMDB0000122;HMDB0000143;HMDB0000169;HMDB0000516;HMDB0001151;HMDB0003345;HMDB0003449;HMDB0012326;HMDB0033704;HMDB0061922;HMDB0062170;HMDB0062202,KNApSAcK=C00001119;C00001122;C00001126,ChEBI=CHEBI:15903;CHEBI:17925;CHEBI:27667;CHEBI:28061;CHEBI:28563;CHEBI:28729;CHEBI:40656;CHEBI:42905;CHEBI:43104;CHEBI:4093;CHEBI:4139;CHEBI:4167;CHEBI:4191;CHEBI:4208;CHEBI:37619;CHEBI:37620;CHEBI:37627;CHEBI:…	HMDB=HMDB0000660;HMDB0125599,KNApSAcK=C00001117;C00047705,ChEBI=CHEBI:28645;CHEBI:43703;CHEBI:37720;CHEBI:37721;CHEBI:37725;CHEBI:37727;CHEBI:48646;CHEBI:48647;CHEBI:48648;CHEBI:48670;CHEBI:48672;CHEBI:48673;CHEBI:49088;CHEBI:49089;CHEBI:49090,DrugBank=DB04173,SMPDB=PW_C000517,T3DB=T3D4345,FooDB=FDB031286,BMDB=BMDB00660,Urine=HMDB0000660,Saliva=HMDB0000660,Feces=HMDB0000660,ECMDB=ECMDB00660,CSF=H…	C6H12O6	C6H12O6	C6H12O6	8.6316	8.6248	8.5973
Positive	Polar	162.111	8.96	60.12065:944 84.99984:153 102.08795:267 103.03491:1502	[M+H]+			0.39611	-0.24066	0.015217	-0.45755	0.17835	-0.3189	0.09582	-0.3979	Other	Carnitines	Isothioureas		L-Carnitine	Dimaprit		HMDB=HMDB0000062;HMDB0062496;HMDB0062634,ChEBI=CHEBI:16347;CHEBI:17126;CHEBI:3424;CHEBI:11060;CHEBI:39547;CHEBI:51453,DrugBank=DB00583;DB02648,SMPDB=PW_C000044,YMDB=YMDB00188;YMDB00616,T3DB=T3D2832,FooDB=FDB000571;FDB000572,STOFF=STOFF_4444,BMDB=BMDB00062,Urine=HMDB0000062,Saliva=HMDB0000062,Feces=HMDB0000062,ECMDB=ECMDB00062;ECMDB01467,CSF=HMDB0000062,Serum=HMDB0000062;HMDB0062496,PubChem=272448…	ChEBI=CHEBI:81389		C7H15NO3	C6H15N3S		8.7507	7.61
Positive	Polar	162.95	14.94	80.91759:744	[M+H]+			0.42514	-0.28984	0.84471	-0.094166	0.94808	-0.02512	0.89945	-0.025145	No annotation
Negative	Polar	164.072	16.77	147.07855:2838	[M-H]-			0.91877	-0.025199	0.5669	-0.20198	0.64165	-0.098451	0.053026	0.41647	Amino acid	Phenylalanine and derivatives	Pyridines and derivatives	Benzoic acid esters	L-Phenylalanine	5-(3-Pyridyl)-2-hydroxytetrahydrofuran	Benzocaine	HMDB=HMDB0000159,KNApSAcK=C00001386,ChEBI=CHEBI:16998;CHEBI:17295;CHEBI:28044;CHEBI:32486;CHEBI:32487;CHEBI:32494;CHEBI:32495;CHEBI:32504;CHEBI:32505;CHEBI:57981;CHEBI:58095;CHEBI:76052,DrugBank=DB00120;DB02556,SMPDB=PW_C000104,YMDB=YMDB00304;YMDB00995,T3DB=T3D4366,FooDB=FDB004940;FDB013245;FDB014705,STOFF=STOFF_8691,BMDB=BMDB00159,Urine=HMDB0000159,Saliva=HMDB0000159,Feces=HMDB0000159,ECMDB=ECMD…	HMDB=HMDB0062407,ChEBI=CHEBI:82572,PubChem=179630	HMDB=HMDB0004992,ChEBI=CHEBI:116735,DrugBank=DB01086,SMPDB=PW_C002349,T3DB=T3D2980,FooDB=FDB023574,STOFF=STOFF_327,UNPD=UNPD173084	C9H11NO2	C9H11NO2	C9H11NO2	8.811	8.788	8.591
Positive	Polar	164.882	14.6	82.91403:96	[M+H]+			0.35967	0.14823	0.75676	0.081692	0.69096	-0.087219	0.45816	-0.051557	No annotation
Negative	Polar	165.041	19.76	57.03778:146 75.05077:583 85.09183:152 98.99792:306 101.07822:194 102.88216:56 129.03218:1521 146.95744:1465	[M-H]-			0.92919	-0.11359	0.73641	-0.22475	0.78946	-0.080858	0.42957	-0.65289	Carbohydrate	Sugar acids and derivatives	Xanthines	Xanthines	Arabinonic acid	3-Methylxanthine	1-Methylxanthine	HMDB=HMDB0000539;HMDB0000867;HMDB0059750;HMDB0060255;HMDB0060256,ChEBI=CHEBI:16157;CHEBI:16501;CHEBI:17746;CHEBI:17773;CHEBI:28146;CHEBI:33510;CHEBI:48092;CHEBI:48093;CHEBI:6268;CHEBI:20912;CHEBI:21077;CHEBI:87765;CHEBI:134538,FooDB=FDB022102;FDB022289,BMDB=BMDB00539;BMDB00867,Urine=HMDB0059750;HMDB0060255;HMDB0060256,Saliva=HMDB0000539;HMDB0060256,Feces=HMDB0000539;HMDB0000867;HMDB0060256,ECMDB=…	HMDB=HMDB0001886,KNApSAcK=C00043196,ChEBI=CHEBI:62207;CHEBI:62208,FooDB=FDB022724,STOFF=STOFF_8601,BMDB=BMDB01886,Urine=HMDB0001886,Serum=HMDB0001886,PubChem=70639,PlantCyc=3-METHYLXANTHINE,UNPD=UNPD124092	HMDB=HMDB0010738,ChEBI=CHEBI:68444,SMPDB=PW_C006745,FooDB=FDB027885,STOFF=STOFF_8619,BMDB=BMDB10738,Urine=HMDB0010738,Feces=HMDB0010738,Serum=HMDB0010738,PubChem=80220,PlantCyc=CPD-9025,UNPD=UNPD106310	C5H10O6	C6H6N4O2	C6H6N4O2	8.6137	7.8957	7.8957
Negative	Polar	168.067	13.93	96.1557:61 138.08368:551 149.94429:4685	[M-H]-		yes	0.062382	-0.56675	0.9906	0.0084329	0.043086	2.3638	0.41918	0.6753	Pyrimidine/pyridine	Pyridoxines	Catechols	Catecholamines and derivatives	Pyridoxine	Norepinephrine	6-Hydroxydopamine	HMDB=HMDB0000239,KNApSAcK=C00001551,ChEBI=CHEBI:16709,DrugBank=DB00165,SMPDB=PW_C000161,YMDB=YMDB00037,T3DB=T3D2701,FooDB=FDB000574;FDB009012,STOFF=STOFF_1302,BMDB=BMDB00239,Urine=HMDB0000239,Feces=HMDB0000239,ECMDB=ECMDB00239,Serum=HMDB0000239,PubChem=1054,PlantCyc=PYRIDOXINE,UNPD=UNPD53280	HMDB=HMDB0000216;HMDB0037685,KNApSAcK=C00001424,ChEBI=CHEBI:18357;CHEBI:33569;CHEBI:33571;CHEBI:72587,DrugBank=DB00368,SMPDB=PW_C000142,T3DB=T3D4154,FooDB=FDB000895;FDB016812,STOFF=STOFF_1162,BMDB=BMDB00216,Urine=HMDB0000216,CSF=HMDB0000216,Serum=HMDB0000216,PubChem=6921840;3810693;439260;951,PlantCyc=NOREPINEPHRINE,UNPD=UNPD165365;UNPD189901	HMDB=HMDB0001537,ChEBI=CHEBI:78741,FooDB=FDB022678,BMDB=BMDB01537,Urine=HMDB0001537,Serum=HMDB0001537	C8H11NO3	C8H11NO3	C8H11NO3	8.9633	8.69	8.6529
Positive	Polar	168.075	10.37	95.04034:408 124.03024:274 133.17505:52	[M+H]+		yes	0.0024851	-1.7247	0.2942	-0.79938	0.37072	-0.38661	0.64746	-0.39243	Amino acid	Alpha amino acids	M-methoxybenzoic acids and derivatives	Isoindolones	(S)-Spinacine	3-Methoxyanthranilate	3alpha,4,5,7alpha-Tetrahydro-5-hydroxy-1H-isoindole-1,3(2H)-dione	HMDB=HMDB0029873,FooDB=FDB001102,UNPD=UNPD141981	HMDB=HMDB0060374,ChEBI=CHEBI:27440;CHEBI:20109,PubChem=255720,UNPD=UNPD190199	HMDB=HMDB0034887,FooDB=FDB013463	C7H9N3O2	C8H9NO3	C8H9NO3	7.7726	7.7172	7.6771
Negative	Non-polar	171.012	1.47	79.95691:622 107.04329:502 107.05132:502 171.01067:1266	[M-H]-			0.074072	0.2832	0.12207	0.1174	0.0015868	0.17638	0.093476	0.27083	Glycerophosphate	Glycerophosphates	Glycerophosphates	p-Methylbenzenesulfonates	Beta-Glycerophosphoric acid	Glycerol 3-phosphate	p-Toluenesulfonic acid	HMDB=HMDB0002520,KNApSAcK=C00007407,ChEBI=CHEBI:17270;CHEBI:58083,DrugBank=DB01779,YMDB=YMDB00994,FooDB=FDB023021,BMDB=BMDB02520,PubChem=3611397;2526,PlantCyc=CPD-536,UNPD=UNPD5513	HMDB=HMDB0000126,KNApSAcK=C00007288,ChEBI=CHEBI:15978;CHEBI:16221;CHEBI:14336;CHEBI:57597;CHEBI:57685;CHEBI:231935,DrugBank=DB02515,SMPDB=PW_C000081,YMDB=YMDB00073,FooDB=FDB021800;FDB031180,BMDB=BMDB00126,Urine=HMDB0000126,Saliva=HMDB0000126,Feces=HMDB0000126,ECMDB=ECMDB00126;ECMDB20610,Serum=HMDB0000126,PubChem=7048686;7048685;3707990;439276;439162;754,PlantCyc=GLYCEROL-3P,UNPD=UNPD164174;UNPD17…	HMDB=HMDB0059933,ChEBI=CHEBI:27849;CHEBI:27023,DrugBank=DB03120,FooDB=FDB028333,STOFF=STOFF_681,BMDB=BMDB11635,PubChem=85570;6101,UNPD=UNPD92164;UNPD93824	C3H9O6P	C3H9O6P	C7H8O3S	8.3588	8.219	8.0203
Negative	Non-polar	171.012	1.38	79.95459:86 79.96025:108 108.9029:520 110.89851:267 112.89848:68 132.94095:54 171.01151:222	[M-H]-			0.68601	0.070792	0.82392	-0.038361	0.55108	0.12839	0.80066	0.044681	Glycerophosphate	Glycerophosphates	Glycerophosphates	p-Methylbenzenesulfonates	Glycerol 3-phosphate	Beta-Glycerophosphoric acid	p-Toluenesulfonic acid	HMDB=HMDB0000126,KNApSAcK=C00007288,ChEBI=CHEBI:15978;CHEBI:16221;CHEBI:14336;CHEBI:57597;CHEBI:57685;CHEBI:231935,DrugBank=DB02515,SMPDB=PW_C000081,YMDB=YMDB00073,FooDB=FDB021800;FDB031180,BMDB=BMDB00126,Urine=HMDB0000126,Saliva=HMDB0000126,Feces=HMDB0000126,ECMDB=ECMDB00126;ECMDB20610,Serum=HMDB0000126,PubChem=7048686;7048685;3707990;439276;439162;754,PlantCyc=GLYCEROL-3P,UNPD=UNPD164174;UNPD17…	HMDB=HMDB0002520,KNApSAcK=C00007407,ChEBI=CHEBI:17270;CHEBI:58083,DrugBank=DB01779,YMDB=YMDB00994,FooDB=FDB023021,BMDB=BMDB02520,PubChem=3611397;2526,PlantCyc=CPD-536,UNPD=UNPD5513	HMDB=HMDB0059933,ChEBI=CHEBI:27849;CHEBI:27023,DrugBank=DB03120,FooDB=FDB028333,STOFF=STOFF_681,BMDB=BMDB11635,PubChem=85570;6101,UNPD=UNPD92164;UNPD93824	C3H9O6P	C3H9O6P	C7H8O3S	7.8825	7.8577	7.2394
Negative	Polar	171.012	9.47	79.79951:271 107.02721:4559	[M-H]-			0.37192	6.7282	0.21404	0.15694	0.78635	0.050863	0.3739	-7.3466	Glycerophosphate	Glycerophosphates	Glycerophosphates	p-Methylbenzenesulfonates	Beta-Glycerophosphoric acid	Glycerol 3-phosphate	p-Toluenesulfonic acid	HMDB=HMDB0002520,KNApSAcK=C00007407,ChEBI=CHEBI:17270;CHEBI:58083,DrugBank=DB01779,YMDB=YMDB00994,FooDB=FDB023021,BMDB=BMDB02520,PubChem=3611397;2526,PlantCyc=CPD-536,UNPD=UNPD5513	HMDB=HMDB0000126,KNApSAcK=C00007288,ChEBI=CHEBI:15978;CHEBI:16221;CHEBI:14336;CHEBI:57597;CHEBI:57685;CHEBI:231935,DrugBank=DB02515,SMPDB=PW_C000081,YMDB=YMDB00073,FooDB=FDB021800;FDB031180,BMDB=BMDB00126,Urine=HMDB0000126,Saliva=HMDB0000126,Feces=HMDB0000126,ECMDB=ECMDB00126;ECMDB20610,Serum=HMDB0000126,PubChem=7048686;7048685;3707990;439276;439162;754,PlantCyc=GLYCEROL-3P,UNPD=UNPD164174;UNPD17…	HMDB=HMDB0059933,ChEBI=CHEBI:27849;CHEBI:27023,DrugBank=DB03120,FooDB=FDB028333,STOFF=STOFF_681,BMDB=BMDB11635,PubChem=85570;6101,UNPD=UNPD92164;UNPD93824	C3H9O6P	C3H9O6P	C7H8O3S	6.8316	6.6924	6.5164
Negative	Polar	171.012	6.89	80.13702:53 107.06699:111 152.93945:106	[M-H]-			0.28107	1.5586	0.92501	0.013353	0.72852	0.049798			Glycerophosphate	Glycerophosphates	Glycerophosphates	p-Methylbenzenesulfonates	Beta-Glycerophosphoric acid	Glycerol 3-phosphate	p-Toluenesulfonic acid	HMDB=HMDB0002520,KNApSAcK=C00007407,ChEBI=CHEBI:17270;CHEBI:58083,DrugBank=DB01779,YMDB=YMDB00994,FooDB=FDB023021,BMDB=BMDB02520,PubChem=3611397;2526,PlantCyc=CPD-536,UNPD=UNPD5513	HMDB=HMDB0000126,KNApSAcK=C00007288,ChEBI=CHEBI:15978;CHEBI:16221;CHEBI:14336;CHEBI:57597;CHEBI:57685;CHEBI:231935,DrugBank=DB02515,SMPDB=PW_C000081,YMDB=YMDB00073,FooDB=FDB021800;FDB031180,BMDB=BMDB00126,Urine=HMDB0000126,Saliva=HMDB0000126,Feces=HMDB0000126,ECMDB=ECMDB00126;ECMDB20610,Serum=HMDB0000126,PubChem=7048686;7048685;3707990;439276;439162;754,PlantCyc=GLYCEROL-3P,UNPD=UNPD164174;UNPD17…	HMDB=HMDB0059933,ChEBI=CHEBI:27849;CHEBI:27023,DrugBank=DB03120,FooDB=FDB028333,STOFF=STOFF_681,BMDB=BMDB11635,PubChem=85570;6101,UNPD=UNPD92164;UNPD93824	C3H9O6P	C3H9O6P	C7H8O3S	6.4667	6.2091	6.1015
Negative	Polar	171.012	10.27	79.81145:83 107.02664:1871	[M-H]-			0.94385	-0.053784	0.41295	-0.089688	0.51649	-0.10213	0.88138	0.16212	Glycerophosphate	Glycerophosphates	Glycerophosphates	p-Methylbenzenesulfonates	Beta-Glycerophosphoric acid	Glycerol 3-phosphate	p-Toluenesulfonic acid	HMDB=HMDB0002520,KNApSAcK=C00007407,ChEBI=CHEBI:17270;CHEBI:58083,DrugBank=DB01779,YMDB=YMDB00994,FooDB=FDB023021,BMDB=BMDB02520,PubChem=3611397;2526,PlantCyc=CPD-536,UNPD=UNPD5513	HMDB=HMDB0000126,KNApSAcK=C00007288,ChEBI=CHEBI:15978;CHEBI:16221;CHEBI:14336;CHEBI:57597;CHEBI:57685;CHEBI:231935,DrugBank=DB02515,SMPDB=PW_C000081,YMDB=YMDB00073,FooDB=FDB021800;FDB031180,BMDB=BMDB00126,Urine=HMDB0000126,Saliva=HMDB0000126,Feces=HMDB0000126,ECMDB=ECMDB00126;ECMDB20610,Serum=HMDB0000126,PubChem=7048686;7048685;3707990;439276;439162;754,PlantCyc=GLYCEROL-3P,UNPD=UNPD164174;UNPD17…	HMDB=HMDB0059933,ChEBI=CHEBI:27849;CHEBI:27023,DrugBank=DB03120,FooDB=FDB028333,STOFF=STOFF_681,BMDB=BMDB11635,PubChem=85570;6101,UNPD=UNPD92164;UNPD93824	C3H9O6P	C3H9O6P	C7H8O3S	8.4619	8.3827	8.1003
Positive	Polar	172.98	14.68	91.05696:485 104.91438:1484	[M+H]+			0.40613	-0.42951	0.70927	-0.26331	0.78536	-0.12432	0.44969	0.23657	No annotation
Negative	Non-polar	173.008	1.47	79.95638:1540 81.95:82 99.92616:28 107.04928:1274 108.0536:149 134.04871:80 160.83888:59 166.08878:55 171.0116:3597 172.01619:261 173.00342:132 173.01276:91	[M-H]-			0.073448	0.24937	0.11751	0.12381	0.50986	0.079253	0.65924	0.15381	Other	Gamma butyrolactones	Tricarboxylic acids and derivatives	Heteroaromatic compounds	Dehydroascorbic acid	cis-Aconitic acid	2,5-Dimethyl-3-(methyldithio)furan	HMDB=HMDB0001264,KNApSAcK=C00007380,ChEBI=CHEBI:17242;CHEBI:27956,DrugBank=DB08830,SMPDB=PW_C000977,FooDB=FDB011907;FDB021459;FDB030960,BMDB=BMDB01264,Urine=HMDB0001264,Serum=HMDB0001264,PubChem=15558810;440667;210328;835,PlantCyc=L-DEHYDRO-ASCORBATE,UNPD=UNPD109607	HMDB=HMDB0000072;HMDB0000958,KNApSAcK=C00001177;C00050426,ChEBI=CHEBI:15708;CHEBI:16383;CHEBI:32805;CHEBI:32806;CHEBI:22210;CHEBI:22211,DrugBank=DB04351,SMPDB=PW_C000051,YMDB=YMDB00340;YMDB00630,FooDB=FDB008304;FDB008305;FDB008306;FDB030729,STOFF=STOFF_1648,BMDB=BMDB00072;BMDB00958,Urine=HMDB0000072;HMDB0000958,Saliva=HMDB0000072,ECMDB=ECMDB00072;ECMDB00958,CSF=HMDB0000072,Serum=HMDB0000958,PubCh…	HMDB=HMDB0040200,FooDB=FDB019912,UNPD=UNPD5445	C6H6O6	C6H6O6	C7H10OS2	7.4825	7.1739	7.1062
Positive	Polar	173.019	12.51	98.9641:3275	[M+H]+			0.89841	-0.029347	0.19545	-0.97002	0.20291	-0.77298	0.3612	1.3815	Glycerophosphate	Glycerophosphates	Glycerophosphates	p-Methylbenzenesulfonates	Beta-Glycerophosphoric acid	Glycerol 3-phosphate	p-Toluenesulfonic acid	HMDB=HMDB0002520,KNApSAcK=C00007407,ChEBI=CHEBI:17270;CHEBI:58083,DrugBank=DB01779,YMDB=YMDB00994,FooDB=FDB023021,BMDB=BMDB02520,PubChem=3611397;2526,PlantCyc=CPD-536,UNPD=UNPD5513	HMDB=HMDB0000126,KNApSAcK=C00007288,ChEBI=CHEBI:15978;CHEBI:16221;CHEBI:14336;CHEBI:57597;CHEBI:57685;CHEBI:231935,DrugBank=DB02515,SMPDB=PW_C000081,YMDB=YMDB00073,FooDB=FDB021800;FDB031180,BMDB=BMDB00126,Urine=HMDB0000126,Saliva=HMDB0000126,Feces=HMDB0000126,ECMDB=ECMDB00126;ECMDB20610,Serum=HMDB0000126,PubChem=7048686;7048685;3707990;439276;439162;754,PlantCyc=GLYCEROL-3P,UNPD=UNPD164174;UNPD17…	HMDB=HMDB0059933,ChEBI=CHEBI:27849;CHEBI:27023,DrugBank=DB03120,FooDB=FDB028333,STOFF=STOFF_681,BMDB=BMDB11635,PubChem=85570;6101,UNPD=UNPD92164;UNPD93824	C3H9O6P	C3H9O6P	C7H8O3S	8.7719	8.7643	6.6903
Positive	Polar	173.262	14.52	91.0556:329 105.02817:1100	[M+H]+			0.016077	0.33073	0.43805	0.14544	0.38539	-0.058904	0.87552	-0.020827	No annotation
Positive	Non-polar	174.059	2.22	54.03414:183 54.03772:183 55.05353:86 58.99696:712 59.06302:707 60.06569:73 68.05153:40 69.04841:98 69.07059:97 70.06627:1022 71.05057:269 71.07315:269 72.0804:152 74.00639:661 75.02746:64 76.03869:169 79.03342:53 81.04486:166 81.05556:166 82.02533:614 82.03098:614 82.06557:614 83.04951:149 85.01046:195 86.00617:737 86.09724:745 87.00663:2715 87.02622:2715 87.0556:2715 87.09611:2718 88.03264:170 …	[M+H]+			0.00025947	-0.88229	0.61832	0.11392	0.23983	0.63555	0.0020175	0.86773	Amino acid	L-alpha-amino acids	Hydroquinolones	Cinnamic acids	azaserine	4-quinolone-3-carboxaldehyde	2-cyanocinnamic acid	ChEBI=CHEBI:74846	ChEBI=CHEBI:74805	ChEBI=CHEBI:59069;CHEBI:59070	C5H7N3O4	C10H7NO2	C10H7NO2	7.6477	7.3116	7.2637
Positive	Polar	175.118	15.8	60.02358:418 70.05087:268 112.13164:76 115.834:561 130.07755:324 156.97781:325 158.07292:785	[M+H]+	yes	yes	0.00045798	-1.0376	0.29784	-0.65572	0.64868	-0.15135	0.50784	-0.47618	Amino acid	L-alpha-amino acids	Arginine and derivatives	Arginine and derivatives	L-Arginine	Arginine hydrochloride	Arginine glutamate	HMDB=HMDB0000517;HMDB0003416;HMDB0062762,KNApSAcK=C00001340,ChEBI=CHEBI:15816;CHEBI:16467;CHEBI:29016;CHEBI:32682;CHEBI:32681;CHEBI:32683;CHEBI:32688;CHEBI:32689;CHEBI:32690;CHEBI:32695;CHEBI:32696;CHEBI:32697,DrugBank=DB00125;DB04027,SMPDB=PW_C000396;PW_C001880,YMDB=YMDB00592,T3DB=T3D4289,FooDB=FDB002257;FDB023167;FDB030954,STOFF=STOFF_6956,BMDB=BMDB00517;BMDB03416,Urine=HMDB0000517,Saliva=HMDB0…	ChEBI=CHEBI:31235,FooDB=FDB011914	ChEBI=CHEBI:31234	C6H14N4O2	C6H14N4O2	C6H14N4O2	8.8352	8.4185	8.4185
Negative	Polar	178.051	13.84	77.06471:261 148.01976:61	[M-H]-			0.97019	0.018348	0.22772	-1.0659	0.51948	0.27672	0.17595	0.67027	Other	Anisoles	Cyclamates	Indoles and derivatives	1-(4-Methoxyphenyl)-2-nitroethylene	Cyclamic acid	Adrenochrome	HMDB=HMDB0032595,FooDB=FDB010532	HMDB=HMDB0031340,ChEBI=CHEBI:15964;CHEBI:57592,FooDB=FDB003404;FDB009257,STOFF=STOFF_2792,PubChem=7533	HMDB=HMDB0012884,DrugBank=DB07339,FooDB=FDB029199	C9H9NO3	C6H13NO3S	C9H9NO3	8.3277	8.2697	8.1995
Negative	Polar	179.056	19.59	58.9961:96 70.89825:141 86.9729:125 89.03675:1258 101.10249:224 106.60492:164 112.98869:662 118.88937:978 124.89424:96 143.07584:1618 148.93727:194 160.99678:1145	[M-H]-			0.20591	-0.31029	0.33075	0.16374	0.26553	0.2467	0.0695	0.24118	Carbohydrate	Hexoses	Monosaccharides	C-glycosyl compounds	D-Glucose	L-Sorbose	D-Fructose	HMDB=HMDB0000122;HMDB0000143;HMDB0000169;HMDB0000516;HMDB0001151;HMDB0003345;HMDB0003449;HMDB0012326;HMDB0033704;HMDB0061922;HMDB0062170;HMDB0062202,KNApSAcK=C00001119;C00001122;C00001126,ChEBI=CHEBI:15903;CHEBI:17925;CHEBI:27667;CHEBI:28061;CHEBI:28563;CHEBI:28729;CHEBI:40656;CHEBI:42905;CHEBI:43104;CHEBI:4093;CHEBI:4139;CHEBI:4167;CHEBI:4191;CHEBI:4208;CHEBI:37619;CHEBI:37620;CHEBI:37627;CHEBI:…	HMDB=HMDB0001266,ChEBI=CHEBI:41005;CHEBI:48649;CHEBI:4249;CHEBI:10295;CHEBI:37714;CHEBI:37715;CHEBI:37719;CHEBI:37728;CHEBI:37729;CHEBI:48645;CHEBI:48674;CHEBI:48677;CHEBI:48678;CHEBI:49091;CHEBI:49092,DrugBank=DB02561,YMDB=YMDB00204,BMDB=BMDB01266,Urine=HMDB0001266,ECMDB=ECMDB01266,PubChem=439312;439192,UNPD=UNPD1409;UNPD14140;UNPD196486;UNPD43618;UNPD51200;UNPD69968	HMDB=HMDB0000660;HMDB0125599,KNApSAcK=C00001117;C00047705,ChEBI=CHEBI:28645;CHEBI:43703;CHEBI:37720;CHEBI:37721;CHEBI:37725;CHEBI:37727;CHEBI:48646;CHEBI:48647;CHEBI:48648;CHEBI:48670;CHEBI:48672;CHEBI:48673;CHEBI:49088;CHEBI:49089;CHEBI:49090,DrugBank=DB04173,SMPDB=PW_C000517,T3DB=T3D4345,FooDB=FDB031286,BMDB=BMDB00660,Urine=HMDB0000660,Saliva=HMDB0000660,Feces=HMDB0000660,ECMDB=ECMDB00660,CSF=H…	C6H12O6	C6H12O6	C6H12O6	9.2333	9.1973	9.1838
Negative	Polar	179.056	18.88	59.1463:125 71.07578:66 73.10883:103 75.03602:645 81.0723:458 87.08952:66 89.0605:238 97.0751:57 99.00249:863 114.8383:77 116.94882:155 125.00581:317 143.11171:2300 160.98132:3378	[M-H]-			0.22179	0.75133	0.33993	-0.4052	0.50129	-0.1773	0.6041	-0.14866	Carbohydrate	Monosaccharides	Hexoses	Monosaccharides	D-Tagatose	Glycoprotein-phospho-D-mannose	L-Sorbose	HMDB=HMDB0003418;HMDB0062538,KNApSAcK=C00033848,ChEBI=CHEBI:27605;CHEBI:48095;CHEBI:13022;CHEBI:13172;CHEBI:37724;CHEBI:47693;CHEBI:134275,DrugBank=DB04936,YMDB=YMDB00657,STOFF=STOFF_1679,BMDB=BMDB03418,Saliva=HMDB0003418,PubChem=107428;6904;5984,PlantCyc=CPD-15616;CPD-15382,UNPD=UNPD11673;UNPD157348;UNPD28362;UNPD42482	HMDB=HMDB0062473,KNApSAcK=C00019681;C00042470;C00050440,ChEBI=CHEBI:17118;CHEBI:28014;CHEBI:28385;CHEBI:40822;CHEBI:42758;CHEBI:37617;CHEBI:37626;CHEBI:37675;CHEBI:37681;CHEBI:37695;CHEBI:37701;CHEBI:37746;CHEBI:68461;CHEBI:86058;CHEBI:134625,DrugBank=DB01914,YMDB=YMDB00789,FooDB=FDB031288,NANPDB=NANPDB_3520;NANPDB_3521,PubChem=3037556;161658,PlantCyc=CPD-15374;CPD-15373,UNPD=UNPD142849;UNPD3363;…	HMDB=HMDB0001266,ChEBI=CHEBI:41005;CHEBI:48649;CHEBI:4249;CHEBI:10295;CHEBI:37714;CHEBI:37715;CHEBI:37719;CHEBI:37728;CHEBI:37729;CHEBI:48645;CHEBI:48674;CHEBI:48677;CHEBI:48678;CHEBI:49091;CHEBI:49092,DrugBank=DB02561,YMDB=YMDB00204,BMDB=BMDB01266,Urine=HMDB0001266,ECMDB=ECMDB01266,PubChem=439312;439192,UNPD=UNPD1409;UNPD14140;UNPD196486;UNPD43618;UNPD51200;UNPD69968	C6H12O6	C6H12O6	C6H12O6	8.9332	8.9332	8.8258
Negative	Polar	179.056	17.24	88.96388:8164	[M-H]-			0.44216	0.45949	0.16617	-0.71144	0.099455	-0.80588	0.98467	-0.019167	Carbohydrate	Monosaccharides	Hexoses	Hexoses	D-Tagatose	Glycoprotein-phospho-D-mannose	D-Glucose	HMDB=HMDB0003418;HMDB0062538,KNApSAcK=C00033848,ChEBI=CHEBI:27605;CHEBI:48095;CHEBI:13022;CHEBI:13172;CHEBI:37724;CHEBI:47693;CHEBI:134275,DrugBank=DB04936,YMDB=YMDB00657,STOFF=STOFF_1679,BMDB=BMDB03418,Saliva=HMDB0003418,PubChem=107428;6904;5984,PlantCyc=CPD-15616;CPD-15382,UNPD=UNPD11673;UNPD157348;UNPD28362;UNPD42482	HMDB=HMDB0062473,KNApSAcK=C00019681;C00042470;C00050440,ChEBI=CHEBI:17118;CHEBI:28014;CHEBI:28385;CHEBI:40822;CHEBI:42758;CHEBI:37617;CHEBI:37626;CHEBI:37675;CHEBI:37681;CHEBI:37695;CHEBI:37701;CHEBI:37746;CHEBI:68461;CHEBI:86058;CHEBI:134625,DrugBank=DB01914,YMDB=YMDB00789,FooDB=FDB031288,NANPDB=NANPDB_3520;NANPDB_3521,PubChem=3037556;161658,PlantCyc=CPD-15374;CPD-15373,UNPD=UNPD142849;UNPD3363;…	HMDB=HMDB0000122;HMDB0000143;HMDB0000169;HMDB0000516;HMDB0001151;HMDB0003345;HMDB0003449;HMDB0012326;HMDB0033704;HMDB0061922;HMDB0062170;HMDB0062202,KNApSAcK=C00001119;C00001122;C00001126,ChEBI=CHEBI:15903;CHEBI:17925;CHEBI:27667;CHEBI:28061;CHEBI:28563;CHEBI:28729;CHEBI:40656;CHEBI:42905;CHEBI:43104;CHEBI:4093;CHEBI:4139;CHEBI:4167;CHEBI:4191;CHEBI:4208;CHEBI:37619;CHEBI:37620;CHEBI:37627;CHEBI:…	C6H12O6	C6H12O6	C6H12O6	8.4257	8.4257	8.355
Negative	Polar	179.056	19.27	89.00674:390 101.05798:75 113.01674:59 118.92453:192 143.04738:557 148.98631:66 161.09436:469	[M-H]-			0.13935	-0.31919	0.25794	0.13512	0.29604	0.26688	0.07727	0.23666	Carbohydrate	Monosaccharides	Hexoses	Monosaccharides	L-Sorbose	D-Glucose	D-Tagatose	HMDB=HMDB0001266,ChEBI=CHEBI:41005;CHEBI:48649;CHEBI:4249;CHEBI:10295;CHEBI:37714;CHEBI:37715;CHEBI:37719;CHEBI:37728;CHEBI:37729;CHEBI:48645;CHEBI:48674;CHEBI:48677;CHEBI:48678;CHEBI:49091;CHEBI:49092,DrugBank=DB02561,YMDB=YMDB00204,BMDB=BMDB01266,Urine=HMDB0001266,ECMDB=ECMDB01266,PubChem=439312;439192,UNPD=UNPD1409;UNPD14140;UNPD196486;UNPD43618;UNPD51200;UNPD69968	HMDB=HMDB0000122;HMDB0000143;HMDB0000169;HMDB0000516;HMDB0001151;HMDB0003345;HMDB0003449;HMDB0012326;HMDB0033704;HMDB0061922;HMDB0062170;HMDB0062202,KNApSAcK=C00001119;C00001122;C00001126,ChEBI=CHEBI:15903;CHEBI:17925;CHEBI:27667;CHEBI:28061;CHEBI:28563;CHEBI:28729;CHEBI:40656;CHEBI:42905;CHEBI:43104;CHEBI:4093;CHEBI:4139;CHEBI:4167;CHEBI:4191;CHEBI:4208;CHEBI:37619;CHEBI:37620;CHEBI:37627;CHEBI:…	HMDB=HMDB0003418;HMDB0062538,KNApSAcK=C00033848,ChEBI=CHEBI:27605;CHEBI:48095;CHEBI:13022;CHEBI:13172;CHEBI:37724;CHEBI:47693;CHEBI:134275,DrugBank=DB04936,YMDB=YMDB00657,STOFF=STOFF_1679,BMDB=BMDB03418,Saliva=HMDB0003418,PubChem=107428;6904;5984,PlantCyc=CPD-15616;CPD-15382,UNPD=UNPD11673;UNPD157348;UNPD28362;UNPD42482	C6H12O6	C6H12O6	C6H12O6	8.3129	8.3129	8.2884
Negative	Polar	180.973	14.69	112.92496:8714	[M-H]-					0.6392	0.83407			0.78538	-0.50457	Fatty acid	Thia fatty acids	Sulfoxides		Succimer	(Z)-Methyl 3-(methylsulfinyl)-1-propenyl disulfide		HMDB=HMDB0014706,ChEBI=CHEBI:63623,DrugBank=DB00566,STOFF=STOFF_10444,Urine=HMDB0014706,Serum=HMDB0014706	HMDB=HMDB0032124,FooDB=FDB008846;FDB008848		C4H6O4S2	C5H10OS3		6.666	5.7427
Negative	Polar	181.072	18.85	59.06004:296 71.06419:297 73.02309:144 84.93681:90 89.04555:1125 97.05977:126 100.99232:1748 113.08694:737 115.01535:263 118.92935:677 127.07196:70 142.95647:142 148.53734:97 149.17685:68 161.05028:93 163.05901:1242	[M-H]-		yes	0.0094649	1.2896	0.28987	0.096367	0.43605	0.3977	0.60617	0.22153	Carbohydrate	Sugar alcohols	L-alpha-amino acids	Xanthenes	Galactitol	L-Lathyrine	4aH-xanthene	HMDB=HMDB0000107;HMDB0000247;HMDB0000765;HMDB0011632,KNApSAcK=C00001160;C00001165;C00001173;C00047000,ChEBI=CHEBI:16813;CHEBI:16899;CHEBI:17459;CHEBI:17924;CHEBI:18202;CHEBI:28789;CHEBI:38030;CHEBI:87978;CHEBI:125392;CHEBI:134311,DrugBank=DB00742;DB01638,SMPDB=PW_C000069;PW_C000168,YMDB=YMDB00087;YMDB00656;YMDB00724;YMDB00830,T3DB=T3D4349,FooDB=FDB001982;FDB006453;FDB011676;FDB028331;FDB030767;FD…	KNApSAcK=C00001376,ChEBI=CHEBI:6259,PubChem=25203094,PlantCyc=LATHYRINE,UNPD=UNPD12197	ChEBI=CHEBI:36442	C6H14O6	C7H10N4O2	C13H10O	7.8789	7.2514	7.1711
Positive	Polar	184.071	11.68	59.87762:248 70.97267:75 86.06868:2397 124.91722:848	[M+H]+			0.61814	0.29252	0.28603	-1.4899	0.8178	-0.18232	0.62291	-1.0133	Pyrimidine/pyridine	Pyrimidinecarboxylic acids	Nitrobenzenes	Sulfuric acid monoesters	ethyl 2-amino-4-hydroxypyrimidine-5-carboxylate	4-amino-2-hydroxylamino-6-nitrotoluene	Choline sulfate	ChEBI=CHEBI:39721,DrugBank=DB06906	ChEBI=CHEBI:20307,PubChem=9543061	KNApSAcK=C00001530,ChEBI=CHEBI:16822;CHEBI:52859,PubChem=485,UNPD=UNPD158184;UNPD98098	C7H9N3O3	C7H9N3O3	C5H13NO4S	7.1957	6.5599	6.292
Negative	Polar	185.155	5.58	157.15231:129	[M-H]-			0.57108	0.689	0.71279	0.4095	0.066986	0.80636	0.63996	0.39867	Fatty acid	Fatty acid esters	Medium-chain fatty acids	Fatty acid methyl esters	Ethyl nonanoate	Undecanoic acid	Methyl decanoate	HMDB=HMDB0040193,KNApSAcK=C00050453,ChEBI=CHEBI:87501,YMDB=YMDB01354,FooDB=FDB019905,LipidMAPS=LMFA07010878,UNPD=UNPD41420	HMDB=HMDB0000947,KNApSAcK=C00007421,ChEBI=CHEBI:32368;CHEBI:32369,YMDB=YMDB01800,FooDB=FDB000700,BMDB=BMDB00947,LipidMAPS=LMFA01010011,UNPD=UNPD157268	HMDB=HMDB0033848,KNApSAcK=C00035690,ChEBI=CHEBI:87658,YMDB=YMDB01336,FooDB=FDB012026,NANPDB=NANPDB_5420,STOFF=STOFF_5439,LipidMAPS=LMFA07010454,UNPD=UNPD116850	C11H22O2	C11H22O2	C11H22O2	9.087	8.9956	8.9539
Positive	Polar	186.995	14.22	104.8773:187484 107.02608:59 122.67662:94 145.6068:58	[M+H]+			0.12603	12.507	0.8119	0.26787	0.30782	1.6867	0.79723	0.051837	No annotation
Negative	Polar	187.042	17.24	88.26701:57 89.07329:614 114.93588:1470 143.04333:204 151.07881:55	[M-H]-			0.20229	0.39807	0.40317	-0.086132	0.51772	-0.1049	0.03473	0.73841	Pyrimidine/pyridine	Pyridazines and derivatives	Coumarins and derivatives	Naphthoquinones	Pydanon	3-acetyl-1-benzopyran-2-one	Ramentaceone;7-Methyljuglone	ChEBI=CHEBI:82249	ChEBI=CHEBI:95250;CHEBI:137384	KNApSAcK=C00002859,ChEBI=CHEBI:8773,UNPD=UNPD137094	C6H8N2O5	C11H8O3	C11H8O3	7.8279	7.7544	7.6071
Negative	Polar	189.034	15.89	99.21265:182 111.06236:324 155.05959:5373	[M-H]-			0.88981	0.17007	0.27676	-0.98519	0.74167	-0.16782	0.29647	-1.179	Organic acid	Medium-chain hydroxy acids and derivatives	Alpha hydroxy acids and derivatives	Medium-chain keto acids and derivatives	2,4-dihydroxyhept-2-enedioic acid	3-Dehydroquinate	4-hydroxy-2-oxoheptanedioate	ChEBI=CHEBI:915;CHEBI:58936,LipidMAPS=LMFA01170062,PubChem=5280910	HMDB=HMDB0012710,KNApSAcK=C00019664,ChEBI=CHEBI:17947;CHEBI:32364,DrugBank=DB03868,YMDB=YMDB00100,FooDB=FDB029168,Urine=HMDB0012710,ECMDB=ECMDB04049,PubChem=5460271;439351,PlantCyc=DEHYDROQUINATE,UNPD=UNPD190070	ChEBI=CHEBI:73036;CHEBI:73089;CHEBI:87522;CHEBI:87773,LipidMAPS=LMFA01170052,PubChem=91828275;23615324;553,PlantCyc=CPD-804,UNPD=UNPD164536	C7H10O6	C7H10O6	C7H10O6	8.0687	8.0277	7.9181
Negative	Polar	190.055	13.84	98.06783:144 142.08865:870 148.06813:661	[M-H]-			0.2163	0.728	0.23566	-0.15363	0.89585	-0.026828	0.90287	-0.06082	Amino acid	Methionine and derivatives	Benzene and substituted derivatives	N-acyl-alpha amino acids	N-Acetyl-L-methionine	5-Phenyl-1,3-oxazinane-2,4-dione	N-acetyl-D-penicillamine	HMDB=HMDB0011745,ChEBI=CHEBI:21557;CHEBI:71670;CHEBI:85210;CHEBI:85220;CHEBI:132957,DrugBank=DB01646,YMDB=YMDB00991,FooDB=FDB001089,STOFF=STOFF_1646,BMDB=BMDB11745,Saliva=HMDB0011745,Feces=HMDB0011745,PlantCyc=CPD0-2015	HMDB=HMDB0060400,ChEBI=CHEBI:80594,SMPDB=PW_C040533,Urine=HMDB0060400,ECMDB=ECMDB20107,Serum=HMDB0060400,PubChem=21350393	ChEBI=CHEBI:61198	C7H13NO3S	C10H9NO3	C7H13NO3S	7.8091	7.4616	7.3223
Negative	Polar	192.067	13.84	74.02783:4096 112.01926:50 157.83504:100	[M-H]-			0.31247	-0.37002	0.4892	0.10085	0.30405	0.316	0.14847	0.4784	Other	Phenylacetaldehydes	Hippuric acids	N-acyl-alpha amino acids	3-Carbamoyl-2-phenylpropionaldehyde	p-Methylhippuric acid	Phenylacetylglycine	HMDB=HMDB0060366,ChEBI=CHEBI:80586,SMPDB=PW_C040529,Urine=HMDB0060366,ECMDB=ECMDB20065,Serum=HMDB0060366,PubChem=21350391	HMDB=HMDB0013292,ChEBI=CHEBI:68552,FooDB=FDB029366	HMDB=HMDB0000821,ChEBI=CHEBI:27480;CHEBI:60874,YMDB=YMDB01568,FooDB=FDB022266,BMDB=BMDB00821,Urine=HMDB0000821,Saliva=HMDB0000821,PubChem=4229702;68144,UNPD=UNPD181230	C10H11NO3	C10H11NO3	C10H11NO3	8.6959	8.6817	8.6817
Negative	Non-polar	194.082	3.9	96.95958:103 96.96671:57 99.92253:121 101.02749:72 102.94455:54 112.98257:265 112.99249:78 129.97871:60 145.93486:55 153.00208:88 164.07698:58 178.90121:54 180.97191:73 183.00908:312 183.01715:237 184.01974:104 194.07971:167	[M-H]-			0.22533	0.19105	0.23627	0.4781	0.516	0.27073	0.019666	0.43874	Other	Phenylpropanoic acids	Benzene and substituted derivatives	Tyrosine and derivatives	Metyrosine	2-Phenyl-1,3-propanediol monocarbamate	Tyrosine methylester	HMDB=HMDB0014903,ChEBI=CHEBI:6912,DrugBank=DB00765,STOFF=STOFF_1594,Urine=HMDB0014903,Serum=HMDB0014903,PlantCyc=ALPHA-METHYL-TYROSINE	HMDB=HMDB0060351,ChEBI=CHEBI:80585,SMPDB=PW_C040528,Urine=HMDB0060351,ECMDB=ECMDB20048,Serum=HMDB0060351,PubChem=213060	HMDB=HMDB0029217,ChEBI=CHEBI:17215	C10H13NO3	C10H13NO3	C10H13NO3	7.4448	7.3102	7.2901
Negative	Polar	194.989	17.13	112.94324:6464 127.0582:4932	[M-H]-					0.3739	-3.2092					Fatty acid	Sulfated fatty acids	Sulfated fatty acids	Sulfated fatty acids	3-methyl-4-(sulfooxy)but-2-enoic acid	(2Z)-2-[(sulfooxy)methyl]but-2-enoic acid	2-methyl-4-(sulfooxy)but-2-enoic acid	HMDB=HMDB0128930	HMDB=HMDB0129117	HMDB=HMDB0129120	C5H8O6S	C5H8O6S	C5H8O6S	6.6103	6.5991	6.5925
Negative	Polar	195.051	19.71	59.08966:60 71.1094:111 75.09666:692 85.16539:87 87.05035:254 89.1755:296 97.08415:81 98.91031:876 100.94498:63 110.99394:220 112.98132:147 116.87859:178 119.06345:66 127.13582:51 128.87616:6049 131.00395:133 141.17244:338 159.09856:822 177.04875:10126	[M-H]-			0.31802	1.0049	0.86556	-0.094218	0.32422	-0.31167	0.51347	-0.32898	Other	Medium-chain hydroxy acids and derivatives	Hydroxy fatty acids	Xanthines	Galactonic acid	2-carboxy-D-arabinitol	3,7-Dimethyluric acid	HMDB=HMDB0000565;HMDB0000625;HMDB0003290,KNApSAcK=C00007303;C00034850,ChEBI=CHEBI:16154;CHEBI:16534;CHEBI:17360;CHEBI:17767;CHEBI:17796;CHEBI:18391;CHEBI:33076;CHEBI:33198;CHEBI:12931;CHEBI:13115;CHEBI:21336;CHEBI:37425;CHEBI:46644;CHEBI:53071;CHEBI:86359;CHEBI:87753,DrugBank=DB04304,YMDB=YMDB00383,T3DB=T3D1157;T3D4960,FooDB=FDB001855;FDB001980;FDB016203;FDB020175;FDB022122;FDB023136,STOFF=STOFF_…	ChEBI=CHEBI:17077;CHEBI:58008,FooDB=FDB020764,PubChem=25202685,PlantCyc=2-CARBOXY-D-ARABINITOL,UNPD=UNPD120124	HMDB=HMDB0001982,ChEBI=CHEBI:68531,SMPDB=PW_C001328,FooDB=FDB022780,BMDB=BMDB01982,Urine=HMDB0001982,Feces=HMDB0001982,Serum=HMDB0001982,PubChem=83126,UNPD=UNPD157742	C6H12O7	C6H12O7	C7H8N4O3	8.7815	8.2844	7.1268
Negative	Polar	199.17	5.42	171.26262:113	[M-H]-			0.28059	0.85294	0.56269	0.22594	0.33229	0.34821	0.69685	0.19596	Fatty acid	Fatty acid esters	Fatty alcohol esters	Medium-chain fatty acids	Ethyl decanoate	Octyl butanoate	Dodecanoic acid	HMDB=HMDB0030998,KNApSAcK=C00035611,ChEBI=CHEBI:87430,YMDB=YMDB01391,FooDB=FDB002986,LipidMAPS=LMFA07010455,Feces=HMDB0030998,UNPD=UNPD13503	HMDB=HMDB0034136,ChEBI=CHEBI:89726,FooDB=FDB012410,LipidMAPS=LMFA07010420,Feces=HMDB0034136,UNPD=UNPD179212	HMDB=HMDB0000638,KNApSAcK=C00001221,ChEBI=CHEBI:18262;CHEBI:30805,SMPDB=PW_C000497,YMDB=YMDB00678,T3DB=T3D4596,FooDB=FDB003010;FDB030978,NANPDB=NANPDB_718;NANPDB_2332,STOFF=STOFF_160,BMDB=BMDB00638,LipidMAPS=LMFA01010012;LMFA01010043,Urine=HMDB0000638,Saliva=HMDB0000638,Feces=HMDB0000638,CSF=HMDB0000638,Serum=HMDB0000638,PubChem=4149208;3893,PlantCyc=DODECANOATE,UNPD=UNPD141768	C12H24O2	C12H24O2	C12H24O2	9.1709	9.1179	9.0795
Negative	Polar	200.057	13.84	124.02933:106 168.07475:3114	[M-H]-			0.4901	-0.77566	0.65183	-0.15224	0.10085	0.44543	0.90445	0.063951	Other	Histidine and derivatives			Ovothiol A;L-Ovothiol A			KNApSAcK=C00028779,ChEBI=CHEBI:82723;CHEBI:83318,UNPD=UNPD73164			C7H11N3O2S			7.6189
Positive	Polar	202.969	15.02	63.03107:108 120.92747:179 144.73625:64	[M+H]+			0.13107	3.248	0.20312	0.88116	0.93958	0.08376	0.8804	-0.029182	No annotation
Negative	Polar	207.051	19.12	75.12691:280 85.04056:294 95.25647:90 98.97826:60 112.41226:50 113.13142:267 129.13315:153 145.01451:191 146.94281:130 157.11079:275 161.00703:65 188.9691:1117	[M-H]-			0.142	0.87664	0.54865	0.25492	0.65546	0.1941	0.73422	0.12973	Fatty acid	Medium-chain fatty acids	O-glucuronides	Dipeptides	Dihydrolipoate	methyl beta-D-glucuronoside	Cysteinyl-Serine	HMDB=HMDB0012210,ChEBI=CHEBI:18047;CHEBI:30316;CHEBI:45230;CHEBI:30318;CHEBI:83093,DrugBank=DB03760,SMPDB=PW_C007757,FooDB=FDB028855,STOFF=STOFF_9583,BMDB=BMDB12210,LipidMAPS=LMFA01130003,PubChem=25244689;421,PlantCyc=CPD-296	ChEBI=CHEBI:53688	HMDB=HMDB0028784,ChEBI=CHEBI:73462	C8H16O2S2	C7H12O7	C6H12N2O4S	8.6667	7.8598	7.7038
Negative	Polar	209.004	16.87	126.95203:22332 141.00279:4621	[M-H]-							0.3739	-1.9362			Other	Sulfones	Tricarboxylic acids and derivatives	Tricarboxylic acids and derivatives	Dimethipin	trimellitic acid	benzene-1,3,5-tricarboxylic acid	ChEBI=CHEBI:81912,STOFF=STOFF_3868	ChEBI=CHEBI:166055,STOFF=STOFF_10483,UNPD=UNPD48028	ChEBI=CHEBI:46032;CHEBI:33059;CHEBI:33060;CHEBI:33061,DrugBank=DB08632,STOFF=STOFF_10484,UNPD=UNPD194882	C6H10O4S2	C9H6O6	C9H6O6	6.2399	6.2253	6.2253
Negative	Polar	209.004	15.51	127.02097:16479 140.96107:3762	[M-H]-			0.3739	-1.7293							Other	Sulfoxides	Sulfoxides	Sulfoxides	Methyl 1-(2-propenylsulfinyl)propyl disulfide	1-(Methylsulfinyl)propyl 2-propenyl disulfide	1-(Methylsulfinyl)propyl 1-propenyl disulfide	HMDB=HMDB0033076,FooDB=FDB011071	HMDB=HMDB0033059,FooDB=FDB011052	HMDB=HMDB0033058,FooDB=FDB011051,UNPD=UNPD137980;UNPD191992	C7H14OS3	C7H14OS3	C7H14OS3	6.3526	6.3526	6.3526
Negative	Polar	211.001	19.34	79.01836:289 96.981:92 101.19975:59 167.01045:58 193.13152:122	[M-H]-			0.050001	2.0927	0.61512	0.39786	0.41751	-0.44005	0.53801	-0.51888	Other	Monoalkyl phosphates	Glycerone phosphates	Beta hydroxy acids and derivatives	(2S)-2-hydroxy-3,4-diketopentyl phosphate	3-hydroxy-2,4-dioxopentyl phosphate(2-)	phosphinomethylisomalate(3-)	ChEBI=CHEBI:71684;CHEBI:71677,PubChem=70698336;70698335	ChEBI=CHEBI:84359;CHEBI:85366,PubChem=54758622	ChEBI=CHEBI:131650;CHEBI:131959,FooDB=FDB031108	C5H9O7P	C5H9O7P	C5H9O7P	7.6877	7.6696	7.6006
Negative	Polar	211.001	19.66	78.86368:330 96.99962:113 138.97191:432	[M-H]-	yes	yes	0.012051	3.6174	0.49558	-0.4535	0.27247	-0.69056	0.23088	-0.91827	Glycerophosphate	Glycerone phosphates	Monoalkyl phosphates	Beta hydroxy acids and derivatives	3-hydroxy-2,4-dioxopentyl phosphate(2-)	(2S)-2-hydroxy-3,4-diketopentyl phosphate	phosphinomethylisomalate(3-)	ChEBI=CHEBI:84359;CHEBI:85366,PubChem=54758622	ChEBI=CHEBI:71684;CHEBI:71677,PubChem=70698336;70698335	ChEBI=CHEBI:131650;CHEBI:131959,FooDB=FDB031108	C5H9O7P	C5H9O7P	C5H9O7P	8.2445	8.2387	7.4202
Positive	Polar	212.703	14.72	144.90558:100	[M+H]+			0.41757	-0.23974	0.98576	0.0072883	0.87027	-0.054538	0.952	-0.0095479	No annotation
Negative	Polar	213.186	5.32	169.17055:110	[M-H]-			0.28576	0.70423	0.21351	0.32379	0.60203	0.18376	0.43603	0.54433	Fatty acid	Medium-chain fatty acids	Fatty acid esters	Long-chain fatty acids	9-Methyldodecanoic acid	3-Methylbutyl octanoate	Tridecanoic acid	HMDB=HMDB0061828,ChEBI=CHEBI:88622,LipidMAPS=LMFA01020068,Saliva=HMDB0061828	HMDB=HMDB0038729,ChEBI=CHEBI:87536,YMDB=YMDB01350,FooDB=FDB018138,LipidMAPS=LMFA07010682,UNPD=UNPD173017	HMDB=HMDB0000910,KNApSAcK=C00007422,ChEBI=CHEBI:45919;CHEBI:75084;CHEBI:125832,DrugBank=DB02448,T3DB=T3D4604,FooDB=FDB010409,BMDB=BMDB00910,LipidMAPS=LMFA01010013,Saliva=HMDB0000910,Feces=HMDB0000910,UNPD=UNPD160409	C13H26O2	C13H26O2	C13H26O2	9.2186	9.1957	9.1433
Negative	Polar	215.033	19.29	88.95212:59 142.96327:53 153.15932:238 160.97687:74 171.42378:53 178.98532:405	[M-H]-			0.93116	0.025808	0.29996	0.41126	0.50973	0.15436	0.096635	0.59326	Other	5-methoxypsoralens	8-methoxypsoralens	Furanochromones	Bergapten	Methoxsalen	Norvisnagin	HMDB=HMDB0030637,KNApSAcK=C00000575,ChEBI=CHEBI:18293,FooDB=FDB002542,NANPDB=NANPDB_2999;NANPDB_4182;NANPDB_4443;NANPDB_4444;NANPDB_4445;NANPDB_4446;NANPDB_4485,PubChem=2355,PlantCyc=5-METHOXYFURANOCOUMARIN,UNPD=UNPD12397	HMDB=HMDB0014693,KNApSAcK=C00000576,ChEBI=CHEBI:18358,DrugBank=DB00553,T3DB=T3D0836,FooDB=FDB012474,NANPDB=NANPDB_3624;NANPDB_4437;NANPDB_4438;NANPDB_4439;NANPDB_4440;NANPDB_4467;NANPDB_4612,STOFF=STOFF_8276,Urine=HMDB0014693,Serum=HMDB0014693,UNPD=UNPD134852	ChEBI=CHEBI:81362,UNPD=UNPD65905	C12H8O4	C12H8O4	C12H8O4	7.0457	7.0457	6.9288
Negative	Polar	217.048	18.84	181.10934:2361 199.02716:62	[M-H]-		yes	0.014112	1.3003	0.98082	-0.011818	0.37014	0.3915	0.73643	0.14341	Organic acid	Benzodioxoles	Diphenylethers	Naphthoquinones	Piperic acid	2,2',3-trihydroxydiphenyl ether	Aristolindiquinone	HMDB=HMDB0033779,ChEBI=CHEBI:37316,FooDB=FDB011933;FDB021695,STOFF=STOFF_1026,UNPD=UNPD122850;UNPD21006;UNPD63495;UNPD70235	ChEBI=CHEBI:27381;CHEBI:79174,PubChem=182886	KNApSAcK=C00002794,ChEBI=CHEBI:2823,UNPD=UNPD70998	C12H10O4	C12H10O4	C12H10O4	6.6406	6.6017	6.5524
Positive	Polar	218.943	14.52	136.80351:1502	[M+H]+			0.1819	-0.74482	0.060034	-0.65094	0.34637	-0.3734	0.016283	-0.97446	No annotation
Positive	Polar	222.027	11.69	162.86189:801	[M+H]+			0.64574	0.19195	0.25862	-0.99628	0.97535	-0.033994	0.3739	-1.3988	Other	Nicotinamides			2-oxo-N-(2-thiazolyl)-1H-pyridine-3-carboxamide			ChEBI=CHEBI:120549			C9H7N3O2S			7.0555
Negative	Polar	223.02	16.53	141.07237:55145	[M-H]-									0.12346	3.8902	Peptide	Dipeptides	Naphthalenes	Naphthalenes	Cysteinyl-Cysteine	2-naphthyl dihydrogen phosphate	1-naphthyl dihydrogen phosphate	HMDB=HMDB0028772,ChEBI=CHEBI:131608	ChEBI=CHEBI:91043	ChEBI=CHEBI:75442	C6H12N2O3S2	C10H9O4P	C10H9O4P	7.9335	7.9012	7.9012
Negative	Polar	223.02	15.51	141.07884:21766	[M-H]-							0.3739	-4.915			Peptide	Dipeptides	Naphthalenes	Naphthalenes	Cysteinyl-Cysteine	2-naphthyl dihydrogen phosphate	1-naphthyl dihydrogen phosphate	HMDB=HMDB0028772,ChEBI=CHEBI:131608	ChEBI=CHEBI:91043	ChEBI=CHEBI:75442	C6H12N2O3S2	C10H9O4P	C10H9O4P	7.9285	7.8955	7.8955
Negative	Polar	223.02	19.43	141.00453:36827	[M-H]-									0.3739	3.3262	Peptide	Dipeptides	Naphthalenes	Naphthalenes	Cysteinyl-Cysteine	2-naphthyl dihydrogen phosphate	1-naphthyl dihydrogen phosphate	HMDB=HMDB0028772,ChEBI=CHEBI:131608	ChEBI=CHEBI:91043	ChEBI=CHEBI:75442	C6H12N2O3S2	C10H9O4P	C10H9O4P	7.925	7.8799	7.8799
Negative	Polar	223.028	5.19	207.07256:166	[M-H]-			0.25325	-1.2469	0.23588	1.8339	0.83912	-0.10459	0.10971	1.669	Other	Phenoxyacetic acid derivatives	Naphthoquinones	Dipeptides	Dehydrochorismic acid	2,2,3,3-tetrahydroxy-2,3-dihydronaphthalene-1,4-dione	Cysteinyl-Cysteine	HMDB=HMDB0036314,FooDB=FDB015183,UNPD=UNPD38803	ChEBI=CHEBI:78857	HMDB=HMDB0028772,ChEBI=CHEBI:131608	C10H8O6	C10H8O6	C6H12N2O3S2	7.9563	7.9124	7.7991
Negative	Polar	223.028	5.5	74.99428:178 149.00671:126 206.84982:1603	[M-H]-			0.028968	0.51592	0.1639	0.39795	0.20612	0.47149	0.11455	1.0413	Other	Naphthoquinones	Phenoxyacetic acid derivatives	Fatty acid esters	2,2,3,3-tetrahydroxy-2,3-dihydronaphthalene-1,4-dione	Dehydrochorismic acid	mevinphos	ChEBI=CHEBI:78857	HMDB=HMDB0036314,FooDB=FDB015183,UNPD=UNPD38803	ChEBI=CHEBI:38725,T3DB=T3D3884,STOFF=STOFF_4437	C10H8O6	C10H8O6	C7H13O6P	8.3795	8.1296	7.94
Negative	Non-polar	227.201	4.15	92.92731:98 108.90337:737 110.90002:465 112.89583:59 132.94614:137 134.94342:87 178.01527:50 182.83528:77 227.19852:457	[M-H]-			0.028319	-0.25524	0.62054	0.18027	0.78507	0.090459	0.03349	0.40933	Fatty acid	Long-chain fatty acids	Long-chain fatty acids	Fatty acid esters	12-Methyltridecanoic acid	Myristic acid	Ethyl dodecanoate	HMDB=HMDB0031072,ChEBI=CHEBI:43722;CHEBI:84193,FooDB=FDB003074,LipidMAPS=LMFA01020007,Feces=HMDB0031072,UNPD=UNPD70622	HMDB=HMDB0000806,KNApSAcK=C00001228,ChEBI=CHEBI:28875;CHEBI:30807,DrugBank=DB08231,SMPDB=PW_C000643,YMDB=YMDB00679,T3DB=T3D4599,FooDB=FDB002890;FDB031009,NANPDB=NANPDB_719;NANPDB_2333;NANPDB_4158;NANPDB_4840,STOFF=STOFF_101,BMDB=BMDB00806,LipidMAPS=LMFA01010014;LMFA01010044,Urine=HMDB0000806,Saliva=HMDB0000806,Feces=HMDB0000806,CSF=HMDB0000806,Serum=HMDB0000806,PubChem=11005,PlantCyc=CPD-7836,UNP…	HMDB=HMDB0033788,KNApSAcK=C00035615,ChEBI=CHEBI:87427,YMDB=YMDB01332,FooDB=FDB011947,LipidMAPS=LMFA07010464,Saliva=HMDB0033788,Feces=HMDB0033788,UNPD=UNPD58897	C14H28O2	C14H28O2	C14H28O2	7.5852	7.5254	7.4647
Negative	Polar	227.202	5.22	209.19345:701 211.05968:117	[M-H]-			0.080953	0.57376	0.84118	-0.024244	0.5406	-0.083008	0.93307	-0.017486	Fatty acid	Long-chain fatty acids	Long-chain fatty acids	Medium-chain fatty acids	Myristic acid	12-Methyltridecanoic acid	2,6,10-Trimethylundecanoic acid	HMDB=HMDB0000806,KNApSAcK=C00001228,ChEBI=CHEBI:28875;CHEBI:30807,DrugBank=DB08231,SMPDB=PW_C000643,YMDB=YMDB00679,T3DB=T3D4599,FooDB=FDB002890;FDB031009,NANPDB=NANPDB_719;NANPDB_2333;NANPDB_4158;NANPDB_4840,STOFF=STOFF_101,BMDB=BMDB00806,LipidMAPS=LMFA01010014;LMFA01010044,Urine=HMDB0000806,Saliva=HMDB0000806,Feces=HMDB0000806,CSF=HMDB0000806,Serum=HMDB0000806,PubChem=11005,PlantCyc=CPD-7836,UNP…	HMDB=HMDB0031072,ChEBI=CHEBI:43722;CHEBI:84193,FooDB=FDB003074,LipidMAPS=LMFA01020007,Feces=HMDB0031072,UNPD=UNPD70622	HMDB=HMDB0002221,FooDB=FDB022915,BMDB=BMDB02221,LipidMAPS=LMFA01020285,UNPD=UNPD27276;UNPD70843	C14H28O2	C14H28O2	C14H28O2	9.1995	9.1955	8.7828
Negative	Non-polar	229.134	2.22	82.01614:369 83.02576:205 91.05555:2528 92.06003:184 96.96102:29 98.02292:129 100.93036:75 100.93829:75 110.06004:33 111.09057:90 114.03628:55 114.93362:112 115.05553:110 117.0347:556 128.03656:137 128.05435:137 130.91428:113 134.04515:77 134.06146:77 137.0733:782 138.07295:94 158.0614:287 158.9277:27 174.07976:72 175.09271:59 186.95404:76 202.12363:94 229.13371:6864	[M-H]-		yes	0.0001012	-1.049	0.16267	0.20622	0.21277	0.64831	0.0021976	0.82422	Pyrimidine/pyridine	Pyrazolopyridines	Phenylpyrazoles	Tetrahydroisoquinolines	Ibudilast	propyphenazone	2-(3,3-dimethyl-2,4-dihydroisoquinolin-1-ylidene)-N-methylacetamide	HMDB=HMDB0015614,ChEBI=CHEBI:31684,DrugBank=DB05266,Urine=HMDB0015614,Serum=HMDB0015614	ChEBI=CHEBI:135538,STOFF=STOFF_3313	ChEBI=CHEBI:113129	C14H18N2O	C14H18N2O	C14H18N2O	7.9885	7.6862	7.598
Positive	Polar	234.871	9.02	136.85823:227	[M+H]+			0.61598	-0.19959	0.89563	-0.067498	0.84854	-0.08536	0.96077	-0.013225	No annotation
Positive	Polar	234.871	9.44	136.96434:143	[M+H]+			0.52688	-0.24982	0.85114	-0.094878	0.7651	-0.13676	0.86537	-0.038851	No annotation
Negative	Polar	236.106	5.33	98.183:55 151.14894:97 177.10275:225 217.96599:1095	[M-H]-			0.35317	7.0913	0.7963	0.33596	0.055954	1.4586	0.26697	-2.0674	Other	Nitroaromatic compounds	Aryl thioethers	N-hydroxyl-alpha-amino acids	6-(2-methyl-1-piperidinyl)-5-nitro-4-pyrimidinamine	4-[2-(1-methyl-2-pyrrolidinyl)ethylthio]phenol	N,N-dihydroxytetrahomomethionine	ChEBI=CHEBI:121797	ChEBI=CHEBI:125446	ChEBI=CHEBI:50769;CHEBI:58848;CHEBI:134669;CHEBI:137029	C10H15N5O2	C13H19NOS	C9H19NO4S	7.2344	7.1941	6.7863
Negative	Polar	237.091	18.52	79.89138:41704 81.01163:6554 107.10596:36739 124.30553:1064 136.01962:688 137.20511:1241 152.20755:1758 162.8853:449 164.85078:1654 176.78651:1456 178.18407:428 179.13365:3414 204.89912:1637 207.07558:103346 208.0022:1595 216.86609:5108 218.6342:639	[M-H]-			0.24102	-0.27434	0.32999	0.11989	0.1447	0.2442	0.11544	0.3507	Peptide	Dipeptides	Dipeptides	N-alkylpiperazines	Glycyl-Tyrosine	Tyrosyl-Glycine	15(R)-hydroperoxy-EPE	HMDB=HMDB0028853,ChEBI=CHEBI:73517,Saliva=HMDB0028853,Feces=HMDB0028853,UNPD=UNPD192248	HMDB=HMDB0029105,ChEBI=CHEBI:74990	HMDB=HMDB0062295,ChEBI=CHEBI:42334;CHEBI:46755;CHEBI:46757,STOFF=STOFF_9783,PubChem=23831	C11H14N2O4	C11H14N2O4	C8H18N2O4S	7.4572	7.3822	7.3507
Negative	Polar	237.091	19.59	79.94835:188 106.955:76 207.00784:393	[M-H]-			0.46974	-0.40413	0.74647	0.11312	0.36999	0.46883	0.62882	0.30228	Peptide	Dipeptides	Dipeptides	N-alkylpiperazines	Glycyl-Tyrosine	Tyrosyl-Glycine	15(R)-hydroperoxy-EPE	HMDB=HMDB0028853,ChEBI=CHEBI:73517,Saliva=HMDB0028853,Feces=HMDB0028853,UNPD=UNPD192248	HMDB=HMDB0029105,ChEBI=CHEBI:74990	HMDB=HMDB0062295,ChEBI=CHEBI:42334;CHEBI:46755;CHEBI:46757,STOFF=STOFF_9783,PubChem=23831	C11H14N2O4	C11H14N2O4	C8H18N2O4S	7.8169	7.7719	7.7087
Negative	Polar	239.06	5.49	149.03918:145 195.21388:129 223.08228:24108	[M-H]-			0.10698	0.45968	0.39634	0.25299	0.51302	0.2457	0.19751	0.66423	Other	Dinitrophenols	Gamma-keto acids and derivatives	Hydroxycinnamic acids	(??)-2-(1-Methylpropyl)-4,6-dinitrophenol	(1S,6R)-2-succinyl-6-hydroxycyclohexa-2,4-diene-1-carboxylic acid	3-(2,4-dihydroxy-3,5-dimethoxyphenyl)prop-2-enoic acid	HMDB=HMDB0032559,ChEBI=CHEBI:83632;CHEBI:83633;CHEBI:83636,T3DB=T3D4873,FooDB=FDB010491,STOFF=STOFF_938	ChEBI=CHEBI:1277;CHEBI:11656;CHEBI:39564;CHEBI:57272;CHEBI:58689,DrugBank=DB06864,FooDB=FDB030089,ECMDB=ECMDB20002,PubChem=25246102;5287432,PlantCyc=CPD-9923	HMDB=HMDB0135751	C10H12N2O5	C11H12O6	C11H12O6	8.2535	8.0786	8.0649
Negative	Polar	239.06	5.19	149.13937:68 194.59331:63 195.22672:385 221.37679:104 223.05717:20518	[M-H]-		yes	0.86536	-0.20101	0.43267	-1.1926	0.43673	0.52158	0.0079316	4.61	Other	Dinitrophenols	Gamma-keto acids and derivatives	Hydroxycinnamic acids	(??)-2-(1-Methylpropyl)-4,6-dinitrophenol	(1S,6R)-2-succinyl-6-hydroxycyclohexa-2,4-diene-1-carboxylic acid	3-(2,4-dihydroxy-3,5-dimethoxyphenyl)prop-2-enoic acid	HMDB=HMDB0032559,ChEBI=CHEBI:83632;CHEBI:83633;CHEBI:83636,T3DB=T3D4873,FooDB=FDB010491,STOFF=STOFF_938	ChEBI=CHEBI:1277;CHEBI:11656;CHEBI:39564;CHEBI:57272;CHEBI:58689,DrugBank=DB06864,FooDB=FDB030089,ECMDB=ECMDB20002,PubChem=25246102;5287432,PlantCyc=CPD-9923	HMDB=HMDB0135751	C10H12N2O5	C11H12O6	C11H12O6	8.3008	8.1188	8.1052
Negative	Polar	239.077	19.26	119.07114:65 161.1017:63 178.98109:5610 208.21638:63 222.90825:53	[M-H]-			0.1453	-0.3178	0.44088	0.12227	0.43111	0.2168	0.4699	0.077456	Carbohydrate	Octoses	C-glycosyl compounds	Fluorenes	D-threo-L-galacto-octose	D-glycero-L-galacto-Octulose	fluoren-9-ylmethyl hydrogen carbonate	ChEBI=CHEBI:37811	HMDB=HMDB0029954,FooDB=FDB012594,UNPD=UNPD128710	ChEBI=CHEBI:48606	C8H16O8	C8H16O8	C15H12O3	8.0999	8.0601	8.0049
Negative	Polar	239.077	19.59	119.02571:72 131.13037:70 142.87383:58 160.91048:114 178.94833:9364	[M-H]-			0.12764	-0.31071	0.45131	0.11135	0.39744	0.1925	0.49782	0.08234	Carbohydrate	Octoses	C-glycosyl compounds	Fluorenes	D-threo-L-galacto-octose	D-glycero-L-galacto-Octulose	fluoren-9-ylmethyl hydrogen carbonate	ChEBI=CHEBI:37811	HMDB=HMDB0029954,FooDB=FDB012594,UNPD=UNPD128710	ChEBI=CHEBI:48606	C8H16O8	C8H16O8	C15H12O3	8.0739	8.0341	7.9675
Positive	Polar	239.104	9.34	84.31497:73 88.07912:753 97.2064:187 111.97224:606 113.17024:175 116.0105:137 126.9138:109 127.99097:1300 130.97702:14042 140.94984:79 151.84991:234 192.00488:516 221.24232:1812	[M+H]+			0.018521	-0.73791	0.69505	-0.10965	0.72882	0.066202	0.61702	0.025549	Peptide	Dipeptides	Dipeptides	N-alkylpiperazines	Glycyl-Tyrosine	Tyrosyl-Glycine	15(R)-hydroperoxy-EPE	HMDB=HMDB0028853,ChEBI=CHEBI:73517,Saliva=HMDB0028853,Feces=HMDB0028853,UNPD=UNPD192248	HMDB=HMDB0029105,ChEBI=CHEBI:74990	HMDB=HMDB0062295,ChEBI=CHEBI:42334;CHEBI:46755;CHEBI:46757,STOFF=STOFF_9783,PubChem=23831	C11H14N2O4	C11H14N2O4	C8H18N2O4S	8.3026	8.2972	8.1866
Positive	Polar	239.104	10.03	112.19647:73 131.19676:722 132.24706:66 192.11119:97	[M+H]+	yes	yes	0.0050722	-1.7979	0.32257	-0.73586	0.92438	0.049744	0.7889	-0.20386	Peptide	Dipeptides	Dipeptides	N-alkylpiperazines	Tyrosyl-Glycine	Glycyl-Tyrosine	15(R)-hydroperoxy-EPE	HMDB=HMDB0029105,ChEBI=CHEBI:74990	HMDB=HMDB0028853,ChEBI=CHEBI:73517,Saliva=HMDB0028853,Feces=HMDB0028853,UNPD=UNPD192248	HMDB=HMDB0062295,ChEBI=CHEBI:42334;CHEBI:46755;CHEBI:46757,STOFF=STOFF_9783,PubChem=23831	C11H14N2O4	C11H14N2O4	C8H18N2O4S	7.5601	7.5417	7.34
Negative	Polar	239.129	4.96	101.09285:75 109.24188:54 154.06703:119 167.08806:189 179.20508:117	[M-H]-			0.40122	0.92239	0.80534	-0.068277	0.088533	0.57974	0.64062	-0.49952	Other	Jasmonic acids	Carbocyclic fatty acids	Phthalazines	methyl tuberonate	3-[(3aS,4S,5R,7aS)-5-hydroxy-7a-methyl-1,5-dioxo-octahydroinden-4-yl]propanoate	budralazine	ChEBI=CHEBI:133219,UNPD=UNPD126368	ChEBI=CHEBI:83736;CHEBI:84579	ChEBI=CHEBI:134979	C13H20O4	C13H20O4	C14H16N4	7.7973	7.7775	6.9874
Positive	Non-polar	239.238	5.7	57.03569:125 57.071:536 67.05622:1091 68.05952:111 69.07075:693 70.07088:72 71.08651:1455 72.09182:87 77.04351:90 79.05493:184 81.07024:2011 82.07513:196 83.08652:1133 85.10185:1638 86.09812:557 86.10609:71 89.06142:331 90.97696:539 93.07:221 93.81116:69 94.07644:97 95.08656:3191 96.09111:233 97.1021:811 98.10404:186 99.11753:72 103.07632:90 104.04331:52 104.10777:109 105.07013:73 105.72756:54 10…	[M+H]+	yes	yes	0.016384	-4.1423	0.33972	0.42265	0.64928	0.23412	0.32089	0.27356	Fatty acid	Fatty aldehydes	Long-chain fatty alcohols	Long-chain fatty alcohols	Hexadecenal	bombykol	10-propyl-5,9-tridecadien-1-ol	HMDB=HMDB0060482,ChEBI=CHEBI:17585,LipidMAPS=LMFA06000089;LMFA06000112,PubChem=5280541,PlantCyc=CPD-292	ChEBI=CHEBI:41200,DrugBank=DB02982,LipidMAPS=LMFA05000007;LMFA05000196,PubChem=445128,UNPD=UNPD137952;UNPD164615;UNPD182393;UNPD60218	LipidMAPS=LMFA05000015,UNPD=UNPD163660;UNPD65270	C16H30O	C16H30O	C16H30O	7.9068	7.5916	7.2124
Negative	Non-polar	240.098	1.28	74.02433:323 86.99036:75 87.06001:74 96.04472:205 96.96102:254 97.03892:254 99.05411:364 99.06035:364 100.00282:203 108.0433:199 110.06142:79 111.05263:93 111.05935:93 113.0727:112 114.05487:83 116.01386:238 116.02024:238 126.04321:125 127.05025:41 128.03731:88 137.99858:171 139.0864:75 143.04614:163 153.10114:55 155.04407:97 160.00655:413 165.06165:231 165.07095:233 170.03438:75 181.9882:280 181…	[M-H]-			0.37027	0.95243	0.3412	-0.89422	0.57567	0.6336	0.9898	0.0087828	Nucleoside	Pyrimidine 2'-deoxyribonucleosides	Pyrimidine 2',3'-dideoxyribonucleosides	Tetralins	5-Methyldeoxycytidine	3'-Amino-3'-deoxythimidine	6-(1,2,3,4-Tetrahydro-6-hydroxy-2-naphthyl)-2(1H)-pyridone	HMDB=HMDB0002224,ChEBI=CHEBI:47876,FooDB=FDB022917,BMDB=BMDB02224,UNPD=UNPD84789	HMDB=HMDB0060750,Urine=HMDB0060750,Serum=HMDB0060750	ChEBI=CHEBI:79428	C10H15N3O4	C10H15N3O4	C15H15NO2	7.9769	7.5869	7.2398
Negative	Polar	241.073	11.37	137.05504:233 183.96184:66 197.05701:853 198.03661:1403 223.23802:57	[M-H]-			0.193	0.94357	0.7071	0.13472	0.92371	-0.033665	0.29734	-0.48014	Nucleoside	Pyrimidine 2'-deoxyribonucleosides	Butenolides	Hydroxyquinols and derivatives	Thymidine	carlosic acid methyl ester	4-hydroxy-5-(2,4,5-trihydroxyphenyl)pentanoic acid	HMDB=HMDB0000273;HMDB0015394,KNApSAcK=C00019698,ChEBI=CHEBI:17748;CHEBI:53527;CHEBI:63624,DrugBank=DB01265;DB04485,SMPDB=PW_C000187,YMDB=YMDB00507,FooDB=FDB012757;FDB031201,NANPDB=NANPDB_2164,STOFF=STOFF_5173;STOFF_6945,BMDB=BMDB00273,Urine=HMDB0000273;HMDB0015394,Saliva=HMDB0000273,Feces=HMDB0000273,ECMDB=ECMDB00273,CSF=HMDB0000273,Serum=HMDB0000273;HMDB0015394,PubChem=5789;1134,PlantCyc=THYMIDI…	ChEBI=CHEBI:133954	HMDB=HMDB0128185	C10H14N2O5	C11H14O6	C11H14O6	7.4786	7.1407	7.1022
Negative	Polar	241.073	12.02	87.06628:64 125.01323:99 135.09149:287 137.16095:850 139.06154:55 152.9516:175 169.07495:85 170.0412:75 179.19244:186 184.13071:96 222.56999:93 223.29523:130	[M-H]-			0.91515	-0.06752	0.034691	-0.19205	0.17417	-0.25267	0.54918	0.37688	Other	Phenylpropanoic acids	Dicarboxylic acids and derivatives	Hydroxyquinols and derivatives	3-(2,4-dihydroxy-3,5-dimethoxyphenyl)propanoic acid	Genipinic acid	4-hydroxy-5-(2,4,5-trihydroxyphenyl)pentanoic acid	HMDB=HMDB0135754	HMDB=HMDB0038126,KNApSAcK=C00010563,FooDB=FDB017353,UNPD=UNPD34259;UNPD42030	HMDB=HMDB0128185	C11H14O6	C11H14O6	C11H14O6	7.9222	7.8051	7.7504
Negative	Non-polar	241.217	4.53	78.9614:50 96.96205:73 108.90051:734 110.89849:461 132.93622:57 132.94496:127 183.00964:408 183.01779:147 184.01765:82 241.21594:401	[M-H]-			0.049777	-0.23653	0.49809	0.2415	0.5571	0.21401	0.02559	0.43817	Fatty acid	Long-chain fatty acids	Long-chain fatty acids	Fatty acid methyl esters	13-Methylmyristic acid	Pentadecanoic acid	Methyl tetradecanoate	HMDB=HMDB0061707,ChEBI=CHEBI:39250;CHEBI:70826,LipidMAPS=LMFA01020009,Feces=HMDB0061707,UNPD=UNPD74101	HMDB=HMDB0000826,KNApSAcK=C00007423,ChEBI=CHEBI:42504;CHEBI:78795,FooDB=FDB010033,BMDB=BMDB00826,LipidMAPS=LMFA01010015;LMFA01010045,Saliva=HMDB0000826,Feces=HMDB0000826,Serum=HMDB0000826,PubChem=13849,UNPD=UNPD166620	HMDB=HMDB0030469,KNApSAcK=C00051572,ChEBI=CHEBI:89199,FooDB=FDB002338,STOFF=STOFF_5525,LipidMAPS=LMFA07010467,Saliva=HMDB0030469,UNPD=UNPD38879	C15H30O2	C15H30O2	C15H30O2	8.2146	8.136	8.0405
Negative	Polar	241.217	5.17	137.08104:128 179.26137:60 209.26393:86 223.30049:58 225.11024:141	[M-H]-			0.24327	0.46554	0.64075	0.090172	0.84715	-0.07564	0.20518	0.50287	Fatty acid	Long-chain fatty acids	Long-chain fatty acids	Long-chain fatty acids	13-Methylmyristic acid	Pentadecanoic acid	anteisopentadecanoic acid	HMDB=HMDB0061707,ChEBI=CHEBI:39250;CHEBI:70826,LipidMAPS=LMFA01020009,Feces=HMDB0061707,UNPD=UNPD74101	HMDB=HMDB0000826,KNApSAcK=C00007423,ChEBI=CHEBI:42504;CHEBI:78795,FooDB=FDB010033,BMDB=BMDB00826,LipidMAPS=LMFA01010015;LMFA01010045,Saliva=HMDB0000826,Feces=HMDB0000826,Serum=HMDB0000826,PubChem=13849,UNPD=UNPD166620	ChEBI=CHEBI:39251,LipidMAPS=LMFA01020008,PubChem=17903416;21672,UNPD=UNPD37829	C15H30O2	C15H30O2	C15H30O2	9.0078	8.828	8.5911
Negative	Polar	241.387	18.52	81.93253:60	[M-H]-			0.6164	0.10962	0.63195	0.12648	0.28386	-0.5219	0.9556	-0.0092373	No annotation
Negative	Polar	242.052	19.25	197.12851:63	[M-H]-			0.11171	0.35022	0.1041	0.54925	0.59853	0.17356	0.27774	0.25549	Phospholipid	2-acyl-sn-glycero-3-phosphoethanolamines	Furanoquinolines		1-alkyl-2-acylglycerophosphoethanolamine	Maculine		HMDB=HMDB0062185	KNApSAcK=C00002183,ChEBI=CHEBI:6629,UNPD=UNPD2588		C6H14NO7P	C13H9NO4		7.5316	7.2618
Negative	Polar	242.08	19.92	79.04205:110 167.86797:9967	[M-H]-			0.1096	1.3305	0.56486	-0.17388	0.19829	0.74874	0.14085	2.0154	Nucleoside	Pyrimidine nucleosides	Dipeptides	1,2,4-triazines	Cytidine	gamma-Glutamyl-beta-cyanoalanine	6-azathymidine	HMDB=HMDB0000089;HMDB0015122,KNApSAcK=C00042440,ChEBI=CHEBI:17562;CHEBI:28680,DrugBank=DB00987;DB05494;DB02097,SMPDB=PW_C000061,YMDB=YMDB00051,T3DB=T3D4978,FooDB=FDB001216;FDB001979;FDB021809,STOFF=STOFF_2799,BMDB=BMDB00089,Urine=HMDB0000089;HMDB0015122,Saliva=HMDB0000089,Feces=HMDB0000089,ECMDB=ECMDB00089,CSF=HMDB0000089,Serum=HMDB0000089;HMDB0015122,PubChem=6175;596,PlantCyc=CYTIDINE,UNPD=UNPD1…	HMDB=HMDB0060478,ChEBI=CHEBI:10565,ECMDB=ECMDB20151,PubChem=53297342,UNPD=UNPD71227	ChEBI=CHEBI:131580	C9H13N3O5	C9H13N3O5	C9H13N3O5	8.6354	8.4989	8.2536
Negative	Non-polar	242.176	3.01	72.99543:59 99.92262:95 100.92917:123 112.98644:330 116.93108:60 117.92944:67 129.97643:86 140.00957:52 152.99619:57 168.04199:57 173.86873:50 180.97615:82 181.15968:146 197.95874:51 225.15344:118 227.20436:95 232.85316:57 241.01155:75 242.17575:83	[M-H]-			0.26495	-0.46692	0.95825	0.027555	0.11721	0.49993	0.11718	-0.37487	Amino acid	N-acyl-alpha amino acids			N-Undecanoylglycine			HMDB=HMDB0013286,ChEBI=CHEBI:74438,FooDB=FDB029363			C13H25NO3			7.189
Negative	Polar	242.176	11.5	138.04736:82 181.24666:6441 224.23648:634 225.11627:4206	[M-H]-			0.38691	4.8704	0.36246	8.9107	0.35017	7.4727	0.85232	-0.40109	Amino acid	N-acyl-alpha amino acids			N-Undecanoylglycine			HMDB=HMDB0013286,ChEBI=CHEBI:74438,FooDB=FDB029363			C13H25NO3			8.2481
Negative	Polar	242.176	7.14	178.99614:63 181.04765:23334 224.0898:1656 225.11989:17098	[M-H]-			0.74972	0.24116	0.8228	0.10811	0.21431	0.34061	0.47852	-0.18939	Amino acid	N-acyl-alpha amino acids			N-Undecanoylglycine			HMDB=HMDB0013286,ChEBI=CHEBI:74438,FooDB=FDB029363			C13H25NO3			8.3259
Negative	Polar	242.176	5.34	179.16405:51 181.14355:8816 181.76672:55 224.1463:755 225.12433:5741 226.08405:199	[M-H]-			0.95867	-0.075546	0.93688	-0.068336	0.68767	0.26227	0.79201	0.11307	Amino acid	N-acyl-alpha amino acids			N-Undecanoylglycine			HMDB=HMDB0013286,ChEBI=CHEBI:74438,FooDB=FDB029363			C13H25NO3			8.1564
Negative	Polar	242.176	11.82	181.12956:6994 198.07527:229 224.30495:506 225.06992:3859	[M-H]-			0.43723	-0.78821	0.89869	0.057101	0.14764	0.35451	0.65353	-0.51599	Amino acid	N-acyl-alpha amino acids			N-Undecanoylglycine			HMDB=HMDB0013286,ChEBI=CHEBI:74438,FooDB=FDB029363			C13H25NO3			8.2293
Positive	Polar	242.961	15.04	78.85529:250 144.90492:52 160.90858:426	[M+H]+			0.30572	-0.39283	0.71994	-0.20382	0.80608	-0.12646	0.80904	-0.054269	Other	Organic disulfides			Dixanthogen			ChEBI=CHEBI:82241			C6H10O2S4			5.4535
Negative	Polar	243.062	15.65	81.97877:172 108.09949:52 109.96155:1580 111.17284:611 116.84821:148 122.04353:100 139.97464:1100 151.98383:938 153.14235:258 164.21873:57 181.21335:67 182.09566:88	[M-H]-	yes	yes	0.034205	1.1284	0.3915	-0.67824	0.37295	0.26107	0.11025	0.59199	Nucleotide	Nucleoside and nucleotide analogues	Pyrimidine nucleosides	Furanoid fatty acids	Pseudouridine	Uridine	(2E,11Z)-Wyerone acid	HMDB=HMDB0000767,KNApSAcK=C00001508,ChEBI=CHEBI:17802,YMDB=YMDB01644,FooDB=FDB014724;FDB031139,BMDB=BMDB00767,Urine=HMDB0000767,Feces=HMDB0000767,Serum=HMDB0000767,PubChem=15047,PlantCyc=CPD-497,UNPD=UNPD140548;UNPD168540	HMDB=HMDB0000296,KNApSAcK=C00019674,ChEBI=CHEBI:16704;CHEBI:68346,DrugBank=DB02745,SMPDB=PW_C000202,YMDB=YMDB00127,FooDB=FDB007411,NANPDB=NANPDB_4149,BMDB=BMDB00296,Urine=HMDB0000296,Feces=HMDB0000296,ECMDB=ECMDB00296,CSF=HMDB0000296,Serum=HMDB0000296,PubChem=6029,PlantCyc=URIDINE,UNPD=UNPD108011;UNPD169274;UNPD188558;UNPD79602;UNPD211663	HMDB=HMDB0030946,KNApSAcK=C00001300,ChEBI=CHEBI:10046,FooDB=FDB002922;FDB002923,UNPD=UNPD102611;UNPD107515;UNPD213914	C9H12N2O6	C9H12N2O6	C14H12O4	8.4595	8.3868	8.0608
Positive	Polar	244.954	14.82	80.82649:2294 104.91814:2004 162.8862:1417 186.88615:2773	[M+H]+			0.4721	-0.20704	0.95658	-0.023115	0.87504	-0.059596	0.68964	-0.065888	No annotation
Negative	Polar	245.043	19	78.95718:61 119.04044:134 152.96098:4713 171.03653:606 209.1044:773	[M-H]-	yes	yes	0.031408	1.3503	0.47696	-0.21692	0.81956	0.035097	0.41161	0.24734	Glycerophosphate	Dialkyl phosphates	8-methoxypsoralens	Catechols	glycerophosphoglycerol	Isopimpinellin	Hispidin	ChEBI=CHEBI:5457;CHEBI:61933;CHEBI:64717;CHEBI:64956;CHEBI:84515;CHEBI:85411,PlantCyc=GLYCEROPHOSPHOGLYCEROL	HMDB=HMDB0034312,KNApSAcK=C00000583,ChEBI=CHEBI:28853,T3DB=T3D0843,FooDB=FDB012661,NANPDB=NANPDB_3599;NANPDB_3623;NANPDB_4183;NANPDB_4450;NANPDB_4484,PubChem=68079,UNPD=UNPD80777	KNApSAcK=C00043575,ChEBI=CHEBI:36332;CHEBI:131178,NANPDB=NANPDB_275;NANPDB_276,UNPD=UNPD39949;UNPD222313	C6H15O8P	C13H10O5	C13H10O5	7.8958	7.7491	7.6179
Positive	Polar	246.923	14.86	82.8429:599 104.94019:493 164.89511:10187 186.95995:708 188.83434:80	[M+H]+			0.32287	-0.10314	0.82573	-0.032366	0.39411	-0.055335	0.45955	-0.16627	No annotation
Positive	Non-polar	250.178	5.86	57.07307:51 65.03725:62 67.05296:172 67.0579:68 69.06932:220 70.70253:58 71.08344:91 71.08879:107 73.04646:115 73.10901:55 79.05399:183 81.0181:123 81.07047:510 83.08633:525 84.08092:62 85.10062:127 86.09599:641 90.97585:672 91.05129:147 91.05614:84 93.06967:282 94.02284:56 95.08436:625 97.063:72 97.10096:528 98.96377:54 99.08112:108 99.11877:90 104.104:73 105.06747:97 107.084:290 109.09977:278 1…	[M+H]+			0.98352	0.017151	0.5218	0.29989	0.15332	0.3915	0.18863	0.33346	Other	Phenol ethers	Cyclohexanols	Quinolizines	Alprenolol	N,O-Didesmethylvenlafaxine	nupharidine	HMDB=HMDB0015004,ChEBI=CHEBI:51211,DrugBank=DB00866,SMPDB=PW_C009320,STOFF=STOFF_2555,Urine=HMDB0015004,Serum=HMDB0015004	HMDB=HMDB0060852,ChEBI=CHEBI:83529,SMPDB=PW_C040611,STOFF=STOFF_546,Urine=HMDB0060852,Serum=HMDB0060852	ChEBI=CHEBI:36285,UNPD=UNPD107388;UNPD147850;UNPD3207;UNPD55138	C15H23NO2	C15H23NO2	C15H23NO2	7.9062	7.7906	7.4983
Negative	Polar	250.895	5.12	223.18242:127 235.06421:63	[M-H]-			0.030346	0.73541	0.11054	-0.42682	0.35354	-0.22285	0.0043934	-0.58885	No annotation
Negative	Non-polar	253.217	4.38	108.90103:605 110.8989:203 123.08527:53 156.98874:51 183.00975:82 184.01511:59 253.21407:143	[M-H]-			0.75654	0.033158	0.02146	-0.23139	0.97674	-0.0048486	0.46567	-0.16447	Fatty acid	Long-chain fatty acids	Long-chain fatty acids	Long-chain fatty acids	(E)-11-Hexadecenoic acid	Palmitoleic acid	(E)-6-Hexadecenoic acid	HMDB=HMDB0037647,ChEBI=CHEBI:35464,FooDB=FDB016763,LipidMAPS=LMFA01030261;LMFA01030262,UNPD=UNPD117117;UNPD187150;UNPD215878	HMDB=HMDB0003229;HMDB0012328,KNApSAcK=C00001234;C00029354,ChEBI=CHEBI:28716;CHEBI:32372;CHEBI:59265;CHEBI:71449;CHEBI:72004,DrugBank=DB04257,YMDB=YMDB00681,FooDB=FDB004036;FDB011675;FDB028947;FDB031085,NANPDB=NANPDB_4841;NANPDB_4842,BMDB=BMDB03229;BMDB12328,LipidMAPS=LMFA01030056;LMFA01030057,Urine=HMDB0003229,Saliva=HMDB0003229;HMDB0012328,Feces=HMDB0003229;HMDB0012328,CSF=HMDB0003229,Serum=HMDB…	HMDB=HMDB0031053,ChEBI=CHEBI:76197;CHEBI:76244,FooDB=FDB003053,LipidMAPS=LMFA01030267;LMFA01031082,UNPD=UNPD115479;UNPD156973;UNPD217995	C16H30O2	C16H30O2	C16H30O2	8.968	8.968	8.7463
Negative	Polar	253.217	5.13	83.04121:177 97.06204:107 233.21118:165 235.13599:1953	[M-H]-			0.032998	0.49386	0.085814	-0.50549	0.34081	-0.19538	0.016462	-0.45595	Fatty acid	Long-chain fatty acids	Long-chain fatty acids	Long-chain fatty acids	(E)-11-Hexadecenoic acid	(E)-6-Hexadecenoic acid	Hypogeic acid	HMDB=HMDB0037647,ChEBI=CHEBI:35464,FooDB=FDB016763,LipidMAPS=LMFA01030261;LMFA01030262,UNPD=UNPD117117;UNPD187150;UNPD215878	HMDB=HMDB0031053,ChEBI=CHEBI:76197;CHEBI:76244,FooDB=FDB003053,LipidMAPS=LMFA01030267;LMFA01031082,UNPD=UNPD115479;UNPD156973;UNPD217995	HMDB=HMDB0002186,ChEBI=CHEBI:35465;CHEBI:82730,FooDB=FDB004011;FDB005579,BMDB=BMDB02186,LipidMAPS=LMFA01030055;LMFA01030808,Serum=HMDB0002186,UNPD=UNPD176983;UNPD199017;UNPD213268	C16H30O2	C16H30O2	C16H30O2	8.8436	8.8436	8.8436
Negative	Non-polar	254.967	8	59.01334:827 92.92715:254 94.92577:179 98.04321:45 104.95004:56 116.97255:760 118.93093:718 118.96947:718 120.92661:222 126.99805:293 127.00373:293 132.94579:5810 133.94609:168 134.94312:2111 136.94206:122 137.99672:188 140.00757:239 141.01581:2565 142.01875:148 142.97441:1604 143.02127:1609 143.98154:68 144.97281:124 156.98965:15331 157.99254:633 158.9892:1259 158.99683:1259 171.09959:87 181.986…	[M-H]-			0.18237	0.28689	0.30504	0.4072	0.40407	0.30896	0.071035	0.46681	No annotation
Positive	Polar	255.083	13.74	111.95105:629 115.01671:152 115.91298:318 122.89822:69 128.99388:319 139.93359:235 157.93147:82 175.06532:5244 191.92442:1381 220.06114:65 236.96806:122 237.9967:1060	[M+H]+	yes	yes	0.3945	-0.24251	0.099942	-0.97607	0.049889	-1.1272	0.065668	-1.9511	Amino acid	L-alpha-amino acids	S-alkyl-thiohydroximates	L-cysteine-S-conjugates	L-Phosphoarginine	S-(Phenylacetothiohydroximoyl)-L-cysteine	Acetaminophen cystein	HMDB=HMDB0029438,ChEBI=CHEBI:18412;CHEBI:58477,FooDB=FDB000543,PubChem=92150,UNPD=UNPD101478	ChEBI=CHEBI:80979,PubChem=25246415,PlantCyc=CPD-7545	HMDB=HMDB0060559,SMPDB=PW_C040628,Urine=HMDB0060559,Serum=HMDB0060559	C6H15N4O5P	C11H14N2O3S	C11H14N2O3S	8.1901	7.7508	7.3258
Negative	Non-polar	255.232	4.93	108.90276:61 132.94556:33 237.21915:46 255.2318:4949	[M-H]-			0.0070059	-0.34825	0.52961	0.19955	0.62844	0.15793	0.023415	0.43419	Fatty acid	Long-chain fatty acids	Sesquiterpenoids	Long-chain fatty acids	Palmitic acid	Trimethyltridecanoic acid	Isopalmitic acid	HMDB=HMDB0000220,KNApSAcK=C00001233;C00030479,ChEBI=CHEBI:7896;CHEBI:15756,DrugBank=DB03796,SMPDB=PW_C000145;PW_C040705,YMDB=YMDB00069,T3DB=T3D4797,FooDB=FDB011679;FDB031084,NANPDB=NANPDB_250;NANPDB_720;NANPDB_1422;NANPDB_1436;NANPDB_2334;NANPDB_4157;NANPDB_4179;NANPDB_4239;NANPDB_4548;NANPDB_4835,STOFF=STOFF_231,BMDB=BMDB00220,LipidMAPS=LMFA01010001;LMFA01010046,Urine=HMDB0000220,Saliva=HMDB0000…	HMDB=HMDB0002396,ChEBI=CHEBI:58966,FooDB=FDB022994,BMDB=BMDB02396,LipidMAPS=LMFA01020249,UNPD=UNPD10479	HMDB=HMDB0031068,ChEBI=CHEBI:84890,FooDB=FDB003070,LipidMAPS=LMFA01020010,Feces=HMDB0031068,UNPD=UNPD3944	C16H32O2	C16H32O2	C16H32O2	8.4518	8.4472	8.4472
Positive	Polar	258.107	10.14	103.99525:10889 124.95422:110 183.98082:129 240.19157:66	[M+H]+			0.55913	-0.24631	0.27991	-1.141	0.16188	-0.79243	0.26989	-1.1099	Peptide	Dipeptides	Pyrimidine nucleosides	Glycerophosphocholines	Pyro-L-glutaminyl-L-glutamine	5-Methylcytidine	Glycerophosphocholine	HMDB=HMDB0039229,ChEBI=CHEBI:88956;CHEBI:133739,FooDB=FDB018762,Saliva=HMDB0039229,UNPD=UNPD31323;UNPD61172	HMDB=HMDB0000982,ChEBI=CHEBI:20607,FooDB=FDB022351,BMDB=BMDB00982,Urine=HMDB0000982,Feces=HMDB0000982,Serum=HMDB0000982,UNPD=UNPD196780	HMDB=HMDB0000086,ChEBI=CHEBI:16870;CHEBI:135063,DrugBank=DB04660,SMPDB=PW_C000059,YMDB=YMDB00309;YMDB00694,FooDB=FDB021802;FDB030952,BMDB=BMDB00086,Saliva=HMDB0000086,Feces=HMDB0000086,ECMDB=ECMDB00086,CSF=HMDB0000086,Serum=HMDB0000086,PubChem=657272;439285;71920,PlantCyc=SN-3-GLYCEROPHOSPHOCHOLINE;L-1-GLYCERO-PHOSPHORYLCHOLINE,UNPD=UNPD6251	C10H15N3O5	C10H15N3O5	C8H20NO6P	8.4725	8.3869	8.0009
Negative	Non-polar	258.764	7.97	70.94527:93 72.94091:129 82.43073:55 92.92715:129 108.25812:55 108.90092:4628 110.89776:2839 112.8968:746 114.89371:119 116.00407:59 125.94086:70 140.97559:145 141.9838:50 142.97174:70 168.04033:58 182.83122:237 184.82954:111 227.1989:73 253.21512:605 254.22165:128 255.23225:376 256.22604:75 256.76468:770 258.76318:1090	[M-H]-			0.959	-0.0073633	0.21012	0.74155	0.33156	0.4827	0.041806	0.83327	No annotation
Negative	Polar	260.033	5.08	173.88194:74	[M-H]-			0.81904	0.08151	0.66533	-0.12632	0.69729	-0.072722	0.92888	0.055273	Amino acid	Phenylalanine and derivatives	Phenylsulfates	Phenylalanine and derivatives	O-Phosphotyrosine	2-Methoxyacetaminophen sulfate	O(4')-sulfo-L-tyrosine	HMDB=HMDB0006049,ChEBI=CHEBI:37788;CHEBI:62338;CHEBI:74656;CHEBI:74955;CHEBI:74956;CHEBI:74959,DrugBank=DB01962,FooDB=FDB023821,BMDB=BMDB06049,Urine=HMDB0006049,Serum=HMDB0006049,PlantCyc=CPD-3728	HMDB=HMDB0062550,ChEBI=CHEBI:82944;CHEBI:133502	ChEBI=CHEBI:46215;CHEBI:133573	C9H12NO6P	C9H11NO6S	C9H11NO6S	8.2818	7.5144	7.3054
Positive	Non-polar	263.122	2.22	54.03414:183 54.03772:183 55.05353:86 58.99696:712 59.06302:707 60.06569:73 68.05153:40 69.04841:98 69.07059:97 70.06627:1022 71.05057:269 71.07315:269 72.0804:152 74.00639:661 75.02746:64 76.03869:169 79.03342:53 81.04486:166 81.05556:166 82.02533:614 82.03098:614 82.06557:614 83.04951:149 85.01046:195 86.00617:737 86.09724:745 87.00663:2715 87.02622:2715 87.0556:2715 87.09611:2718 88.03264:170 …	[M+H]+			6.1871e-05	-0.95353	0.71387	0.086856	0.23393	0.6232	0.0021604	0.77162	Other	Ambrosanolides and secoambrosanolides	Delta valerolactones	Glutamic acid and derivatives	Parthenin	Marasmic acid	Nopalinic acid	KNApSAcK=C00003344;C00021689,ChEBI=CHEBI:7938,NANPDB=NANPDB_1706;NANPDB_2016;NANPDB_3338;NANPDB_5643,LipidMAPS=LMPR0103420001,UNPD=UNPD111438;UNPD159949;UNPD176630;UNPD18324;UNPD45337	KNApSAcK=C00003164,ChEBI=CHEBI:6692,LipidMAPS=LMPR0103620002,UNPD=UNPD136521;UNPD156653	HMDB=HMDB0029437,ChEBI=CHEBI:133921,FooDB=FDB000542,UNPD=UNPD6215;UNPD67578	C15H18O4	C15H18O4	C10H18N2O6	8.1148	7.9977	7.9465
Negative	Non-polar	265.147	3.96	59.01156:89 96.95911:374 108.90121:541 110.89838:459 112.89491:59 132.94385:107 183.01251:79 253.21776:86 256.76587:103 258.7608:130 265.14966:336	[M-H]-			0.63114	0.086321	0.40416	0.29442	0.73237	0.11884	0.035865	0.38761	Terpenoid	Terpene lactones	Eudesmanolides, secoeudesmanolides, and derivatives	Fatty alcohols	Blennin D	1alpha-Hydroxyarbusculin A	Ipomeamaronol	HMDB=HMDB0031902,KNApSAcK=C00021527,FooDB=FDB008589,LipidMAPS=LMPR0103620003,UNPD=UNPD104782	HMDB=HMDB0037059,KNApSAcK=C00013003,ChEBI=CHEBI:66024,FooDB=FDB016042,UNPD=UNPD25792;UNPD66441	HMDB=HMDB0038148,KNApSAcK=C00011474,FooDB=FDB017376,LipidMAPS=LMFA05000668,UNPD=UNPD310;UNPD37667	C15H22O4	C15H22O4	C15H22O4	7.5441	7.5018	7.4931
Negative	Non-polar	265.147	4.37	96.96046:287 98.95527:71 99.92659:92 116.92684:16 116.93284:16 180.97118:27 248.96315:6 265.14767:1496 265.16879:69	[M-H]-			0.46891	0.090834	0.14491	0.60334	0.55231	0.24834	0.012275	0.44237	Other	Fatty alcohols	Eudesmanolides, secoeudesmanolides, and derivatives	Terpene lactones	Ipomeamaronol	1alpha-Hydroxyarbusculin A	Blennin D	HMDB=HMDB0038148,KNApSAcK=C00011474,FooDB=FDB017376,LipidMAPS=LMFA05000668,UNPD=UNPD310;UNPD37667	HMDB=HMDB0037059,KNApSAcK=C00013003,ChEBI=CHEBI:66024,FooDB=FDB016042,UNPD=UNPD25792;UNPD66441	HMDB=HMDB0031902,KNApSAcK=C00021527,FooDB=FDB008589,LipidMAPS=LMPR0103620003,UNPD=UNPD104782	C15H22O4	C15H22O4	C15H22O4	8.0472	8.0443	7.9985
Negative	Polar	265.148	4.43	97.01329:6925	[M-H]-			0.0027829	0.78944	0.219	0.89301	0.43413	-0.22391	0.53956	0.1035	Terpenoid	Terpene lactones	Eudesmanolides, secoeudesmanolides, and derivatives	Fatty alcohols	Blennin D	1alpha-Hydroxyarbusculin A	Ipomeamaronol	HMDB=HMDB0031902,KNApSAcK=C00021527,FooDB=FDB008589,LipidMAPS=LMPR0103620003,UNPD=UNPD104782	HMDB=HMDB0037059,KNApSAcK=C00013003,ChEBI=CHEBI:66024,FooDB=FDB016042,UNPD=UNPD25792;UNPD66441	HMDB=HMDB0038148,KNApSAcK=C00011474,FooDB=FDB017376,LipidMAPS=LMFA05000668,UNPD=UNPD310;UNPD37667	C15H22O4	C15H22O4	C15H22O4	8.6131	8.5895	8.5791
Negative	Non-polar	267.232	4.84	94.92144:50 108.90054:489 110.89963:335 112.89815:168 132.94724:138 183.01143:124 253.21577:136 255.2225:71 256.76321:122 258.76431:131 267.23126:169	[M-H]-			0.72147	-0.058946	0.523	0.23483	0.65505	0.17234	0.0067424	0.49869	Fatty acid	Long-chain fatty acids	Long-chain fatty acids	Long-chain fatty acids	Cyclohexaneundecanoic acid	10Z-Heptadecenoic acid	(Z)-9-Heptadecenoic acid	HMDB=HMDB0030997,KNApSAcK=C00000349,ChEBI=CHEBI:29736,FooDB=FDB002985,LipidMAPS=LMFA01140007,UNPD=UNPD110566	HMDB=HMDB0060038,ChEBI=CHEBI:75094;CHEBI:75097;CHEBI:75098;CHEBI:78990;CHEBI:133736,LipidMAPS=LMFA01030282;LMFA01030283,Serum=HMDB0060038,UNPD=UNPD133786;UNPD208298;UNPD226380	HMDB=HMDB0031046;HMDB0062437,ChEBI=CHEBI:80550;CHEBI:84328;CHEBI:137434,FooDB=FDB003041,LipidMAPS=LMFA01030060;LMFA01030289,Saliva=HMDB0031046,UNPD=UNPD105167;UNPD114298;UNPD213975	C17H32O2	C17H32O2	C17H32O2	7.69	7.6223	7.6223
Negative	Polar	267.233	5.06	249.16331:93	[M-H]-			0.20477	0.48181	0.16974	-0.24827	0.50475	-0.21449	0.47368	0.22723	Fatty acid	Long-chain fatty acids	Long-chain fatty acids	Long-chain fatty acids	Cyclohexaneundecanoic acid	10Z-Heptadecenoic acid	(Z)-9-Heptadecenoic acid	HMDB=HMDB0030997,KNApSAcK=C00000349,ChEBI=CHEBI:29736,FooDB=FDB002985,LipidMAPS=LMFA01140007,UNPD=UNPD110566	HMDB=HMDB0060038,ChEBI=CHEBI:75094;CHEBI:75097;CHEBI:75098;CHEBI:78990;CHEBI:133736,LipidMAPS=LMFA01030282;LMFA01030283,Serum=HMDB0060038,UNPD=UNPD133786;UNPD208298;UNPD226380	HMDB=HMDB0031046;HMDB0062437,ChEBI=CHEBI:80550;CHEBI:84328;CHEBI:137434,FooDB=FDB003041,LipidMAPS=LMFA01030060;LMFA01030289,Saliva=HMDB0031046,UNPD=UNPD105167;UNPD114298;UNPD213975	C17H32O2	C17H32O2	C17H32O2	8.329	8.3193	8.3193
Negative	Polar	267.24	18.53	221.14442:63 249.02711:50	[M-H]-			0.22882	-0.25612	0.41591	0.15105	0.23221	0.25798	0.1288	0.39469	Fatty acid	Long-chain fatty acids	Long-chain fatty acids	Long-chain fatty acids	Cyclohexaneundecanoic acid	10Z-Heptadecenoic acid	(Z)-9-Heptadecenoic acid	HMDB=HMDB0030997,KNApSAcK=C00000349,ChEBI=CHEBI:29736,FooDB=FDB002985,LipidMAPS=LMFA01140007,UNPD=UNPD110566	HMDB=HMDB0060038,ChEBI=CHEBI:75094;CHEBI:75097;CHEBI:75098;CHEBI:78990;CHEBI:133736,LipidMAPS=LMFA01030282;LMFA01030283,Serum=HMDB0060038,UNPD=UNPD133786;UNPD208298;UNPD226380	HMDB=HMDB0031046;HMDB0062437,ChEBI=CHEBI:80550;CHEBI:84328;CHEBI:137434,FooDB=FDB003041,LipidMAPS=LMFA01030060;LMFA01030289,Saliva=HMDB0031046,UNPD=UNPD105167;UNPD114298;UNPD213975	C17H32O2	C17H32O2	C17H32O2	8.3775	8.2961	8.2961
Positive	Polar	268.998	14.58	105.03821:25455 122.74652:56 128.97534:187 186.84917:359061 204.75377:71 225.10997:235 227.22981:198	[M+H]+			0.70717	-0.080059	0.95042	-0.020397	0.80463	-0.068963	0.9152	-0.0067917	No annotation
Negative	Polar	269.212	5.67	85.02519:107 113.03976:73 181.19736:122 195.21138:920 207.18956:88 237.24077:101 251.23181:2693	[M-H]-			0.087229	1.1462	0.33393	-0.51543	0.48472	-0.26008	0.050754	-0.6288	Fatty acid	Long-chain fatty acids	Long-chain fatty acids	Long-chain fatty acids	3-Oxohexadecanoic acid	2-oxopalmitic acid	11-Oxohexadecanoic acid	HMDB=HMDB0010733,ChEBI=CHEBI:37251,SMPDB=PW_C006740,FooDB=FDB027880,BMDB=BMDB10733,LipidMAPS=LMFA01060051,PubChem=17804645	ChEBI=CHEBI:86988,LipidMAPS=LMFA01060050,PubChem=5282996,UNPD=UNPD156538	HMDB=HMDB0030978,FooDB=FDB002966,LipidMAPS=LMFA01060058,UNPD=UNPD132406	C16H30O3	C16H30O3	C16H30O3	8.3434	8.2338	8.1373
Negative	Non-polar	269.248	5.19	108.90247:650 110.90039:465 111.08095:55 112.89483:141 132.94386:149 134.93983:116 134.94836:75 152.99196:54 182.83607:58 253.22372:69 255.23555:76 258.76111:151 260.75964:142 269.23865:64 269.25479:65	[M-H]-			0.019575	-0.31416	0.49859	0.23467	0.5465	0.20438	0.012977	0.41378	Fatty acid	Long-chain fatty acids	Long-chain fatty acids	Long-chain fatty acids	(S)-14-Methylhexadecanoic acid	15-Methylpalmitate	Heptadecanoic acid	HMDB=HMDB0031067,ChEBI=CHEBI:84874,FooDB=FDB003069,LipidMAPS=LMFA01020011,Feces=HMDB0031067,UNPD=UNPD1945	HMDB=HMDB0061709,ChEBI=CHEBI:70838;CHEBI:70850,LipidMAPS=LMFA01020012,Feces=HMDB0061709,Serum=HMDB0061709,UNPD=UNPD186682	HMDB=HMDB0002259,KNApSAcK=C00007426,ChEBI=CHEBI:32365;CHEBI:32366,YMDB=YMDB02302,FooDB=FDB004676,NANPDB=NANPDB_4843,BMDB=BMDB02259,LipidMAPS=LMFA01010017;LMFA01010048,Saliva=HMDB0002259,Feces=HMDB0002259,Serum=HMDB0002259,UNPD=UNPD18637	C17H34O2	C17H34O2	C17H34O2	7.6878	7.6878	7.6374
Negative	Non-polar	269.248	5.35	96.95874:65 108.90045:537 110.89771:446 112.89676:130 132.94821:181 132.9857:55 134.94612:102 156.98828:68 187.07692:54 253.21718:346 255.23337:164 256.76743:117 258.76562:187 260.75949:53 269.25162:122	[M-H]-			0.21312	-0.13375	0.63207	0.16422	0.59523	0.18882	0.020391	0.50668	Fatty acid	Long-chain fatty acids	Long-chain fatty acids	Long-chain fatty acids	(S)-14-Methylhexadecanoic acid	15-Methylpalmitate	Heptadecanoic acid	HMDB=HMDB0031067,ChEBI=CHEBI:84874,FooDB=FDB003069,LipidMAPS=LMFA01020011,Feces=HMDB0031067,UNPD=UNPD1945	HMDB=HMDB0061709,ChEBI=CHEBI:70838;CHEBI:70850,LipidMAPS=LMFA01020012,Feces=HMDB0061709,Serum=HMDB0061709,UNPD=UNPD186682	HMDB=HMDB0002259,KNApSAcK=C00007426,ChEBI=CHEBI:32365;CHEBI:32366,YMDB=YMDB02302,FooDB=FDB004676,NANPDB=NANPDB_4843,BMDB=BMDB02259,LipidMAPS=LMFA01010017;LMFA01010048,Saliva=HMDB0002259,Feces=HMDB0002259,Serum=HMDB0002259,UNPD=UNPD18637	C17H34O2	C17H34O2	C17H34O2	7.5434	7.5434	7.4809
Negative	Polar	269.249	5.04	251.27435:411	[M-H]-			0.70156	0.17567	0.48517	0.13047	0.76788	0.079322	0.61419	0.19478	Fatty acid	Long-chain fatty acids	Long-chain fatty acids	Long-chain fatty acids	Heptadecanoic acid	(S)-14-Methylhexadecanoic acid	15-Methylpalmitate	HMDB=HMDB0002259,KNApSAcK=C00007426,ChEBI=CHEBI:32365;CHEBI:32366,YMDB=YMDB02302,FooDB=FDB004676,NANPDB=NANPDB_4843,BMDB=BMDB02259,LipidMAPS=LMFA01010017;LMFA01010048,Saliva=HMDB0002259,Feces=HMDB0002259,Serum=HMDB0002259,UNPD=UNPD18637	HMDB=HMDB0031067,ChEBI=CHEBI:84874,FooDB=FDB003069,LipidMAPS=LMFA01020011,Feces=HMDB0031067,UNPD=UNPD1945	HMDB=HMDB0061709,ChEBI=CHEBI:70838;CHEBI:70850,LipidMAPS=LMFA01020012,Feces=HMDB0061709,Serum=HMDB0061709,UNPD=UNPD186682	C17H34O2	C17H34O2	C17H34O2	9.0984	9.0892	9.0892
Negative	Non-polar	273.124	2.22	82.01614:369 83.02576:205 91.05555:2528 92.06003:184 96.96102:29 98.02292:129 100.93036:75 100.93829:75 110.06004:33 111.09057:90 114.03628:55 114.93362:112 115.05553:110 117.0347:556 128.03656:137 128.05435:137 130.91428:113 134.04515:77 134.06146:77 137.0733:782 138.07295:94 158.0614:287 158.9277:27 174.07976:72 175.09271:59 186.95404:76 202.12363:94 229.13371:5710 230.13637:839 231.14127:86 23…	[M-H]-			0.00070103	-0.96674	0.47487	0.10931	0.21655	0.72455	0.0034845	0.85582	Amino acid	Alpha amino acids and derivatives	N-acyl-L-alpha-amino acids	Alpha amino acids and derivatives	Imazamethabenz	N2-Succinoylarginine	2-(4-isopropyl-4-methyl-5-oxo-4,5-dihydro-1H-imidazol-2-yl)-5-methylbenzoic acid	HMDB=HMDB0034885,ChEBI=CHEBI:138125;CHEBI:138129,FooDB=FDB013460	HMDB=HMDB0032764,ChEBI=CHEBI:17705;CHEBI:58241,DrugBank=DB02501,FooDB=FDB010731,ECMDB=ECMDB20179,PubChem=25245674;439968,UNPD=UNPD164541	ChEBI=CHEBI:138117;CHEBI:138118;CHEBI:138119	C15H18N2O3	C10H18N4O5	C15H18N2O3	8.203	7.7849	7.7494
Positive	Polar	278.06	13.94	180.11539:72 242.82187:238 260.94348:2659	[M+H]+			0.72388	0.093891	0.10653	-1.3527	0.28396	-0.75089	0.15891	-1.8202	Other	Bisphosphonates	Glutamic acid and derivatives		neridronic acid	N-phthaloyl-L-glutamic acid		ChEBI=CHEBI:135145	ChEBI=CHEBI:75277		C6H17NO7P2	C13H11NO6		7.1724	6.6553
Negative	Polar	279.038	15.68	110.99025:264 243.12787:5152	[M-H]-			0.27846	0.65833	0.20438	-1.1806	0.31588	0.22006	0.055838	0.29153	Other	O-glucuronides	C-glucuronides		6-[(2-carboxyacetyl)oxy]-3,4,5-trihydroxyoxane-2-carboxylic acid	2-(6-carboxy-3,4,5-trihydroxyoxan-2-yl)propanedioic acid		HMDB=HMDB0127482	HMDB=HMDB0127483		C9H12O10	C9H12O10		7.1564	7.1445
Negative	Non-polar	279.232	4.64	108.90199:689 110.89747:486 112.89429:70 132.94514:153 134.94217:54 136.93584:59 152.99226:72 153.00369:73 183.01204:108 253.22049:358 255.23329:96 256.77222:71 258.76569:57 260.76794:97 279.23758:61	[M-H]-			0.71358	-0.032647	0.62736	0.14509	0.72486	0.11859	0.00308	0.33482	Fatty acid	Lineolic acids and derivatives	Lineolic acids and derivatives	Lineolic acids and derivatives	Bovinic acid	Linoleic acid	6Z,9Z-octadecadienoic acid	HMDB=HMDB0003797;HMDB0005047;HMDB0005048,ChEBI=CHEBI:17539;CHEBI:32798;CHEBI:36025;CHEBI:38393;CHEBI:88464,FooDB=FDB021827;FDB023609;FDB023610,BMDB=BMDB03797;BMDB05047;BMDB05048,LipidMAPS=LMFA01030117;LMFA01030118;LMFA01030119;LMFA02000307,Serum=HMDB0003797;HMDB0005047,PubChem=5280644,UNPD=UNPD139398;UNPD198998;UNPD25072	HMDB=HMDB0000673;HMDB0006270,KNApSAcK=C00001224;C00036669,ChEBI=CHEBI:17351;CHEBI:30245;CHEBI:75108;CHEBI:86141;CHEBI:92157,SMPDB=PW_C000530,YMDB=YMDB00884,T3DB=T3D4928,FooDB=FDB006287;FDB006562;FDB012760;FDB023868;FDB030981,NANPDB=NANPDB_443;NANPDB_444;NANPDB_723;NANPDB_2337;NANPDB_3446;NANPDB_4237;NANPDB_4833;NANPDB_5444,STOFF=STOFF_158,BMDB=BMDB00673;BMDB06270,LipidMAPS=LMFA01030120;LMFA010301…	HMDB=HMDB0062238,ChEBI=CHEBI:78705;CHEBI:82749,LipidMAPS=LMFA01030330;LMFA01030332,UNPD=UNPD52434;UNPD77175	C18H32O2	C18H32O2	C18H32O2	8.0491	8.0298	7.94
Negative	Polar	279.233	5.05	261.2139:896	[M-H]-			0.049936	0.58385	0.054527	-0.39899	0.59036	-0.083139	0.70054	0.066026	Fatty acid	Lineolic acids and derivatives	Lineolic acids and derivatives	Lineolic acids and derivatives	Bovinic acid	Linoleic acid	6Z,9Z-octadecadienoic acid	HMDB=HMDB0003797;HMDB0005047;HMDB0005048,ChEBI=CHEBI:17539;CHEBI:32798;CHEBI:36025;CHEBI:38393;CHEBI:88464,FooDB=FDB021827;FDB023609;FDB023610,BMDB=BMDB03797;BMDB05047;BMDB05048,LipidMAPS=LMFA01030117;LMFA01030118;LMFA01030119;LMFA02000307,Serum=HMDB0003797;HMDB0005047,PubChem=5280644,UNPD=UNPD139398;UNPD198998;UNPD25072	HMDB=HMDB0000673;HMDB0006270,KNApSAcK=C00001224;C00036669,ChEBI=CHEBI:17351;CHEBI:30245;CHEBI:75108;CHEBI:86141;CHEBI:92157,SMPDB=PW_C000530,YMDB=YMDB00884,T3DB=T3D4928,FooDB=FDB006287;FDB006562;FDB012760;FDB023868;FDB030981,NANPDB=NANPDB_443;NANPDB_444;NANPDB_723;NANPDB_2337;NANPDB_3446;NANPDB_4237;NANPDB_4833;NANPDB_5444,STOFF=STOFF_158,BMDB=BMDB00673;BMDB06270,LipidMAPS=LMFA01030120;LMFA010301…	HMDB=HMDB0062238,ChEBI=CHEBI:78705;CHEBI:82749,LipidMAPS=LMFA01030330;LMFA01030332,UNPD=UNPD52434;UNPD77175	C18H32O2	C18H32O2	C18H32O2	8.6912	8.6877	8.6877
Positive	Non-polar	281.139	3.96	55.05486:57 65.03948:220 67.05376:56 69.03433:600 69.07175:598 71.05172:89 71.08784:93 71.10806:93 73.02905:73 77.04005:494 78.04447:134 79.0545:536 80.05548:95 81.03474:358 83.04922:690 84.05516:58 84.0817:58 85.02779:445 86.09676:97 87.04288:147 90.97654:5667 91.03937:5674 91.05472:5680 92.05957:562 93.03495:316 93.07041:312 95.05197:68 95.08462:65 97.02979:78 97.10542:73 98.97674:370 98.98798:…	[M+H]+			0.020751	-0.19547	0.36578	-0.065768	0.2834	2.0635	0.19299	0.57077	Other	Abscisic acids and derivatives	Abscisic acids and derivatives	Germacranolides and derivatives	13-Hydroxyabscisic acid	Nigellic acid	Crispolide	HMDB=HMDB0036095,KNApSAcK=C00011541,ChEBI=CHEBI:20805;CHEBI:58490;CHEBI:85162,FooDB=FDB014935;FDB030631,LipidMAPS=LMPR0103050010,PubChem=91820132;25245404;11954194,PlantCyc=CPD-7234,UNPD=UNPD84358	HMDB=HMDB0036094,KNApSAcK=C00011540,ChEBI=CHEBI:20764,FooDB=FDB014934,LipidMAPS=LMPR0103050014,PubChem=91820092,UNPD=UNPD103504	HMDB=HMDB0036695,KNApSAcK=C00012420,ChEBI=CHEBI:73231,FooDB=FDB015629,PubChem=13993178,UNPD=UNPD156754;UNPD27459	C15H20O5	C15H20O5	C15H20O5	9.5735	9.4187	9.0213
Negative	Non-polar	281.248	5.17	281.24857:1338	[M-H]-			0.77873	-0.031712	0.70615	0.1005	0.60318	0.14864	0.026934	0.36465	Fatty acid	Long-chain fatty acids	Long-chain fatty acids	Long-chain fatty acids	(Z)-13-Octadecenoic acid	Petroselinic acid	Vaccenic acid	HMDB=HMDB0041480;HMDB0062218,ChEBI=CHEBI:82617;CHEBI:82618,FooDB=FDB021443,LipidMAPS=LMFA01030290;LMFA01030880,UNPD=UNPD160110;UNPD162680;UNPD222211	HMDB=HMDB0002080,KNApSAcK=C00001235,ChEBI=CHEBI:28194;CHEBI:30829;CHEBI:32375;CHEBI:32377;CHEBI:36022,FooDB=FDB011271;FDB012765;FDB030008;FDB031099,NANPDB=NANPDB_4235,BMDB=BMDB02080,LipidMAPS=LMFA01030066;LMFA01030067,Serum=HMDB0002080,PubChem=5461010,PlantCyc=CPD-8477,UNPD=UNPD150150;UNPD178282;UNPD222395	HMDB=HMDB0003231;HMDB0240219,KNApSAcK=C00000347;C00001240,ChEBI=CHEBI:28727;CHEBI:50464;CHEBI:30827;CHEBI:30828;CHEBI:36023;CHEBI:50498,DrugBank=DB04801,FooDB=FDB002952;FDB012766,BMDB=BMDB03231,LipidMAPS=LMFA01030076;LMFA01030077,Saliva=HMDB0003231,Feces=HMDB0003231,Serum=HMDB0003231,PubChem=5461069,PlantCyc=CPD-9247,UNPD=UNPD107194;UNPD118396;UNPD218157	C18H34O2	C18H34O2	C18H34O2	8.4002	8.4002	8.4002
Negative	Polar	281.249	5.02	237.15137:63	[M-H]-			0.02888	0.49754	0.069648	-0.45371	0.74798	-0.052207	0.082932	-0.31087	Fatty acid	Fatty acid esters	Long-chain fatty acids	Long-chain fatty acids	Ethyl 9-hexadecenoate	(Z)-13-Octadecenoic acid	Petroselinic acid	HMDB=HMDB0059871,ChEBI=CHEBI:84934,YMDB=YMDB01368,LipidMAPS=LMFA07010502;LMFA07010633,UNPD=UNPD224518	HMDB=HMDB0041480;HMDB0062218,ChEBI=CHEBI:82617;CHEBI:82618,FooDB=FDB021443,LipidMAPS=LMFA01030290;LMFA01030880,UNPD=UNPD160110;UNPD162680;UNPD222211	HMDB=HMDB0002080,KNApSAcK=C00001235,ChEBI=CHEBI:28194;CHEBI:30829;CHEBI:32375;CHEBI:32377;CHEBI:36022,FooDB=FDB011271;FDB012765;FDB030008;FDB031099,NANPDB=NANPDB_4235,BMDB=BMDB02080,LipidMAPS=LMFA01030066;LMFA01030067,Serum=HMDB0002080,PubChem=5461010,PlantCyc=CPD-8477,UNPD=UNPD150150;UNPD178282;UNPD222395	C18H34O2	C18H34O2	C18H34O2	8.6586	8.6421	8.6421
Positive	Polar	283.018	13.98	121.05113:217 163.04588:127 222.90326:246 228.96704:192 247.01456:693 264.97699:1053	[M+H]+			0.3739	3.7243	0.3739	-5.9281	0.38995	-3.8793	0.43024	-3.0305	No annotation
Negative	Non-polar	283.264	5.74	283.26459:4886	[M-H]-			0.13487	0.21269	0.21759	0.28028	0.44049	0.20919	0.05521	0.4197	Fatty acid	Long-chain fatty acids	Long-chain fatty acids	Fatty acid esters	Stearic acid	16-Methylheptadecanoic acid	Ethyl hexadecanoate	HMDB=HMDB0000827,KNApSAcK=C00001238;C00032087,ChEBI=CHEBI:25629;CHEBI:28842,DrugBank=DB03193,SMPDB=PW_C000661,YMDB=YMDB00682,T3DB=T3D4755,FooDB=FDB002941;FDB031183,NANPDB=NANPDB_251;NANPDB_721;NANPDB_2335;NANPDB_4155;NANPDB_4836,STOFF=STOFF_52,BMDB=BMDB00827,LipidMAPS=LMFA01010018;LMFA01010047,Urine=HMDB0000827,Saliva=HMDB0000827,Feces=HMDB0000827,CSF=HMDB0000827,Serum=HMDB0000827,PubChem=3033836…	HMDB=HMDB0031066,ChEBI=CHEBI:84896,FooDB=FDB003068,STOFF=STOFF_98,LipidMAPS=LMFA01020014,UNPD=UNPD110472	HMDB=HMDB0029811,ChEBI=CHEBI:84932,YMDB=YMDB01349,FooDB=FDB001022,LipidMAPS=LMFA07010471,Feces=HMDB0029811,UNPD=UNPD50864	C18H36O2	C18H36O2	C18H36O2	8.4288	8.4242	8.4202
Negative	Polar	283.264	4.99	150.97035:59 263.38736:849 264.37531:208 265.34775:8321	[M-H]-			0.62191	-0.27317	0.9068	-0.021443	0.29442	0.21065	0.60482	0.25726	Fatty acid	Long-chain fatty acids	Long-chain fatty acids	Long-chain fatty acids	Stearic acid	16-Methylheptadecanoic acid	(2S)-2-methylheptadecanoate	HMDB=HMDB0000827,KNApSAcK=C00001238;C00032087,ChEBI=CHEBI:25629;CHEBI:28842,DrugBank=DB03193,SMPDB=PW_C000661,YMDB=YMDB00682,T3DB=T3D4755,FooDB=FDB002941;FDB031183,NANPDB=NANPDB_251;NANPDB_721;NANPDB_2335;NANPDB_4155;NANPDB_4836,STOFF=STOFF_52,BMDB=BMDB00827,LipidMAPS=LMFA01010018;LMFA01010047,Urine=HMDB0000827,Saliva=HMDB0000827,Feces=HMDB0000827,CSF=HMDB0000827,Serum=HMDB0000827,PubChem=3033836…	HMDB=HMDB0031066,ChEBI=CHEBI:84896,FooDB=FDB003068,STOFF=STOFF_98,LipidMAPS=LMFA01020014,UNPD=UNPD110472	ChEBI=CHEBI:84269;CHEBI:85218,STOFF=STOFF_423,LipidMAPS=LMFA01020093,UNPD=UNPD168077	C18H36O2	C18H36O2	C18H36O2	7.0267	7.0188	6.5952
Negative	Polar	283.264	5.44	265.29568:70	[M-H]-			0.30734	0.18134	0.57663	0.2367	0.80151	0.27486	0.68242	0.45799	Fatty acid	Long-chain fatty acids	Long-chain fatty acids	Long-chain fatty acids	Stearic acid	16-Methylheptadecanoic acid	(2S)-2-methylheptadecanoate	HMDB=HMDB0000827,KNApSAcK=C00001238;C00032087,ChEBI=CHEBI:25629;CHEBI:28842,DrugBank=DB03193,SMPDB=PW_C000661,YMDB=YMDB00682,T3DB=T3D4755,FooDB=FDB002941;FDB031183,NANPDB=NANPDB_251;NANPDB_721;NANPDB_2335;NANPDB_4155;NANPDB_4836,STOFF=STOFF_52,BMDB=BMDB00827,LipidMAPS=LMFA01010018;LMFA01010047,Urine=HMDB0000827,Saliva=HMDB0000827,Feces=HMDB0000827,CSF=HMDB0000827,Serum=HMDB0000827,PubChem=3033836…	HMDB=HMDB0031066,ChEBI=CHEBI:84896,FooDB=FDB003068,STOFF=STOFF_98,LipidMAPS=LMFA01020014,UNPD=UNPD110472	ChEBI=CHEBI:84269;CHEBI:85218,STOFF=STOFF_423,LipidMAPS=LMFA01020093,UNPD=UNPD168077	C18H36O2	C18H36O2	C18H36O2	9.2661	9.257	8.8324
Positive	Polar	284.971	14.99	120.88103:1679 144.98914:500 186.99927:493 202.96475:19124 226.63705:52	[M+H]+			0.37578	2.6739	0.358	1.3162	0.35997	-3.362	0.052011	1.8791	No annotation
Positive	Polar	284.972	14.57	105.04901:59 120.95372:4361 144.95375:1042 186.90341:798 202.89706:44479	[M+H]+			0.23733	-0.37037	0.60654	-0.18686	0.61272	-0.1746	0.77587	0.17918	No annotation
Negative	Non-polar	286.086	1.28	78.95672:108 78.96287:91 86.9866:52 86.99579:54 92.00938:73 96.04147:77 96.96056:103 96.97104:131 97.03813:65 99.05751:215 100.00159:187 108.04541:92 111.05858:78 114.05594:206 116.01525:90 116.0206:136 117.02226:72 128.03784:61 134.04672:116 137.99953:104 139.08566:92 143.04488:162 155.04736:77 158.92067:59 160.00449:251 162.83632:117 165.06329:50 178.09326:53 181.98737:184 184.40506:131 184.511…	[M-H]-			0.39975	0.79514	0.32674	-0.85534	0.49087	0.79328	0.95889	-0.045434	Glycoside	Cyanogenic glycosides	Glycosylamines	Nitrobenzenes	Tetraphyllin B	Clitocine	2,5-dimethyl-N-[(2-nitrophenyl)methylideneamino]-3-furancarboxamide	HMDB=HMDB0029914,KNApSAcK=C00001459;C00036332;C00036338,ChEBI=CHEBI:10018,FooDB=FDB001169,UNPD=UNPD111195;UNPD116348;UNPD129084;UNPD132461;UNPD138945;UNPD142218;UNPD154534;UNPD168549;UNPD7862;UNPD9397	HMDB=HMDB0033718,FooDB=FDB011837,UNPD=UNPD138494;UNPD142064	ChEBI=CHEBI:108029	C12H17NO7	C9H13N5O6	C14H13N3O4	7.4735	6.9062	6.8943
Positive	Polar	286.915	14.86	122.84977:65 144.86687:96 202.79663:157 204.9761:3947	[M+H]+			0.121	-0.16831	0.96001	-0.0096135	0.98411	0.0028907	0.95906	0.0047253	No annotation
Negative	Non-polar	287.139	2.74	79.95657:31 91.05424:140 100.93175:115 109.07599:247 111.01683:95 111.02254:95 114.01927:522 114.039:522 115.04094:76 115.92117:118 116.91194:705 116.92854:708 117.03312:708 122.04837:71 126.92294:54 127.882:80 132.01651:105 137.07167:351 138.05945:28 149.03397:602 149.0415:602 149.06163:602 150.06233:75 150.07164:75 154.07462:210 156.03471:139 156.06953:140 157.07597:287 158.02881:191 158.06516:…	[M-H]-		yes	0.0040071	-1.4744	0.11739	0.36184	0.25713	0.43806	0.1134	0.89186	Other	Pyrrolines	Benzoic acid esters	Hydroxyquinolines	(??)-Rollipyrrole	Imazamethabenz-methyl	N-(4-hydroxy-2-oxo-1H-quinolin-3-yl)heptanamide	HMDB=HMDB0037554,FooDB=FDB016636,UNPD=UNPD146315	HMDB=HMDB0034913,FooDB=FDB013494,STOFF=STOFF_3850	ChEBI=CHEBI:107994	C16H20N2O3	C16H20N2O3	C16H20N2O3	7.519	7.4522	7.4062
Positive	Non-polar	288.29	3.74	57.07037:973 63.00675:54 69.06982:96 70.06713:194 70.69881:84 71.08604:297 76.35807:72 81.07021:183 83.08644:76 84.08027:89 85.06847:65 86.10478:73 88.0763:716 89.07954:108 90.97914:53 93.07018:109 95.07834:54 95.08715:141 96.96375:60 97.10313:66 97.964:53 98.96012:77 98.9797:112 98.9856:246 100.93174:58 104.06801:106 106.08796:630 107.05978:81 107.08588:81 108.04728:128 109.10388:156 111.11578:5…	[M+H]+	yes	yes	0.030986	0.33691	0.027712	1.2207	0.38235	0.58414	0.15875	0.7412	Sphingolipid	1,2-aminoalcohols	1,2-aminoalcohols		15-methylhexadecasphinganine(1+)	C17 Sphinganine		ChEBI=CHEBI:70829;CHEBI:70852	LipidMAPS=LMSP01040003		C17H37NO2	C17H37NO2		7.2852	7.2734
Negative	Polar	288.88	5	245.1358:73	[M-H]-			0.50773	-0.4682	0.6688	0.10137	0.95208	-0.0090526	0.26625	0.88018	No annotation
Positive	Non-polar	288.923	8.01	51.44601:36 52.69408:43 53.14443:57 55.43619:78 56.32701:51 57.07311:138 59.27527:41 60.08197:146 60.31298:69 60.8549:72 61.05019:77 66.40786:15 66.98735:256 67.05752:268 67.66654:75 69.06993:383 71.08441:380 71.1841:388 71.33206:69 72.083:64 79.05663:53 80.94933:649 81.07015:662 82.07504:93 82.53941:21 83.08683:628 84.08981:60 84.96168:1352 85.1031:1348 86.09716:1543 87.10035:193 89.05919:73 90.…	[M+H]+			0.033964	0.32824	0.3485	0.35345	0.51845	0.26266	0.033122	0.50715	No annotation
Negative	Polar	290.088	18.85	125.11047:120 127.95625:3872 138.17969:62 143.22273:190 154.22058:86 168.13474:161 169.95145:1949 182.18138:201 185.82913:78 192.11217:177 198.19812:210 199.96982:35899 210.23795:265 212.09656:1098 214.02945:614 230.14932:2893 236.08481:266 254.07361:4369 260.14435:158 272.0813:5247	[M-H]-	yes	yes	0.019433	-1.6047	0.12659	0.74934	0.41373	0.71362	0.27239	1.1304	Sialic acid	Secondary alcohols	Oxepanes	O-glycosyl compounds	2-deoxy-2,3-dehydro-N-acetylneuraminic acid	N-acetyl-2,7-anhydro-alpha-neuraminic acid	Sarmentosin epoxide	ChEBI=CHEBI:28062,DrugBank=DB03991,UNPD=UNPD104482	ChEBI=CHEBI:28695	KNApSAcK=C00001456,ChEBI=CHEBI:9034,UNPD=UNPD195797;UNPD93782	C11H17NO8	C11H17NO8	C11H17NO8	8.2472	8.1545	7.9528
Negative	Polar	291.007	19.43	126.99656:3687 141.03897:1998 208.94025:860 222.96982:340	[M-H]-					0.11631	4.2892					Other	2,5-disubstituted thiophenes	Bi- and oligothiophenes		[5-[5-[5-(hydroxymethyl)-2-thiophenyl]-2-furanyl]-2-thiophenyl]methanol	5-(3-hydroxy-4-acetoxybut-1-ynyl)-2,2'-bithiophene		ChEBI=CHEBI:94980	ChEBI=CHEBI:17229,UNPD=UNPD174074		C14H12O3S2	C14H12O3S2		6.4535	6.4095
Negative	Polar	291.007	16.71	127.02361:4776 140.99039:2284 196.18742:95 208.91028:1251 222.95276:213 264.16913:70	[M-H]-			0.3739	2.8525	0.3739	-2.5484					Other	Bi- and oligothiophenes	2,5-disubstituted thiophenes		5-(3-hydroxy-4-acetoxybut-1-ynyl)-2,2'-bithiophene	[5-[5-[5-(hydroxymethyl)-2-thiophenyl]-2-furanyl]-2-thiophenyl]methanol		ChEBI=CHEBI:17229,UNPD=UNPD174074	ChEBI=CHEBI:94980		C14H12O3S2	C14H12O3S2		6.6541	6.4521
Negative	Polar	291.007	15.47	126.97037:2810 140.98004:1671 209.00964:1211 223.03836:363	[M-H]-											Other	2,5-disubstituted thiophenes	Bi- and oligothiophenes		[5-[5-[5-(hydroxymethyl)-2-thiophenyl]-2-furanyl]-2-thiophenyl]methanol	5-(3-hydroxy-4-acetoxybut-1-ynyl)-2,2'-bithiophene		ChEBI=CHEBI:94980	ChEBI=CHEBI:17229,UNPD=UNPD174074		C14H12O3S2	C14H12O3S2		6.4619	6.4208
Positive	Polar	293.038	13.73	136.93858:127 153.10025:77 157.12645:108 176.8325:81 178.02173:59 195.09998:180 274.82083:158 276.01675:869	[M+H]+		yes	0.50829	-0.19845	0.040642	-0.94754	0.041805	-1.0556	0.05302	-2.0278	Other	Phenylpropanoic acids	Phenylpropanoic acids	Catechols	3-(4-hydroxy-3-methoxyphenyl)-2-(sulfooxy)propanoic acid	3-(3-hydroxy-4-methoxyphenyl)-2-(sulfooxy)propanoic acid	{[3-(3,4-dihydroxyphenyl)-1-methoxy-1-oxopropan-2-yl]oxy}sulfonic acid	HMDB=HMDB0127789	HMDB=HMDB0127844	HMDB=HMDB0124955	C10H12O8S	C10H12O8S	C10H12O8S	6.6419	6.6419	6.5641
Negative	Polar	293.176	5.3	136.17981:59 184.91809:54 192.13235:1687 193.18492:3910 221.14069:31994 221.76852:135 222.90179:90 236.0455:72042 237.13721:1015 260.94003:62	[M-H]-			0.28156	2.403	0.82067	-0.030047	0.50907	0.1459	0.33387	-1.2597	Other	Gingerols	Sesquiterpenoids	Germacrane sesquiterpenoids	Gingerol	Phytuberin	Tanacetol A	HMDB=HMDB0005783,KNApSAcK=C00002748,ChEBI=CHEBI:10136,FooDB=FDB001108,PubChem=442793,PlantCyc=CPD-13494,UNPD=UNPD73001	HMDB=HMDB0035754,KNApSAcK=C00003172,ChEBI=CHEBI:8196,FooDB=FDB014488,UNPD=UNPD126874;UNPD168456	HMDB=HMDB0035722,FooDB=FDB014446	C17H26O4	C17H26O4	C17H26O4	8.7097	8.6945	8.4438
Negative	Non-polar	293.179	7.98	61.98597:83 79.95593:115 83.0515:17 95.78991:80 96.95971:2992 98.95375:128 98.96165:128 100.93289:234 104.15445:28 108.00926:68 118.92164:93 119.05119:70 144.92235:262 170.00043:148 174.00096:119 183.01135:5255 184.01659:974 184.99922:251 185.01064:251 185.022:251 197.02571:151 197.03561:151 197.9631:80 198.0368:87 205.15665:39 206.90129:76 207.00932:78 219.98546:6 219.99226:6 227.20157:26 249.96…	[M-H]-			0.067705	0.19356	0.39842	0.34483	0.44897	0.29003	0.063861	0.41196	Terpenoid	Sesquiterpenoids	Germacrane sesquiterpenoids	Gingerols	Phytuberin	Tanacetol A	Gingerol	HMDB=HMDB0035754,KNApSAcK=C00003172,ChEBI=CHEBI:8196,FooDB=FDB014488,UNPD=UNPD126874;UNPD168456	HMDB=HMDB0035722,FooDB=FDB014446	HMDB=HMDB0005783,KNApSAcK=C00002748,ChEBI=CHEBI:10136,FooDB=FDB001108,PubChem=442793,PlantCyc=CPD-13494,UNPD=UNPD73001	C17H26O4	C17H26O4	C17H26O4	7.7816	7.6132	7.5833
Negative	Non-polar	293.179	5.09	78.95738:80 89.0271:50 95.94926:53 96.95975:1161 98.95404:124 99.92519:126 112.9843:1822 112.994:137 115.9147:70 116.93111:176 117.927:79 118.93154:55 119.05099:246 122.98027:106 129.97893:74 138.9102:145 144.92877:50 146.94049:125 146.94762:55 152.98547:53 152.99548:416 157.00784:66 162.90515:82 174.95361:158 178.89612:52 180.96933:261 180.97746:174 183.01222:3190 184.01494:691 185.00867:173 190…	[M-H]-			0.18538	0.19328	0.18166	0.50829	0.50808	0.23628	0.096078	0.39795	Terpenoid	Sesquiterpenoids	Gingerols	Germacrane sesquiterpenoids	Phytuberin	Gingerol	Tanacetol A	HMDB=HMDB0035754,KNApSAcK=C00003172,ChEBI=CHEBI:8196,FooDB=FDB014488,UNPD=UNPD126874;UNPD168456	HMDB=HMDB0005783,KNApSAcK=C00002748,ChEBI=CHEBI:10136,FooDB=FDB001108,PubChem=442793,PlantCyc=CPD-13494,UNPD=UNPD73001	HMDB=HMDB0035722,FooDB=FDB014446	C17H26O4	C17H26O4	C17H26O4	8.1414	7.8708	7.7451
Negative	Polar	293.179	4.38	96.8987:2381 275.07684:63	[M-H]-			0.67007	0.15799	0.22617	1.1078	0.72703	-0.16667	0.67104	0.068146	Organic acid	Benzoic acid esters	Sesquiterpenoids	Benzoic acid esters	Proparacaine	hederacine A	Propoxycaine	HMDB=HMDB0014945,ChEBI=CHEBI:8485,DrugBank=DB00807,SMPDB=PW_C009271,T3DB=T3D2896,STOFF=STOFF_1286,Urine=HMDB0014945,Serum=HMDB0014945	ChEBI=CHEBI:66007,UNPD=UNPD161263	ChEBI=CHEBI:8496	C16H26N2O3	C16H26N2O3	C16H26N2O3	7.9806	7.7658	7.5639
Positive	Polar	294.152	8.4	258.06915:89 276.11417:3106	[M+H]+	yes	yes	0.017226	-4.2988	0.99484	-0.0056027	0.64429	-0.68189	0.4115	1.4471	Peptide	Dipeptides	Aporphines	Oligopeptides	Phenylalanyl-Glutamine	(8R)-7-prop-2-enyl-5,6,6a,7-tetrahydro-4H-dibenzo[de,g]quinoline-13,14-diol	Phe-Ala-Gly	HMDB=HMDB0028993,ChEBI=CHEBI:90354	ChEBI=CHEBI:92130	ChEBI=CHEBI:73628	C14H19N3O4	C19H19NO2	C14H19N3O4	8.2154	8.0426	7.8101
Positive	Polar	294.938	15	128.94928:355 130.95918:84 144.8257:94 250.80609:217	[M+H]+			0.435	-0.27818	0.90931	-0.058704	0.78282	0.11791	0.64248	0.088577	No annotation
Negative	Non-polar	297.134	2.28	71.01557:56 73.02569:59 73.03062:60 78.95777:167 79.95634:107 91.05537:101 93.0332:287 95.23186:60 96.96008:68 101.02761:98 102.95145:83 112.98454:109 115.91943:53 122.04989:60 128.03659:135 130.91615:53 137.0748:66 138.9052:63 149.03474:83 150.04257:54 158.92964:60 163.06058:50 168.11488:52 170.09624:66 195.04648:141 197.0641:92 197.10417:65 229.13402:203 243.08047:81 247.85448:78 253.20972:73 2…	[M-H]-			0.21402	0.28025	0.042683	0.69955	0.36069	2.7556	0.15931	0.8456	Other	Delta valerolactones	Trichothecenes	Trichothecenes	LSM-4450	3,7,8,15-Scirpenetetrol	Toxin T2 tetrol	ChEBI=CHEBI:93876	HMDB=HMDB0037560,FooDB=FDB016642,UNPD=UNPD13488;UNPD94135	HMDB=HMDB0036159,KNApSAcK=C00012637,T3DB=T3D3714,FooDB=FDB015012,UNPD=UNPD155691	C15H22O6	C15H22O6	C15H22O6	7.3908	7.2628	7.1461
Negative	Polar	297.134	7.45	89.17385:51 97.06211:152 101.11803:1199 103.089:90 113.02992:235 115.06065:164 126.98815:151 131.15207:446 133.10135:101 143.18289:81 145.17563:169 161.0351:324 162.99634:9740 182.69037:80 191.11502:61 267.04083:61 279.0769:228	[M-H]-			0.2359	1.7384	0.063739	0.91504	0.3739	3.6725			Organic acid	Benzodioxoles	Delta valerolactones	Trichothecenes	Sesamex	LSM-4450	3,7,8,15-Scirpenetetrol	ChEBI=CHEBI:82266	ChEBI=CHEBI:93876	HMDB=HMDB0037560,FooDB=FDB016642,UNPD=UNPD13488;UNPD94135	C15H22O6	C15H22O6	C15H22O6	8.3	8.1697	8.1112
Negative	Polar	297.134	11.92	101.1054:423 103.06068:195 112.95669:79 115.09605:192 126.96476:143 131.15558:264 133.00571:87 141.23529:64 144.95654:113 160.8441:239 163.05074:4434 183.14658:208 184.15047:135 235.16165:56 279.23453:317	[M-H]-			0.77886	0.23472	0.064058	0.57698	0.3739	5.8126	0.12308	4.5168	Organic acid	Benzodioxoles	Delta valerolactones	Trichothecenes	Sesamex	LSM-4450	3,7,8,15-Scirpenetetrol	ChEBI=CHEBI:82266	ChEBI=CHEBI:93876	HMDB=HMDB0037560,FooDB=FDB016642,UNPD=UNPD13488;UNPD94135	C15H22O6	C15H22O6	C15H22O6	7.6876	7.6592	7.5727
Negative	Non-polar	297.152	4.43	78.67294:51 78.95992:120 79.9567:145 96.95882:1419 98.95343:170 99.9256:349 100.93492:72 102.93382:54 103.92255:57 112.98528:726 113.98965:62 116.92599:283 116.93126:121 119.04836:154 129.97554:141 144.92149:78 145.92924:71 146.92174:65 148.95061:52 152.99239:69 153.00256:136 157.01358:78 170.00658:106 178.90282:57 183.01042:2285 184.01611:276 185.00829:63 192.92787:67 206.89203:97 206.90277:130 …	[M-H]-			0.38771	0.15125	0.17473	0.42457	0.48577	0.27009	0.012755	0.35885	Terpenoid	Terpene lactones	Linear diarylheptanoids	Stilbenes	Auraptene	4-(3-Hydroxy-7-phenyl-6-heptenyl)-1,2-benzenediol	Glepidotin C	HMDB=HMDB0034054,KNApSAcK=C00029763,ChEBI=CHEBI:93486;CHEBI:134355,FooDB=FDB012300,NANPDB=NANPDB_1185;NANPDB_1186,UNPD=UNPD178048;UNPD22555;UNPD219888	HMDB=HMDB0041089,ChEBI=CHEBI:70692;CHEBI:70693,FooDB=FDB020967,UNPD=UNPD151572;UNPD190438	KNApSAcK=C00002882,ChEBI=CHEBI:5382,LipidMAPS=LMPK13090037,UNPD=UNPD97737	C19H22O3	C19H22O3	C19H22O3	7.6592	7.5712	7.5183
Negative	Polar	297.153	4.51	170.07532:382 182.93367:10461 183.94482:2855 196.9704:733 197.99449:469 211.00784:90 212.07263:176 225.09738:309 226.20157:67 233.22525:533 239.13849:84 240.17395:78 279.18213:90	[M-H]-			0.44622	0.50464	0.51325	0.18313	0.99693	0.0012849	0.91011	0.049085	Terpenoid	Terpene lactones	Benzofurans	Cyclohexenones	Auraptene	2-(2',3-Epoxy-1',3'-heptadienyl)-6-hydroxy-5-(3-methyl-2-butenyl)benzaldehyde	2-amino-4-(3-cyclohexen-1-yl)-7,7-dimethyl-5-oxo-5,6,7,8-tetrahydrochromene-3-carbonitrile	HMDB=HMDB0034054,KNApSAcK=C00029763,ChEBI=CHEBI:93486;CHEBI:134355,FooDB=FDB012300,NANPDB=NANPDB_1185;NANPDB_1186,UNPD=UNPD178048;UNPD22555;UNPD219888	KNApSAcK=C00029427,ChEBI=CHEBI:68192;CHEBI:68701,UNPD=UNPD166180;UNPD222445	ChEBI=CHEBI:131373	C19H22O3	C19H22O3	C18H22N2O2	7.6336	7.389	7.3279
Positive	Polar	297.156	9.07	239.013:2988	[M+H]+			0.015837	-0.82537	0.88757	-0.067318	0.73582	0.086341	0.074534	0.28537	Other	Stilbenes	Benzimidazoles	Benzoic acids and derivatives	(E)-Arachidin II	1-(2-methoxyethyl)-2-[(4-methylphenoxy)methyl]benzimidazole	N'-benzoyl-N-(tert-butyl)benzohydrazide	HMDB=HMDB0038784,KNApSAcK=C00002901,ChEBI=CHEBI:1927,FooDB=FDB018205;FDB018206,LipidMAPS=LMPK13090014,UNPD=UNPD173288;UNPD71912	ChEBI=CHEBI:108147	ChEBI=CHEBI:38457,STOFF=STOFF_10137	C19H20O3	C18H20N2O2	C18H20N2O2	8.0716	7.8628	7.8246
Positive	Polar	297.156	9.4	239.159:2697	[M+H]+			0.77229	-0.11583	0.62117	-0.24947	0.62385	-0.25523	0.38584	-0.076398	Other	Stilbenes	Lysergic acids	Benzimidazoles	(E)-Arachidin II	6-allyl-8b-Carboxy-ergoline	1-(2-methoxyethyl)-2-[(4-methylphenoxy)methyl]benzimidazole	HMDB=HMDB0038784,KNApSAcK=C00002901,ChEBI=CHEBI:1927,FooDB=FDB018205;FDB018206,LipidMAPS=LMPK13090014,UNPD=UNPD173288;UNPD71912	HMDB=HMDB0060782,Urine=HMDB0060782,Serum=HMDB0060782	ChEBI=CHEBI:108147	C19H20O3	C18H20N2O2	C18H20N2O2	8.1553	7.9802	7.9791
Negative	Polar	297.244	5.11	153.1207:94 169.41656:56 171.19312:77 181.14954:80 213.1713:74 235.06573:64 236.77664:110 251.21307:57 253.22473:423 265.08191:189 279.40015:761 280.94617:438	[M-H]-			0.050226	1.1115	0.055648	-1.0874	0.69904	0.083064	0.64787	-0.25469	Fatty acid	Lineolic acids and derivatives	Long-chain fatty acids	Long-chain fatty acids	9,10-epoxyoctadecanoic acid	Ricinoleic acid	3-Oxooctadecanoic acid	HMDB=HMDB0061650,KNApSAcK=C00000391,ChEBI=CHEBI:82464;CHEBI:85195;CHEBI:85661;CHEBI:137460;CHEBI:137461;CHEBI:138260;CHEBI:138262,FooDB=FDB030637,LipidMAPS=LMFA02000001;LMFA02000002;LMFA02000326,PubChem=19746553;15868,PlantCyc=CPD-10514,UNPD=UNPD151173;UNPD16508;UNPD61310	HMDB=HMDB0034297,KNApSAcK=C00001237,ChEBI=CHEBI:28592;CHEBI:45478;CHEBI:85150;CHEBI:85152;CHEBI:85639;CHEBI:85641;CHEBI:91295,DrugBank=DB02955,FooDB=FDB012640,STOFF=STOFF_7822,LipidMAPS=LMFA02000150;LMFA02000184;LMFA02000212;LMFA02000213;LMFA02000214,Saliva=HMDB0034297,PubChem=25630959,PlantCyc=CPD-12193,UNPD=UNPD153498;UNPD17523;UNPD24414	HMDB=HMDB0010736,ChEBI=CHEBI:50576,FooDB=FDB027883,BMDB=BMDB10736,LipidMAPS=LMFA02000240	C18H34O3	C18H34O3	C18H34O3	8.0653	7.926	7.8666
Negative	Polar	298.114	19.79	118.13185:2040 179.01939:105	[M-H]-		yes	0.12801	-1.6732	0.0028474	1.0824	0.34787	0.8227	0.10112	0.65405	Other	Indoles and derivatives	Fatty acid esters	2,2-dimethyl-1-benzopyrans	2,5-dimethyl-3-furancarboxylic acid [2-(2,3-dihydroindol-1-yl)-2-oxoethyl] ester	3-(2-furanyl)-2-propenoic acid [2-[methyl-(phenylmethyl)amino]-2-oxoethyl] ester	(3S,4R)-3-hydroxy-2,2-dimethyl-4-[(3-oxo-1-cyclopentenyl)oxy]-3,4-dihydro-2H-1-benzopyran-6-carbonitrile	ChEBI=CHEBI:119949	ChEBI=CHEBI:123395	ChEBI=CHEBI:92920	C17H17NO4	C17H17NO4	C17H17NO4	7.9072	7.887	7.8613
Positive	Polar	300.946	14.32	136.91187:497 202.90405:55 218.8606:1093	[M+H]+			0.82165	0.37058	0.80613	0.18385	0.79053	0.21581	0.021359	-0.62392	No annotation
Positive	Polar	300.946	14.54	136.81641:558 218.93204:1514	[M+H]+			0.17968	-0.79422	0.067112	-0.54322	0.25274	-0.39227	0.93102	0.066299	No annotation
Positive	Non-polar	301.141	4.79	60.08134:62 65.04066:95 69.07075:98 71.08651:78 72.09072:74 81.07133:226 81.61536:63 83.08551:204 85.1065:67 86.09853:61 88.29808:81 90.97514:135 91.05517:119 93.07101:71 95.08812:201 96.09491:50 97.08212:52 97.10173:72 97.95354:56 105.07047:103 109.10136:220 114.09214:69 116.05255:94 121.02937:110 121.10162:90 125.00358:50 126.0555:71 138.05005:89 140.06845:108 142.93878:86 144.93781:62 146.9832…	[M+H]+			0.1521	0.15919	0.36758	0.28389	0.31878	0.33795	0.04372	0.36547	Terpenoid	Aromatic monoterpenoids	Acetophenones	2'-Hydroxy-dihydrochalcones	Myrigalone A	Toxyl angelate	Myrigalone E	HMDB=HMDB0037245,KNApSAcK=C00007979,FooDB=FDB016256,LipidMAPS=LMPK12120594,UNPD=UNPD16761	KNApSAcK=C00002411,ChEBI=CHEBI:9646,UNPD=UNPD100662;UNPD156013;UNPD188711;UNPD41408;UNPD209600	HMDB=HMDB0030755,KNApSAcK=C00007995,FooDB=FDB002687,LipidMAPS=LMPK12120488,UNPD=UNPD57756	C18H20O4	C18H20O4	C18H20O4	7.5047	7.3779	7.3541
Negative	Polar	303.233	4.97	93.07124:55 104.85786:51 159.20312:68 163.04695:150 166.05899:69 177.01929:173 196.97696:57 203.33981:53 204.35809:79 205.15689:3913 209.31195:54 217.24469:51 218.51727:133 219.13095:84 225.33707:78 233.1362:106 241.04834:79 243.2381:77 267.47455:211 283.3797:61 285.1853:2037	[M-H]-			0.012961	0.67068	0.071486	-0.63938	0.49672	-0.15716	0.041922	-0.56382	Fatty acid	Long-chain fatty acids	Long-chain fatty acids	Androgens and derivatives	Arachidonic acid	Cis-8,11,14,17-Eicosatetraenoic acid	Mesterolone	HMDB=HMDB0001043;HMDB0060102,KNApSAcK=C00000388,ChEBI=CHEBI:15843;CHEBI:32395;CHEBI:36306,DrugBank=DB04557,SMPDB=PW_C000821,FooDB=FDB011872,BMDB=BMDB01043,LipidMAPS=LMFA01030001;LMFA01030003;LMFA01030393;LMFA01030817,Urine=HMDB0001043,Saliva=HMDB0001043,Feces=HMDB0001043,CSF=HMDB0001043,Serum=HMDB0001043;HMDB0060102,PubChem=5460265;444899,PlantCyc=ARACHIDONIC_ACID,UNPD=UNPD1153;UNPD128376;UNPD841…	HMDB=HMDB0002177,ChEBI=CHEBI:71488;CHEBI:71563,SMPDB=PW_C001466,FooDB=FDB022887,BMDB=BMDB02177,LipidMAPS=LMFA01030176;LMFA01030818,Serum=HMDB0002177,PubChem=25244091,PlantCyc=CPD-8121,UNPD=UNPD124019;UNPD172475	HMDB=HMDB0006036,ChEBI=CHEBI:135293,FooDB=FDB023812,STOFF=STOFF_5739,BMDB=BMDB06036,LipidMAPS=LMST02020107	C20H32O2	C20H32O2	C20H32O2	7.402	7.3922	7.3329
Positive	Non-polar	304.285	3.89	57.07121:63 69.07199:59 70.06535:87 71.08797:55 81.06925:103 83.08831:148 88.07665:560 89.08117:60 90.9788:84 91.05406:77 95.08681:91 97.10117:97 98.96553:62 98.97763:59 102.09528:71 105.03983:70 106.08765:89 107.08898:65 109.10168:132 116.07485:80 119.0854:181 121.10068:92 122.08176:63 123.03716:61 123.07879:61 125.06974:74 126.05853:53 135.04994:72 135.11787:129 136.11392:67 136.93205:61 146.01…	[M+H]+			0.072182	0.57649	0.17874	-0.41458	0.75815	0.11509	0.17875	-0.97337	Other	1,3-aminoalcohols			15-methylhexadecaphytosphingosine			ChEBI=CHEBI:70968;CHEBI:70983			C17H37NO3			6.6653
Negative	Polar	305.023	16.61	140.96896:28682 222.84421:7275	[M-H]-					0.3739	-2.7261					Nucleotide	2',3'-cyclic pyrimidine nucleotides	Pentose phosphates	Azobenzenes	Uridine 2',3'-cyclic phosphate	3',5'-cyclic UMP	4-carboxy-4'-sulfoazobenzene	HMDB=HMDB0011640,ChEBI=CHEBI:28637;CHEBI:60873,FooDB=FDB028337,BMDB=BMDB11640,ECMDB=ECMDB20062,PubChem=439715,PlantCyc=CPD-3725,UNPD=UNPD39968	ChEBI=CHEBI:75175,UNPD=UNPD56803	ChEBI=CHEBI:28585;CHEBI:63476,PubChem=441135	C9H11N2O8P	C9H11N2O8P	C13H10N2O5S	8.3311	7.916	6.6254
Negative	Polar	305.023	19.45	140.99539:7866 222.89606:2506	[M-H]-											Nucleotide	2',3'-cyclic pyrimidine nucleotides	Pentose phosphates	Azobenzenes	Uridine 2',3'-cyclic phosphate	3',5'-cyclic UMP	4-carboxy-4'-sulfoazobenzene	HMDB=HMDB0011640,ChEBI=CHEBI:28637;CHEBI:60873,FooDB=FDB028337,BMDB=BMDB11640,ECMDB=ECMDB20062,PubChem=439715,PlantCyc=CPD-3725,UNPD=UNPD39968	ChEBI=CHEBI:75175,UNPD=UNPD56803	ChEBI=CHEBI:28585;CHEBI:63476,PubChem=441135	C9H11N2O8P	C9H11N2O8P	C13H10N2O5S	8.3921	7.977	7.3629
Negative	Polar	305.023	15.51	141.01306:5922 222.81693:1236	[M-H]-			0.3739	2.1211			0.3739	-4.1492			Nucleotide	2',3'-cyclic pyrimidine nucleotides	Pentose phosphates	Azobenzenes	Uridine 2',3'-cyclic phosphate	3',5'-cyclic UMP	4-carboxy-4'-sulfoazobenzene	HMDB=HMDB0011640,ChEBI=CHEBI:28637;CHEBI:60873,FooDB=FDB028337,BMDB=BMDB11640,ECMDB=ECMDB20062,PubChem=439715,PlantCyc=CPD-3725,UNPD=UNPD39968	ChEBI=CHEBI:75175,UNPD=UNPD56803	ChEBI=CHEBI:28585;CHEBI:63476,PubChem=441135	C9H11N2O8P	C9H11N2O8P	C13H10N2O5S	8.1855	7.7309	6.5648
Negative	Non-polar	307.111	2.22	82.0178:160 83.02333:104 91.05384:858 92.0578:69 96.95974:82 115.90079:71 116.90852:403 116.92873:403 117.03157:403 117.03569:403 137.06622:387 137.07291:387 186.95172:88 229.13295:1638 230.13947:260 255.07462:58 285.03671:541 285.10391:541 288.03394:64 307.10892:172	[M-H]-		yes	7.935e-05	-1.4342	0.89503	-0.041024	0.23581	0.72253	0.0045677	0.86986	Other	Cycloheptafurans	Hydroxybenzoic acid derivatives	Xanthones	8-Acetylegelolide	5'-Hydroxyasperentin	monodictysin C	HMDB=HMDB0037772,KNApSAcK=C00034392;C00034766,FooDB=FDB016914,UNPD=UNPD188200	KNApSAcK=C00041283,ChEBI=CHEBI:68704,UNPD=UNPD184408;UNPD59765;UNPD219308	ChEBI=CHEBI:66399,UNPD=UNPD152671	C16H20O6	C16H20O6	C16H20O6	7.6975	7.6338	7.5919
Negative	Polar	307.112	11.41	192.12535:157 229.10098:2682 232.99963:817 236.59976:68 237.24344:203 273.31146:130	[M-H]-			0.86465	0.20827	0.096671	1.9935	0.23934	1.9365	0.71956	0.43622	Amino acid	Alpha amino acids and derivatives	Benzoic acid esters	Benzoic acid esters	benzylpenilloic acid	Mono-(2-ethyl-5-carboxypentyl) phthalate	4-[[(4-hydroxy-1-piperidinyl)-sulfanylidenemethyl]amino]benzoic acid ethyl ester	ChEBI=CHEBI:139245	HMDB=HMDB0094647,ChEBI=CHEBI:132611,Urine=HMDB0094647	ChEBI=CHEBI:105964	C15H20N2O3S	C16H20O6	C15H20N2O3S	8.0309	7.9137	7.847
Negative	Polar	307.112	16.84	128.09689:185 137.16013:84 145.36993:53 155.12299:113 158.10397:125 189.05733:53 217.10986:154 229.06705:32447 233.13324:697 236.45801:74 237.31201:184 263.0459:184 273.09564:17120	[M-H]-			0.0080787	-0.8729	0.92753	0.028595	0.28893	0.41974	0.12855	0.58891	Amino acid	Glycosyl-amino acids	N-acylneuraminic acids and derivatives	Cycloheptafurans	O-(N-acetyl-alpha-D-galactosaminyl)-L-serine	N-acetylneuraminamide	8-Acetylegelolide	ChEBI=CHEBI:53608;CHEBI:90837,DrugBank=DB02397,PubChem=16760241	ChEBI=CHEBI:62288;CHEBI:62289	HMDB=HMDB0037772,KNApSAcK=C00034392;C00034766,FooDB=FDB016914,UNPD=UNPD188200	C11H20N2O8	C11H20N2O8	C16H20O6	7.6761	7.6338	7.5972
Negative	Polar	307.112	6.62	98.05992:61 229.19095:3934 233.07605:1356 237.16309:175 273.07376:199	[M-H]-		yes	0.35395	0.54004	0.78307	0.093066	0.77879	0.1212	0.035274	1.3384	Organic acid	Benzoic acid esters	Alpha amino acids and derivatives	Glycosyl-amino acids	Mono-(2-ethyl-5-carboxypentyl) phthalate	benzylpenilloic acid	O-(N-acetyl-alpha-D-galactosaminyl)-L-serine	HMDB=HMDB0094647,ChEBI=CHEBI:132611,Urine=HMDB0094647	ChEBI=CHEBI:139245	ChEBI=CHEBI:53608;CHEBI:90837,DrugBank=DB02397,PubChem=16760241	C16H20O6	C15H20N2O3S	C11H20N2O8	8.1536	7.9408	7.9122
Negative	Polar	307.113	11.73	98.0033:292 134.0798:89 191.23697:138 192.0619:293 229.08365:11843 233.13745:3794 237.01846:570 273.15375:669	[M-H]-		yes	0.03913	-1.4727	0.8544	0.060731	0.27823	0.63993	0.38107	1.11	Organic acid	Benzoic acid esters	Alpha amino acids and derivatives	Benzoic acid esters	Mono-(2-ethyl-5-carboxypentyl) phthalate	benzylpenilloic acid	4-[[(4-hydroxy-1-piperidinyl)-sulfanylidenemethyl]amino]benzoic acid ethyl ester	HMDB=HMDB0094647,ChEBI=CHEBI:132611,Urine=HMDB0094647	ChEBI=CHEBI:139245	ChEBI=CHEBI:105964	C16H20O6	C15H20N2O3S	C15H20N2O3S	7.5508	7.5318	7.4202
Negative	Polar	307.113	6.87	98.03284:106 115.18452:65 145.14114:67 191.92662:381 194.29826:50 224.63568:54 229.03644:15945 233.14209:6026 236.99005:311 273.07434:693	[M-H]-		yes	0.005878	-1.1356	0.78307	0.093066	0.25509	0.7461	0.027458	1.1671	Organic acid	Benzoic acid esters	Alpha amino acids and derivatives	Benzoic acid esters	Mono-(2-ethyl-5-carboxypentyl) phthalate	benzylpenilloic acid	4-[[(4-hydroxy-1-piperidinyl)-sulfanylidenemethyl]amino]benzoic acid ethyl ester	HMDB=HMDB0094647,ChEBI=CHEBI:132611,Urine=HMDB0094647	ChEBI=CHEBI:139245	ChEBI=CHEBI:105964	C16H20O6	C15H20N2O3S	C15H20N2O3S	7.9239	7.8748	7.7696
Positive	Polar	308.933	15.02	129.00529:61 144.92786:4081 226.91403:188 251.05847:123 290.91406:96	[M+H]+			0.78902	0.22727	0.7668	-0.17267	0.21011	0.92838	0.9292	0.020083	No annotation
Positive	Polar	308.934	14.47	144.76517:3104 226.84955:67 291.194:59	[M+H]+			0.21764	-0.70037	0.59939	-0.39639	0.73743	-0.18497	0.68189	-0.10612	No annotation
Positive	Polar	309.126	11.16	208.04276:63 225.01917:264 237.94574:77 272.99561:693 274.12695:70 290.95529:3000	[M+H]+	yes	yes	0.029994	-3.125	0.9382	0.05793	0.38056	-1.2508	0.91797	-0.18534	Sialic acid	N-acylneuraminic acids and derivatives	Chromenopyridines	Glycosyl-amino acids	N-acetylneuraminamide	Azacridone A	O-(N-acetyl-alpha-D-galactosaminyl)-L-serine	ChEBI=CHEBI:62288;CHEBI:62289	HMDB=HMDB0040367,FooDB=FDB020097,UNPD=UNPD90537	ChEBI=CHEBI:53608;CHEBI:90837,DrugBank=DB02397,PubChem=16760241	C11H20N2O8	C18H16N2O3	C11H20N2O8	7.5781	7.5592	7.5405
Positive	Non-polar	309.127	2.22	54.03414:183 54.03772:183 55.05353:86 58.99696:712 59.06302:707 60.06569:73 68.05153:40 69.04841:98 69.07059:97 70.06627:1022 71.05057:269 71.07315:269 72.0804:152 74.00639:661 75.02746:64 76.03869:169 79.03342:53 81.04486:166 81.05556:166 82.02533:614 82.03098:614 82.06557:614 83.04951:149 85.01046:195 86.00617:737 86.09724:745 87.00663:2715 87.02622:2715 87.0556:2715 87.09611:2718 88.03264:170 …	[M+H]+		yes	0.00010714	-1.0207	0.99234	0.0021961	0.20599	0.67937	0.0022467	0.80787	Amino acid	Alpha amino acids and derivatives	Glycosyl-amino acids	Benzoic acid esters	benzylpenilloic acid	O-(N-acetyl-alpha-D-galactosaminyl)-L-serine	4-[[(4-hydroxy-1-piperidinyl)-sulfanylidenemethyl]amino]benzoic acid ethyl ester	ChEBI=CHEBI:139245	ChEBI=CHEBI:53608;CHEBI:90837,DrugBank=DB02397,PubChem=16760241	ChEBI=CHEBI:105964	C15H20N2O3S	C11H20N2O8	C15H20N2O3S	7.9997	7.9184	7.904
Negative	Polar	309.171	5.14	99.05338:1146 117.00273:122 152.06262:680 183.18797:63 191.24989:58 207.38889:56 209.06973:16019 209.68109:121 219.23398:355 221.10336:74 237.20438:56 247.17505:364 281.07367:94 291.25549:604	[M-H]-			0.068743	1.4096	0.62174	0.24609	0.77367	-0.13976	0.29652	-1.6739	Other	Iridoids and derivatives	Iridoids and derivatives	Guaianes	botrydial	Valdiate	Blumeaene L	ChEBI=CHEBI:3159,LipidMAPS=LMPR0103640001,PubChem=50986221,UNPD=UNPD158205;UNPD168338;UNPD41023;UNPD4694;UNPD923	HMDB=HMDB0040980,FooDB=FDB020836,UNPD=UNPD92132	ChEBI=CHEBI:67793,UNPD=UNPD200342	C17H26O5	C17H26O5	C17H26O5	8.2464	8.0329	8.0006
Negative	Non-polar	309.173	4.7	78.95515:77 78.96421:55 79.95564:80 89.02551:82 91.00366:54 91.02023:56 96.95998:1136 99.92447:294 99.92889:122 100.93549:82 112.98479:941 115.92707:54 116.92745:844 119.04805:72 119.05367:163 122.97671:50 129.97821:101 138.91077:200 140.01323:222 144.92378:156 152.99683:268 163.90201:79 174.95319:109 180.97208:194 183.01109:1945 183.99606:54 184.01796:212 184.91495:168 185.00623:91 191.95387:58 …	[M-H]-			0.80872	0.021259	0.30494	0.29205	0.67406	0.14958	0.17446	0.29768	Other	Iridoids and derivatives	Terpene lactones	Guaianes	botrydial	3-Hydroxy-6,8-dimethoxy-7(11)-eremophilen-12,8-olide	Blumeaene L	ChEBI=CHEBI:3159,LipidMAPS=LMPR0103640001,PubChem=50986221,UNPD=UNPD158205;UNPD168338;UNPD41023;UNPD4694;UNPD923	HMDB=HMDB0040756,KNApSAcK=C00049157,FooDB=FDB020570,UNPD=UNPD167976;UNPD9393	ChEBI=CHEBI:67793,UNPD=UNPD200342	C17H26O5	C17H26O5	C17H26O5	7.4816	7.2127	7.1765
Negative	Polar	310.115	19.38	101.07383:115 113.13204:288 118.96751:144 124.97533:65 130.05508:1843 143.05518:416 160.95398:509 178.90471:3357 211.93552:51 220.05038:73 244.1619:75	[M-H]-			0.39852	-0.34325	0.0061136	0.72821	0.12681	0.71345	0.081986	0.47594	Nucleoside	Purine nucleosides	Purine nucleosides	Dinitroanilines	N2,N2-Dimethylguanosine	1,7-Dimethylguanosine	N(6)-Dnp-Lys-NH2	HMDB=HMDB0004824,ChEBI=CHEBI:19289,FooDB=FDB023432,STOFF=STOFF_8486,BMDB=BMDB04824,Urine=HMDB0004824,Serum=HMDB0004824,UNPD=UNPD52254	HMDB=HMDB0001961,FooDB=FDB022767,BMDB=BMDB01961	ChEBI=CHEBI:72492	C12H17N5O5	C12H17N5O5	C12H17N5O5	7.9602	7.5953	7.5652
Negative	Non-polar	311.168	4.77	78.96007:73 79.95449:79 96.96033:488 99.92596:150 100.93188:53 102.936:50 102.94827:75 112.98407:777 116.92933:276 119.04802:198 138.90332:80 138.91339:125 144.91986:89 146.91835:55 146.95738:56 149.02386:53 152.99419:291 153.06323:51 170.00473:134 174.95239:57 180.9635:57 180.9774:157 183.01079:3936 184.01576:383 185.00449:243 185.01277:88 192.92365:63 197.0269:176 200.88046:50 206.8941:159 206.…	[M-H]-			0.61239	0.088163	0.2704	0.38805	0.47912	0.22159	0.008502	0.42688	Steroid	Oxosteroids	Furanones	Estrogens and derivatives	Hypolide;Triptophenolide	Jatrophone	2-hydroxyethinylestradiol	KNApSAcK=C00035773,ChEBI=CHEBI:114185,UNPD=UNPD166605;UNPD89781	KNApSAcK=C00003446,ChEBI=CHEBI:6086,UNPD=UNPD180019;UNPD198959;UNPD226567	HMDB=HMDB0061027,Urine=HMDB0061027,Serum=HMDB0061027	C20H24O3	C20H24O3	C20H24O3	7.8931	7.7523	7.6083
Negative	Non-polar	311.168	7.98	61.98597:83 79.95593:115 83.0515:17 95.78991:80 96.95971:2992 98.95375:128 98.96165:128 100.93289:234 104.15445:28 108.00926:68 118.92164:93 119.05119:70 144.92235:262 170.00043:148 174.00096:119 183.01135:5255 184.01659:974 184.99922:251 185.01064:251 185.022:251 197.02571:151 197.03561:151 197.9631:80 198.0368:87 205.15665:39 206.90129:76 207.00932:78 219.98546:6 219.99226:6 227.20157:26 249.96…	[M-H]-			0.10296	0.17586	0.33828	0.37413	0.44174	0.31301	0.11491	0.38564	Other	Phenylazetidines	Furanones	Oxosteroids	(6S,7R,8R)-7-[4-(1-cyclohexenyl)phenyl]-8-(hydroxymethyl)-1,4-diazabicyclo[4.2.0]octan-2-one	Jatrophone	Hypolide;Triptophenolide	ChEBI=CHEBI:125741;CHEBI:126467;CHEBI:126652;CHEBI:128275;CHEBI:128659;CHEBI:130359	KNApSAcK=C00003446,ChEBI=CHEBI:6086,UNPD=UNPD180019;UNPD198959;UNPD226567	KNApSAcK=C00035773,ChEBI=CHEBI:114185,UNPD=UNPD166605;UNPD89781	C19H24N2O2	C20H24O3	C20H24O3	7.7948	7.7906	7.7852
Negative	Polar	311.169	4.47	96.9288:212 98.89606:65 156.03351:53 170.09898:491 182.97093:13368 183.95374:1134 196.94226:637 198.0385:324 211.14182:132 212.14078:313 224.97836:182 226.16245:105 238.98346:297 240.17981:78 247.12723:700 253.05768:97 254.25299:57 281.54248:78 282.23431:52	[M-H]-			0.49766	0.39967	0.44737	0.25303	0.7437	0.073886	0.88566	0.058821	Other	Furanones	Oxosteroids	Estrogens and derivatives	Jatrophone	Hypolide;Triptophenolide	2-hydroxyethinylestradiol	KNApSAcK=C00003446,ChEBI=CHEBI:6086,UNPD=UNPD180019;UNPD198959;UNPD226567	KNApSAcK=C00035773,ChEBI=CHEBI:114185,UNPD=UNPD166605;UNPD89781	HMDB=HMDB0061027,Urine=HMDB0061027,Serum=HMDB0061027	C20H24O3	C20H24O3	C20H24O3	7.4099	7.3626	7.2064
Negative	Polar	311.296	4.92	165.09843:78 183.07523:553 184.12094:73 207.12103:115 223.20798:8541 231.16241:79 249.03711:534 271.53265:72 293.2023:2585	[M-H]-			0.95568	-0.037107	0.10495	-0.34887	0.85257	-0.042075	0.62126	0.057573	Terpenoid	Acyclic diterpenoids	Long-chain fatty acids	Long-chain fatty acids	3D,7D,11D-Phytanic acid	Arachidic acid	18-methylnonadecanoic acid	HMDB=HMDB0000417;HMDB0000553;HMDB0000801;HMDB0062520,ChEBI=CHEBI:16285;CHEBI:37257,SMPDB=PW_C000639,T3DB=T3D4454,FooDB=FDB013514;FDB022113;FDB022252,BMDB=BMDB00417;BMDB00553;BMDB00801,LipidMAPS=LMPR0104010004;LMPR0104010036,Feces=HMDB0000417;HMDB0000553;HMDB0000801,Serum=HMDB0000801,PubChem=26840,UNPD=UNPD128110;UNPD14060;UNPD143971	HMDB=HMDB0002212,KNApSAcK=C00001209,ChEBI=CHEBI:28822;CHEBI:32360,FooDB=FDB002927;FDB004028;FDB030681,NANPDB=NANPDB_2338;NANPDB_4844,STOFF=STOFF_125,BMDB=BMDB02212,LipidMAPS=LMFA01010020;LMFA01010049,Feces=HMDB0002212,Serum=HMDB0002212,PubChem=10467,PlantCyc=ARACHIDIC_ACID,UNPD=UNPD75278	ChEBI=CHEBI:84899,LipidMAPS=LMFA01020017,UNPD=UNPD107903	C20H40O2	C20H40O2	C20H40O2	8.8461	8.7204	8.4294
Negative	Polar	313.079	5.32	91.1158:216 97.33371:52 171.17639:69 184.08105:66 222.97324:64 225.23468:85 228.24869:68 281.12027:99 283.39056:54 294.31165:143 295.34204:256 297.09991:2411	[M-H]-			0.80871	0.18872	0.33519	0.47075	0.7448	0.15402	0.13279	1.4602	Flavonoid-like	6-O-methylated flavonoids	4'-O-methylisoflavones	Pterocarpans	5,7-dihydroxy-6-methoxy-2-(4-methoxyphenyl)-4H-chromen-4-one	5,7-dihydroxy-6-methoxy-3-(4-methoxyphenyl)-4H-chromen-4-one	Pisatin	HMDB=HMDB0128589,KNApSAcK=C00003838,ChEBI=CHEBI:81336,FooDB=FDB005736;FDB007002,NANPDB=NANPDB_1877;NANPDB_3421,LipidMAPS=LMPK12111164,UNPD=UNPD119239	HMDB=HMDB0132852,KNApSAcK=C00002540,ChEBI=CHEBI:5972,FooDB=FDB029977,LipidMAPS=LMPK12050384,UNPD=UNPD100517	HMDB=HMDB0033732,KNApSAcK=C00000651,ChEBI=CHEBI:67347,FooDB=FDB011855,LipidMAPS=LMPK12070126,PubChem=101689,PlantCyc=CPD-3944,UNPD=UNPD183295;UNPD207962;UNPD67399	C17H14O6	C17H14O6	C17H14O6	7.0511	7.0294	6.9151
Positive	Non-polar	313.274	5.62	50.4161:71 55.05629:103 57.03417:52 57.0672:57 57.0716:211 58.07697:55 60.07891:67 67.05599:372 69.06995:279 71.08662:556 72.0808:59 79.05508:172 81.07081:736 83.08584:455 85.10147:491 86.09875:414 89.06059:198 90.97692:590 93.06432:58 93.07137:262 95.08648:1188 96.04945:60 96.08857:80 97.06512:109 97.10118:341 98.10699:98 98.95883:58 104.1104:87 105.03834:58 105.07062:88 107.08665:309 109.10149:…	[M+H]+			0.13433	-2.8981	0.95398	0.047804	0.85274	-0.16398	0.66316	0.49	Fatty acid	Long-chain fatty acids	Acyclic diterpenoids	Long-chain fatty acids	(2E,18R)-18-hydroxynonadec-2-enoic acid	3-oxopristanic acid	(2E)-19-hydroxynonadec-2-enoic acid	ChEBI=CHEBI:79006	ChEBI=CHEBI:63891	ChEBI=CHEBI:79180	C19H36O3	C19H36O3	C19H36O3	6.8027	6.7482	6.6673
Negative	Polar	314.159	7.59	153.13199:2740 154.25789:68 155.19943:52 157.47757:52 158.09558:79 166.02296:270 186.13052:1499 187.16946:58 195.12634:1342 216.06784:98 224.9827:60 236.2236:50 237.1839:156 251.31436:84 253.26138:2915 254.38925:1429 255.2605:8006 256.27505:362 281.21179:86 295.27557:74	[M-H]-			0.19893	0.47067	0.73319	0.18427	0.54928	-0.18803	0.21924	-0.78029	Other	Gamma butyrolactones	Benzotriazoles	Tricarboxylic acids and derivatives	[1-[5-(3-methylbutoxymethyl)-2-oxo-3-oxolanyl]propan-2-ylideneamino]thiourea	Alizapride	(2E)-7-carboxyhept-2-enoylcarnitine	ChEBI=CHEBI:107125	HMDB=HMDB0015494,ChEBI=CHEBI:94316,DrugBank=DB01425,STOFF=STOFF_2549,Urine=HMDB0015494,Serum=HMDB0015494	ChEBI=CHEBI:73050	C14H25N3O3S	C16H21N5O2	C15H25NO6	7.7201	7.7101	7.6978
Negative	Polar	315.093	19.21	117.00459:93 134.96028:7944 297.34052:53	[M-H]-			0.48616	0.41298	0.51061	-0.24476	0.52945	0.15188	0.15161	-0.41115	Flavonoid-like	4'-O-methylated isoflavonoids	7-O-methylated isoflavonoids	5-O-methylated isoflavonoids	Homoferreirin	Cajanol	4',7-Dihydroxy-2',5-dimethoxyisoflavanone	HMDB=HMDB0030111,KNApSAcK=C00002535,ChEBI=CHEBI:5754,FooDB=FDB001912,LipidMAPS=LMPK12050502,UNPD=UNPD26811	HMDB=HMDB0033924,KNApSAcK=C00002513,ChEBI=CHEBI:70034,FooDB=FDB012124,LipidMAPS=LMPK12050499,UNPD=UNPD118124	HMDB=HMDB0037749,KNApSAcK=C00009954,FooDB=FDB016888,LipidMAPS=LMPK12050505,UNPD=UNPD94122	C17H16O6	C17H16O6	C17H16O6	8.8515	8.7378	8.3211
Positive	Non-polar	316.321	4.33	57.07068:104 65.50053:72 67.05591:205 69.06866:241 69.07423:233 70.06645:234 71.04975:54 71.08556:96 72.0444:67 77.03986:54 81.07101:343 82.07574:56 83.08768:231 84.08471:72 85.06621:88 85.10072:165 86.06882:50 86.09688:466 88.03894:81 88.0771:499 90.97729:91 91.05399:64 93.07164:229 95.08672:265 96.08232:79 97.06486:121 97.10247:317 98.06102:80 98.96158:206 98.98492:315 102.09369:148 104.10796:2…	[M+H]+			0.058051	0.42607	0.85153	0.046824	0.45231	0.43578	0.33302	0.88238	Other	1,2-aminoalcohols			1-hexadecyl-2-ammonio-2-deoxy-sn-glycerol			ChEBI=CHEBI:77786;CHEBI:78541			C19H41NO2			6.5277
Positive	Polar	316.366	14.64	234.97906:142	[M+H]+			0.67274	-0.10171	0.91529	0.034332	0.73824	-0.10032	0.64758	-0.056222	No annotation
Negative	Polar	318.077	19.3	99.16808:78 127.98929:15500 135.16177:56 143.11984:2029 174.03975:7612 176.996:1088 255.96683:132 300.15829:83	[M-H]-			0.52248	1.1158	0.28089	-1.1904	0.60046	-0.47872	0.36419	-1.0713	Nucleoside	Pyrimidine nucleosides	Naphthalenes	Phenylimidazoles	5-methoxyaminomethyl-2-thiouridine	6,11-dioxo-12-naphtho[2,3-b]indolizinecarboxylic acid ethyl ester	N-(6-phenyl-5-imidazo[2,1-b]thiazolyl)benzamide	ChEBI=CHEBI:20596	ChEBI=CHEBI:93990	ChEBI=CHEBI:105948	C11H17N3O6S	C19H13NO4	C18H13N3OS	7.6246	6.7075	6.5653
Negative	Polar	320.997	16.18	141.01517:3979 157.00699:99 222.87701:3425 238.88525:182	[M-H]-									0.99965	-0.00082714	No annotation
Positive	Non-polar	321.131	2.28	54.03449:165 64.20183:52 70.06713:616 72.08192:155 77.03739:52 83.05952:51 84.04542:127 84.08042:467 85.08501:140 86.00415:52 86.09633:721 87.02657:149 87.05762:82 87.09554:109 88.0237:50 88.04193:53 91.05417:1039 94.06573:78 95.06233:61 95.07479:58 97.03191:58 97.08096:55 98.02198:56 100.03438:138 100.03919:372 101.07295:95 102.05508:135 103.05618:308 104.05008:138 105.03267:91 106.05043:53 106.…	[M+H]+			0.2729	0.16724	0.27642	0.3726	0.36953	4.7918	0.16843	1.4521	Other	Tyrosols and derivatives	Gamma amino acids and derivatives	Phthalides	Oleacein	Isomugineic acid	Mycophenolic acid	HMDB=HMDB0037321,ChEBI=CHEBI:68988,FooDB=FDB016341,UNPD=UNPD12313;UNPD194899	HMDB=HMDB0033555,ChEBI=CHEBI:25426;CHEBI:58505;CHEBI:77826,FooDB=FDB011621;FDB012668,PubChem=45266663,PlantCyc=CPD-7231,UNPD=UNPD21870;UNPD98306	HMDB=HMDB0015159,KNApSAcK=C00018753,ChEBI=CHEBI:168396;CHEBI:62932;CHEBI:92545,DrugBank=DB01024,SMPDB=PW_C009457,T3DB=T3D2960,STOFF=STOFF_3913,Urine=HMDB0015159,Serum=HMDB0015159,PubChem=446541,PlantCyc=CPD-14601,UNPD=UNPD133303;UNPD188849;UNPD220071	C17H20O6	C12H20N2O8	C17H20O6	8.0272	7.9583	7.9254
Positive	Non-polar	321.316	6.4	51.03733:60 51.52656:59 51.77633:58 51.91644:54 53.25389:50 54.10258:61 55.05632:141 56.7565:54 56.95125:74 57.07237:168 60.08212:143 61.2253:61 63.90668:93 67.05524:568 67.57088:67 69.0713:1208 69.16621:54 69.71883:53 69.99345:62 70.33611:56 71.05038:69 71.08768:621 71.56796:71 72.04542:52 72.08171:131 75.53016:60 75.73819:58 76.17177:58 77.54438:60 78.64249:56 79.05319:280 79.3736:56 81.07104:1…	[M+H]+			0.12059	-1.2736	0.45156	0.77841	0.7197	0.33601	0.43068	0.62684	No annotation
Positive	Polar	325.039	12.63	97.04433:844 212.45969:136 213.06851:294	[M+H]+			0.91032	0.029986	0.12178	-0.89106	0.15748	-0.67584	0.27594	-1.0012	Carbohydrate	Pentose phosphates	Ribonucleoside 3'-phosphates	Pyrimidine ribonucleoside monophosphates	Pseudouridine 5'-phosphate	3'-UMP	Uridine 5'-monophosphate	HMDB=HMDB0001271,ChEBI=CHEBI:18116;CHEBI:58380,DrugBank=DB03829,YMDB=YMDB00780,FooDB=FDB022525,BMDB=BMDB01271,ECMDB=ECMDB01271,PubChem=25245232;439424,PlantCyc=PSEUDOURIDINE-5-P,UNPD=UNPD180413	HMDB=HMDB0060282,ChEBI=CHEBI:28895;CHEBI:60784,DrugBank=DB02714;DB02805,ECMDB=ECMDB20081,PubChem=101543,PlantCyc=CPD-3724,UNPD=UNPD57903	HMDB=HMDB0000288,KNApSAcK=C00007311,ChEBI=CHEBI:16695;CHEBI:57865,DrugBank=DB03685,SMPDB=PW_C000194,YMDB=YMDB00049,FooDB=FDB005662;FDB007508;FDB031248,STOFF=STOFF_7251,BMDB=BMDB00288,Saliva=HMDB0000288,ECMDB=ECMDB00288,Serum=HMDB0000288,PubChem=1778309;6030,PlantCyc=UMP,UNPD=UNPD12011;UNPD180904;UNPD647	C9H13N2O9P	C9H13N2O9P	C9H13N2O9P	7.2698	7.2624	7.2578
Negative	Non-polar	325.183	5.14	96.95904:38 99.92657:39 115.9157:21 118.92509:37 119.05163:37 139.91035:1 140.01395:1 170.00111:40 174.85873:28 180.9622:64 180.97821:63 181.1543:64 183.01234:810 184.91208:55 185.00392:50 185.01387:50 210.9855:48 227.02917:46 227.20164:45 255.23337:86 256.22983:50 256.24072:45 292.99274:210 293.17447:225 293.18771:245 297.15115:9 325.18311:2184	[M-H]-			0.54466	0.10734	0.45965	0.28974	0.58767	0.19685	0.032432	0.42575	Other	Long-chain fatty alcohols	Retinoids	Oxosteroids	docebenone	Isoacitretin	triptophenolide methyl ether	ChEBI=CHEBI:2340,LipidMAPS=LMFA05000652	HMDB=HMDB0003039;HMDB0014602,ChEBI=CHEBI:50172;CHEBI:50173;CHEBI:50174;CHEBI:50175,DrugBank=DB00459,FooDB=FDB023099,STOFF=STOFF_2530,BMDB=BMDB03039,Urine=HMDB0014602,Serum=HMDB0014602	ChEBI=CHEBI:132622,UNPD=UNPD168815	C21H26O3	C21H26O3	C21H26O3	8.4571	8.3855	8.0003
Negative	Non-polar	325.184	7.98	79.95818:114 95.9493:18 96.95853:2666 98.95316:103 99.92557:91 100.9343:234 113.98712:20 129.97519:50 129.99728:50 144.91693:355 144.92456:355 170.00842:144 173.99968:147 183.01152:6069 184.01682:550 185.00481:27 185.0199:25 197.0192:259 197.03001:259 211.04332:32 212.91124:102 225.05403:193 239.04787:147 239.0602:163 239.07672:170 265.14487:688 265.94867:324 266.14767:393 282.94391:87 292.98401:…	[M-H]-			0.096539	0.21843	0.2105	0.48506	0.44652	0.32692	0.097674	0.3423	Other	Long-chain fatty alcohols	Retinoids	Ajmaline-sarpagine alkaloids	docebenone	Isoacitretin	Ajmaline	ChEBI=CHEBI:2340,LipidMAPS=LMFA05000652	HMDB=HMDB0003039;HMDB0014602,ChEBI=CHEBI:50172;CHEBI:50173;CHEBI:50174;CHEBI:50175,DrugBank=DB00459,FooDB=FDB023099,STOFF=STOFF_2530,BMDB=BMDB03039,Urine=HMDB0014602,Serum=HMDB0014602	HMDB=HMDB0015495,KNApSAcK=C00001679;C00024283;C00024294;C00024344;C00024345,ChEBI=CHEBI:28462;CHEBI:5979;CHEBI:58567;CHEBI:95132;CHEBI:110180;CHEBI:110205,DrugBank=DB01426,FooDB=FDB030658,STOFF=STOFF_3130,Urine=HMDB0015495,Serum=HMDB0015495,PubChem=44891335;198674,PlantCyc=CPD-4242;CPD-14751,UNPD=UNPD120273;UNPD25291;UNPD39060;UNPD41373;UNPD44856;UNPD4567;UNPD50361;UNPD99706	C21H26O3	C21H26O3	C20H26N2O2	8.5996	8.3939	8.2797
Negative	Polar	325.185	4.44	118.98496:217 169.89386:970 182.95461:22413 184.02037:2011 185.12033:88 197.03952:1361 198.12967:513 198.91191:68 211.05902:354 212.05801:332 224.91525:614 226.13315:278 239.05453:579 239.91766:138 240.95673:55 253.09677:434 261.23883:1086 262.24289:124 265.37207:86 267.26001:55 268.21524:77	[M-H]-			0.64716	0.22098	0.50819	0.28899	0.68354	0.10471	0.88875	0.061182	Other	Retinoids	Long-chain fatty alcohols	Ajmaline-sarpagine alkaloids	Isoacitretin	docebenone	Ajmaline	HMDB=HMDB0003039;HMDB0014602,ChEBI=CHEBI:50172;CHEBI:50173;CHEBI:50174;CHEBI:50175,DrugBank=DB00459,FooDB=FDB023099,STOFF=STOFF_2530,BMDB=BMDB03039,Urine=HMDB0014602,Serum=HMDB0014602	ChEBI=CHEBI:2340,LipidMAPS=LMFA05000652	HMDB=HMDB0015495,KNApSAcK=C00001679;C00024283;C00024294;C00024344;C00024345,ChEBI=CHEBI:28462;CHEBI:5979;CHEBI:58567;CHEBI:95132;CHEBI:110180;CHEBI:110205,DrugBank=DB01426,FooDB=FDB030658,STOFF=STOFF_3130,Urine=HMDB0015495,Serum=HMDB0015495,PubChem=44891335;198674,PlantCyc=CPD-4242;CPD-14751,UNPD=UNPD120273;UNPD25291;UNPD39060;UNPD41373;UNPD44856;UNPD4567;UNPD50361;UNPD99706	C21H26O3	C21H26O3	C20H26N2O2	8.2115	8.1626	8.055
Positive	Non-polar	326.378	4.92	69.06995:142 71.08386:76 77.03888:76 81.06933:237 83.08684:224 85.10098:107 86.09638:543 88.0378:60 90.97802:84 91.05642:106 93.07073:330 94.07648:53 95.08284:112 95.08847:239 96.0822:87 97.06411:73 97.10229:306 98.96284:73 98.98595:81 104.1085:1088 105.07294:56 106.0472:92 107.08492:119 109.10198:193 110.10603:61 111.11603:50 116.05089:78 117.07143:122 119.08654:92 120.96693:88 121.10208:160 123…	[M+H]+			0.074254	0.17314	0.56629	0.055964	0.82354	-0.022227	0.013703	0.46363	Other	Dialkylamines			N-undecylundecan-1-amine			ChEBI=CHEBI:74110			C22H47N			5.9376
Negative	Polar	327.166	7.57	153.03317:2027 158.02246:54 186.07071:862 195.02524:637 215.09796:51 218.90457:61 237.1738:189 279.27121:80 281.26062:8411 282.23584:459 309.16522:120	[M-H]-			0.076322	1.0318	0.59963	0.30437	0.13314	-0.48033	0.1288	-0.81466	Terpenoid	Acyclic diterpenoids	Salicylamides	Oligopeptides	(all-E)-Crocetin	Labetalol	Val-Asn-Pro	HMDB=HMDB0035098,KNApSAcK=C00003768,ChEBI=CHEBI:3918;CHEBI:62767,FooDB=FDB013727;FDB014420;FDB014699;FDB021656,LipidMAPS=LMPR0104010020,PubChem=25244519,PlantCyc=CPD-8662,UNPD=UNPD163949;UNPD215133	HMDB=HMDB0014736,ChEBI=CHEBI:6343;CHEBI:94471,DrugBank=DB00598,SMPDB=PW_C009087,T3DB=T3D3517,STOFF=STOFF_1572,Urine=HMDB0014736,Serum=HMDB0014736	ChEBI=CHEBI:73697	C20H24O4	C19H24N2O3	C14H24N4O5	8.2752	7.9521	7.6736
Negative	Polar	327.233	4.89	93.1386:64 105.10279:62 107.15656:223 115.24579:159 117.13493:114 119.09666:103 129.23018:81 131.13103:58 133.13776:182 135.51413:60 137.10315:57 143.04483:173 145.2121:104 149.4453:53 161.16911:52 163.38577:52 167.09366:85 169.16443:55 171.08881:53 175.03305:182 177.23166:654 183.12306:155 185.25127:68 189.11458:228 191.10895:4950 196.96614:57 199.21532:119 203.29314:240 205.32188:169 213.33115:…	[M-H]-			0.0098152	0.6298	0.094549	-0.62256	0.37029	-0.20534	0.030692	-0.6557	Fatty acid	Very long-chain fatty acids	Retinoids	Methoxyphenols	Docosahexaenoic acid	Retinol acetate	5-(pentadeca-8,11,14-trien-1-yl)resorcinol monomethyl ether	HMDB=HMDB0002183;HMDB0062579,ChEBI=CHEBI:28125;CHEBI:77016,DrugBank=DB03756,SMPDB=PW_C001472,FooDB=FDB003003,BMDB=BMDB02183,LipidMAPS=LMFA01030185;LMFA01030762,Urine=HMDB0002183,Feces=HMDB0002183,CSF=HMDB0002183,Serum=HMDB0002183,PubChem=40486925;25244763;445580,PlantCyc=CPD-10244,UNPD=UNPD193293;UNPD37115	HMDB=HMDB0035185,ChEBI=CHEBI:32095;CHEBI:94695,T3DB=T3D4910,FooDB=FDB013829,STOFF=STOFF_5541,LipidMAPS=LMPR01090012,UNPD=UNPD5210	ChEBI=CHEBI:52681,PubChem=25244188,PlantCyc=CPD-10257	C22H32O2	C22H32O2	C22H32O2	8.283	7.9031	7.6551
Negative	Non-polar	328.9	8	59.01334:827 92.92715:173 94.92577:109 98.04321:45 104.95004:56 116.97255:762 118.93093:714 118.96947:714 120.92661:222 126.99805:285 127.00373:285 132.94579:5816 133.94609:160 134.94312:2111 136.94206:122 137.99672:149 140.00757:207 141.01581:2558 142.01875:148 142.97441:1604 143.02127:1609 143.98154:68 144.97281:121 156.98965:15333 157.99254:636 158.9892:1254 158.99683:1254 171.09959:93 181.986…	[M-H]-			0.36863	0.16498	0.28373	0.42721	0.44469	0.29166	0.028058	0.56923	No annotation
Negative	Non-polar	329.093	2.22	82.01614:369 83.02576:205 91.05555:2528 92.06003:184 96.96102:29 98.02292:129 100.93036:75 100.93829:75 110.06004:33 111.09057:90 114.03628:55 114.93362:112 115.05553:110 117.0347:556 128.03656:137 128.05435:137 130.91428:113 134.04515:77 134.06146:77 137.0733:782 138.07295:94 158.0614:287 158.9277:27 174.07976:72 175.09271:59 186.95404:76 202.12363:94 229.13371:5710 230.13637:839 231.14127:86 23…	[M-H]-			0.0042099	-0.33475	0.24548	0.30386	0.19566	0.51013	0.0013262	0.68591	Glycoside	Phenolic glycosides	Phenolic glycosides	Hydrolyzable tannins	6-(5-ethyl-2,3-dihydroxyphenoxy)-3,4,5-trihydroxyoxane-2-carboxylic acid	6-(4-ethyl-2,6-dihydroxyphenoxy)-3,4,5-trihydroxyoxane-2-carboxylic acid	Pseudolaroside B;(-)-Pseudolaroside B	HMDB=HMDB0128028	HMDB=HMDB0128029	KNApSAcK=C00035153,ChEBI=CHEBI:68950,FooDB=FDB004688,NANPDB=NANPDB_2747,UNPD=UNPD125219;UNPD160224	C14H18O9	C14H18O9	C14H18O9	7.6279	7.6279	7.4635
Negative	Polar	329.153	5.3	231.05835:57 271.91711:61 284.26038:58 285.14111:243 293.14636:5388 297.17093:59 308.96054:262 311.22266:173	[M-H]-			0.2237	3.139	0.85927	-0.058676	0.67639	0.39482	0.32616	-2.2338	Glycoside	Iridoid O-glycosides	O-glycosyl compounds	Prostaglandins and related compounds	Boschniaside	Picrocrocin	2,3,4,5-tetranor-prostaglandin FM	KNApSAcK=C00010634,ChEBI=CHEBI:2318;CHEBI:5965,LipidMAPS=LMPR0102070025;LMPR0102070035,UNPD=UNPD113030;UNPD135318;UNPD32932	HMDB=HMDB0005796,KNApSAcK=C00043821,ChEBI=CHEBI:53168,FooDB=FDB014885,BMDB=BMDB05796,PubChem=130796,PlantCyc=CPD-8668,UNPD=UNPD135543;UNPD153284;UNPD5837	ChEBI=CHEBI:73989,LipidMAPS=LMFA03010139,UNPD=UNPD20003	C16H26O7	C16H26O7	C16H26O7	6.9583	6.9575	6.8933
Negative	Non-polar	329.165	4.93	108.90044:143 110.89749:38 255.2319:3371 256.23636:575 256.76276:33 257.23654:108 329.17239:159	[M-H]-			0.0056816	-0.37892	0.37805	0.28289	0.69826	0.14033	0.15046	0.30019	Other	Prostaglandins and related compounds	Iridoid O-glycosides	O-glycosyl compounds	2,3,4,5-tetranor-prostaglandin FM	Boschniaside	Picrocrocin	ChEBI=CHEBI:73989,LipidMAPS=LMFA03010139,UNPD=UNPD20003	KNApSAcK=C00010634,ChEBI=CHEBI:2318;CHEBI:5965,LipidMAPS=LMPR0102070025;LMPR0102070035,UNPD=UNPD113030;UNPD135318;UNPD32932	HMDB=HMDB0005796,KNApSAcK=C00043821,ChEBI=CHEBI:53168,FooDB=FDB014885,BMDB=BMDB05796,PubChem=130796,PlantCyc=CPD-8668,UNPD=UNPD135543;UNPD153284;UNPD5837	C16H26O7	C16H26O7	C16H26O7	7.8043	7.7482	7.7474
Negative	Non-polar	330.076	1.28	74.02163:72 99.05274:53 121.94781:56 128.03398:78 156.89268:50 158.92575:88 160.83781:83 170.03339:54 181.99031:99 196.10701:53 237.08739:93 240.0997:62 273.08844:68 292.81247:78	[M-H]-			0.35517	0.88361	0.26899	-1.179	0.53335	0.83228	0.96856	0.038232	Other	Thiazolidinediones	Quinazolines	Pteridines and derivatives	4-[5-(2-methyl-3-phenylprop-2-enylidene)-2,4-dioxo-3-thiazolidinyl]butanoic acid	4-[5-(3-hydroxy-4-oxo-1,2-dihydroquinazolin-2-yl)-2-furanyl]benzonitrile	4-amino-6,7-diphenyl-3H-pteridine-2-thione	ChEBI=CHEBI:109828	ChEBI=CHEBI:91582	ChEBI=CHEBI:114926	C17H17NO4S	C19H13N3O3	C18H13N5S	7.2237	6.7245	6.6294
Negative	Polar	330.077	19.83	125.89964:55 196.06038:314 208.9693:147 222.14841:109 240.12576:6505 242.98834:284 252.13214:401 253.07904:54 266.19772:541 311.98071:111	[M-H]-			0.36916	1.8897	0.40246	-1.2409	0.55926	0.89386	0.28305	-0.8408	Other	Thiazolidinediones	N-acyl-phenylthioureas		4-[5-(2-methyl-3-phenylprop-2-enylidene)-2,4-dioxo-3-thiazolidinyl]butanoic acid	N-[[2-(1-pyrrolidinyl)anilino]-sulfanylidenemethyl]-2-thiophenecarboxamide		ChEBI=CHEBI:109828	ChEBI=CHEBI:111250		C17H17NO4S	C16H17N3OS2		6.9916	5.9752
Negative	Polar	333.092	11.65	171.00964:384 201.13835:54 211.15045:113 215.19211:1761 218.1218:164 229.25092:551 255.12329:27099 273.04004:107 311.27509:66	[M-H]-		yes	0.022058	-1.6123	0.82577	-0.050751	0.228	0.41185	0.64938	0.51432	Peptide	Dipeptides	5-methoxypsoralens	Dipeptides	Penicillin G	Mukurozidiol	benzylpenicillin benethamine	HMDB=HMDB0015186,ChEBI=CHEBI:18208;CHEBI:51354;CHEBI:94637,DrugBank=DB01053,STOFF=STOFF_3142,Urine=HMDB0015186,ECMDB=ECMDB20597,Serum=HMDB0015186,PubChem=640429;5904,UNPD=UNPD29413	HMDB=HMDB0030651,KNApSAcK=C00002453,ChEBI=CHEBI:3250,FooDB=FDB002557;FDB018387,UNPD=UNPD195245;UNPD65576	ChEBI=CHEBI:52151	C16H18N2O4S	C17H18O7	C16H18N2O4S	8.5432	8.4191	8.1265
Positive	Non-polar	335.106	2.74	67.05521:53 70.06663:338 72.08202:90 74.00728:165 77.03606:68 80.05313:77 83.0871:59 84.07993:57 87.02599:184 87.10141:57 88.03672:72 90.05451:215 91.05573:1559 95.07085:65 95.08755:74 98.05754:103 99.0277:57 99.06197:75 101.06174:107 102.03923:56 103.05386:108 107.02378:54 114.03774:900 116.03748:92 116.07283:131 120.08143:74 121.06962:52 126.03867:111 128.04936:77 128.05814:52 134.01474:176 135…	[M+H]+		yes	0.0079971	-1.3514	0.30441	0.24651	0.33238	0.39125	0.17853	0.83331	Peptide	Dipeptides	Dipeptides	Dipeptides	Penicillin G	benzylpenicillin benethamine	benzylpenicillin procaine	HMDB=HMDB0015186,ChEBI=CHEBI:18208;CHEBI:51354;CHEBI:94637,DrugBank=DB01053,STOFF=STOFF_3142,Urine=HMDB0015186,ECMDB=ECMDB20597,Serum=HMDB0015186,PubChem=640429;5904,UNPD=UNPD29413	ChEBI=CHEBI:52151	ChEBI=CHEBI:52154	C16H18N2O4S	C16H18N2O4S	C16H18N2O4S	8.2251	7.8084	7.8084
Positive	Non-polar	335.106	1.86	70.06573:241 71.07272:102 71.93:52 72.93645:95 74.05959:54 77.03819:137 81.04424:252 82.06411:114 84.08064:140 86.00391:54 86.09766:205 91.05404:434 92.05698:73 95.07289:114 96.96281:60 99.09258:50 100.04092:169 114.03692:137 114.05399:55 115.05649:61 115.96418:58 116.01961:61 120.08319:58 124.04465:52 124.06382:90 126.03534:94 128.0529:648 129.04626:61 129.10291:79 130.04758:53 130.06381:79 131.…	[M+H]+		yes	0.01492	-1.5013	0.12543	0.34415	0.37704	0.47694	0.19376	0.99727	Peptide	Dipeptides	D-alpha-amino acids	Dipeptides	Penicillin G	benzylpenillic acid	benzylpenicillin benethamine	HMDB=HMDB0015186,ChEBI=CHEBI:18208;CHEBI:51354;CHEBI:94637,DrugBank=DB01053,STOFF=STOFF_3142,Urine=HMDB0015186,ECMDB=ECMDB20597,Serum=HMDB0015186,PubChem=640429;5904,UNPD=UNPD29413	ChEBI=CHEBI:60219	ChEBI=CHEBI:52151	C16H18N2O4S	C16H18N2O4S	C16H18N2O4S	8.048	7.635	7.6313
Positive	Non-polar	335.107	2.22	58.99595:271 59.06064:270 70.06525:492 72.08233:92 74.00638:237 81.04469:84 82.02656:245 82.03319:241 82.06531:235 83.04964:40 83.06937:40 85.0091:90 86.00546:319 86.09635:313 87.02698:995 88.03138:94 89.01787:132 91.05437:3808 92.0558:313 92.06359:313 94.06567:318 95.07121:419 96.07752:76 98.01643:106 98.05993:111 100.0389:2365 101.04199:193 102.03836:479 103.05251:76 104.05303:208 107.02456:43 …	[M+H]+		yes	3.7961e-05	-1.1022	0.84373	0.045612	0.22324	0.61975	0.0010338	0.84187	Peptide	Dipeptides	D-alpha-amino acids	5-methoxypsoralens	Penicillin G	benzylpenillic acid	Mukurozidiol	HMDB=HMDB0015186,ChEBI=CHEBI:18208;CHEBI:51354;CHEBI:94637,DrugBank=DB01053,STOFF=STOFF_3142,Urine=HMDB0015186,ECMDB=ECMDB20597,Serum=HMDB0015186,PubChem=640429;5904,UNPD=UNPD29413	ChEBI=CHEBI:60219	HMDB=HMDB0030651,KNApSAcK=C00002453,ChEBI=CHEBI:3250,FooDB=FDB002557;FDB018387,UNPD=UNPD195245;UNPD65576	C16H18N2O4S	C16H18N2O4S	C17H18O7	8.0926	7.7154	7.6907
Positive	Non-polar	335.125	4.74	57.07246:62 67.05335:91 73.0457:89 77.03899:87 81.07064:220 81.07784:56 83.08547:172 85.10145:153 86.09618:172 89.06015:147 90.97783:164 91.05364:232 93.07137:76 95.08746:198 97.02549:54 97.10231:186 98.95982:52 104.10686:102 107.08568:65 109.10199:109 111.01902:61 114.10284:52 115.96556:148 119.08681:80 120.96876:57 121.09945:67 123.11697:213 123.96804:58 124.11829:62 125.00342:55 126.05418:79 1…	[M+H]+			0.055538	0.25077	0.46748	0.32059	0.43864	0.32708	0.061839	0.39937	Other	Mitomycins	Phenolic glycosides	Pyranoflavonoids	Mitomycin	Cappariloside A	Karanjachromene;Pongaflavone;3-Methoxy-8,8-dimethyl-2-phenyl-4H,8H-benzo[1,2-b:3,4-b']dipyran-4-one	HMDB=HMDB0014450,KNApSAcK=C00018668,ChEBI=CHEBI:27504;CHEBI:91730;CHEBI:94648,DrugBank=DB00305,T3DB=T3D2743,STOFF=STOFF_8278,Urine=HMDB0014450,Serum=HMDB0014450,PubChem=5746,UNPD=UNPD160373;UNPD170975;UNPD186892	HMDB=HMDB0034937,KNApSAcK=C00026883,FooDB=FDB013529,UNPD=UNPD112525	KNApSAcK=C00005072,LipidMAPS=LMPK12111544,UNPD=UNPD162447	C15H18N4O5	C16H18N2O6	C21H18O4	7.6341	7.4145	7.4142
Positive	Polar	337.168	12.83	111.98857:370 114.08865:367 130.9641:73 150.14859:71 158.069:172 173.02408:608 175.11179:1058 180.09441:199 192.2282:50 197.72385:165 209.12531:235 216.11176:95 217.05804:310 232.06967:57 239.1001:83 241.99194:147 257.15741:1683 260.15353:536 266.22168:62 275.23898:77 282.93994:145 284.05927:148 301.21201:123 302.04315:73 319.08179:1436 320.07718:56	[M+H]+			0.059523	-3.3679	0.73137	-0.32441	0.66551	-0.34455	0.98991	0.023493	Amino acid	Arginine and derivatives	Purine nucleosides	Sesquiterpene lactones	N2-Fructopyranosylarginine	adenosine-5'-(N-butyl)carboxamide	(1S,2R,5R,6S,7R,8S,10R)-6-acetoxy-2-methoxy-4-oxopseudoguai-11(13)-en-12,8-olide	HMDB=HMDB0041541,FooDB=FDB021521,UNPD=UNPD220866	ChEBI=CHEBI:207282	ChEBI=CHEBI:69330;CHEBI:69331,UNPD=UNPD203440;UNPD203441	C12H24N4O7	C14H20N6O4	C18H24O6	7.4646	7.1818	7.0249
Negative	Polar	339.2	4.41	119.10685:95 170.17255:551 183.03638:7855 184.04678:1048 185.09744:57 197.16412:395 198.13437:239 211.44821:118 212.17828:92 225.1134:233 239.12918:125 253.24103:133 265.15582:123 267.17816:95 275.24637:290 295.20255:168	[M-H]-			0.867	0.081422	0.44522	0.38681	0.86078	0.045663	0.99481	-0.0040168	Steroid	Steroid lactones	Dipeptides	Bicyclic monoterpenoids	Canrenone	Perindoprilat	Piperochromenoic acid	HMDB=HMDB0003033,ChEBI=CHEBI:135445,FooDB=FDB023096,STOFF=STOFF_7502,BMDB=BMDB03033,Serum=HMDB0003033	HMDB=HMDB0060574,ChEBI=CHEBI:132041,SMPDB=PW_C040677,STOFF=STOFF_8827,Urine=HMDB0060574,Serum=HMDB0060574	HMDB=HMDB0040635,FooDB=FDB020426,UNPD=UNPD35266	C22H28O3	C17H28N2O5	C22H28O3	8.0963	8.0717	7.7466
Negative	Polar	339.327	4.87	183.07452:325 184.08495:90 321.35641:534	[M-H]-			0.5802	-0.40701	0.1244	-0.49323	0.95857	-0.015529	0.6656	-0.11085	Fatty acid	Very long-chain fatty acids	Long-chain fatty acids	Long-chain fatty acids	Behenic acid	20-methylhenicosanoic acid	19-methyl-heneicosanoic acid	HMDB=HMDB0000944,KNApSAcK=C00001211,ChEBI=CHEBI:28941;CHEBI:23858,FooDB=FDB005830;FDB021815;FDB030687,NANPDB=NANPDB_2339;NANPDB_4178,STOFF=STOFF_120,BMDB=BMDB00944,LipidMAPS=LMFA01010022;LMFA01010050,Feces=HMDB0000944,Serum=HMDB0000944,PubChem=5460660;8215,PlantCyc=DOCOSANOATE,UNPD=UNPD104468	ChEBI=CHEBI:84901,FooDB=FDB007681,LipidMAPS=LMFA01020019,UNPD=UNPD26245	LipidMAPS=LMFA01020227	C22H44O2	C22H44O2	C22H44O2	8.7304	8.3695	7.9632
Positive	Non-polar	341.305	6.14	52.25643:57 52.50032:63 52.86519:79 54.1204:60 54.24722:66 56.0708:50 56.15377:53 57.07052:171 57.79445:60 61.52657:59 67.0558:299 69.07009:238 69.37056:69 71.05018:75 71.08798:259 75.33418:68 76.0569:92 81.07092:692 81.89988:67 82.07409:72 83.08646:472 85.0622:51 85.10301:422 85.26799:54 86.09698:1973 87.09978:87 87.40808:50 88.41377:51 89.06263:123 90.97753:2050 91.05676:97 93.0693:187 95.08645…	[M+H]+	yes	yes	0.017305	-4.1813	0.3765	0.41887	0.71227	0.18115	0.27186	0.29871	Fatty acid	Fatty alcohols	Long-chain fatty acids	Long-chain fatty acids	Polyoxyethylene (600) monoricinoleate	(2E,20R)-20-hydroxyhenicos-2-enoic acid	(2E)-21-hydroxyhenicos-2-enoic acid	HMDB=HMDB0032476,FooDB=FDB010108	ChEBI=CHEBI:79016	ChEBI=CHEBI:79194	C21H40O3	C21H40O3	C21H40O3	6.9499	6.7192	6.6868
Negative	Polar	343.089	6.87	307.19547:3474	[M-H]-			0.1161	-1.1118	0.76741	0.19288	0.31774	0.61094	0.091174	0.91697	Flavonoid-like	6-O-methylated flavonoids	8-O-methylated flavonoids	4'-O-methylated flavonoids	Eupatilin	Xanthomicrol	5,7-Dihydroxy-3',4',5'-trimethoxyflavone	HMDB=HMDB0029469,KNApSAcK=C00003845,ChEBI=CHEBI:4932,FooDB=FDB000591,NANPDB=NANPDB_1881,LipidMAPS=LMPK12111228,UNPD=UNPD175909	HMDB=HMDB0037600,KNApSAcK=C00003879,ChEBI=CHEBI:35047,FooDB=FDB016712,NANPDB=NANPDB_820,LipidMAPS=LMPK12111447,UNPD=UNPD182108	HMDB=HMDB0037692,KNApSAcK=C00003916,ChEBI=CHEBI:543745;CHEBI:60020,FooDB=FDB016820,LipidMAPS=LMPK12110880,PubChem=46878517,PlantCyc=CPD-12573,UNPD=UNPD120120	C18H16O7	C18H16O7	C18H16O7	7.2557	7.1292	7.0975
Negative	Polar	343.171	5.4	105.9357:214 118.95191:935 133.18097:63 183.11475:3512 195.01752:2812 209.04324:136 211.06165:15443 218.86163:66 223.06296:7396 237.16437:739 286.15482:171 311.27887:53 325.19196:527	[M-H]-			0.49528	0.45384	0.3747	-0.68348	0.42235	0.41973	0.75332	-0.18887	Other	Stilbenes	Amphetamines and derivatives	Stilbenes	alpha,alpha'-Diethyl-4,4'-bis(2-propynyloxy)stilbene	Formoterol	2-{4-[(1E)-1,2-diphenylbut-1-en-1-yl]phenoxy}ethan-1-ol	ChEBI=CHEBI:79586,LipidMAPS=LMPK13090025	HMDB=HMDB0015118;HMDB0015399,ChEBI=CHEBI:63081;CHEBI:63082;CHEBI:63107;CHEBI:63110;CHEBI:408174,DrugBank=DB00983;DB01274,STOFF=STOFF_4023,Urine=HMDB0015118;HMDB0015399,Serum=HMDB0015118;HMDB0015399	HMDB=HMDB0142450,PubChem=3033897	C24H24O2	C19H24N2O4	C24H24O2	7.9915	7.9082	7.6874
Positive	Polar	344.131	10.16	326.17001:2847	[M+H]+		yes	0.028762	-3.7551	0.76077	-0.37228	0.58078	-0.70739	0.96059	-0.096909	Other	Phenoxy compounds	Tyrosine and derivatives	Purine nucleosides	phenyl [1-(N-succinylamino)pentyl]phosphonate	N-(1-Deoxy-1-fructosyl)tyrosine	(2R,3R,4S,5R)-2-(6-anilino-9-purinyl)-5-(hydroxymethyl)oxolane-3,4-diol	ChEBI=CHEBI:43012,DrugBank=DB07893,LipidMAPS=LMFA08020199	HMDB=HMDB0037845,FooDB=FDB016996	ChEBI=CHEBI:112766	C15H22NO6P	C15H21NO8	C16H17N5O4	8.0663	7.9835	7.6599
Negative	Polar	346.056	19.63	151.06152:146 166.00732:179 178.75662:303 211.02307:1315	[M-H]-			0.071002	1.5435	0.30045	-0.44963	0.49467	-0.34428	0.89834	0.083957	Nucleoside	Purine ribonucleoside monophosphates	Ribonucleoside 3'-phosphates	Pentose phosphates	Adenosine monophosphate	3'-AMP	Adenosine 2'-phosphate	HMDB=HMDB0000045,KNApSAcK=C00019347,ChEBI=CHEBI:16027;CHEBI:40721;CHEBI:95121;CHEBI:456215,DrugBank=DB00131,SMPDB=PW_C000032,YMDB=YMDB00097,FooDB=FDB021806;FDB030677,BMDB=BMDB00045,Urine=HMDB0000045,Saliva=HMDB0000045,Feces=HMDB0000045,ECMDB=ECMDB00045,CSF=HMDB0000045,Serum=HMDB0000045,PubChem=15938965;6083,PlantCyc=AMP,UNPD=UNPD130030;UNPD151359;UNPD182285	HMDB=HMDB0003540,KNApSAcK=C00019350,ChEBI=CHEBI:28931;CHEBI:60880,SMPDB=PW_C001918,FooDB=FDB023193,BMDB=BMDB03540,Saliva=HMDB0003540,ECMDB=ECMDB03540,PubChem=41211,PlantCyc=CPD-3706,UNPD=UNPD178646	HMDB=HMDB0011617,KNApSAcK=C00050412,ChEBI=CHEBI:28223;CHEBI:77740,YMDB=YMDB00564,FooDB=FDB028322,BMDB=BMDB11617,PlantCyc=CPD-3705,UNPD=UNPD56372;UNPD78433	C10H14N5O7P	C10H14N5O7P	C10H14N5O7P	7.8737	7.8725	7.8436
Positive	Polar	348.067	11.66	119.06296:64 135.93379:2491	[M+H]+			0.07655	0.62702	0.19751	-1.0541	0.09423	-0.79915	0.87367	0.14117	Nucleoside	Purine ribonucleoside monophosphates	Ribonucleoside 3'-phosphates	Pentose phosphates	Adenosine monophosphate	3'-AMP	Adenosine 2'-phosphate	HMDB=HMDB0000045,KNApSAcK=C00019347,ChEBI=CHEBI:16027;CHEBI:40721;CHEBI:95121;CHEBI:456215,DrugBank=DB00131,SMPDB=PW_C000032,YMDB=YMDB00097,FooDB=FDB021806;FDB030677,BMDB=BMDB00045,Urine=HMDB0000045,Saliva=HMDB0000045,Feces=HMDB0000045,ECMDB=ECMDB00045,CSF=HMDB0000045,Serum=HMDB0000045,PubChem=15938965;6083,PlantCyc=AMP,UNPD=UNPD130030;UNPD151359;UNPD182285	HMDB=HMDB0003540,KNApSAcK=C00019350,ChEBI=CHEBI:28931;CHEBI:60880,SMPDB=PW_C001918,FooDB=FDB023193,BMDB=BMDB03540,Saliva=HMDB0003540,ECMDB=ECMDB03540,PubChem=41211,PlantCyc=CPD-3706,UNPD=UNPD178646	HMDB=HMDB0011617,KNApSAcK=C00050412,ChEBI=CHEBI:28223;CHEBI:77740,YMDB=YMDB00564,FooDB=FDB028322,BMDB=BMDB11617,PlantCyc=CPD-3705,UNPD=UNPD56372;UNPD78433	C10H14N5O7P	C10H14N5O7P	C10H14N5O7P	8.7018	8.701	8.701
Negative	Polar	349.231	11.96	305.16632:96	[M-H]-			0.062282	-1.2054	0.92929	-0.017532	0.45035	0.1038	0.073459	1.1482	Steroid	21-hydroxysteroids	21-hydroxysteroids	Gluco/mineralocorticoids, progestogins and derivatives	Tetrahydrocorticosterone	Tetrahydrodeoxycortisol	Pregnanetriolone	HMDB=HMDB0000268;HMDB0000449,ChEBI=CHEBI:9481;CHEBI:89328,SMPDB=PW_C000183,FooDB=FDB021923;FDB022053,BMDB=BMDB00268;BMDB00449,LipidMAPS=LMST02030100;LMST02030142,Urine=HMDB0000268;HMDB0000449,Serum=HMDB0000268;HMDB0000449,PubChem=65553,UNPD=UNPD118218;UNPD122120;UNPD129766;UNPD169383;UNPD1859;UNPD39298	HMDB=HMDB0005972,ChEBI=CHEBI:34352,FooDB=FDB023794,BMDB=BMDB05972,LipidMAPS=LMST05030014,Urine=HMDB0005972,Serum=HMDB0005972,UNPD=UNPD15062;UNPD28068;UNPD86483;UNPD97368	HMDB=HMDB0041997,ChEBI=CHEBI:79870,UNPD=UNPD16712;UNPD31842;UNPD39234	C21H34O4	C21H34O4	C21H34O4	8.7256	8.7198	8.3937
Negative	Polar	350.049	19.19	127.92282:622 143.09402:67 145.11821:176 153.02216:63 155.05901:782 159.80948:51 178.90997:157 194.2431:90 196.79166:483 213.14706:62 222.099:117 230.68771:50 238.41635:75 240.03827:1859 254.11856:62 266.11575:423 272.05951:2766 284.06226:1474 316.50287:56	[M-H]-			0.16395	0.75662	0.48011	-0.18231	0.095059	-0.59793	0.7923	-0.1072	Organic acid	Benzenesulfonamides	Quinolines and derivatives		N'-[(2-hydroxy-4-oxo-1-cyclohexa-2,5-dienylidene)methyl]-4-methyl-3-nitrobenzenesulfonohydrazide	5-(6-quinolinylmethylidene)-2-(thiophen-2-ylmethylamino)-4-thiazolone		ChEBI=CHEBI:115735	ChEBI=CHEBI:91378		C14H13N3O6S	C18H13N3OS2		6.3036	6.1264
Negative	Polar	351.102	16.85	229.21609:389 273.04132:131	[M-H]-			0.013205	-0.93632	0.81561	-0.078744	0.1558	0.58928	0.19742	0.44846	Amino acid	N-acyl-L-alpha-amino acids	1-benzylquinolines	Benzenesulfonamides	Penicilloic acid	2-[[[4-hydroxy-2-oxo-1-(phenylmethyl)-3-quinolinyl]-oxomethyl]amino]acetic acid	N-(2-furanylmethyl)-2-[4-(propylsulfamoyl)phenoxy]acetamide	HMDB=HMDB0060617,ChEBI=CHEBI:61220;CHEBI:61222;CHEBI:63418,STOFF=STOFF_3851,Urine=HMDB0060617,Serum=HMDB0060617	ChEBI=CHEBI:95087	ChEBI=CHEBI:108014	C16H20N2O5S	C19H16N2O5	C16H20N2O5S	8.4122	7.8762	7.8393
Negative	Non-polar	352.058	1.28	78.95672:108 78.96287:91 86.9866:52 86.99579:54 92.00938:73 96.04147:77 96.96056:103 96.97104:131 97.03813:65 99.05751:215 100.00159:187 108.04541:92 111.05858:78 114.05594:206 116.01525:90 116.0206:136 117.02226:72 128.03784:61 134.04672:116 137.99953:104 139.08566:92 143.04488:162 155.04736:77 158.92067:59 160.00449:251 162.83632:117 165.06329:50 178.09326:53 181.98737:184 184.40506:131 184.511…	[M-H]-			0.37887	0.80855	0.2912	-1.0489	0.6704	0.38548	0.85037	0.15705	Carbohydrate	Pentose phosphates	Oligopeptides	Phenolic glycosides	2,5-diamino-4-hydroxy-6-(5-phosphoribosylamino)pyrimidine	Glu-Cys-Cys	5-[(6-carboxy-3,4,5-trihydroxyoxan-2-yl)oxy]-1H-indole-3-carboxylic acid	ChEBI=CHEBI:29114;CHEBI:58614;CHEBI:59545;CHEBI:59546,YMDB=YMDB00147,FooDB=FDB030303,ECMDB=ECMDB04052;ECMDB20058,PubChem=25244331;439480,PlantCyc=DIAMINO-OH-PHOSPHORIBOSYLAMINO-PYR	ChEBI=CHEBI:73495	HMDB=HMDB0134940	C9H16N5O8P	C11H19N3O6S2	C15H15NO9	7.0547	6.8175	6.6744
Negative	Polar	353.049	11.97	155.99765:963 157.01678:753 167.05731:324 169.04439:524 172.01884:242 179.09863:61 180.10309:202 180.70377:51 181.3696:1444 184.1851:3002 195.08737:41469 196.30109:1782 197.02267:5058 198.06343:223 211.11792:158 223.19736:429 231.02414:329 232.05164:115 233.11426:191 240.7869:110 242.0477:200 243.15863:1774 244.12253:1192 245.14151:2991 246.99039:149 255.2923:267 258.50757:674 259.16443:73 260.02…	[M-H]-			0.065803	-1.1797	0.65233	-0.10288	0.31676	0.25097	0.085856	1.097	Carbohydrate	Pentose phosphates	Coumarin glycosides	Coumarin glycosides	5-Amino-6-(5'-phosphoribosylamino)uracil;5-Amino-6-(ribosylamino)-2,4-(1H,3H)-pyrimidinedione 5'-phosphate;5-Amino-6-(5-phosphoribosylamino)uracil	3,4,5-trihydroxy-6-[(7-hydroxy-2-oxo-2H-chromen-6-yl)oxy]oxane-2-carboxylic acid	3,4,5-trihydroxy-6-[(8-hydroxy-2-oxo-2H-chromen-7-yl)oxy]oxane-2-carboxylic acid	KNApSAcK=C00019665,ChEBI=CHEBI:18337;CHEBI:58453,YMDB=YMDB00163,FooDB=FDB030560,ECMDB=ECMDB20099,PubChem=25245199;439462,PlantCyc=CPD-602	HMDB=HMDB0132255	HMDB=HMDB0130552,UNPD=UNPD20170	C9H15N4O9P	C15H14O10	C15H14O10	6.7021	6.1891	6.1891
Negative	Polar	353.049	11.24	156.21753:176 157.07251:88 167.02539:330 169.17139:91 181.02194:236 184.09692:575 195.05801:7477 196.20752:269 196.98029:1474 230.13007:178 231.32098:141 242.91312:515 245.21375:628 246.37082:50 247.22293:155 255.01926:86 260.94693:302 263.75568:73 271.07611:6051 272.0296:956 273.1452:11272 274.17166:511 287.16357:696 287.987:406 289.07062:4755 289.8736:124 297.88516:169 298.99905:76 323.53769:67…	[M-H]-			0.3739	11.132	0.85707	-0.31083	0.3739	2.2415	0.37439	-9.4088	Carbohydrate	Pentose phosphates	Coumarin glycosides	Coumarin glycosides	5-Amino-6-(5'-phosphoribosylamino)uracil;5-Amino-6-(ribosylamino)-2,4-(1H,3H)-pyrimidinedione 5'-phosphate;5-Amino-6-(5-phosphoribosylamino)uracil	3,4,5-trihydroxy-6-[(7-hydroxy-2-oxo-2H-chromen-6-yl)oxy]oxane-2-carboxylic acid	3,4,5-trihydroxy-6-[(8-hydroxy-2-oxo-2H-chromen-7-yl)oxy]oxane-2-carboxylic acid	KNApSAcK=C00019665,ChEBI=CHEBI:18337;CHEBI:58453,YMDB=YMDB00163,FooDB=FDB030560,ECMDB=ECMDB20099,PubChem=25245199;439462,PlantCyc=CPD-602	HMDB=HMDB0132255	HMDB=HMDB0130552,UNPD=UNPD20170	C9H15N4O9P	C15H14O10	C15H14O10	7.8038	7.3791	7.3791
Negative	Polar	353.049	7.31	181.02206:59 183.97171:58 194.98087:1119 197.0502:202 232.0607:53 245.15887:54 270.16864:102 271.10165:350 272.18527:158 273.12085:1520 287.16815:124 288.36847:103 289.25775:444 290.36224:64 325.13281:254 335.306:64 336.23621:152	[M-H]-			0.62021	0.57464	0.23963	0.35276	0.11859	0.49932	0.89619	-0.13742	Carbohydrate	Pentose phosphates	Coumarin glycosides	Coumarin glycosides	5-Amino-6-(5'-phosphoribosylamino)uracil;5-Amino-6-(ribosylamino)-2,4-(1H,3H)-pyrimidinedione 5'-phosphate;5-Amino-6-(5-phosphoribosylamino)uracil	3,4,5-trihydroxy-6-[(7-hydroxy-2-oxo-2H-chromen-6-yl)oxy]oxane-2-carboxylic acid	3,4,5-trihydroxy-6-[(8-hydroxy-2-oxo-2H-chromen-7-yl)oxy]oxane-2-carboxylic acid	KNApSAcK=C00019665,ChEBI=CHEBI:18337;CHEBI:58453,YMDB=YMDB00163,FooDB=FDB030560,ECMDB=ECMDB20099,PubChem=25245199;439462,PlantCyc=CPD-602	HMDB=HMDB0132255	HMDB=HMDB0130552,UNPD=UNPD20170	C9H15N4O9P	C15H14O10	C15H14O10	7.0144	6.8716	6.8716
Positive	Polar	353.113	9	113.94701:182 160.03981:1309 174.14938:72 309.06842:2111 334.98654:67	[M+H]+		yes	0.0014798	-1.6087	0.28533	-0.33851	0.24089	0.42129	0.29253	0.29112	Amino acid	N-acyl-L-alpha-amino acids	1-benzylquinolines	Nitrobenzoic acids and derivatives	Penicilloic acid	2-[[[4-hydroxy-2-oxo-1-(phenylmethyl)-3-quinolinyl]-oxomethyl]amino]acetic acid	4-[[2-(cyclohexylamino)-2-oxoethyl]thio]-3-nitrobenzoic acid methyl ester	HMDB=HMDB0060617,ChEBI=CHEBI:61220;CHEBI:61222;CHEBI:63418,STOFF=STOFF_3851,Urine=HMDB0060617,Serum=HMDB0060617	ChEBI=CHEBI:95087	ChEBI=CHEBI:122034	C16H20N2O5S	C19H16N2O5	C16H20N2O5S	8.0911	7.5442	7.4671
Negative	Non-polar	353.199	4.88	79.95598:68 85.02779:67 96.96005:829 99.92543:174 100.93496:106 102.93426:91 112.98409:1136 115.91793:95 116.92937:307 119.05003:448 129.9767:101 138.91307:120 144.92238:108 146.92615:61 151.01218:51 152.99501:442 157.01295:157 171.00218:60 180.97122:191 183.01077:3273 184.01587:689 184.02766:120 185.0079:147 185.02371:142 197.02881:162 198.03377:59 206.88902:62 206.89648:235 222.99564:76 225.053…	[M-H]-			0.037495	0.30688	0.26342	0.37178	0.54303	0.16262	0.072723	0.46462	Fatty acid	Hydroperoxy fatty acids	Phenylimidazoles	Quinolines and derivatives	5-hydroperoxy-7-[3,5-epidioxy-2-(2-octenyl)-cyclopentyl]-6-heptenoic acid	N-[1-methyl-5-(4-methylphenyl)-2-imidazolyl]-4-oxo-4-(1-piperidinyl)butanamide	N-[6-methoxy-1-(2-methylpropyl)-3-pyrazolo[3,4-b]quinolinyl]-3-methylbutanamide	LipidMAPS=LMFA01040028	ChEBI=CHEBI:116617	ChEBI=CHEBI:95286	C19H30O6	C20H26N4O2	C20H26N4O2	7.4814	7.2615	7.0894
Negative	Non-polar	353.209	4.93	108.90114:82 110.89796:128 110.90433:128 132.94693:47 255.23169:2970 256.23697:564 258.76627:43 329.15964:85 334.69095:34 353.21228:119	[M-H]-			0.00702	-0.29836	0.67173	0.14097	0.67463	0.14022	0.31099	0.15929	Other	Retinoid esters	6-alkylaminopurines		etretinate	seliciclib		ChEBI=CHEBI:4913;CHEBI:94591,DrugBank=DB00926,STOFF=STOFF_8389,LipidMAPS=LMPR01090046	ChEBI=CHEBI:45307		C23H30O3	C19H26N6O		7.8328	7.4562
Positive	Non-polar	353.266	5.7	54.72211:59 55.05511:122 57.03547:88 57.07117:664 67.05489:842 68.05695:59 69.07143:1218 70.07423:91 71.08614:1791 72.09024:63 73.04782:50 79.05174:72 79.05666:182 81.03452:101 81.07057:2516 82.07338:169 83.08692:1240 84.04762:88 84.08899:174 85.06408:84 85.10203:1334 86.09724:495 86.10477:159 87.04452:87 88.02104:50 89.06091:536 90.97678:801 91.05338:60 93.06841:231 93.85879:51 95.08651:3620 96.…	[M+H]+	yes	yes	0.0076072	-3.589	0.12918	0.62517	0.56749	0.24397	0.12767	0.35105	Fatty acid	Lineolic acids and derivatives	Lineolic acids and derivatives	Sesquiterpenoids	MG(18:3(9Z,12Z,15Z)/0:0/0:0)	MG(0:0/18:3(9Z,12Z,15Z)/0:0)	Montanol	HMDB=HMDB0011570,ChEBI=CHEBI:75575;CHEBI:75576;CHEBI:75577;CHEBI:75610,FooDB=FDB028283,BMDB=BMDB11570,UNPD=UNPD47725	HMDB=HMDB0011540,ChEBI=CHEBI:75474;CHEBI:131379,FooDB=FDB028254,BMDB=BMDB11540,UNPD=UNPD198850	KNApSAcK=C00003457,ChEBI=CHEBI:6991,UNPD=UNPD108940;UNPD224181	C21H36O4	C21H36O4	C21H36O4	7.9524	7.928	7.5658
Positive	Non-polar	355.064	2.25	58.99765:50 59.06219:231 65.04129:74 69.07164:58 70.06569:932 71.07021:94 72.08181:472 74.00802:144 75.02713:100 76.02389:90 81.03313:73 82.02748:74 82.06707:122 83.04594:51 84.0454:158 84.08067:235 85.08416:55 86.00494:183 86.09695:600 87.00951:59 87.02709:799 87.05447:125 87.09756:67 88.02935:94 88.04128:103 89.02224:106 91.05488:3019 92.05821:293 94.06615:262 95.064:59 95.07258:228 96.07831:87…	[M+H]+			0.0012516	-0.86609	0.95236	0.013743	0.25175	0.518	0.0014816	0.77858	Glycoside	Coumarin glycosides	Coumarin glycosides	Pentose phosphates	3,4,5-trihydroxy-6-[(7-hydroxy-2-oxo-2H-chromen-6-yl)oxy]oxane-2-carboxylic acid	3,4,5-trihydroxy-6-[(8-hydroxy-2-oxo-2H-chromen-7-yl)oxy]oxane-2-carboxylic acid	5-Amino-6-(5'-phosphoribosylamino)uracil;5-Amino-6-(ribosylamino)-2,4-(1H,3H)-pyrimidinedione 5'-phosphate;5-Amino-6-(5-phosphoribosylamino)uracil	HMDB=HMDB0132255	HMDB=HMDB0130552,UNPD=UNPD20170	KNApSAcK=C00019665,ChEBI=CHEBI:18337;CHEBI:58453,YMDB=YMDB00163,FooDB=FDB030560,ECMDB=ECMDB20099,PubChem=25245199;439462,PlantCyc=CPD-602	C15H14O10	C15H14O10	C9H15N4O9P	7.5834	7.5834	7.5354
Negative	Polar	355.065	13.82	155.08528:353 156.09634:51 181.01447:101 197.11813:151 199.09944:300 205.16132:66 249.18668:187 261.02841:3516 262.05084:5588 263.1488:164 267.17804:76 288.44037:146 337.09723:648	[M-H]-	yes	yes	0.0065797	-2.059	0.77631	-0.075018	0.72968	0.50253	0.38291	1.5505	Carbohydrate	Monosaccharide phosphates	O-glucuronides	O-glucuronides	5-Amino-6-(5'-phosphoribitylamino)uracil	3,4,5-trihydroxy-6-[3-(2-hydroxyphenyl)oxirane-2-carbonyloxy]oxane-2-carboxylic acid	3,4,5-trihydroxy-6-[3-(4-hydroxyphenyl)oxirane-2-carbonyloxy]oxane-2-carboxylic acid	HMDB=HMDB0003841,ChEBI=CHEBI:18247;CHEBI:58421,YMDB=YMDB00300;YMDB00425,FooDB=FDB023235;FDB030559,BMDB=BMDB03841,PubChem=45266638;18666812,PlantCyc=CPD-1086	HMDB=HMDB0134090	HMDB=HMDB0125828	C9H17N4O9P	C15H16O10	C15H16O10	8.1325	7.1922	7.1922
Negative	Non-polar	355.157	5.94	96.96005:16 96.96688:16 100.93204:43 116.92809:159 117.92892:29 146.91556:51 146.9278:51 168.04398:26 183.01059:99 223.00081:32 255.23314:397 256.23657:77 311.1673:99 311.29971:95 311.31073:95 323.22052:1254 324.2132:258 324.22968:258 340.207:82 355.15881:214	[M-H]-			0.73776	-0.093175	0.79551	-0.063191	0.95697	-0.020316	0.43949	0.14895	Other	2'-Hydroxy-dihydrochalcones	Psoralens	Linear diarylheptanoids	alpha,beta-Dihydroxanthohumol	Chalepin acetate	Gingerenone A	HMDB=HMDB0035440,KNApSAcK=C00014615,ChEBI=CHEBI:66332,FooDB=FDB014123,LipidMAPS=LMPK12120536,UNPD=UNPD96079	HMDB=HMDB0030666,KNApSAcK=C00002495,ChEBI=CHEBI:8920,FooDB=FDB002578,UNPD=UNPD162702;UNPD90490	HMDB=HMDB0035403,KNApSAcK=C00002747,ChEBI=CHEBI:5352,FooDB=FDB014078,UNPD=UNPD184085	C21H24O5	C21H24O5	C21H24O5	7.8478	7.5447	7.2858
Negative	Polar	356.104	13.5	134.14415:1076 295.95816:4482 311.9567:106	[M-H]-			0.071623	1.0253	0.17803	-0.32956	0.10712	-0.48736	0.46872	-0.257	Glycosyl	O-glycosyl compounds	Phenolic glycosides	Phenolic glycosides	HMBOA-Glc	Cyclodopa glucoside	2-Methoxyacetaminophen glucuronide	HMDB=HMDB0037263,ChEBI=CHEBI:134457,FooDB=FDB016280,UNPD=UNPD138853;UNPD27395;UNPD65128;UNPD220893	HMDB=HMDB0029833,ChEBI=CHEBI:134458,FooDB=FDB001048;FDB030765,PubChem=90657973;46173990,PlantCyc=CPD-8656,UNPD=UNPD36399	HMDB=HMDB0240215,ChEBI=CHEBI:133005;CHEBI:133006	C15H19NO9	C15H19NO9	C15H19NO9	7.9674	7.9564	7.9322
Negative	Polar	356.931	11.96	195.22276:112 196.16856:291 197.28131:71 246.15643:64 260.23386:69 261.31964:67 263.73691:84 265.62805:71 272.03821:82 273.44949:201 274.18738:513 275.01379:139 275.98721:141 287.96014:59 290.11157:264 291.14511:125 297.1424:4072 327.91864:73 339.16736:121 356.05435:60	[M-H]-			0.060007	-1.1891	0.84398	-0.039697	0.36626	0.13033	0.082628	1.119	No annotation
Negative	Polar	357.156	11.92	229.39758:52 297.20514:1108	[M-H]-			0.75413	0.26807	0.059016	0.60914	0.34619	3.1465	0.16557	2.5976	Amino acid	N-acyl-alpha amino acids	Anisoles	Phenol ethers	Cilastatin	4-[(4-ethoxy-3-methoxyphenyl)-(3-methyl-5-oxo-1,2-dihydropyrazol-4-yl)methyl]-5-methyl-1,2-dihydropyrazol-3-one	N'-[(4-methyl-2,6-dioxo-5-pyrimidinylidene)methyl]-3-(4-propan-2-yloxyphenyl)propanehydrazide	HMDB=HMDB0015535,ChEBI=CHEBI:3697;CHEBI:59512;CHEBI:91950;CHEBI:94778,DrugBank=DB01597,STOFF=STOFF_2747,Urine=HMDB0015535,Serum=HMDB0015535	ChEBI=CHEBI:107336	ChEBI=CHEBI:108257	C16H26N2O5S	C18H22N4O4	C18H22N4O4	8.0496	7.7731	7.6825
Negative	Polar	357.156	7.45	224.01062:81 242.21625:276 297.17535:2364 339.30557:77	[M-H]-			0.19598	1.5435	0.021691	0.85322	0.3739	3.9941	0.3739	-3.1012	Amino acid	N-acyl-alpha amino acids	Anisoles	Phenol ethers	Cilastatin	4-[(4-ethoxy-3-methoxyphenyl)-(3-methyl-5-oxo-1,2-dihydropyrazol-4-yl)methyl]-5-methyl-1,2-dihydropyrazol-3-one	N'-[(4-methyl-2,6-dioxo-5-pyrimidinylidene)methyl]-3-(4-propan-2-yloxyphenyl)propanehydrazide	HMDB=HMDB0015535,ChEBI=CHEBI:3697;CHEBI:59512;CHEBI:91950;CHEBI:94778,DrugBank=DB01597,STOFF=STOFF_2747,Urine=HMDB0015535,Serum=HMDB0015535	ChEBI=CHEBI:107336	ChEBI=CHEBI:108257	C16H26N2O5S	C18H22N4O4	C18H22N4O4	7.9625	7.7409	7.5599
Negative	Non-polar	357.197	5.74	96.92203:64 108.90124:1130 110.89578:580 110.90176:300 112.8987:64 132.94868:201 241.00963:62 253.21739:407 254.22119:95 255.23085:244 256.7684:216 258.76743:345 260.76147:53 281.24908:438 282.24203:54 282.25632:86 282.80527:67 283.26566:3585 284.26685:851 285.26996:50 305.23904:54 330.69806:137 332.69785:186 334.69568:311 341.22339:76 357.18784:52 357.20193:75	[M-H]-			0.027391	0.22599	0.16486	0.37567	0.47009	0.21249	0.0068751	0.39601	Organic acid	P-benzoquinones	Androgens and derivatives	Medium-chain fatty acids	Sorgoleone 358	canrenoic acid	(4Z,7E,9E,11E,13Z,15E,17S,19Z)-7,8-epoxy-17-hydroxydocosahexaenoate	HMDB=HMDB0033443,KNApSAcK=C00000254,ChEBI=CHEBI:61098;CHEBI:61117,FooDB=FDB011481,LipidMAPS=LMPK15050001,PubChem=25246122,PlantCyc=CPD-10259,UNPD=UNPD105337	ChEBI=CHEBI:50156;CHEBI:50159,STOFF=STOFF_7261,LipidMAPS=LMST02030154	ChEBI=CHEBI:133543;CHEBI:134608,LipidMAPS=LMFA04000013;LMFA04000070;LMFA04000073,PubChem=91820022;91819794	C22H30O4	C22H30O4	C22H30O4	6.3007	5.9433	5.9422
Negative	Polar	361.102	5.63	345.08859:72	[M-H]-			0.053046	-1.347	0.016158	0.75909	0.96382	-0.059229	0.61545	0.83874	Other	Linear diarylheptanoids	Pyrimidine nucleosides	Benzoic acids and derivatives	Isochamanetin	benzoic acid [3,4-dihydroxy-5-(5-methyl-2,4-dioxo-1-pyrimidinyl)-2-oxolanyl]methyl ester	N'-[(2-methoxyphenyl)-oxomethyl]-2-(4-morpholinyl)-4-thiazolecarbohydrazide	KNApSAcK=C00008178,ChEBI=CHEBI:69679,LipidMAPS=LMPK12140146,UNPD=UNPD151931	ChEBI=CHEBI:112753	ChEBI=CHEBI:92396	C22H18O5	C17H18N2O7	C16H18N4O4S	7.2269	7.0108	6.8424
Positive	Polar	361.183	14.75	278.87704:116 292.90424:93	[M+H]+			0.83497	0.034969	0.64948	0.0939	0.86139	0.019856	0.7552	0.035564	Glycoside	Fatty acyl glycosides of mono- and disaccharides	Leucine and derivatives	Pyrroloquinolines	1-O-(8R-hydroxy-8-methyl-3Z,9-decadienoyl)-beta-D-glucopyranose	N-benzoyl-L-leucine 2-naphthylamide	1-[(3aR,4S,9bR)-4-(hydroxymethyl)-8-(2-phenylethynyl)-2,3,3a,4,5,9b-hexahydropyrrolo[3,2-c]quinolin-1-yl]-1-propanone	LipidMAPS=LMFA13010039	ChEBI=CHEBI:90743	ChEBI=CHEBI:127158;CHEBI:128176;CHEBI:128835	C17H28O8	C23H24N2O2	C23H24N2O2	5.3587	5.2497	5.2403
Negative	Polar	361.259	5.54	331.0762:64	[M-H]-		yes	0.004555	-5.7609	0.19549	0.90885	0.95322	0.026747	0.86296	-0.064462	Steroid	Pregnane steroids			3-(2,4-Cyclopentadien-1-ylidene)pregn-4-en-20-one			ChEBI=CHEBI:79492			C26H34O			7.0546
Positive	Non-polar	362.927	8	50.14831:221 50.23932:227 50.88858:129 51.95303:235 52.22847:174 53.10949:232 54.09634:144 55.42797:105 55.58724:99 56.2408:118 57.07228:91 57.14448:78 57.18384:99 57.51233:147 58.73631:110 59.4799:183 59.52039:181 60.08097:77 60.33303:138 60.93467:153 61.50741:121 61.56725:135 62.55253:127 63.84357:162 63.90528:138 64.73949:129 64.75241:144 65.01843:123 65.7238:117 65.91122:123 66.51854:91 66.56…	[M+H]+			0.030553	0.35781	0.3668	0.38677	0.50001	0.28367	0.069025	0.51896	No annotation
Negative	Non-polar	365.013	1.47	81.95086:135 107.04901:1380 108.05251:228 160.8392:70 162.8412:38 171.01083:6046 172.01224:232 173.00664:102 365.013:307	[M-H]-			0.26635	0.21297	0.86836	-0.073721	0.57354	0.11861	0.42045	0.80284	No annotation
Negative	Non-polar	365.117	2.74	78.95782:85 84.46009:50 99.92474:276 100.00364:54 100.93079:114 102.9481:78 109.07486:112 112.98466:257 114.03716:118 116.92867:96 117.02829:52 117.03229:126 137.07323:92 149.03847:84 149.06088:206 169.1004:408 170.1013:88 184.11635:58 199.0526:73 253.21172:72 253.22536:104 255.10382:71 255.12241:107 255.23091:128 260.88287:68 265.14456:73 281.25192:118 282.24942:55 287.14297:137 307.86487:53	[M-H]-		yes	0.0061251	-1.6012	0.082128	0.32217	0.29835	0.40751	0.223	0.80519	Glycoside	Phenolic glycosides	Phenolic glycosides	Nucleoside and nucleotide analogues	7-beta-D-Glucopyranosyloxybutylidenephthalide	3,4,5-trihydroxy-6-[4-(4-methyl-3-oxopent-1-en-1-yl)phenoxy]oxane-2-carboxylic acid	abacavir monophosphate	HMDB=HMDB0034752,FooDB=FDB013298,UNPD=UNPD126125	HMDB=HMDB0132950	ChEBI=CHEBI:64112,PubChem=469588	C18H22O8	C18H22O8	C14H19N6O4P	7.2497	7.2377	7.1161
Negative	Polar	365.118	5.64	101.99841:126 108.88623:52 114.1265:1166 117.13587:466 131.99487:2332 132.62292:98 137.28616:154 149.07278:1985 156.09589:1211 157.96165:1926 167.15262:88 168.27798:148 169.19427:3540 174.03738:327 183.03705:70 186.25116:168 206.1781:409 211.13864:273 215.02817:151 227.23132:64 229.15942:77 247.03946:204 250.11456:82151 253.99478:66 255.10083:3623 283.41006:61 287.11926:267320 289.58008:368 291.0…	[M-H]-			0.028943	-0.96543	0.10835	0.36371	0.4007	0.25062	0.46637	0.61207	Nucleotide	Nucleoside and nucleotide analogues	Phenolic glycosides	N-acyl-alpha amino acids	abacavir monophosphate	3,4,5-trihydroxy-6-[4-(4-methyl-3-oxopent-1-en-1-yl)phenoxy]oxane-2-carboxylic acid	N-Caffeoyltryptophan	ChEBI=CHEBI:64112,PubChem=469588	HMDB=HMDB0132950	HMDB=HMDB0029830,FooDB=FDB001045,UNPD=UNPD54420	C14H19N6O4P	C18H22O8	C20H18N2O5	7.4488	7.4111	7.3916
Negative	Polar	365.118	8.82	114.00162:120 132.0573:184 156.20038:91 169.06046:139 170.92407:58 250.02707:5223 255.18414:267 283.42999:75 287.14371:12555 291.08643:350 331.11273:204	[M-H]-		yes	0.018854	-1.844	0.74876	0.11012	0.74037	0.13743	0.079929	1.1566	Nucleotide	Nucleoside and nucleotide analogues	N-acyl-alpha amino acids	Phenolic glycosides	abacavir monophosphate	N-Caffeoyltryptophan	3,4,5-trihydroxy-6-[4-(4-methyl-3-oxopent-1-en-1-yl)phenoxy]oxane-2-carboxylic acid	ChEBI=CHEBI:64112,PubChem=469588	HMDB=HMDB0029830,FooDB=FDB001045,UNPD=UNPD54420	HMDB=HMDB0132950	C14H19N6O4P	C20H18N2O5	C18H22O8	7.4238	7.3702	7.3693
Negative	Polar	365.247	5.44	287.21075:106 293.34946:84	[M-H]-			0.10435	-6.3689	0.40139	0.43402	0.91796	-0.053856	0.69472	0.17038	Terpenoid	Diterpenoids	Resorcinols		Apo-12'-zeaxanthinal	5-((4Z,7Z,10Z,13Z,16Z)-nonadeca-4,7,10,13,16-pentaen-1-yl)resorcinol		KNApSAcK=C00022186,ChEBI=CHEBI:53161,FooDB=FDB001759,UNPD=UNPD128547;UNPD76881	LipidMAPS=LMPK15030034,UNPD=UNPD143836		C25H34O2	C25H34O2		7.4701	7.2376
Positive	Polar	366.974	14.98	202.8179:482 227.06458:129 268.95001:762 284.83191:8490	[M+H]+			0.37053	4.6876	0.13502	-6.3468	0.37371	-5.7745	0.39876	1.3373	No annotation
Positive	Polar	366.975	14.32	186.80368:68 202.81755:2410 268.96085:4211 284.81174:37808 285.42081:99	[M+H]+			0.12283	11.677	0.34813	0.65908	0.4351	0.58756	0.06506	-0.24625	No annotation
Positive	Polar	366.976	14.57	186.97151:100 202.76068:2388 268.90173:3607 282.72961:52 284.79309:39190	[M+H]+			0.27279	-0.33872	0.58677	-0.18575	0.65276	-0.14973	0.74889	0.20421	No annotation
Negative	Polar	367.028	11.98	218.91315:56 229.93771:69 230.9595:459 243.06033:227 245.16159:82 257.09161:58 259.07629:2618 260.18607:108 269.18713:103 272.02328:57 275.1478:160 285.03357:1179 285.98254:52 287.05917:9627 288.1225:120 291.2403:66 303.16412:1425 311.11481:688 339.08563:16504 339.90906:230	[M-H]-			0.1278	-0.91406	0.49269	0.091263	0.065517	0.33667	0.10877	1.0154	Nucleoside	Pyrimidine ribonucleoside monophosphates	Phenolic glycosides	Phenolic glycosides	Orotidylic acid	[4,5-dihydroxy-6-(hydroxymethyl)-2-(2,4,6-trihydroxyphenyl)oxan-3-yl]oxidanesulfonic acid	[4,5-dihydroxy-2-(hydroxymethyl)-6-(2,4,6-trihydroxyphenyl)oxan-3-yl]oxidanesulfonic acid	HMDB=HMDB0000218,KNApSAcK=C00007583,ChEBI=CHEBI:15842;CHEBI:57538,DrugBank=DB02957,SMPDB=PW_C000144,YMDB=YMDB00025,FooDB=FDB012321;FDB031073,BMDB=BMDB00218,ECMDB=ECMDB00218,PubChem=46878393;25245207;160617,PlantCyc=OROTIDINE-5-PHOSPHATE,UNPD=UNPD12201;UNPD132710	HMDB=HMDB0132681	HMDB=HMDB0132679	C10H13N2O11P	C12H16O11S	C12H16O11S	7.7641	7.6281	7.6281
Negative	Polar	367.029	11.31	231.22247:79 243.21054:54 259.02371:1354 260.05551:87 285.15887:367 286.99335:3213 287.97736:75 302.97418:463 311.07617:335 338.93811:7274 340.09006:63	[M-H]-			0.3739	7.3777					0.3739	-7.0735	Glycoside	Phenolic glycosides	Phenolic glycosides	Phenolic glycosides	[4,5-dihydroxy-6-(hydroxymethyl)-2-(2,4,6-trihydroxyphenyl)oxan-3-yl]oxidanesulfonic acid	[4,5-dihydroxy-2-(hydroxymethyl)-6-(2,4,6-trihydroxyphenyl)oxan-3-yl]oxidanesulfonic acid	[3,5-dihydroxy-2-(hydroxymethyl)-6-(2,4,6-trihydroxyphenyl)oxan-4-yl]oxidanesulfonic acid	HMDB=HMDB0132681	HMDB=HMDB0132679	HMDB=HMDB0132680	C12H16O11S	C12H16O11S	C12H16O11S	7.4583	7.4583	7.4583
Negative	Polar	367.106	19.54	113.11496:186 115.03934:64 139.08136:105 145.0475:165 157.05847:527 169.08383:327 187.0094:981 205.05356:333 217.07741:228 228.94095:53 247.17657:1192 276.95331:912 307.09741:3394	[M-H]-			0.0504	0.60758	0.086107	0.74619	0.22102	0.63142	0.14324	0.73729	Other	Quinic acids and derivatives	Phenolic glycosides	Phenolic glycosides	3-O-Caffeoyl-4-O-methylquinic acid	3,4,5-trihydroxy-6-[(6-hydroxy-2,2-dimethyl-2H-chromen-5-yl)oxy]oxane-2-carboxylic acid	3,4,5-trihydroxy-6-[(5-hydroxy-2,2-dimethyl-2H-chromen-6-yl)oxy]oxane-2-carboxylic acid	HMDB=HMDB0039960,KNApSAcK=C00035939,ChEBI=CHEBI:86388,FooDB=FDB000247;FDB000249;FDB019623,NANPDB=NANPDB_4373;NANPDB_5284;NANPDB_5319,UNPD=UNPD173560;UNPD182470;UNPD188103;UNPD190634;UNPD218348;UNPD226250	HMDB=HMDB0126421	HMDB=HMDB0126420	C17H20O9	C17H20O9	C17H20O9	8.5905	8.3302	8.3302
Positive	Non-polar	367.133	2.74	60.08052:52 67.05483:60 69.04695:98 69.07048:77 70.06618:1398 71.07426:135 72.07945:290 74.00772:382 77.03716:136 77.04099:70 79.05653:84 82.0661:161 83.04908:74 84.04627:98 85.01086:175 86.0977:196 87.02721:1267 87.05887:60 88.02839:75 89.01781:91 90.05595:1108 91.05553:4835 92.05828:323 95.07354:71 95.08753:162 96.07873:63 97.02773:51 97.10204:78 98.02374:81 98.06197:482 99.02829:72 101.05956:3…	[M+H]+		yes	0.0051327	-1.4764	0.41745	0.15028	0.22416	0.49536	0.15178	0.82502	Amino acid	N-acyl-alpha amino acids	Phenolic glycosides	Phenolic glycosides	N-Caffeoyltryptophan	3,4,5-trihydroxy-6-[4-(4-methyl-3-oxopent-1-en-1-yl)phenoxy]oxane-2-carboxylic acid	7-beta-D-Glucopyranosyloxybutylidenephthalide	HMDB=HMDB0029830,FooDB=FDB001045,UNPD=UNPD54420	HMDB=HMDB0132950	HMDB=HMDB0034752,FooDB=FDB013298,UNPD=UNPD126125	C20H18N2O5	C18H22O8	C18H22O8	7.3809	7.3269	7.3083
Negative	Polar	367.358	4.83	276.88452:88 323.14478:75 349.33994:593	[M-H]-			0.82661	-0.1684	0.11162	-0.45521	0.94896	0.023742	0.32697	-0.32421	Fatty acid	Very long-chain fatty acids	Very long-chain fatty acids	Fatty alcohols	Tetracosanoic acid	22-methyltricosanoic acid	20-Tetracosene-1,18-diol	HMDB=HMDB0002003,KNApSAcK=C00001223,ChEBI=CHEBI:28866;CHEBI:31014,SMPDB=PW_C001340,YMDB=YMDB00684,FooDB=FDB004651;FDB021823,NANPDB=NANPDB_4845,BMDB=BMDB02003,LipidMAPS=LMFA01010024;LMFA01010051,Feces=HMDB0002003,Serum=HMDB0002003,PubChem=5461021;11197,PlantCyc=TETRACOSANOATE,UNPD=UNPD123711	ChEBI=CHEBI:84903,LipidMAPS=LMFA01020021,UNPD=UNPD131074	HMDB=HMDB0040887,FooDB=FDB020723,UNPD=UNPD167601;UNPD41419;UNPD213735	C24H48O2	C24H48O2	C24H48O2	8.029	7.6494	7.5484
Negative	Polar	369.201	5.64	289.19043:187 307.4639:140	[M-H]-		yes	0.034172	-1.1142	0.060667	0.62539	0.88936	-0.1275	0.52407	0.9576	Glycosyl	O-glycosyl compounds	Fatty acyl glycosides of mono- and disaccharides	Fatty acyl glycosides of mono- and disaccharides	5-Megastigmen-7-yne-3,9-diol 3-glucoside	5-Megastigmen-7-yne-3,9-diol 9-glucoside	(3S,7E,9S)-9-Hydroxy-4,7-megastigmadien-3-one 9-glucoside	HMDB=HMDB0032842,FooDB=FDB010819	HMDB=HMDB0032841,FooDB=FDB010818,UNPD=UNPD34489	HMDB=HMDB0036822,KNApSAcK=C00040935;C00045497;C00048245;C00048246,FooDB=FDB015770;FDB017913,UNPD=UNPD159381;UNPD163094;UNPD205942;UNPD39453;UNPD209743;UNPD209886;UNPD212116;UNPD226631	C19H30O7	C19H30O7	C19H30O7	5.1749	5.1685	5.1685
Positive	Non-polar	369.352	7.23	57.33733:94 57.41327:123 59.71939:59 59.85671:64 61.48563:70 61.5299:87 61.62327:55 61.68928:30 62.89288:55 62.90359:46 66.9268:153 67.05379:160 67.05733:145 69.07031:105 71.04349:137 71.04972:154 71.08524:172 71.12511:166 72.43253:66 73.4519:45 75.5994:38 79.05502:158 80.63922:88 80.88154:513 81.07047:512 81.2397:456 81.26855:465 83.08643:137 85.10031:28 85.10724:22 85.63428:44 86.08066:1971 86.…	[M+H]+			0.037816	0.13354	0.67984	0.095717	0.27677	0.23932	0.052185	0.25883	Other	Vitamin D and derivatives			3-Deoxyvitamin D3			LipidMAPS=LMST03020618			C27H44			6.6781
Positive	Polar	371.088	14.55	129.00543:70	[M+H]+			0.30137	-0.36184	0.97119	0.027124	0.63821	-0.17704	0.72215	0.25208	Other	O-glucuronides	O-glucuronides	Coumarin glycosides	4-O-alpha-D-Galactopyranuronosyl-D-galacturonic acid	2-(beta-D-glucopyranosyluronic acid)-D-glucuronic acid	5-Hydroxy-6-methoxycoumarin 7-glucoside	HMDB=HMDB0039721,ChEBI=CHEBI:40583;CHEBI:39473,FooDB=FDB019359,PubChem=439694,PlantCyc=CPD-12435,UNPD=UNPD126053;UNPD94087	ChEBI=CHEBI:17676;CHEBI:58230	HMDB=HMDB0039774,KNApSAcK=C00047677,FooDB=FDB019423,UNPD=UNPD45086	C12H18O13	C12H18O13	C16H18O10	7.0503	6.6336	6.4654
Negative	Polar	371.137	18.86	115.05194:53 171.17764:295 173.31839:65 181.07172:206 188.15282:73 189.17236:1003 191.15942:514 206.487:139 207.10828:1935 353.23306:433	[M-H]-		yes	0.00015119	2.3463	0.61555	0.18624	0.23564	0.5221	0.4431	0.53422	Glycoside	Phenolic glycosides	Phenolic glycosides	Phenolic glycosides	Syringin	Multifidol glucoside;2-(2-Methylbutyryl)-phloroglucinol 1-O-beta-D-glucopyranoside	1-[(pentanoyl)-phloroglucinyl]-beta-D-glucopyranoside	KNApSAcK=C00000010;C00030167,ChEBI=CHEBI:9380,FooDB=FDB011657,NANPDB=NANPDB_3;NANPDB_16;NANPDB_37;NANPDB_2419,PubChem=12443176;5316860,PlantCyc=CPD-63,UNPD=UNPD102248;UNPD12272;UNPD180368;UNPD200817;UNPD2895;UNPD70118;UNPD219966;UNPD220417	KNApSAcK=C00033227,ChEBI=CHEBI:68339,UNPD=UNPD185217;UNPD54200	ChEBI=CHEBI:66074,UNPD=UNPD156371	C17H24O9	C17H24O9	C17H24O9	7.2657	7.2511	7.2427
Negative	Non-polar	373.083	2.22	82.01576:160 82.02242:160 91.0534:858 92.05767:69 96.95991:82 114.91511:54 116.92514:403 116.93066:403 117.03335:403 137.07123:387 158.06334:94 201.98326:61 229.13541:1638 230.12869:260 230.14053:260 255.07375:58 273.11813:55 285.10446:541 286.10294:111 286.11926:111 307.11044:218 307.12836:218 308.11606:65 316.034:249 317.03461:103 317.04639:103 319.04434:60 329.09128:734 330.0954:138 360.0256:8…	[M-H]-			0.0015728	-0.52582	0.36305	0.25855	0.15565	0.71284	0.0028294	0.77425	Other	O-glucuronides	O-glucuronides	Phenolic glycosides	3,4,5-trihydroxy-6-{[3-(3,4,5-trihydroxyphenyl)propanoyl]oxy}oxane-2-carboxylic acid	6-{[3-(3,4-dihydroxyphenyl)-2-hydroxypropanoyl]oxy}-3,4,5-trihydroxyoxane-2-carboxylic acid	6-[5-(2-carboxyethyl)-2,3-dihydroxyphenoxy]-3,4,5-trihydroxyoxane-2-carboxylic acid	HMDB=HMDB0128013	HMDB=HMDB0124970	HMDB=HMDB0128011	C15H18O11	C15H18O11	C15H18O11	7.4272	7.3698	7.3643
Negative	Non-polar	374.244	3.74	101.05605:250 101.06347:250 112.90066:50 124.0778:148 148.05193:126 156.98988:30 165.10565:76 174.02901:53 189.09557:304 189.10741:304 190.10333:65 205.11514:150 205.16457:150 206.13023:103 232.10931:4303 233.11137:637 234.12184:89 260.10782:77 272.17624:172 274.16061:114 286.10889:89 289.17804:596 290.18594:1169 291.19025:308 316.16278:663 317.16647:108 318.1618:177 358.21259:340 359.21274:88 37…	[M-H]-			0.51958	-0.078176	0.038081	0.28724	0.19317	-0.296	0.63261	0.047046	No annotation
Negative	Non-polar	374.244	3.75	89.02473:37 96.95895:30 98.95744:58 99.92451:156 100.07587:159 101.06113:663 112.98549:174 116.92558:64 124.07545:523 125.07125:161 125.07749:161 146.93335:46 148.04578:406 148.05203:406 148.08029:406 149.07263:221 152.99646:12 164.10367:109 165.09714:289 165.10593:285 174.03336:142 176.04575:98 180.97182:81 183.01241:1 189.09973:867 190.11031:238 199.16484:38 204.12355:67 205.12154:317 206.12993…	[M-H]-			0.22688	0.12525	0.019716	0.26476	0.17616	-0.21114	0.83177	0.021069	No annotation
Negative	Polar	374.245	5.42	122.84404:166 124.09694:2074 125.03857:374 131.89162:78 138.16098:228 141.10789:82 148.1463:772 148.98643:650 157.9776:415 164.35344:728 165.14934:1234 166.11667:191 172.16394:939 175.9913:396 184.4845:132 187.21124:316 188.13599:903 189.12036:2186 190.08539:566 204.35709:110 205.29959:1352 206.13832:2982 207.07443:325 208.05844:66 215.32843:941 216.1174:2717 217.06403:86 224.35388:501 229.19113:…	[M-H]-			0.11674	0.69004	0.20215	0.16514	0.23439	-0.24324	0.68857	-0.063308	No annotation
Positive	Polar	374.962	14.78	128.83704:332 292.78247:15833	[M+H]+			0.64433	-0.12119	0.99041	0.0044954	0.95576	0.017934	0.97094	0.0057378	No annotation
Positive	Non-polar	376.26	3.75	57.07071:4609 58.07445:259 80.04854:106 80.97119:82 81.06934:82 84.0424:331 84.08146:331 85.06558:354 85.08458:354 85.10143:354 98.98293:317 99.04251:317 102.0917:340 107.06232:339 108.04518:868 108.08202:872 109.03162:128 109.10017:129 123.11673:36 124.08737:759 125.07091:7324 126.05563:8328 126.07552:8328 127.03979:954 127.05901:954 127.075:947 128.0591:83 134.07127:722 135.05598:922 135.07286:…	[M+H]+			0.038839	0.31055	0.22291	0.18383	0.16177	-0.28733	0.9417	-0.0079284	No annotation
Positive	Polar	376.941	14.97	294.06354:62 294.97223:143 301.85962:90 308.79355:54 316.9277:66 333.09372:192	[M+H]+			0.35499	-0.2988	0.96494	0.020992	0.93271	0.034025	0.89896	0.030076	No annotation
Negative	Polar	378.483	5.42	291.57343:55	[M-H]-			0.093075	0.82759	0.18283	0.28523	0.24242	-0.20397	0.781	-0.055189	No annotation
Negative	Non-polar	381.241	5.74	283.26459:4261 284.26782:806 332.68436:9 332.70041:14 357.20407:100	[M-H]-			0.062866	0.20255	0.24184	0.24801	0.47767	0.21002	0.21882	0.29286	Terpenoid	Diterpenoids	Diterpenoids	Organic phosphines and derivatives	Apo-12'-violaxanthal	(3S,5R,6R)-3,5-dihydroxy-6,7-didehydro-5,6-dihydro-12'-apo-beta-caroten-12'-al	tetrofosmin	HMDB=HMDB0034953,ChEBI=CHEBI:34597,FooDB=FDB013546;FDB030121,LipidMAPS=LMPR01070294,UNPD=UNPD31746	ChEBI=CHEBI:34596,FooDB=FDB030120,LipidMAPS=LMPR01070293,PubChem=25245424,PlantCyc=CPD1F-4	ChEBI=CHEBI:135598	C25H34O3	C25H34O3	C18H40O4P2	8.8037	8.3761	5.8957
Negative	Polar	382.798	7.49	171.07724:81 325.37894:71	[M-H]-			0.5184	-0.35294	0.0756	-0.65553	0.53237	-0.24918	0.48679	-0.72406	No annotation
Negative	Polar	382.856	5.65	184.36081:54 238.31689:54 309.42682:58	[M-H]-			0.25804	7.8744			0.3739	2.7971	0.88068	0.31933	No annotation
Negative	Non-polar	383.189	6.34	84.94217:65 89.02342:25 96.96021:23 97.04633:25 99.92496:173 100.93228:195 102.93037:40 102.94493:41 102.9547:41 114.98833:102 115.92268:8 116.92788:519 129.97545:40 152.99637:18 153.00705:19 157.01128:89 168.04327:29 183.01273:85 184.0154:5 238.93501:34 239.05737:45 241.22223:9 253.21716:91 269.20804:37 269.22403:38 269.25092:40 271.23306:72 279.23206:34 283.26135:240 284.26855:44 292.98346:11 2…	[M-H]-			0.19923	-0.19565	0.22293	0.30274	0.56844	0.16128	0.22303	0.29337	Terpenoid	Terpene lactones	Isoflavanols	Pyranones and derivatives	(6beta,7alpha,12beta,13beta)-7-Hydroxy-11,16-dioxo-8,14-apianadien-22,6-olide	Phomoarcherin B	lehualide H	HMDB=HMDB0031380,FooDB=FDB003447;FDB019159;FDB019160,UNPD=UNPD185708;UNPD64836;UNPD80535	ChEBI=CHEBI:67846,UNPD=UNPD200923	ChEBI=CHEBI:68008,UNPD=UNPD200701	C23H28O5	C23H28O5	C20H32O5S	7.4883	7.4449	7.3445
Negative	Polar	387.026	16.53	141.06929:1811 222.87091:2841 235.25467:62 304.92746:10861 326.28796:58 330.30713:55	[M-H]-											Other	Rotenones			Repenol			LipidMAPS=LMPK12060080			C18H12O10			6.6516
Negative	Non-polar	388.155	4.35	92.0495:66 108.90162:705 110.8985:350 118.93602:58 121.02634:59 132.94933:200 152.99086:173 153.00142:54 183.00528:56 197.06157:97 198.06323:140 217.00316:52 227.05368:71 228.06819:846 229.07031:71 237.08717:51 240.06468:126 241.00839:95 253.09874:56 253.21596:355 254.22362:126 255.23471:67 256.76767:92 258.76187:110 258.77234:89 260.76083:103 322.73807:51 330.69302:79 332.69644:87 334.69073:111 …	[M-H]-			0.79475	0.10863	0.42946	0.42508	0.1096	0.45033	0.24548	0.6067	Other	Indoles and derivatives	Triazolopyrimidines	Harmala alkaloids	3-[2-(2,4-dimethyl-3-furanyl)-2-oxoethyl]-3-hydroxy-1-(2-phenylethyl)-2-indolone	LSM-3027	5-[[1-(2-methoxyphenyl)-1,3,4,9-tetrahydropyrido[3,4-b]indol-2-yl]methyl]-2-methylthiazole	ChEBI=CHEBI:108124	ChEBI=CHEBI:92814	ChEBI=CHEBI:120868	C24H23NO4	C20H19N7O2	C23H23N3OS	6.3022	6.1956	6.0174
Negative	Non-polar	388.155	4.49	78.96008:186 96.95969:668 96.97552:57 98.95642:63 99.92567:238 100.93287:106 102.93579:114 104.93156:56 112.98544:943 114.93724:53 115.92204:95 116.92876:658 117.92722:68 119.05119:83 129.9736:82 134.03481:53 138.90639:118 152.99586:765 164.03543:703 170.00662:126 174.8616:80 178.90025:59 180.97055:175 181.97554:75 183.0117:1925 184.0164:385 185.00536:75 185.02374:60 196.03879:97 197.02603:82 198…	[M-H]-			0.26568	0.42113	0.54028	-0.38976	0.33121	0.75145	0.43669	0.10099	Other	Indoles and derivatives	Triazolopyrimidines	Harmala alkaloids	3-[2-(2,4-dimethyl-3-furanyl)-2-oxoethyl]-3-hydroxy-1-(2-phenylethyl)-2-indolone	LSM-3027	5-[[1-(2-methoxyphenyl)-1,3,4,9-tetrahydropyrido[3,4-b]indol-2-yl]methyl]-2-methylthiazole	ChEBI=CHEBI:108124	ChEBI=CHEBI:92814	ChEBI=CHEBI:120868	C24H23NO4	C20H19N7O2	C23H23N3OS	6.8593	6.8028	6.6692
Negative	Polar	388.156	5.3	121.09894:76 133.39719:78 134.08847:195 151.0415:245 160.1503:770 161.01682:153 162.1673:85 163.95776:9761 197.60561:142 198.24747:125 210.34988:67 224.07559:59 227.29544:1582 228.01944:8422 235.04422:65 238.06061:1610 240.04025:2931 248.11243:544 253.18665:110 256.0665:3312 264.02478:1538 265.03662:528 266.18231:5417 268.15665:1155 274.19205:143 282.13791:168 284.19308:110 312.97653:67 330.51279…	[M-H]-			0.72936	0.24925	0.42168	-0.55834	0.42994	0.42013	0.9005	-0.062312	Other	Indoles and derivatives	Triazolopyrimidines	Xanthines	3-[2-(2,4-dimethyl-3-furanyl)-2-oxoethyl]-3-hydroxy-1-(2-phenylethyl)-2-indolone	LSM-3027	reproterol	ChEBI=CHEBI:108124	ChEBI=CHEBI:92814	ChEBI=CHEBI:135612,STOFF=STOFF_1318	C24H23NO4	C20H19N7O2	C18H23N5O5	7.2238	7.1578	6.889
Negative	Polar	389.291	5.45	161.07211:50 164.09091:567 164.95944:209 175.07327:95 228.06995:135 229.22763:247 239.26398:56 239.98279:67 240.91846:69 256.05957:165 257.07959:103 265.08994:78 266.20706:128 267.25372:262 268.08234:589 268.96866:63 274.23969:65 275.21002:59 332.2309:54 371.17178:497 372.2742:296	[M-H]-		yes	0.011162	-4.616	0.32511	0.47407	0.7427	-0.13268	0.73899	-0.084442	Other	Aralkylamines			N-[(1R,2R)-1-hydroxy-3-(4-morpholinyl)-1-phenylpropan-2-yl]decanamide			ChEBI=CHEBI:94987			C23H38N2O3			5.643
Negative	Polar	391.065	19.34	211.03235:4116 237.34753:55	[M-H]-			0.38179	2.2397	0.91429	0.13972	0.59026	-0.37869	0.43571	-0.70696	Glycosyl	C-glycosyl compounds	8-O-methylated flavonoids	Chromones	agrocinopine B	5,7,3',4',5'-Pentahydroxy-3,6,8-trimethoxyflavone	2-thiophenecarboxylic acid [3-(3,5-dimethylphenoxy)-4-oxo-1-benzopyran-7-yl] ester	ChEBI=CHEBI:82806,UNPD=UNPD208720;UNPD33857	KNApSAcK=C00004858,LipidMAPS=LMPK12113357,UNPD=UNPD183196	ChEBI=CHEBI:109817	C11H21O13P	C18H16O10	C22H16O5S	8.0338	7.9159	6.4204
Negative	Polar	391.065	19.65	211.11438:6238 229.00766:78 373.09787:314	[M-H]-			0.41126	1.6272	0.73753	-0.65567	0.57241	-0.49551	0.3681	-1.2375	Flavonoid-like	8-O-methylated flavonoids	C-glycosyl compounds	Chromones	5,7,3',4',5'-Pentahydroxy-3,6,8-trimethoxyflavone	agrocinopine B	2-thiophenecarboxylic acid [3-(3,5-dimethylphenoxy)-4-oxo-1-benzopyran-7-yl] ester	KNApSAcK=C00004858,LipidMAPS=LMPK12113357,UNPD=UNPD183196	ChEBI=CHEBI:82806,UNPD=UNPD208720;UNPD33857	ChEBI=CHEBI:109817	C18H16O10	C11H21O13P	C22H16O5S	8.0925	8.0052	6.8438
Positive	Non-polar	393.298	6.35	52.63915:64 53.20613:56 56.07366:56 57.07088:108 58.41787:59 59.11659:58 59.73628:74 63.25764:84 63.50561:58 63.70063:54 64.82726:52 65.64306:57 67.05472:99 68.4661:51 69.06801:52 71.08817:213 72.47809:67 73.39504:69 77.13569:52 78.72234:50 79.05737:58 81.07098:448 83.0875:385 85.10418:350 85.76961:109 86.06155:50 86.09678:2443 87.09959:187 88.02092:59 88.03368:63 88.76112:52 89.05891:84 90.97726…	[M+H]+			0.78	-0.04043	0.32528	0.39707	0.14007	0.33807	0.033816	0.6889	Other	Dihydroxy bile acids, alcohols and derivatives	Dihydroxy bile acids, alcohols and derivatives	Dihydroxy bile acids, alcohols and derivatives	7b,12a-Dihydroxycholanoic acid	3b,7a-Dihydroxy-5b-cholanoic acid	Isohyodeoxycholic acid	HMDB=HMDB0002451;HMDB0002488;HMDB0002536,ChEBI=CHEBI:81256,FooDB=FDB023006;FDB023012;FDB023024,BMDB=BMDB02451;BMDB02488;BMDB02536,LipidMAPS=LMST04010049;LMST04010050;LMST04010051;LMST04010052;LMST04010053;LMST04010054;LMST04010055;LMST04010056,Feces=HMDB0002536,PubChem=164672	HMDB=HMDB0000361;HMDB0000384;HMDB0000514;HMDB0000518;HMDB0000686;HMDB0000946,KNApSAcK=C00032464,ChEBI=CHEBI:16755;CHEBI:36234;CHEBI:43419;CHEBI:88102;CHEBI:9907;CHEBI:78602;CHEBI:78604;CHEBI:81258;CHEBI:87730;CHEBI:94599;CHEBI:94684,DrugBank=DB01586;DB06777,SMPDB=PW_C000397,FooDB=FDB021981;FDB022002;FDB022086;FDB022087;FDB022182;FDB022332,STOFF=STOFF_1055;STOFF_2731,BMDB=BMDB00361;BMDB00384;BMDB0…	HMDB=HMDB0000664;HMDB0000733;HMDB0000811,KNApSAcK=C00030498,ChEBI=CHEBI:52023;CHEBI:52030;CHEBI:58875;CHEBI:58876;CHEBI:72724;CHEBI:363227,FooDB=FDB022170;FDB022211;FDB022259,BMDB=BMDB00664;BMDB00733;BMDB00811,LipidMAPS=LMST04010024;LMST04010025;LMST04010026;LMST04010027;LMST04010028;LMST04010029;LMST04010030;LMST04010031,Urine=HMDB0000733,Serum=HMDB0000733,PubChem=5283821;5283820,PlantCyc=CPD-72…	C24H40O4	C24H40O4	C24H40O4	8.326	8.3006	8.2916
Negative	Polar	401.095	5.63	365.15134:380 383.45135:66	[M-H]-			0.24079	-1.0389	0.40348	0.30599	0.44597	0.73276	0.29276	2.4502	Flavonoid-like	Flavonoid 8-C-glycosides	Anthraquinones	Flavonoid 8-C-glycosides	5,7-dihydroxy-2-(4-hydroxyphenyl)-8-(3,4,5-trihydroxyoxan-2-yl)-4H-chromen-4-one	1-hydroxy-2-(beta-D-glucosyloxy)-9,10-anthraquinone	5,6,7-trihydroxy-2-phenyl-8-(3,4,5-trihydroxyoxan-2-yl)-4H-chromen-4-one	HMDB=HMDB0127225,KNApSAcK=C00006080,LipidMAPS=LMPK12110197,UNPD=UNPD179534	ChEBI=CHEBI:17770,LipidMAPS=LMFA13010061,UNPD=UNPD105325	HMDB=HMDB0127230	C20H18O9	C20H18O9	C20H18O9	5.3988	5.3914	4.9821
Negative	Polar	403.001	16.61	138.29916:57 140.9744:230 223.01408:485 304.86542:4875 320.86163:344 339.29504:51	[M-H]-							0.3739	-1.9418			Nucleoside	Pyrimidine ribonucleoside diphosphates	Benzenesulfonyl compounds		Uridine 5'-diphosphate	Sulfoxone		HMDB=HMDB0000295,KNApSAcK=C00007313,ChEBI=CHEBI:17659;CHEBI:58223,DrugBank=DB03435,SMPDB=PW_C000201,YMDB=YMDB00307,FooDB=FDB007509;FDB031236,BMDB=BMDB00295,ECMDB=ECMDB00295,Serum=HMDB0000295,PubChem=20056717;6031;1158,PlantCyc=UDP,UNPD=UNPD145466;UNPD27306;UNPD35188	HMDB=HMDB0015276,ChEBI=CHEBI:135651,DrugBank=DB01145,Urine=HMDB0015276,Serum=HMDB0015276		C9H14N2O12P2	C14H16N2O6S3		8.4195	7.0422
Negative	Polar	403.307	5.38	228.09381:167 298.05899:72	[M-H]-	yes	yes	0.0094283	-5.6546	0.3593	0.44036	0.73173	-0.12601	0.71025	0.14903	Fatty acid	Long-chain fatty alcohols	Very long-chain fatty acids		(3S,5R,10R,12S,14S,15R,16R)-3,5,10,14,15-pentahydroxy-12,16-dimethylicosan-2-one	Ventosic acid		ChEBI=CHEBI:133941	LipidMAPS=LMFA01050536		C22H44O6	C22H44O6		7.7753	7.712
Negative	Non-polar	410.221	3.74	101.05605:250 101.06347:250 112.90066:50 124.0778:148 148.05193:126 156.98988:30 165.10565:76 174.02901:53 189.09557:304 189.10741:304 190.10333:65 205.11514:150 205.16457:150 206.13023:103 232.10931:4303 233.11137:637 234.12184:89 260.10782:77 272.17624:172 274.16061:114 286.10889:89 289.17804:596 290.18594:1169 291.19025:308 316.16278:663 317.16647:108 318.1618:177 358.21259:340 359.21274:88 37…	[M-H]-			0.60603	-0.092379	0.65307	-0.20808	0.14174	-1.2374	0.042014	-0.65013	Alkaloid	Alkaloids and derivatives	1-acyl-sn-glycero-3-phosphoethanolamines	1-alkyl,2-acetylglycero-3-phosphocholines	Lasiocarpine	PE(13:0/0:0)	PC(O-8:0/2:0)	KNApSAcK=C00002097,ChEBI=CHEBI:6382,T3DB=T3D4078,UNPD=UNPD118025;UNPD146847;UNPD152491;UNPD196852	LipidMAPS=LMGP02050007	LipidMAPS=LMGP01020129	C21H33NO7	C18H38NO7P	C18H38NO7P	7.3743	6.8534	6.8102
Negative	Polar	410.222	5.41	395.05536:52	[M-H]-			0.29289	-0.51318	0.58695	0.19987	0.54816	0.16545	0.044661	0.54494	Alkaloid	Alkaloids and derivatives	1-acyl-sn-glycero-3-phosphoethanolamines	1-alkyl,2-acetylglycero-3-phosphocholines	Lasiocarpine	PE(13:0/0:0)	PC(O-8:0/2:0)	KNApSAcK=C00002097,ChEBI=CHEBI:6382,T3DB=T3D4078,UNPD=UNPD118025;UNPD146847;UNPD152491;UNPD196852	LipidMAPS=LMGP02050007	LipidMAPS=LMGP01020129	C21H33NO7	C18H38NO7P	C18H38NO7P	7.425	7.1356	7.0995
Positive	Polar	410.929	14.85	164.8764:108 186.96655:143 244.97366:114 246.87415:2637 268.97778:1401 328.83466:21108	[M+H]+			0.92673	0.012815	0.76026	-0.058988	0.45964	-0.066869	0.51515	-0.20577	No annotation
Negative	Polar	412.418	5.38	324.99048:63	[M-H]-		yes	0.005489	-7.3922	0.2941	0.53329	0.77516	-0.11709	0.84507	0.056503	No annotation
Positive	Non-polar	413.267	6.34	52.43858:51 53.30476:67 56.64458:59 56.95366:59 57.92774:63 60.08516:56 60.30589:62 60.32579:59 60.37941:50 62.38927:60 66.13062:51 66.26143:64 67.05516:170 68.05922:50 68.91:54 69.07104:119 71.08799:201 81.07187:300 81.38567:52 82.81332:63 82.87289:51 83.07701:70 83.08693:267 85.10143:315 86.09744:2720 87.10249:195 88.0244:99 88.183:72 88.433:65 89.06014:57 89.24394:67 89.50008:85 89.66176:78 90…	[M+H]+			0.72223	0.047939	0.20489	0.38598	0.054864	0.33678	0.044874	0.48767	Terpenoid	Diterpenoids	Styrenes	Diphenylmethanes	Boviquinone 4	plakortolide O	1-[2-(diphenylmethyl)oxyethyl]-4-(3-phenylprop-2-enyl)piperazine	HMDB=HMDB0030057,FooDB=FDB001364,UNPD=UNPD109711	ChEBI=CHEBI:68412;CHEBI:68413,UNPD=UNPD133417;UNPD97081;UNPD224783	ChEBI=CHEBI:92594	C26H36O4	C26H36O4	C28H32N2O	7.3689	7.3264	6.4281
Positive	Non-polar	414.216	3.75	57.07109:5528 58.0738:367 70.06425:32 74.0961:59 80.04943:109 84.04689:314 84.08183:315 85.06576:273 98.98582:302 102.09231:409 105.07317:1 107.06174:445 108.04475:969 109.0284:134 109.04939:136 122.97284:32 123.0821:31 124.08857:797 125.07155:8461 125.09293:8464 126.0549:9268 126.07526:9270 127.03952:1037 127.05871:1040 127.07368:1040 128.06384:80 134.04803:794 134.07127:794 135.05635:945 135.97…	[M+H]+			0.026273	0.38127	0.2121	0.25438	0.90644	0.021072	0.080256	0.20404	Other	Pyrazinecarboxamides	Dialkylarylamines	Dialkylarylamines	N-[(2S,3R)-5-[(2S)-1-hydroxypropan-2-yl]-3-methyl-2-(methylaminomethyl)-6-oxo-3,4-dihydro-2H-1,5-benzoxazocin-10-yl]-2-pyrazinecarboxamide	N-[[(2R,3S)-10-(dimethylamino)-5-[(2R)-1-hydroxypropan-2-yl]-3-methyl-6-oxo-3,4-dihydro-2H-1,5-benzoxazocin-2-yl]methyl]-N-methylmethanesulfonamide	N-[[(2R,3R)-8-(dimethylamino)-5-[(2S)-1-hydroxypropan-2-yl]-3-methyl-6-oxo-3,4-dihydro-2H-1,5-benzoxazocin-2-yl]methyl]-N-methylmethanesulfonamide	ChEBI=CHEBI:108647;CHEBI:108787;CHEBI:108915;CHEBI:111580;CHEBI:111609;CHEBI:111654;CHEBI:113573;CHEBI:113685	ChEBI=CHEBI:124278	ChEBI=CHEBI:124117;CHEBI:124370;CHEBI:124902	C21H27N5O4	C19H31N3O5S	C19H31N3O5S	7.5469	6.9369	6.9346
Positive	Polar	417.134	13.84	254.77313:110 363.00198:365 380.8873:360 398.51187:99 399.13736:1550	[M+H]+			0.063463	-2.3768	0.71014	-0.22258	0.26372	-1.571	0.60144	-0.93957	Glycosyl	Glycosylamines	Phenolic glycosides	Phenolic glycosides	N-(5'-adenylyl)morpholine	6-[(4,6-dihydroxy-7-methoxy-2,2-dimethyl-3,4-dihydro-2H-1-benzopyran-5-yl)oxy]-3,4,5-trihydroxyoxane-2-carboxylic acid	6-[(4,5-dihydroxy-7-methoxy-2,2-dimethyl-3,4-dihydro-2H-1-benzopyran-6-yl)oxy]-3,4,5-trihydroxyoxane-2-carboxylic acid	ChEBI=CHEBI:131578	HMDB=HMDB0125819	HMDB=HMDB0125818	C14H21N6O7P	C18H24O11	C18H24O11	6.2549	5.9463	5.9463
Negative	Polar	417.155	19.24	237.02921:1630 394.98288:59	[M-H]-			0.12254	-0.78172	0.4125	0.37094	0.27505	0.65914	0.21759	0.86723	Other	Furanoid lignans	Azaphilones	Azaphilones	Lirioresinol A	comazaphilone B	comazaphilone F	HMDB=HMDB0038928,KNApSAcK=C00000625;C00000627;C00002631;C00044152,ChEBI=CHEBI:49211;CHEBI:47;CHEBI:49212,FooDB=FDB014720;FDB018395,NANPDB=NANPDB_399;NANPDB_1745;NANPDB_2209,UNPD=UNPD112709;UNPD119036;UNPD123867;UNPD167251;UNPD173632;UNPD183104;UNPD188051;UNPD36480;UNPD88499	ChEBI=CHEBI:70011,UNPD=UNPD200027	ChEBI=CHEBI:70015,UNPD=UNPD200026	C22H26O8	C22H26O8	C22H26O8	8.0828	7.8523	7.8513
Negative	Polar	417.155	18.58	237.07739:6974 237.67999:62	[M-H]-			0.11646	-0.58087	0.40689	-0.30991	0.46315	-0.16827	0.47045	-0.29445	Other	Furanoid lignans	Azaphilones	Azaphilones	Lirioresinol A	comazaphilone B	comazaphilone F	HMDB=HMDB0038928,KNApSAcK=C00000625;C00000627;C00002631;C00044152,ChEBI=CHEBI:49211;CHEBI:47;CHEBI:49212,FooDB=FDB014720;FDB018395,NANPDB=NANPDB_399;NANPDB_1745;NANPDB_2209,UNPD=UNPD112709;UNPD119036;UNPD123867;UNPD167251;UNPD173632;UNPD183104;UNPD188051;UNPD36480;UNPD88499	ChEBI=CHEBI:70011,UNPD=UNPD200027	ChEBI=CHEBI:70015,UNPD=UNPD200026	C22H26O8	C22H26O8	C22H26O8	8.0697	7.861	7.8605
Negative	Polar	417.155	19.59	237.11874:2113 399.54047:75	[M-H]-			0.32755	-0.52658	0.6482	0.29011	0.36308	0.59672	0.69007	0.30294	Other	Furanoid lignans	Azaphilones	Azaphilones	Lirioresinol A	comazaphilone B	comazaphilone F	HMDB=HMDB0038928,KNApSAcK=C00000625;C00000627;C00002631;C00044152,ChEBI=CHEBI:49211;CHEBI:47;CHEBI:49212,FooDB=FDB014720;FDB018395,NANPDB=NANPDB_399;NANPDB_1745;NANPDB_2209,UNPD=UNPD112709;UNPD119036;UNPD123867;UNPD167251;UNPD173632;UNPD183104;UNPD188051;UNPD36480;UNPD88499	ChEBI=CHEBI:70011,UNPD=UNPD200027	ChEBI=CHEBI:70015,UNPD=UNPD200026	C22H26O8	C22H26O8	C22H26O8	8.3092	8.1005	8.1
Negative	Polar	417.322	5.39	281.27975:83	[M-H]-		yes	0.0087157	-4.8614	0.32745	0.46621	0.75435	-0.12265	0.85021	0.058144	No annotation
Negative	Polar	419.171	18.77	237.0249:8685	[M-H]-			0.27417	0.78425	0.56028	0.16269	0.28378	0.71015	0.22498	0.34282	Other	Germacranolides and derivatives	Germacranolides and derivatives	Germacranolides and derivatives	Eupaformosanin	Eupatocunoxin	Eupacunolin	KNApSAcK=C00003270;C00003299,ChEBI=CHEBI:4927;CHEBI:5740,FooDB=FDB015620,UNPD=UNPD102589;UNPD164342;UNPD172215;UNPD174697;UNPD24551;UNPD2738;UNPD3513;UNPD40641;UNPD42994;UNPD43210;UNPD75007	KNApSAcK=C00003276,ChEBI=CHEBI:4934,UNPD=UNPD194835	KNApSAcK=C00003267,ChEBI=CHEBI:4924,UNPD=UNPD178579	C22H28O8	C22H28O8	C22H28O8	8.0504	8.0319	8.0273
Negative	Polar	420.116	7.55	389.41788:60	[M-H]-			0.9731	-0.031333	0.75683	0.29156	0.42707	0.46317	0.37393	-0.89649	Other	N-arylpiperazines	Benzanilides	Tryptamines and derivatives	2-furanyl-[4-[3-(4-methoxyphenyl)-7-isothiazolo[4,5-d]pyrimidinyl]-1-piperazinyl]methanone	N-(2,5-dimethoxyphenyl)-4-[(7H-purin-6-ylthio)methyl]benzamide	3-(1H-indol-3-yl)-N-[4-(2-pyrimidinylsulfamoyl)phenyl]propanamide	ChEBI=CHEBI:109318	ChEBI=CHEBI:93944	ChEBI=CHEBI:107854	C21H19N5O3S	C21H19N5O3S	C21H19N5O3S	3.7037	3.7037	3.7037
Negative	Polar	420.25	5.43	190.09299:51 206.14699:102 216.24255:88 232.2406:935 245.12891:69 247.42047:66 260.17377:134 272.13846:683 273.89355:81 288.1564:53 289.24423:930 290.19156:2582 300.23294:161 316.20514:657 318.06024:182 356.22388:87 358.16763:142	[M-H]-			0.0029301	0.35125	0.66932	0.10774	0.43285	-0.16374	0.92689	-0.012962	Sphingolipid	Phosphosphingolipids	Naphthopyrans	1,4-benzodiazepines	N-acetylsphingosine 1-phosphate	PC-M6	11-[2-[2-(diethylaminomethyl)-1-piperidinyl]-1-oxoethyl]-5H-pyrido[2,3-b][1,4]benzodiazepin-6-one	ChEBI=CHEBI:46981;CHEBI:85375,LipidMAPS=LMSP02050000;LMSP02050014	HMDB=HMDB0038568,FooDB=FDB017955,PubChem=72734301,UNPD=UNPD101100;UNPD26379	ChEBI=CHEBI:111174	C20H40NO6P	C27H35NO3	C24H31N5O2	8.141	7.6876	5.8481
Positive	Non-polar	421.317	3.75	57.07071:4446 58.07445:245 80.04854:96 80.97119:79 81.06934:79 84.0424:311 84.08146:311 85.06558:330 85.08458:330 85.10143:330 98.98293:324 99.04251:323 102.0917:317 107.06232:314 108.04518:841 108.08202:844 109.03162:117 109.10017:118 123.11673:30 124.08737:706 125.07091:6993 126.05563:7970 126.07552:7970 127.03979:932 127.05901:932 127.075:928 128.0591:79 134.07127:672 135.05598:876 135.07286:8…	[M+H]+			0.030966	0.37739	0.22449	0.41386	0.36251	0.31373	0.044043	0.4034	No annotation
Positive	Polar	422.035	14.28	404.91391:1698	[M+H]+			0.33829	-0.71849	0.75128	0.29972	0.8414	0.17402	0.50224	-0.84733	No annotation
Negative	Polar	423.952	5.45	387.20877:66	[M-H]-			0.24309	0.67394	0.43511	-0.36671	0.086941	-0.49736	0.11929	-0.3998	No annotation
Positive	Non-polar	425.214	5.18	67.05516:83 68.99831:185 69.07012:77 71.08698:86 79.05585:60 81.06966:194 81.07587:52 83.0856:141 86.0957:74 89.0575:81 90.97773:435 93.06696:115 95.08512:382 97.02796:59 97.10172:247 104.1048:95 107.08601:120 109.10381:130 111.00649:107 117.05215:87 120.96736:208 121.10094:140 123.1181:165 126.05499:59 127.38279:92 129.02002:268 130.99913:73 133.08694:78 135.00536:90 135.11493:219 136.1178:60 13…	[M+H]+			0.029306	0.32556	0.26459	0.36982	0.372	0.30571	0.052627	0.38686	Other	Iridoids and derivatives	Sugar acids and derivatives	Quassinoids	Dihydrovaltrate	hbas#10	Nigakilactone H	HMDB=HMDB0034492,KNApSAcK=C00003078,ChEBI=CHEBI:4517,FooDB=FDB012985,LipidMAPS=LMPR0102070008,UNPD=UNPD16898;UNPD29674	ChEBI=CHEBI:79330	ChEBI=CHEBI:80874,UNPD=UNPD36340;UNPD90593	C22H32O8	C22H32O8	C22H32O8	8.3794	7.7517	7.6724
Negative	Non-polar	426.877	8	59.01334:827 92.92715:173 94.92577:109 98.04321:45 104.95004:56 116.97255:762 118.93093:714 118.96947:714 120.92661:222 126.99805:285 127.00373:285 132.94579:5816 133.94609:160 134.94312:2111 136.94206:122 137.99672:149 140.00757:207 141.01581:2558 142.01875:148 142.97441:1604 143.02127:1609 143.98154:68 144.97281:121 156.98965:15333 157.99254:636 158.9892:1254 158.99683:1254 171.09959:93 181.986…	[M-H]-			0.41995	0.16236	0.20044	0.50401	0.56579	0.25838	0.016938	0.52238	No annotation
Positive	Polar	426.992	14.29	183.96036:111 198.93835:61 200.85809:542 217.02654:202 227.14241:130 249.08395:396 262.93109:171 285.06528:70 286.07068:87 297.00116:1357 314.87122:391 328.8894:792 347.14014:148 366.78439:77 383.85684:254	[M+H]+			0.8718	-0.13191	0.54051	0.56363	0.66635	0.3893	0.63316	-0.54662	No annotation
Positive	Polar	428.032	13.21	136.022:3524 232.23419:147 330.09695:62 348.08185:2602	[M+H]+			0.7591	-0.10248	0.11692	-0.86546	0.14084	-0.69656	0.39633	-0.82068	Nucleoside	Purine ribonucleoside 3',5'-bisphosphates	Purine ribonucleoside diphosphates	Purine 2'-deoxyribonucleoside diphosphates	Adenosine 3',5'-diphosphate	ADP	dGDP	HMDB=HMDB0000061,KNApSAcK=C00019352,ChEBI=CHEBI:17985;CHEBI:58343,DrugBank=DB01812,SMPDB=PW_C000043,YMDB=YMDB00349,FooDB=FDB021887;FDB030650,BMDB=BMDB00061,ECMDB=ECMDB00061;ECMDB04006,PubChem=23615194;159296,PlantCyc=3-5-ADP,UNPD=UNPD109426;UNPD67306	HMDB=HMDB0001341,KNApSAcK=C00019353,ChEBI=CHEBI:16761;CHEBI:87518;CHEBI:456216,SMPDB=PW_C001034,YMDB=YMDB00914,FooDB=FDB021817,BMDB=BMDB01341,Urine=HMDB0001341,Saliva=HMDB0001341,ECMDB=ECMDB01341,CSF=HMDB0001341,Serum=HMDB0001341,PubChem=7058055;6022,PlantCyc=ADP,UNPD=UNPD106879;UNPD181906	HMDB=HMDB0000960,KNApSAcK=C00019355,ChEBI=CHEBI:28862;CHEBI:58595,DrugBank=DB03491,SMPDB=PW_C000767,YMDB=YMDB00898,FooDB=FDB022338,BMDB=BMDB00960,ECMDB=ECMDB00960,PubChem=25245673;439220,PlantCyc=DGDP	C10H15N5O10P2	C10H15N5O10P2	C10H15N5O10P2	8.322	8.3199	8.1547
Negative	Polar	429.061	5.42	248.15054:62	[M-H]-			0.13038	0.74647	0.33365	0.15881	0.098491	-0.43115	0.052534	-0.41422	Carbohydrate	Pentose phosphates			CMP-2-aminoethylphosphonate			HMDB=HMDB0060067,ChEBI=CHEBI:3276,PubChem=440754			C11H20N4O10P2			7.9418
Negative	Polar	431.167	5.46	285.32834:66 355.22205:361 370.41937:57 385.18567:1657 403.21347:744	[M-H]-			0.085832	0.96891	0.74594	0.12916	0.66	0.27583	0.12226	0.34563	Flavonoid-like	8-prenylated flavones	Eremophilane, 8,9-secoeremophilane and furoeremophilane sesquiterpenoids	1-hydroxy-2-unsubstituted benzenoids	5,7-dimethoxy-2,2-dimethyl-10-(3-methylbut-2-enyl)-8-phenyl-6-pyrano[3,2-g][1]benzopyranone	S-Furanopetasitin	aspulvinone H	ChEBI=CHEBI:92151	HMDB=HMDB0036131,KNApSAcK=C00017353,FooDB=FDB014980,UNPD=UNPD103279;UNPD15518	ChEBI=CHEBI:17099;CHEBI:58013,NANPDB=NANPDB_4133,UNPD=UNPD52752	C27H28O5	C24H32O5S	C27H28O5	7.6368	7.601	7.5022
Negative	Polar	432.266	11.79	152.96436:89 186.05933:115 227.28624:493 253.33255:4960 254.40152:335 255.33618:2248 256.24994:79 281.31174:656 282.39667:64 300.30045:111 304.2294:52 313.11401:545 314.19812:959 327.26157:210 328.08276:119 363.11261:99 373.17538:283 417.21597:232	[M-H]-			0.74321	0.30837	0.16613	-0.49237	0.057893	-0.53923	0.46539	-0.92006	Other	Stilbenes			LSM-40016			ChEBI=CHEBI:128462;CHEBI:128783;CHEBI:129773;CHEBI:130332;CHEBI:130475;CHEBI:130715;CHEBI:130989			C27H35N3O2			7.126
Negative	Non-polar	433.104	2.74	91.00017:176 91.05324:171 91.06191:171 99.92503:102 100.93365:100 109.07504:254 111.01811:125 114.03566:486 114.04177:486 115.03773:93 116.05291:150 116.9274:846 117.03419:846 117.03957:846 122.04832:112 125.04182:67 132.0128:93 137.07127:445 137.08276:445 138.08096:58 149.02859:679 149.03638:679 149.06035:679 154.07681:181 156.06683:167 157.07796:266 158.02917:218 158.0668:218 167.07751:129 167.…	[M-H]-		yes	0.0048247	-1.4446	0.039344	0.37755	0.22475	0.56661	0.14201	0.84677	Flavonoid-like	Flavonoid-7-O-glycosides	Flavonoid 8-C-glycosides	Flavonoid O-glycosides	5-hydroxy-2-(4-hydroxyphenyl)-7-{[3,4,5-trihydroxy-6-(hydroxymethyl)oxan-2-yl]oxy}-3,4-dihydro-2H-1-benzopyran-4-one	5,7-dihydroxy-2-(4-hydroxyphenyl)-8-[3,4,5-trihydroxy-6-(hydroxymethyl)oxan-2-yl]-3,4-dihydro-2H-1-benzopyran-4-one	Isosalipurposide	HMDB=HMDB0140590,KNApSAcK=C00000998,ChEBI=CHEBI:28327,FooDB=FDB016683,LipidMAPS=LMPK12140237,PubChem=92794,PlantCyc=NARINGENIN-7-O-BETA-D-GLUCOSIDE,UNPD=UNPD142381;UNPD145857;UNPD8578	HMDB=HMDB0124767,KNApSAcK=C00006092,ChEBI=CHEBI:80529,LipidMAPS=LMPK12140224,PubChem=23724768,UNPD=UNPD229551	KNApSAcK=C00007881,ChEBI=CHEBI:80486,LipidMAPS=LMPK12120250,PubChem=12818405;5318659,PlantCyc=CPD-8062,UNPD=UNPD164436;UNPD170465;UNPD44613;UNPD77989;UNPD222322	C21H22O10	C21H22O10	C21H22O10	8.2475	8.2443	7.8899
Negative	Non-polar	433.14	4.92	78.95741:80 96.95842:63 96.97001:63 112.98454:374 149.02528:64 152.99464:567 154.00003:93 163.02686:44 180.97249:9 197.0182:85 197.02866:85 205.97914:62 208.9008:1496 209.02115:1499 210.0238:133 210.03188:133 255.23291:88 256.23688:62 262.00638:48 267.22952:155 280.01776:45 293.17422:34 325.186:23 326.18936:66 391.23257:27 433.12561:75 433.14319:167	[M-H]-			0.71808	-0.13209	0.54343	-0.29476	0.6391	0.19491	0.66299	0.21808	Glycosyl	O-glycosyl compounds	O-glycosyl compounds	Terpene lactones	4-Hydroxy-5-(3',4'-dihydroxyphenyl)-valeric acid-O-methyl-O-glucuronide	4-Hydroxy-5-(3',5'-dihydroxyphenyl)-valeric acid-O-methyl-O-glucuronide	Eleganin	HMDB=HMDB0059972,ChEBI=CHEBI:88689,Urine=HMDB0059972,Serum=HMDB0059972	HMDB=HMDB0059974,ChEBI=CHEBI:88687,Urine=HMDB0059974,Serum=HMDB0059974	KNApSAcK=C00003253,ChEBI=CHEBI:4770	C18H26O12	C18H26O12	C22H26O9	8.3098	8.3098	7.705
Negative	Polar	433.141	4.26	179.04388:140 185.02817:50 188.37772:66 189.03326:277 195.99438:99 205.07886:212 206.05719:73 209.07373:5171 213.12206:52 220.18243:166 223.30643:59 234.08844:62 236.16736:192 243.06586:171 251.01685:60 252.17191:62 253.34186:81 254.24234:227 256.17258:408 262.17041:335 263.07349:130 264.02905:168 265.16861:75 272.06403:809 273.08304:1862 280.07196:339 283.03653:1921 284.15363:82 285.15207:431 29…	[M-H]-			0.56146	0.26254	0.48949	-0.36606	0.64498	0.14875	0.53343	-0.41187	Glycosyl	O-glycosyl compounds	O-glycosyl compounds	O-glycosyl compounds	4-Hydroxy-5-(3',4'-dihydroxyphenyl)-valeric acid-O-methyl-O-glucuronide	4-Hydroxy-5-(3',5'-dihydroxyphenyl)-valeric acid-O-methyl-O-glucuronide	Neoraufuracin	HMDB=HMDB0059972,ChEBI=CHEBI:88689,Urine=HMDB0059972,Serum=HMDB0059972	HMDB=HMDB0059974,ChEBI=CHEBI:88687,Urine=HMDB0059974,Serum=HMDB0059974	KNApSAcK=C00008062,LipidMAPS=LMPK12130057,UNPD=UNPD114598;UNPD44640	C18H26O12	C18H26O12	C22H26O9	8.0159	8.0159	7.4948
Negative	Polar	434.266	5.43	286.10739:72 374.33316:19778	[M-H]-			0.10826	0.72788	0.59219	0.05428	0.1039	-0.43439	0.042248	-0.38212	Other	Macrolactams	Macrolactams	Acyclic diterpenoids	2-methoxy-N-[(5R,6S,9R)-5-methoxy-3,6,9-trimethyl-2-oxo-8-propyl-11-oxa-3,8-diazabicyclo[10.4.0]hexadeca-1(12),13,15-trien-14-yl]acetamide	2-methoxy-N-[(4R,7S,8R)-8-methoxy-4,7,10-trimethyl-11-oxo-5-propyl-2-oxa-5,10-diazabicyclo[10.4.0]hexadeca-1(12),13,15-trien-14-yl]acetamide	(2R)-2-acetamido-3-(3,7,11,15-tetramethylhexadeca-2,6,10,14-tetraenylthio)propanoic acid	ChEBI=CHEBI:115753;CHEBI:115858;CHEBI:115901;CHEBI:115936;CHEBI:115942;CHEBI:115977;CHEBI:116003	ChEBI=CHEBI:104290;CHEBI:104321;CHEBI:104356;CHEBI:104407;CHEBI:104417;CHEBI:104430;CHEBI:104461	ChEBI=CHEBI:94737,PlantCyc=CPD-12753	C23H37N3O5	C23H37N3O5	C25H41NO3S	6.8938	6.8938	6.7243
Negative	Polar	435.233	6.89	153.08728:793 170.99193:105 199.03342:117 253.27032:7126 254.18005:111 317.20721:1806 372.3439:66 374.30862:57 375.30246:112 381.00919:323 398.67285:112 417.28445:52 418.50879:81	[M-H]-			0.8227	-0.16159	0.0050252	-0.35313	0.67353	-0.10455	0.32634	0.30457	Terpenoid	Cladiellane diterpenoids	Furofurans	Oxanes	klymollin D	14,15-dihydroclerodin	(3R,6aS,8R,10aS)-8-[2-(cyclopropylmethylamino)-2-oxoethyl]-N-(3,5-dimethyl-1,2-oxazol-4-yl)-3-hydroxy-3,4,6,6a,8,9,10,10a-octahydro-2H-pyrano[2,3-c][1,5]oxazocine-1-carboxamide	ChEBI=CHEBI:68954,UNPD=UNPD205206	ChEBI=CHEBI:67464,UNPD=UNPD139624;UNPD178762	ChEBI=CHEBI:98542;CHEBI:100490;CHEBI:101984;CHEBI:102310;CHEBI:102342;CHEBI:102949;CHEBI:103158;CHEBI:103198	C24H36O7	C24H36O7	C21H32N4O6	7.1475	7.0728	6.7076
Positive	Non-polar	437.194	3.79	51.0865:60 54.50205:54 57.07001:468 58.07341:54 70.06389:61 70.06792:58 71.08559:63 79.05592:109 81.07462:61 83.08707:73 84.07957:80 85.02853:80 86.0957:83 88.07542:110 91.05341:172 95.08382:99 97.102:96 98.96169:102 98.98476:306 102.09255:84 105.06577:134 106.08772:70 107.08511:127 109.1012:192 111.11501:81 117.06879:51 119.08496:2177 120.08931:211 121.09969:277 125.07027:351 126.05659:380 126.0…	[M+H]+			0.0020053	0.54199	0.04118	0.28883	0.22596	1.9579	0.053631	0.84174	Other	Spironolactones and derivatives	Melleolides and analogues	Melleolides and analogues	Eplerenone	4-O-Methylmelleolide	Armillarin	HMDB=HMDB0014838,ChEBI=CHEBI:31547;CHEBI:91683,DrugBank=DB00700,SMPDB=PW_C009176,STOFF=STOFF_5114,Urine=HMDB0014838,Serum=HMDB0014838	HMDB=HMDB0037039,KNApSAcK=C00021453,FooDB=FDB016021,UNPD=UNPD133812	HMDB=HMDB0039380,FooDB=FDB018945,UNPD=UNPD25702	C24H30O6	C24H30O6	C24H30O6	7.6958	7.2518	7.2466
Negative	Polar	439.566	5.42	331.20856:59	[M-H]-			0.12632	0.7105	0.2804	0.1887	0.09489	-0.42052	0.057986	-0.39373	No annotation
Negative	Polar	444.96	5.44	225.32726:101	[M-H]-			0.39257	0.47942	0.62358	-0.2069	0.14618	-0.42029	0.18073	-0.31178	No annotation
Negative	Polar	445.2	5.65	197.15189:66 205.3091:157 239.12457:65 355.20514:15837 355.8587:73 385.16074:51794 385.78015:356	[M-H]-			0.11683	-4.7302	0.3739	3.6643	0.37113	11.034			Other	Biphenyls and derivatives	Terpene glycosides	Sulfated steroids	Olmesartan	pinen-10-yl vicianoside	Ptilosteroid A;(-)-Ptilosteroid A	HMDB=HMDB0014420,ChEBI=CHEBI:48416,DrugBank=DB00275,SMPDB=PW_C008813,STOFF=STOFF_1181,Urine=HMDB0014420,Serum=HMDB0014420,PubChem=158781	ChEBI=CHEBI:132794	KNApSAcK=C00047553,LipidMAPS=LMST02030212,UNPD=UNPD40923	C24H26N6O3	C21H34O10	C21H34O8S	8.4203	7.7423	7.6032
Negative	Polar	445.274	11.72	158.29276:51 186.20773:80 253.29501:756 254.33398:53 279.2872:83 281.27783:705 282.2182:105 311.30255:62 327.13937:411 373.31528:66 389.20587:142 391.01147:75 417.27274:296	[M-H]-			0.957	0.048204	0.10073	-0.50477	0.12012	-0.44507	0.41535	-1.0316	Other	Alkyl aryl ethers	Alkyl aryl ethers	Alkyl aryl ethers	1-cyclohexyl-3-[(2S,3S)-2-[(dimethylamino)methyl]-5-[(2S)-1-hydroxypropan-2-yl]-3-methyl-6-oxo-3,4-dihydro-2H-1,5-benzoxazocin-8-yl]urea	1-[(2R,3S)-2-[[cyclopropylmethyl(methyl)amino]methyl]-5-[(2R)-1-hydroxypropan-2-yl]-3-methyl-6-oxo-3,4-dihydro-2H-1,5-benzoxazocin-8-yl]-3-propan-2-ylurea	1-cyclohexyl-3-[(2R,3R)-5-[(2R)-1-hydroxypropan-2-yl]-3-methyl-2-(methylaminomethyl)-6-oxo-2,3,4,7-tetrahydro-1,5-benzoxazonin-9-yl]urea	ChEBI=CHEBI:111582;CHEBI:111787;CHEBI:123629;CHEBI:123734;CHEBI:124288;CHEBI:124311;CHEBI:124535	ChEBI=CHEBI:124663	ChEBI=CHEBI:108623;CHEBI:108731;CHEBI:113662;CHEBI:113687;CHEBI:113792;CHEBI:123883;CHEBI:124437	C24H38N4O4	C24H38N4O4	C24H38N4O4	6.0029	5.9918	5.9028
Negative	Polar	446.281	11.71	152.97783:154 158.18694:58 186.04253:80 195.13742:114 253.20004:3785 254.19485:804 255.17184:3522 256.24951:66 281.28058:3689 282.27155:965 283.36295:1604 314.07898:547 314.86139:51 327.37817:1466 328.19012:410 373.32825:576 389.16293:437 390.51471:327 391.29343:622 417.22421:1819 418.35239:595 419.1763:757 423.58163:66	[M-H]-			0.99535	-0.0046998	0.11209	-0.44675	0.23188	-0.42911	0.54037	-0.75236	No annotation
Negative	Polar	447.135	5.13	149.06165:920 158.99686:558 179.12064:289 208.98436:61 224.94202:1860 227.19678:3211 241.12164:142 253.2536:54 267.16913:147 311.44781:60 347.22552:770 417.17075:1418 418.36865:82 428.35272:81 431.17291:428 432.22366:661	[M-H]-			0.21696	1.1173	0.018194	-0.2722	0.66023	0.098003	0.48253	-0.19671	Flavonoid-like	Flavonoid-7-O-glycosides	Flavonoid O-glycosides	Flavonoid-7-O-glycosides	Puddumin A	Sakuranin	Isosakuranin	HMDB=HMDB0033741,KNApSAcK=C00008402,FooDB=FDB011869,LipidMAPS=LMPK12140538	KNApSAcK=C00008219,ChEBI=CHEBI:81054,FooDB=FDB005846,LipidMAPS=LMPK12140564,PlantCyc=CPD-13510,UNPD=UNPD95870	HMDB=HMDB0029481,KNApSAcK=C00008222;C00008435;C00029319,FooDB=FDB000611;FDB020647,LipidMAPS=LMPK12140336;LMPK12140340,UNPD=UNPD19314	C22H24O10	C22H24O10	C22H24O10	7.7149	7.7149	7.7105
Positive	Polar	448.977	14.97	186.94879:53 202.91391:338 268.80392:355 284.89865:7919 351.15454:103 366.69034:2032	[M+H]+			0.3625	5.0858	0.36302	-7.1844	0.36696	-7.1002	0.95352	0.12601	No annotation
Positive	Polar	448.978	14.27	186.89206:311 202.82053:2854 222.93826:74 267.3887:50 268.91815:1314 284.8172:29089 285.42728:96 318.93353:85 350.9787:394 366.75424:5946 405.97574:132 431.00601:149	[M+H]+			0.11776	11.742	0.92094	-0.10862	0.88556	-0.16343	0.012077	-0.24355	No annotation
Positive	Polar	448.979	14.55	186.92435:63 202.88509:723 269.03546:232 284.81006:9068 308.87149:58 350.97971:63 366.78027:1598	[M+H]+			0.31675	-0.2187	0.58897	-0.12673	0.59873	-0.13515	0.68459	0.26225	No annotation
Negative	Polar	449.15	5.11	149.04581:56 181.0358:66 242.87726:2155 285.04578:409 355.22272:2779 385.17447:18461 418.79129:223 431.15268:1021	[M-H]-							0.3739	9.1106			Flavonoid-like	Flavonoid O-glycosides	Iridoid O-glycosides	Flavonoid O-glycosides	Auriculoside	Agnuside	4-Methoxyphlorizin;2',4',6'-Trihydroxy-4-methoxydihydrochalcone 2'-O-glucoside	KNApSAcK=C00008764,ChEBI=CHEBI:2929,LipidMAPS=LMPK12020249,UNPD=UNPD122219;UNPD83827;UNPD93331	ChEBI=CHEBI:2515,UNPD=UNPD79515	KNApSAcK=C00014631,LipidMAPS=LMPK12120526,UNPD=UNPD68493	C22H26O10	C22H26O10	C22H26O10	7.9828	7.6372	7.5581
Negative	Polar	449.174	5.56	253.32169:56	[M-H]-			0.83781	-0.12025	0.77272	-0.20014					No annotation
Negative	Non-polar	450.262	4.33	78.95761:251 96.95918:492 96.97279:492 99.92484:85 114.99318:1 140.01245:149 146.96127:11 152.99426:1195 182.92207:53 183.01126:51 196.03996:515 214.04936:118 241.01057:311 253.21698:35 254.22011:170 311.16913:65 315.05566:134 389.20709:155 389.22763:155 407.21188:131 450.26263:1524	[M-H]-			0.17936	0.28706	0.27493	-0.34243	0.14036	-0.32755	0.031798	-0.29522	Phospholipid	1-acyl-sn-glycero-3-phosphoethanolamines	2-acyl-sn-glycero-3-phosphoethanolamines	1-alkyl,2-acetylglycero-3-phosphocholines	LysoPE(16:1(9Z)/0:0)	LysoPE(0:0/16:1(9Z))	PC(O-11:1(10E)/2:0)	HMDB=HMDB0011504,YMDB=YMDB01201,FooDB=FDB028220,BMDB=BMDB11504,LipidMAPS=LMGP02050010	HMDB=HMDB0011474,FooDB=FDB028190,BMDB=BMDB11474,LipidMAPS=LMGP02050037	LipidMAPS=LMGP01020146	C21H42NO7P	C21H42NO7P	C21H42NO7P	8.5945	8.5845	7.9687
Negative	Polar	450.263	7.45	140.12833:81 152.9155:111 196.12018:1578 214.01398:1143 225.30432:67 253.17999:65892 253.84595:64 335.36353:51 339.15274:65 388.96542:407 419.15833:52 432.04501:64	[M-H]-			0.011364	0.53218	0.2841	-0.26148	0.49691	-0.20177	0.0033251	-0.37773	Phospholipid	2-acyl-sn-glycero-3-phosphoethanolamines	1-acyl-sn-glycero-3-phosphoethanolamines	1-alkyl,2-acetylglycero-3-phosphocholines	LysoPE(0:0/16:1(9Z))	LysoPE(16:1(9Z)/0:0)	PC(O-11:1(10E)/2:0)	HMDB=HMDB0011474,FooDB=FDB028190,BMDB=BMDB11474,LipidMAPS=LMGP02050037	HMDB=HMDB0011504,YMDB=YMDB01201,FooDB=FDB028220,BMDB=BMDB11504,LipidMAPS=LMGP02050010	LipidMAPS=LMGP01020146	C21H42NO7P	C21H42NO7P	C21H42NO7P	8.0692	8.0658	7.6317
Negative	Polar	450.263	13.84	153.08157:50 196.00043:268 214.17123:259 253.27658:17906 254.21161:85 282.25089:75 335.15112:60 432.2486:71	[M-H]-			0.3734	0.2475	0.26316	-0.26393	0.63167	-0.17217	0.34115	-0.21595	Phospholipid	2-acyl-sn-glycero-3-phosphoethanolamines	1-acyl-sn-glycero-3-phosphoethanolamines	1-alkyl,2-acetylglycero-3-phosphocholines	LysoPE(0:0/16:1(9Z))	LysoPE(16:1(9Z)/0:0)	PC(O-11:1(10E)/2:0)	HMDB=HMDB0011474,FooDB=FDB028190,BMDB=BMDB11474,LipidMAPS=LMGP02050037	HMDB=HMDB0011504,YMDB=YMDB01201,FooDB=FDB028220,BMDB=BMDB11504,LipidMAPS=LMGP02050010	LipidMAPS=LMGP01020146	C21H42NO7P	C21H42NO7P	C21H42NO7P	8.0175	8.014	7.5457
Negative	Non-polar	450.921	8	59.01334:827 92.92715:173 94.92577:109 98.04321:45 104.95004:56 116.97255:762 118.93093:714 118.96947:714 120.92661:222 126.99805:285 127.00373:285 132.94579:5816 133.94609:160 134.94312:2111 136.94206:122 137.99672:149 140.00757:207 141.01581:2558 142.01875:148 142.97441:1604 143.02127:1609 143.98154:68 144.97281:121 156.98965:15333 157.99254:636 158.9892:1254 158.99683:1254 171.09959:93 181.986…	[M-H]-			0.083395	0.37893	0.25847	0.46456	0.57095	0.23252	0.0062022	0.55358	No annotation
Positive	Non-polar	452.278	4.34	51.33679:53 57.06787:113 60.08257:306 67.05544:372 69.07066:765 70.06622:484 71.05167:70 71.08696:163 72.89256:54 75.01051:60 79.05356:255 81.07104:633 83.08507:461 84.53122:50 85.06517:56 85.09977:91 86.09705:3677 87.09863:165 88.03922:338 88.07514:1130 91.05326:183 91.05907:68 93.06988:291 94.07695:51 95.08618:906 96.08954:62 97.06718:115 97.10115:471 97.95084:51 98.06611:96 98.10671:81 98.9598…	[M+H]+			0.13085	0.32671	0.18412	-0.49903	0.25094	-0.28618	0.049655	-0.33325	Phospholipid	2-acyl-sn-glycero-3-phosphoethanolamines	1-acyl-sn-glycero-3-phosphoethanolamines	Isoindoles	LysoPE(0:0/16:1(9Z))	LysoPE(16:1(9Z)/0:0)	Cytochalasin Opho	HMDB=HMDB0011474,FooDB=FDB028190,BMDB=BMDB11474,LipidMAPS=LMGP02050037	HMDB=HMDB0011504,YMDB=YMDB01201,FooDB=FDB028220,BMDB=BMDB11504,LipidMAPS=LMGP02050010	HMDB=HMDB0035366,KNApSAcK=C00011340,FooDB=FDB014039,UNPD=UNPD37534	C21H42NO7P	C21H42NO7P	C28H37NO4	7.9032	7.8915	7.5902
Negative	Non-polar	452.278	4.69	78.95994:69 96.9598:174 106.04023:66 112.98153:649 112.98621:649 116.92574:148 139.90576:66 140.01419:69 146.93799:11 146.95985:11 180.97311:57 185.00645:80 185.01744:80 196.03923:330 214.04437:41 224.06859:197 248.96158:234 253.21538:117 255.23376:4792 256.23529:764 257.23972:85 309.17413:355 310.17703:81 316.94519:58 379.1579:11 452.27621:755 452.29486:209	[M-H]-			0.84738	0.16108	0.099881	1.1169	0.84275	-0.17503	0.34528	0.55668	Phospholipid	1-acyl-sn-glycero-3-phosphoethanolamines	2-acyl-sn-glycero-3-phosphoethanolamines	1-acyl-sn-glycero-3-phosphocholines	LysoPE(16:0/0:0)	LysoPE(0:0/16:0)	PC(13:0/0:0)	HMDB=HMDB0011503,ChEBI=CHEBI:73004;CHEBI:73134,SMPDB=PW_C007100,YMDB=YMDB01197,FooDB=FDB028219,BMDB=BMDB11503,LipidMAPS=LMGP02050002,Feces=HMDB0011503	HMDB=HMDB0011473,ChEBI=CHEBI:131743;CHEBI:132926,FooDB=FDB028189,BMDB=BMDB11473,LipidMAPS=LMGP02050036	LipidMAPS=LMGP01050001	C21H44NO7P	C21H44NO7P	C21H44NO7P	8.7746	8.7549	7.8828
Positive	Non-polar	453.168	3.96	69.03368:258 77.03959:226 78.04485:67 79.05355:275 81.03503:193 81.06802:193 83.05081:247 84.91192:177 85.02969:177 85.09888:177 86.03503:69 86.06203:69 86.97401:73 87.04541:72 90.96736:2433 91.03531:2437 91.05429:2437 92.0607:173 93.07065:97 95.05107:176 97.028:42 98.97737:230 98.98669:229 99.04377:226 103.04472:428 103.05527:428 104.06249:238 104.10478:238 104.99152:960 105.07011:961 107.08565:…	[M+H]+			0.49857	-0.070374	0.44762	0.14533	0.21915	1.7942	0.059785	0.93796	Steroid	Sulfated steroids	Linear diarylheptanoids	Linear diarylheptanoids	5alpha-Androstan-3alpha,17beta-diol disulfate	Chamuvaritin;1-[1,3-Dihydroxy-4-[(2-hydroxyphenyl)methyl]-9H-xanthen-2-yl]-3-phenyl-1-propanone	Isochamuvaritin	HMDB=HMDB0094682,ChEBI=CHEBI:133101;CHEBI:133102;CHEBI:133112;CHEBI:133113;CHEBI:133115;CHEBI:133116,Feces=HMDB0094682	KNApSAcK=C00007966,LipidMAPS=LMPK12120473,UNPD=UNPD4179	KNApSAcK=C00031894,ChEBI=CHEBI:66092,UNPD=UNPD52363	C19H32O8S2	C29H24O5	C29H24O5	7.7435	7.5481	7.5481
Positive	Non-polar	454.293	4.71	52.15947:58 55.05477:66 57.07191:73 60.08117:153 69.07195:157 71.07417:60 71.08674:321 79.03293:59 79.05389:52 81.07172:521 83.08708:383 84.08327:59 84.08996:62 85.10302:469 86.09759:2195 87.10299:72 88.02694:53 89.0628:98 90.97681:68 91.05673:84 93.07225:107 95.08666:611 97.06439:146 97.07564:103 97.10274:354 98.10471:58 98.96281:90 98.98717:102 104.10823:12485 105.10812:321 105.11337:355 106.11…	[M+H]+			0.13754	0.33376	0.16885	-0.45281	0.55404	-0.1354	0.96327	-0.010742	Phospholipid	1-acyl-sn-glycero-3-phosphoethanolamines	2-acyl-sn-glycero-3-phosphoethanolamines	1-acyl-sn-glycero-3-phosphocholines	LysoPE(16:0/0:0)	LysoPE(0:0/16:0)	PC(13:0/0:0)	HMDB=HMDB0011503,ChEBI=CHEBI:73004;CHEBI:73134,SMPDB=PW_C007100,YMDB=YMDB01197,FooDB=FDB028219,BMDB=BMDB11503,LipidMAPS=LMGP02050002,Feces=HMDB0011503	HMDB=HMDB0011473,ChEBI=CHEBI:131743;CHEBI:132926,FooDB=FDB028189,BMDB=BMDB11473,LipidMAPS=LMGP02050036	LipidMAPS=LMGP01050001	C21H44NO7P	C21H44NO7P	C21H44NO7P	8.4234	8.4189	7.672
Negative	Non-polar	457.225	6.14	83.04671:55 98.93702:77 99.92345:348 100.93203:1573 101.93415:205 102.95711:86 112.92816:1640 112.98463:1641 113.9873:74 115.9203:328 116.92867:601 117.92833:92 119.04902:43 146.96878:51 151.99564:39 155.94652:116 155.95453:115 157.96469:143 172.94543:108 180.97121:109 183.01131:202 196.02057:52 196.03668:49 197.0229:21 197.95929:51 198.02785:55 206.89729:48 241.01056:86 241.2117:54 248.95963:970…	[M-H]-			0.079658	-4.7057	0.47758	0.50997	0.93135	0.076121	0.62158	0.18849	Fatty acid	Medium-chain fatty acids	Fatty alcohols	Coumarins and derivatives	(-)-Fumagillin;Amebacilin;Fugillin;Fumadil B;Fumagillin;Fumagillin DCH;Fumidil	Hydroxystrobilurin D	5,6-dihydroxy-1,1,4a,6-tetramethyl-5-{[(2-oxo-2H-chromen-7-yl)oxy]methyl}-decahydronaphthalen-2-yl acetate	KNApSAcK=C00003133,ChEBI=CHEBI:48635,T3DB=T3D3760,LipidMAPS=LMPR0103060003,UNPD=UNPD64161;UNPD87863;UNPD99219	HMDB=HMDB0034760,FooDB=FDB013307	HMDB=HMDB0134772	C26H34O7	C26H34O7	C26H34O7	7.7009	7.3293	7.3171
Negative	Polar	459.202	5.58	441.34433:50	[M-H]-			0.4421	-0.21995	0.045921	-0.16792					Other	Gluco/mineralocorticoids, progestogins and derivatives	Gluco/mineralocorticoids, progestogins and derivatives	Aryltetralin lignans	17,21-Dihydroxypregn-4-ene-3,11,20-trione 21-(hydrogensuccinate)	prednisolone succinate	brugunin A	ChEBI=CHEBI:79929	ChEBI=CHEBI:135745	ChEBI=CHEBI:67763	C25H32O8	C25H32O8	C25H32O8	8.0273	8.0252	8.0212
Negative	Polar	459.209	7.5	152.15404:124 180.84613:93 197.08112:147 208.91705:60 213.08176:297 236.17816:137 237.07474:168 238.20213:167 270.09283:347 280.24356:482 298.241:73 312.07855:5306 369.13:323 380.72208:74 381.34509:79 397.0733:111 410.84091:269 415.15952:92 426.82486:118 427.47894:81 429.25607:824 441.21182:1298 443.77383:56	[M-H]-			0.79711	-0.52721	0.31239	1.0773	0.41467	-0.86246	0.63696	0.50943	Organic acid	Tricarboxylic acids and derivatives	Benzodioxoles	Gluco/mineralocorticoids, progestogins and derivatives	Athrolide C, (rel)-	2-[(3R,6aR,8R,10aR)-1-(1,3-benzodioxole-5-carbonyl)-3-hydroxy-3,4,6,6a,8,9,10,10a-octahydro-2H-pyrano[2,3-c][1,5]oxazocin-8-yl]-N-cyclopentylacetamide	17,21-Dihydroxypregn-4-ene-3,11,20-trione 21-(hydrogensuccinate)	ChEBI=CHEBI:69660,UNPD=UNPD203974	ChEBI=CHEBI:97570;CHEBI:97904;CHEBI:98736;CHEBI:100297;CHEBI:102245	ChEBI=CHEBI:79929	C25H32O8	C24H32N2O7	C25H32O8	7.1578	7.1494	7.1221
Negative	Polar	459.289	11.63	152.93115:250 186.30392:56 253.284:174 279.13315:108 281.29501:5604 282.21609:238 327.24921:1300 373.20773:212	[M-H]-			0.83431	0.20229	0.14009	-0.55997	0.54587	-0.21182	0.6274	-0.54387	Other	Menaquinones	Menaquinones	Alkyl aryl ethers	2,3-epoxymenatetrenone	omega-hydroxymenaquinone-4	1-[(2S,3S)-2-[[cyclopropylmethyl(methyl)amino]methyl]-5-[(2S)-1-hydroxypropan-2-yl]-3-methyl-6-oxo-2,3,4,7-tetrahydro-1,5-benzoxazonin-9-yl]-3-propan-2-ylurea	ChEBI=CHEBI:90152,PubChem=10434409	ChEBI=CHEBI:78278	ChEBI=CHEBI:126525;CHEBI:127522;CHEBI:129229;CHEBI:129652;CHEBI:129951;CHEBI:130590;CHEBI:130612;CHEBI:130893	C31H40O3	C31H40O3	C25H40N4O4	6.8926	6.7968	6.7751
Positive	Non-polar	460.27	3.98	58.07182:50 64.4406:54 69.03331:257 69.071:141 71.62392:50 72.93774:65 77.0406:219 79.05328:198 81.06837:64 83.04855:81 83.05327:77 83.08683:58 85.03128:66 86.09394:65 89.10165:54 91.05524:1802 92.05746:105 93.06937:146 95.08391:233 97.10164:93 98.96312:161 98.97655:50 100.07497:76 100.95806:132 103.05419:110 104.0645:140 105.06963:621 107.08559:1310 108.0896:129 110.97553:53 111.04432:56 113.962…	[M+H]+			0.045099	0.26827	0.46957	0.2737	0.17945	2.0845	0.11822	0.83782	Terpenoid	Sesquiterpenoids	Aromatic monoterpenoids	Indoles and derivatives	sch 213766	Militarinone A;(-)-Militarinone A	4-(2,3-dihydroindol-1-yl)-N-[3-(N-ethyl-3-methylanilino)propyl]-3-(1-imidazolyl)-4-oxobutanamide	ChEBI=CHEBI:66178	KNApSAcK=C00044933,ChEBI=CHEBI:31850,UNPD=UNPD16881	ChEBI=CHEBI:119925	C26H37NO6	C26H37NO6	C27H33N5O2	7.1424	7.0635	6.801
Negative	Polar	460.297	11.66	152.94688:116 253.11115:929 254.25732:79 255.43784:84 279.20908:107 281.24469:3496 282.23145:1256 283.38623:878 284.21942:61 308.45874:58 311.27783:554 312.8515:101 327.41431:576 328.34531:811 341.6524:77 342.3335:253 373.27872:223 389.20972:259 447.05161:127 447.83841:105	[M-H]-			0.86282	-0.13415	0.088711	-0.81705	0.28073	-0.38892	0.50166	-0.80143	Other	Macrolide lactams	Alpha amino acids and derivatives		PF 1163B	Echinuline;Echinulin		KNApSAcK=C00015470;C00028822,ChEBI=CHEBI:66741,UNPD=UNPD62783	KNApSAcK=C00011281,ChEBI=CHEBI:68193,UNPD=UNPD148536;UNPD17838;UNPD44557		C27H43NO5	C29H39N3O2		7.2202	6.8189
Positive	Polar	464.953	14.56	218.90671:91 300.82693:778 366.5451:76 382.55634:190	[M+H]+			0.1638	-0.46062	0.029029	-0.45789	0.25343	-0.35786	0.89773	0.098113	No annotation
Negative	Polar	465.305	4.36	213.61688:57 447.08997:115	[M-H]-			0.67723	-0.29782	0.0595	-0.3111	0.46118	-0.20462	0.38397	-0.35509	Phospholipid	1-acylglycerol-3-phosphates	Cholesterols and derivatives	1-acylglycerol-3-phosphates	1-eicosanoyl-glycero-3-phosphate	Cholesterol sulfate	LysoPA(i-20:0/0:0)	HMDB=HMDB0062315,ChEBI=CHEBI:74583;CHEBI:74939,LipidMAPS=LMGP10050018	HMDB=HMDB0000653,ChEBI=CHEBI:41321;CHEBI:136579,DrugBank=DB01990,FooDB=FDB022164,BMDB=BMDB00653,LipidMAPS=LMST05020016,Serum=HMDB0000653,PubChem=65076,UNPD=UNPD63154;UNPD74316	HMDB=HMDB0114767	C23H47O7P	C27H46O4S	C23H47O7P	6.0516	5.866	5.2183
Positive	Non-polar	468.309	4.21	55.05564:59 57.07361:52 60.08181:73 67.05411:161 69.0698:96 71.08958:71 71.94231:53 77.03767:114 79.05251:92 81.06982:87 83.08614:236 84.08546:137 85.10352:62 86.09679:1758 87.10316:96 90.97736:92 93.06957:62 95.08436:172 95.08927:346 96.09041:182 97.10265:191 98.96053:76 98.98642:104 102.09338:72 104.10767:7195 105.07125:75 105.11067:624 107.08701:188 109.10081:52 110.0657:95 113.70044:67 117.07…	[M+H]+			0.068133	0.47045	0.10054	-0.51135	0.19611	-0.30703	0.013052	-0.44889	Phospholipid	1-acyl-sn-glycero-3-phosphocholines	1-acyl-sn-glycero-3-phosphoethanolamines	2-acyl-sn-glycero-3-phosphocholines	LysoPC(14:0)	1-Heptadecanoylglycerophosphoethanolamine	2-tetradecanoyl-sn-glycero-3-phosphocholine	HMDB=HMDB0010379,ChEBI=CHEBI:64489,SMPDB=PW_C006388,YMDB=YMDB01175,FooDB=FDB027530,BMDB=BMDB10379,LipidMAPS=LMGP01050012,Saliva=HMDB0010379,Serum=HMDB0010379,UNPD=UNPD67678	HMDB=HMDB0061691,ChEBI=CHEBI:84490;CHEBI:85409,LipidMAPS=LMGP02050030	ChEBI=CHEBI:131738,LipidMAPS=LMGP01050073	C22H46NO7P	C22H46NO7P	C22H46NO7P	8.7199	8.6815	8.3153
Negative	Polar	469.235	18.53	237.18317:51	[M-H]-			0.086202	-0.6319	0.88385	-0.051887	0.40941	0.27506	0.72455	0.1654	Phospholipid	1-acylglycerol-3-phosphates	Fatty acyl glycosides of mono- and disaccharides		1-(18-mercaptooctadecanoyl)-sn-glycerol 3-phosphate	(R)-1-O-[b-D-Glucopyranosyl-(1->6)-b-D-glucopyranoside]-1,3-octanediol		ChEBI=CHEBI:62835,LipidMAPS=LMGP10050040	HMDB=HMDB0032799,FooDB=FDB010771,UNPD=UNPD190360		C21H43O7PS	C20H38O12		7.7148	7.4824
Negative	Polar	472.167	18.85	290.15134:1322 411.61731:83	[M-H]-		yes	0.048227	-1.5856	0.27947	0.74512	0.4973	1.0298	0.31886	1.3075	Other	Tetrahydrofolic acids	Tetrahydrofolic acids	Glutamic acid and derivatives	10-Formyltetrahydrofolate	Folinic acid	5-hydroxymethyl-5,6-dihydrofolic acid	HMDB=HMDB0000972,KNApSAcK=C00007251,ChEBI=CHEBI:15637;CHEBI:57454,SMPDB=PW_C000774,YMDB=YMDB00080;YMDB00517,FooDB=FDB022345;FDB030256,BMDB=BMDB00972,ECMDB=ECMDB00972,PubChem=46878370;6326742;122347;10,PlantCyc=10-FORMYL-THF	HMDB=HMDB0001562;HMDB0002140;HMDB0062757,ChEBI=CHEBI:15640;CHEBI:57457;CHEBI:63606;CHEBI:65340,DrugBank=DB00650;DB03256,SMPDB=PW_C001199,YMDB=YMDB00298;YMDB00516,T3DB=T3D2849,FooDB=FDB022689;FDB022864;FDB030567,STOFF=STOFF_2687;STOFF_4054,BMDB=BMDB01562;BMDB02140,ECMDB=ECMDB01562,Serum=HMDB0001562,PubChem=6560146;149436;143,PlantCyc=5-FORMYL-THF,UNPD=UNPD84575;UNPD96880	ChEBI=CHEBI:45981,DrugBank=DB02800	C20H23N7O7	C20H23N7O7	C20H23N7O7	6.401	6.401	5.9902
Negative	Polar	473.219	5.57	253.38708:81 457.27887:195	[M-H]-			0.38854	-0.16375	0.034106	-0.17545	0.3739	7.463	0.52188	0.88208	Other	Gluco/mineralocorticoids, progestogins and derivatives	Xanthenes	Alkyl-phenylketones	methylprednisolone succinate	Austalide B	Agrimophol	ChEBI=CHEBI:135765,STOFF=STOFF_9455	HMDB=HMDB0030004,FooDB=FDB001294,UNPD=UNPD97249	KNApSAcK=C00002688,ChEBI=CHEBI:2518,UNPD=UNPD30008;UNPD66989	C26H34O8	C26H34O8	C26H34O8	6.53	6.4408	6.0258
Negative	Polar	473.283	4.3	190.09654:58 205.25537:2849 206.11775:297 210.97845:61 251.01962:66 267.18558:770 401.21646:186 415.24277:60 416.17789:122 442.04007:55 443.24374:653 444.45987:99 457.29376:6539 458.31482:2404 459.46262:269	[M-H]-			0.010776	0.55115	0.19052	-0.27886	0.54854	-0.18721	0.70584	-0.083958	Other	Naphthopyrans	Scalarane sesterterpenoids	Scalarane sesterterpenoids	candelalide B	rel-(3R,4R,5aS,5bR,7aS,11aS,11bR,13R,13aS)-3-hydroxy-4-methoxy-5b,8,8,11a,13a-pentamethyl-1-oxo-1,3,4,5,5a,5b,6,7,7a,8,9,10,11,11a,11b,12,13,13a-octadecahydrochryseno[2,1-c]furan-13-yl acetate	12-O-acetyl-16-O-methylhyrtiolide	ChEBI=CHEBI:65572,UNPD=UNPD18502	ChEBI=CHEBI:68045,UNPD=UNPD172955;UNPD177399	ChEBI=CHEBI:68039,UNPD=UNPD99676	C28H42O6	C28H42O6	C28H42O6	7.5327	7.4015	7.4008
Negative	Non-polar	473.305	4.67	79.95348:94 79.95845:63 89.02433:55 96.95978:542 99.92507:269 100.93002:61 104.92796:52 109.0046:121 112.98458:597 112.9912:210 116.92834:409 116.93335:193 119.04185:56 119.05437:99 129.96722:71 138.90997:221 138.91628:115 144.92479:132 146.96266:98 152.99658:706 155.98508:51 180.96883:200 183.01224:971 184.01877:157 185.00462:76 197.0242:60 197.03438:92 206.90263:91 209.07532:51 222.99931:71 227…	[M-H]-			0.031793	-0.92406	0.051439	-0.42246	0.56721	0.064685	0.72749	-0.10928	Other	Vitamin D and derivatives			1alpha-hydroxy-23-[3-(1-hydroxy-1-methylethyl)phenyl]-22,22,23,23-tetradehydro-24,25,26,27-tetranorvitamin D3 / 1alpha-hydroxy-23-[3-(1-hydroxy-1-methylethyl)phenyl]-22,22,23,23-tetradehydro-24,25,26,27-tetranorcholecalciferol			LipidMAPS=LMST03020510			C32H42O3			6.879
Negative	Polar	473.305	5.09	219.11168:96 237.14481:85 253.16016:16094 253.77301:99 361.30734:114 415.26004:73 457.41782:258	[M-H]-			0.088026	-0.91795	0.027005	-0.69676	0.90654	0.039962	0.95555	-0.017795	Other	N-arylamides	Dialkylarylamines		N-[(2R,3S)-2-[[cyclopropylmethyl(methyl)amino]methyl]-5-[(2S)-1-hydroxypropan-2-yl]-3-methyl-6-oxo-3,4-dihydro-2H-1,5-benzoxazocin-8-yl]-4-(dimethylamino)butanamide	3-cyclohexyl-1-[[(2S,3R)-9-(dimethylamino)-5-[(2S)-1-hydroxypropan-2-yl]-3-methyl-6-oxo-2,3,4,7-tetrahydro-1,5-benzoxazonin-2-yl]methyl]-1-methylurea		ChEBI=CHEBI:123848	ChEBI=CHEBI:103733;CHEBI:108808;CHEBI:111663;CHEBI:111816;CHEBI:113751;CHEBI:113780;CHEBI:123671;CHEBI:124837		C26H42N4O4	C26H42N4O4		6.9686	6.7643
Positive	Non-polar	475.32	4.67	67.05524:91 69.07156:109 77.04178:65 77.95029:136 81.07087:86 84.95992:58 85.10096:94 86.0971:226 90.97691:139 91.05176:82 93.07016:148 95.08739:287 97.09892:54 97.10358:177 98.96411:61 100.95951:60 102.035:54 104.10815:323 105.06733:63 111.51891:55 112.09895:166 112.10665:93 116.05286:76 119.08626:88 120.9666:53 121.10056:101 125.00076:146 126.05493:64 127.05528:57 128.95795:50 131.11856:226 134…	[M+H]+			0.067204	-0.71899	0.10121	-0.49798	0.91501	0.020605	0.58684	-0.16992	Other	Vitamin D and derivatives	N-arylamides	Dialkylarylamines	1alpha-hydroxy-23-[3-(1-hydroxy-1-methylethyl)phenyl]-22,22,23,23-tetradehydro-24,25,26,27-tetranorvitamin D3 / 1alpha-hydroxy-23-[3-(1-hydroxy-1-methylethyl)phenyl]-22,22,23,23-tetradehydro-24,25,26,27-tetranorcholecalciferol	N-[(2R,3S)-2-[[cyclopropylmethyl(methyl)amino]methyl]-5-[(2S)-1-hydroxypropan-2-yl]-3-methyl-6-oxo-3,4-dihydro-2H-1,5-benzoxazocin-8-yl]-4-(dimethylamino)butanamide	3-cyclohexyl-1-[[(2S,3R)-9-(dimethylamino)-5-[(2S)-1-hydroxypropan-2-yl]-3-methyl-6-oxo-2,3,4,7-tetrahydro-1,5-benzoxazonin-2-yl]methyl]-1-methylurea	LipidMAPS=LMST03020510	ChEBI=CHEBI:123848	ChEBI=CHEBI:103733;CHEBI:108808;CHEBI:111663;CHEBI:111816;CHEBI:113751;CHEBI:113780;CHEBI:123671;CHEBI:124837	C32H42O3	C26H42N4O4	C26H42N4O4	7.0951	6.9284	6.9125
Negative	Non-polar	475.321	5.09	96.95926:665 98.95747:67 100.92867:33 116.92079:90 116.92896:90 129.97726:45 138.9102:69 185.00887:29 192.92575:68 192.93387:68 206.89308:2 206.90408:2 225.05495:66 225.06563:66 225.18369:61 255.23189:1225 255.24094:1225 256.23599:164 265.14587:44 292.99835:383 293.17886:400 295.15384:91 297.15308:77 297.16357:77 311.16653:39 311.1839:39 312.17245:37 316.94833:12 316.9715:7 326.18781:133 327.1775…	[M-H]-			0.085012	-0.82578	0.088142	-0.52679	0.61477	0.1484	0.98056	0.0078946	Other	Vitamin D and derivatives	Vitamin D and derivatives	Vitamin D and derivatives	(20S)-1alpha,25-dihydroxy-20-phenyl-16,17-didehydro-21-norvitamin D3 / (20S)-1alpha,25-dihydroxy-20-phenyl-16,17-didehydro-21-norcholecalciferol	1alpha,25-dihydroxy-24a,24b,24c-trihomo-22-thiavitamin D3 / 1alpha,25-dihydroxy-24a,24b,24c-trihomo-22-thiacholecalciferol	1alpha,25-dihydroxy-24a-homo-26,27-dimethyl-22-thiavitamin D3 / 1alpha,25-dihydroxy-24a-homo-26,27-dimethyl-22-thiacholecalciferol	LipidMAPS=LMST03020582;LMST03020585	LipidMAPS=LMST03020425;LMST03020426	LipidMAPS=LMST03020423;LMST03020424	C32H44O3	C29H48O3S	C29H48O3S	7.1966	6.9451	6.9355
Negative	Polar	477.731	5.58	388.48734:54	[M-H]-			0.75614	-0.13133	0.75669	-0.090444					No annotation
Negative	Non-polar	478.293	4.35	78.95748:302 100.93551:90 102.94426:59 102.95049:59 112.98508:2231 114.93243:1 116.92853:951 117.9245:145 117.93172:145 129.97684:103 140.01448:35 144.92455:99 168.04164:208 174.978:17 180.97188:313 184.00977:60 184.02205:60 184.91725:155 224.06792:788 242.08107:172 242.08975:172 248.96098:292 253.21663:13401 254.2204:1855 255.22752:204 256.22464:62 265.14606:53 266.15472:191 311.16843:92 316.949…	[M-H]-			0.048713	0.44279	0.12063	-0.21354	0.21586	-0.31447	0.0092018	-0.46136	Phospholipid	2-acyl-sn-glycero-3-phosphoethanolamines	1-acyl-sn-glycero-3-phosphoethanolamines	2-acyl-sn-glycero-3-phosphoethanolamines	LysoPE(0:0/18:1(9Z))	LysoPE(18:1(9Z)/0:0)	LysoPE(0:0/18:1(11Z))	HMDB=HMDB0011476,ChEBI=CHEBI:76088;CHEBI:76231,FooDB=FDB028192,BMDB=BMDB11476,LipidMAPS=LMGP02050040	HMDB=HMDB0011506,ChEBI=CHEBI:60287;CHEBI:74971;CHEBI:75168,YMDB=YMDB01207,FooDB=FDB028222,BMDB=BMDB11506,LipidMAPS=LMGP02050004,Feces=HMDB0011506,PubChem=58177709	HMDB=HMDB0011475,FooDB=FDB028191,BMDB=BMDB11475,LipidMAPS=LMGP02050039	C23H46NO7P	C23H46NO7P	C23H46NO7P	8.5284	8.5052	8.1117
Negative	Non-polar	478.293	4.84	78.95864:163 99.92343:40 116.92686:193 119.04937:60 119.05454:60 140.0106:165 144.92432:73 168.0423:46 174.95233:13 180.97412:53 184.009:170 184.01767:170 184.99542:130 185.0166:134 196.03838:509 214.04919:103 224.06604:141 224.07812:141 281.2485:8283 282.25208:1597 283.2597:191 297.15198:22 297.16425:22 311.16953:120 312.16803:50 379.14737:41 379.17001:44 478.29639:1702	[M-H]-			0.32531	0.20044	0.22073	-0.32185	0.35568	-0.1861	0.27563	-0.18976	Phospholipid	1-acyl-sn-glycero-3-phosphoethanolamines	2-acyl-sn-glycero-3-phosphoethanolamines	1-acyl-sn-glycero-3-phosphoethanolamines	LysoPE(18:1(9Z)/0:0)	LysoPE(0:0/18:1(9Z))	LysoPE(18:1(11Z)/0:0)	HMDB=HMDB0011506,ChEBI=CHEBI:60287;CHEBI:74971;CHEBI:75168,YMDB=YMDB01207,FooDB=FDB028222,BMDB=BMDB11506,LipidMAPS=LMGP02050004,Feces=HMDB0011506,PubChem=58177709	HMDB=HMDB0011476,ChEBI=CHEBI:76088;CHEBI:76231,FooDB=FDB028192,BMDB=BMDB11476,LipidMAPS=LMGP02050040	HMDB=HMDB0011505,FooDB=FDB028221,BMDB=BMDB11505,LipidMAPS=LMGP02050064	C23H46NO7P	C23H46NO7P	C23H46NO7P	8.7235	8.7033	8.3068
Negative	Non-polar	478.293	4.74	78.95997:82 99.92439:28 99.93088:28 102.93266:32 102.95831:32 116.92687:401 140.01265:121 168.03627:18 168.04529:9 184.01706:83 185.00739:32 185.02115:32 196.03618:142 214.04314:73 214.0549:74 242.0811:51 249.96233:42 256.2366:264 257.23975:60 265.14215:110 274.89005:116 281.24817:2398 282.25089:614 283.25323:80 283.26257:80 309.17145:78 311.16977:759 312.17444:46 313.17767:71 325.18213:85 325.19…	[M-H]-			0.41523	0.16509	0.28658	-0.2625	0.48405	-0.12613	0.10579	-0.24904	Phospholipid	2-acyl-sn-glycero-3-phosphoethanolamines	1-acyl-sn-glycero-3-phosphoethanolamines	2-acyl-sn-glycero-3-phosphoethanolamines	LysoPE(0:0/18:1(9Z))	LysoPE(18:1(9Z)/0:0)	LysoPE(0:0/18:1(11Z))	HMDB=HMDB0011476,ChEBI=CHEBI:76088;CHEBI:76231,FooDB=FDB028192,BMDB=BMDB11476,LipidMAPS=LMGP02050040	HMDB=HMDB0011506,ChEBI=CHEBI:60287;CHEBI:74971;CHEBI:75168,YMDB=YMDB01207,FooDB=FDB028222,BMDB=BMDB11506,LipidMAPS=LMGP02050004,Feces=HMDB0011506,PubChem=58177709	HMDB=HMDB0011475,FooDB=FDB028191,BMDB=BMDB11475,LipidMAPS=LMGP02050039	C23H46NO7P	C23H46NO7P	C23H46NO7P	9.1012	9.0963	8.6845
Negative	Non-polar	478.294	4.8	78.95624:69 110.89931:20 152.99693:134 196.03928:74 256.76559:45 258.75974:10 281.2486:1492 282.24899:303 478.29327:271	[M-H]-			0.75474	-0.10062	0.21541	-0.45727	0.1248	-0.45691	0.2142	-0.27716	Phospholipid	2-acyl-sn-glycero-3-phosphoethanolamines	1-acyl-sn-glycero-3-phosphoethanolamines	2-acyl-sn-glycero-3-phosphoethanolamines	LysoPE(0:0/18:1(9Z))	LysoPE(18:1(9Z)/0:0)	LysoPE(0:0/18:1(11Z))	HMDB=HMDB0011476,ChEBI=CHEBI:76088;CHEBI:76231,FooDB=FDB028192,BMDB=BMDB11476,LipidMAPS=LMGP02050040	HMDB=HMDB0011506,ChEBI=CHEBI:60287;CHEBI:74971;CHEBI:75168,YMDB=YMDB01207,FooDB=FDB028222,BMDB=BMDB11506,LipidMAPS=LMGP02050004,Feces=HMDB0011506,PubChem=58177709	HMDB=HMDB0011475,FooDB=FDB028191,BMDB=BMDB11475,LipidMAPS=LMGP02050039	C23H46NO7P	C23H46NO7P	C23H46NO7P	9.1221	9.1141	8.7055
Negative	Polar	478.294	13.32	153.06903:151 196.02612:1551 214.04535:937 253.28824:71 281.19437:105494 282.21765:71 417.25919:195	[M-H]-			0.93602	-0.048348	0.28314	-0.41197	0.49653	-0.28019	0.44312	-0.29889	Phospholipid	2-acyl-sn-glycero-3-phosphoethanolamines	1-acyl-sn-glycero-3-phosphoethanolamines	2-acyl-sn-glycero-3-phosphoethanolamines	LysoPE(0:0/18:1(9Z))	LysoPE(18:1(9Z)/0:0)	LysoPE(0:0/18:1(11Z))	HMDB=HMDB0011476,ChEBI=CHEBI:76088;CHEBI:76231,FooDB=FDB028192,BMDB=BMDB11476,LipidMAPS=LMGP02050040	HMDB=HMDB0011506,ChEBI=CHEBI:60287;CHEBI:74971;CHEBI:75168,YMDB=YMDB01207,FooDB=FDB028222,BMDB=BMDB11506,LipidMAPS=LMGP02050004,Feces=HMDB0011506,PubChem=58177709	HMDB=HMDB0011475,FooDB=FDB028191,BMDB=BMDB11475,LipidMAPS=LMGP02050039	C23H46NO7P	C23H46NO7P	C23H46NO7P	8.7691	8.7656	8.3524
Negative	Polar	478.294	7.45	153.07327:83 196.04333:1074 214.14343:689 253.16278:3604 279.50275:100 281.24792:75327 282.26596:79 417.34103:96 442.09158:66 469.35593:101	[M-H]-			0.84425	0.096276	0.50396	-0.18104	0.4901	-0.18787	0.030537	-0.26214	Phospholipid	2-acyl-sn-glycero-3-phosphoethanolamines	1-acyl-sn-glycero-3-phosphoethanolamines	2-acyl-sn-glycero-3-phosphoethanolamines	LysoPE(0:0/18:1(9Z))	LysoPE(18:1(9Z)/0:0)	LysoPE(0:0/18:1(11Z))	HMDB=HMDB0011476,ChEBI=CHEBI:76088;CHEBI:76231,FooDB=FDB028192,BMDB=BMDB11476,LipidMAPS=LMGP02050040	HMDB=HMDB0011506,ChEBI=CHEBI:60287;CHEBI:74971;CHEBI:75168,YMDB=YMDB01207,FooDB=FDB028222,BMDB=BMDB11506,LipidMAPS=LMGP02050004,Feces=HMDB0011506,PubChem=58177709	HMDB=HMDB0011475,FooDB=FDB028191,BMDB=BMDB11475,LipidMAPS=LMGP02050039	C23H46NO7P	C23H46NO7P	C23H46NO7P	9.027	9.0236	8.6104
Negative	Polar	478.295	12.45	214.09235:119 253.2135:1358 281.26556:16416 281.86661:76	[M-H]-			0.92389	0.062478	0.23274	-0.41272	0.58532	-0.20997	0.96714	0.02662	Phospholipid	2-acyl-sn-glycero-3-phosphoethanolamines	1-acyl-sn-glycero-3-phosphoethanolamines	2-acyl-sn-glycero-3-phosphoethanolamines	LysoPE(0:0/18:1(9Z))	LysoPE(18:1(9Z)/0:0)	LysoPE(0:0/18:1(11Z))	HMDB=HMDB0011476,ChEBI=CHEBI:76088;CHEBI:76231,FooDB=FDB028192,BMDB=BMDB11476,LipidMAPS=LMGP02050040	HMDB=HMDB0011506,ChEBI=CHEBI:60287;CHEBI:74971;CHEBI:75168,YMDB=YMDB01207,FooDB=FDB028222,BMDB=BMDB11506,LipidMAPS=LMGP02050004,Feces=HMDB0011506,PubChem=58177709	HMDB=HMDB0011475,FooDB=FDB028191,BMDB=BMDB11475,LipidMAPS=LMGP02050039	C23H46NO7P	C23H46NO7P	C23H46NO7P	8.969	8.962	8.5523
Positive	Polar	480.303	2.25	154.97308:61 184.13687:106 265.32587:69 308.29175:117 339.30292:5162 418.95325:359 437.02151:51 462.10992:4028	[M+H]+			0.35275	-0.61364	0.056051	-0.66699	0.08238	-0.63543	0.48165	-0.37709	Phospholipid	2-acyl-sn-glycero-3-phosphoethanolamines	1-acyl-sn-glycero-3-phosphoethanolamines	2-acyl-sn-glycero-3-phosphoethanolamines	LysoPE(0:0/18:1(9Z))	LysoPE(18:1(9Z)/0:0)	LysoPE(0:0/18:1(11Z))	HMDB=HMDB0011476,ChEBI=CHEBI:76088;CHEBI:76231,FooDB=FDB028192,BMDB=BMDB11476,LipidMAPS=LMGP02050040	HMDB=HMDB0011506,ChEBI=CHEBI:60287;CHEBI:74971;CHEBI:75168,YMDB=YMDB01207,FooDB=FDB028222,BMDB=BMDB11506,LipidMAPS=LMGP02050004,Feces=HMDB0011506,PubChem=58177709	HMDB=HMDB0011475,FooDB=FDB028191,BMDB=BMDB11475,LipidMAPS=LMGP02050039	C23H46NO7P	C23H46NO7P	C23H46NO7P	7.4018	7.3948	6.9851
Positive	Non-polar	480.309	4.84	54.00943:265 55.05223:88 57.03645:53 57.07013:101 60.08207:371 62.05867:65 67.0546:388 68.02312:50 69.07133:641 70.07562:73 71.08623:160 74.14968:50 79.05543:235 81.06998:868 82.07458:65 83.04901:51 83.08599:1238 84.0801:72 85.09621:86 85.10366:156 85.66368:65 86.07934:63 86.09682:4072 87.09965:433 89.06068:104 93.05606:51 93.07027:722 95.08581:1213 97.06475:236 97.10178:706 98.10484:68 98.98561:…	[M+H]+			0.14827	0.30665	0.22929	-0.42546	0.3038	-0.24264	0.19194	-0.22884	Phospholipid	2-acyl-sn-glycero-3-phosphoethanolamines	1-acyl-sn-glycero-3-phosphoethanolamines	2-acyl-sn-glycero-3-phosphoethanolamines	LysoPE(0:0/18:1(9Z))	LysoPE(18:1(9Z)/0:0)	LysoPE(0:0/18:1(11Z))	HMDB=HMDB0011476,ChEBI=CHEBI:76088;CHEBI:76231,FooDB=FDB028192,BMDB=BMDB11476,LipidMAPS=LMGP02050040	HMDB=HMDB0011506,ChEBI=CHEBI:60287;CHEBI:74971;CHEBI:75168,YMDB=YMDB01207,FooDB=FDB028222,BMDB=BMDB11506,LipidMAPS=LMGP02050004,Feces=HMDB0011506,PubChem=58177709	HMDB=HMDB0011475,FooDB=FDB028191,BMDB=BMDB11475,LipidMAPS=LMGP02050039	C23H46NO7P	C23H46NO7P	C23H46NO7P	8.4182	8.4179	8.0016
Negative	Non-polar	480.309	5.24	96.95937:123 112.98518:272 113.02211:272 114.92906:61 116.92362:60 116.93147:60 129.97603:29 152.99393:99 157.01192:25 183.01022:106 196.03514:164 197.02821:15 201.10603:52 201.11241:52 227.19658:21 241.00806:18 248.95862:97 255.22804:35 256.23428:52 256.24384:52 274.87949:70 274.8934:69 283.26181:2151 284.26285:491 284.27951:490 285.26096:50 293.18076:49 311.16595:72 311.18814:67 325.18271:117 3…	[M-H]-			0.20402	0.33486	0.35807	-0.19537	0.82587	-0.043767	0.5693	0.1902	Phospholipid	1-acyl-sn-glycero-3-phosphoethanolamines	2-acyl-sn-glycero-3-phosphoethanolamines	1-acyl-sn-glycero-3-phosphocholines	LysoPE(18:0/0:0)	LysoPE(0:0/18:0)	LysoPC(15:0)	HMDB=HMDB0011130,ChEBI=CHEBI:75036;CHEBI:83047,YMDB=YMDB01204,FooDB=FDB027909,BMDB=BMDB11130,LipidMAPS=LMGP02050001,Feces=HMDB0011130,PubChem=9547068	HMDB=HMDB0011129,ChEBI=CHEBI:133144;CHEBI:133145,FooDB=FDB027908,BMDB=BMDB11129,LipidMAPS=LMGP02050038	HMDB=HMDB0010381,ChEBI=CHEBI:131924,FooDB=FDB027532,BMDB=BMDB10381,LipidMAPS=LMGP01050016,Serum=HMDB0010381,UNPD=UNPD24711	C23H48NO7P	C23H48NO7P	C23H48NO7P	8.9991	8.983	8.8993
Negative	Non-polar	480.309	4.73	78.95803:60 79.95633:74 112.98539:1358 117.92966:85 119.04726:103 119.05312:103 131.04515:62 170.00284:84 183.01074:959 184.91754:63 185.00458:74 206.89778:60 224.06499:456 225.05676:98 242.07841:122 248.95946:394 255.23288:4404 256.23724:810 274.88074:72 305.24701:122 309.17209:317 309.18912:317 312.16873:214 312.18283:214 316.94305:184 316.95596:186 391.22922:56 452.92291:62 453.2872:113 480.31…	[M-H]-			0.096621	0.32883	0.082049	-0.2818	0.34473	-0.17408	0.36961	-0.1574	Phospholipid	1-acyl-sn-glycero-3-phosphoethanolamines	2-acyl-sn-glycero-3-phosphoethanolamines	1-acyl-sn-glycero-3-phosphocholines	LysoPE(18:0/0:0)	LysoPE(0:0/18:0)	LysoPC(15:0)	HMDB=HMDB0011130,ChEBI=CHEBI:75036;CHEBI:83047,YMDB=YMDB01204,FooDB=FDB027909,BMDB=BMDB11130,LipidMAPS=LMGP02050001,Feces=HMDB0011130,PubChem=9547068	HMDB=HMDB0011129,ChEBI=CHEBI:133144;CHEBI:133145,FooDB=FDB027908,BMDB=BMDB11129,LipidMAPS=LMGP02050038	HMDB=HMDB0010381,ChEBI=CHEBI:131924,FooDB=FDB027532,BMDB=BMDB10381,LipidMAPS=LMGP01050016,Serum=HMDB0010381,UNPD=UNPD24711	C23H48NO7P	C23H48NO7P	C23H48NO7P	9.0296	9.0127	8.9736
Negative	Polar	480.31	12.89	196.14957:334 214.12674:107 255.18286:94 281.31625:232 283.21155:17821 283.93933:56 408.18939:56	[M-H]-			0.94424	-0.05265	0.23137	-0.42963	0.70869	-0.14242	0.67917	0.22294	Phospholipid	1-acyl-sn-glycero-3-phosphocholines	2-acyl-sn-glycero-3-phosphoethanolamines	1-acyl-sn-glycero-3-phosphoethanolamines	LysoPC(15:0)	LysoPE(0:0/18:0)	LysoPE(18:0/0:0)	HMDB=HMDB0010381,ChEBI=CHEBI:131924,FooDB=FDB027532,BMDB=BMDB10381,LipidMAPS=LMGP01050016,Serum=HMDB0010381,UNPD=UNPD24711	HMDB=HMDB0011129,ChEBI=CHEBI:133144;CHEBI:133145,FooDB=FDB027908,BMDB=BMDB11129,LipidMAPS=LMGP02050038	HMDB=HMDB0011130,ChEBI=CHEBI:75036;CHEBI:83047,YMDB=YMDB01204,FooDB=FDB027909,BMDB=BMDB11130,LipidMAPS=LMGP02050001,Feces=HMDB0011130,PubChem=9547068	C23H48NO7P	C23H48NO7P	C23H48NO7P	9.0802	9.0772	9.0735
Negative	Polar	481.259	18.53	243.35536:72	[M-H]-			0.058249	-0.66289	0.97645	-0.0098951	0.41518	0.25207	0.7193	0.18072	Phospholipid	Lysophosphatidylglycerols	Fatty acyl glycosides of mono- and disaccharides	Aminocyclitol glycosides	PG(16:1(9Z)/0:0)	decyl beta-D-maltopyranoside	Gentamicin X;Gentamicin X2;Gentamycin X	LipidMAPS=LMGP04050013	ChEBI=CHEBI:67097	KNApSAcK=C00018397,ChEBI=CHEBI:81280,PubChem=90658868;15574862,UNPD=UNPD82125	C22H43O9P	C22H42O11	C19H38N4O10	6.3448	6.0667	6.0316
Negative	Polar	483.273	5.53	153.03772:891 171.04761:94 227.00409:751 245.04163:210 253.21631:291 255.21521:21960 390.80417:200 391.44055:236 409.30179:60	[M-H]-			0.40853	0.25338	0.48528	-0.20129	0.50297	-0.26997	0.14864	-0.26897	Phospholipid	Lysophosphatidylglycerols	Oxasteroids and derivatives	Chromones	1-palmitoyl-sn-glycero-3-phospho-(1'-sn-glycerol)	Inflatin B	Stigmatellin Y	ChEBI=CHEBI:75376;CHEBI:72825;CHEBI:75158;CHEBI:84475;CHEBI:85407,DrugBank=DB03438,LipidMAPS=LMGP04050008	ChEBI=CHEBI:69271,UNPD=UNPD203029	ChEBI=CHEBI:32157	C22H45O9P	C29H40O6	C29H40O6	8.4954	7.7647	7.6499
Negative	Non-polar	488.08	4.54	78.95967:58 79.95818:95 91.00254:68 96.96024:692 99.92435:152 100.93182:153 102.95633:75 112.98609:896 116.92739:373 119.04155:51 120.05734:66 123.08007:61 138.91022:128 140.01166:67 143.83173:50 144.45638:73 151.99577:65 152.99269:528 164.03365:760 165.02972:55 174.86127:65 174.95506:106 180.97226:109 183.01109:1247 184.01714:312 184.91693:55 185.01122:66 185.01743:112 186.02042:83 187.84633:52 …	[M-H]-			0.55034	-0.30031	0.72539	-0.16046	0.41602	0.49235	0.43857	0.22824	Other	Quinolines and derivatives	Benzenesulfonamides		LSM-4873	2-[(5-anilino-1,3,4-thiadiazol-2-yl)thio]-N-[3-(1-piperidinylsulfonyl)phenyl]acetamide		ChEBI=CHEBI:94250	ChEBI=CHEBI:107296		C24H19N5O3S2	C21H23N5O3S3		6.4094	6.1686
Positive	Polar	490.963	14.69	244.83101:439 268.97284:420 326.64096:150 350.7262:361 408.63828:6015 433.00864:74	[M+H]+			0.49522	-0.15841	0.98911	0.004398	0.77668	-0.091422	0.74009	-0.029373	No annotation
Positive	Polar	492.934	14.85	246.92809:454 269.09894:216 328.90027:3632 350.88699:254 409.04105:57 410.75629:10971 432.694:233 448.85068:129	[M+H]+			0.87398	0.017652	0.64478	-0.086039	0.15227	-0.11958	0.50843	-0.20208	No annotation
Negative	Polar	494.253	7.45	153.07828:293 196.08224:52 267.35175:72 269.27689:218 283.22226:254 297.18475:2394 407.29483:3277	[M-H]-			0.0064644	0.78039	0.2813	-0.42152	0.48191	-0.17741	0.0052819	-0.87384	Phospholipid	1-acyl-glycerol-3-phosphoserines	Phenylazetidines		PS(16:1(9Z)/0:0)	(8R,9R,10R)-10-(hydroxymethyl)-N-(2-methoxyphenyl)-9-[4-(2-phenylethynyl)phenyl]-1,6-diazabicyclo[6.2.0]decane-6-carboxamide		LipidMAPS=LMGP03050010	ChEBI=CHEBI:129084		C22H42NO9P	C31H33N3O3		7.6384	6.7408
Negative	Polar	494.253	13.84	153.12303:545 195.95676:117 214.07941:50 279.48853:79 297.26236:5040 389.23615:74 407.24307:6800 431.27969:158 475.95074:79	[M-H]-			0.0013522	0.55129	0.24664	-0.44628	0.66365	-0.19772	0.084149	-0.48739	Phospholipid	1-acyl-glycerol-3-phosphoserines	Phenylazetidines		PS(16:1(9Z)/0:0)	(8R,9R,10R)-10-(hydroxymethyl)-N-(2-methoxyphenyl)-9-[4-(2-phenylethynyl)phenyl]-1,6-diazabicyclo[6.2.0]decane-6-carboxamide		LipidMAPS=LMGP03050010	ChEBI=CHEBI:129084		C22H42NO9P	C31H33N3O3		7.6386	6.7171
Positive	Non-polar	494.325	4.26	71.0864:72 79.05618:39 86.0971:813 87.10258:82 95.08829:4 97.10088:59 97.10669:59 98.95901:53 98.98338:53 104.10815:207 106.08743:74 107.08395:71 107.09164:71 109.09849:55 109.10542:55 121.06783:38 121.09959:38 121.10925:38 125.00043:699 126.06147:51 135.11787:88 146.98224:613 163.06369:41 166.06165:64 184.07446:5166 185.07477:347 186.0844:41 234.22197:53 293.17499:57 311.25613:248 312.25366:96 3…	[M+H]+			0.091871	0.3797	0.15186	-0.46411	0.20406	-0.29961	0.014693	-0.59567	Phospholipid	1-acyl-sn-glycero-3-phosphocholines	2-acyl-sn-glycero-3-phosphocholines	1-acyl-sn-glycero-3-phosphoethanolamines	LysoPC(16:1(9Z))	2-[(9Z)-hexadecenoyl]-sn-glycero-3-phosphocholine	PE(19:1(9Z)/0:0)	HMDB=HMDB0010383,ChEBI=CHEBI:73851;CHEBI:84752,YMDB=YMDB01184;YMDB02210,FooDB=FDB027534,BMDB=BMDB10383,LipidMAPS=LMGP01050021;LMGP01050022,Urine=HMDB0010383,Serum=HMDB0010383,UNPD=UNPD157409	ChEBI=CHEBI:133515	LipidMAPS=LMGP02050019	C24H48NO7P	C24H48NO7P	C24H48NO7P	8.4059	7.5875	7.4718
Positive	Non-polar	496.34	4.73	57.07203:66 60.08308:152 69.07235:54 71.08741:163 81.07024:149 83.08704:79 85.10216:110 86.09788:2461 87.10192:144 89.06236:156 90.978:125 91.05461:125 95.07912:196 95.08865:196 97.10365:58 98.9862:53 104.10804:10902 105.11299:616 107.08953:29 109.10008:63 111.12:32 120.966:194 121.06341:191 121.10033:186 121.11086:186 124.99957:1348 126.00463:49 126.05328:47 133.08794:78 133.10304:80 136.93127:7…	[M+H]+			0.077885	0.37189	0.12713	-0.47529	0.4224	-0.19246	0.07232	-0.28259	Phospholipid	1-acyl-sn-glycero-3-phosphocholines	1-alkyl,2-acetylglycero-3-phosphocholines	1-acyl-sn-glycero-3-phosphoethanolamines	LysoPC(16:0)	1-tetradecyl-2-acetyl-sn-glycero-3-phosphocholine	PE(19:0/0:0)	HMDB=HMDB0010382;HMDB0062541,ChEBI=CHEBI:28468;CHEBI:72998,SMPDB=PW_C006391,YMDB=YMDB01179,FooDB=FDB027533,BMDB=BMDB10382,LipidMAPS=LMGP01050018;LMGP01050113,Urine=HMDB0010382,Feces=HMDB0010382;HMDB0062541,Serum=HMDB0010382,PubChem=460602,UNPD=UNPD14479;UNPD24099	ChEBI=CHEBI:78101,LipidMAPS=LMGP01020019	LipidMAPS=LMGP02050028	C24H50NO7P	C24H50NO7P	C24H50NO7P	8.7914	8.2447	7.8703
Negative	Non-polar	501.336	5.2	78.95677:71 79.9542:82 89.02317:73 89.82502:56 96.95989:726 98.95358:72 99.92529:216 102.93351:55 108.00433:64 112.985:1500 114.99048:53 116.92134:115 116.92879:252 118.93102:58 119.05109:79 120.05505:65 129.97519:94 138.90982:55 144.92056:140 146.91949:114 146.96233:50 148.93349:78 152.99385:309 156.92097:59 157.0094:104 157.0168:68 167.02919:62 170.9222:52 174.86018:66 174.95195:133 178.89542:6…	[M-H]-			0.02512	-0.9544	0.091389	-0.63021	0.80654	0.052059	0.68203	-0.12491	Other	Saturated hydrocarbons	Hexamethonium compounds		Hexafluronium	hexafluronium		HMDB=HMDB0015076,DrugBank=DB00941,Urine=HMDB0015076,Serum=HMDB0015076	ChEBI=CHEBI:135804		C36H42N2	C36H42N2		5.7885	5.7885
Negative	Polar	501.337	4.98	236.97278:63 281.22256:21227 281.94177:86	[M-H]-		yes	0.022741	-1.295	0.035042	-0.75868	0.67957	0.12058	0.86661	-0.060947	No annotation
Positive	Polar	501.996	15.57	484.79669:2144	[M+H]+			0.19395	-1.1525	0.34696	-0.47466	0.89228	0.033787	0.28304	-1.1184	No annotation
Positive	Non-polar	503.351	5.21	67.05698:62 69.07237:66 81.06861:177 83.08836:196 84.08118:85 88.01974:88 88.07574:70 89.0594:203 90.9776:355 95.08632:344 97.03194:55 97.07623:92 97.10201:128 98.9611:131 100.95267:70 105.03431:59 109.09972:167 109.1048:55 110.79428:53 111.11827:54 112.1024:131 116.05183:154 119.08668:126 120.96677:141 121.10159:225 123.1191:67 124.99651:71 126.0533:93 131.11914:395 135.11742:50 138.05571:54 142…	[M+H]+			0.035882	-0.75591	0.1144	-0.56107	0.65505	0.11124	0.74616	-0.093775	Other	Saturated hydrocarbons	Hexamethonium compounds		Hexafluronium	hexafluronium		HMDB=HMDB0015076,DrugBank=DB00941,Urine=HMDB0015076,Serum=HMDB0015076	ChEBI=CHEBI:135804		C36H42N2	C36H42N2		6.0062	6.0062
Negative	Non-polar	506.324	4.86	89.02377:60 102.93659:98 112.98591:589 113.98888:46 116.92767:90 116.93264:90 129.97617:15 140.0136:44 144.92224:90 146.93375:70 152.99597:166 168.04613:138 174.86064:50 180.97232:191 184.91646:10 224.06689:185 224.0813:168 242.02356:44 248.95923:347 249.96263:106 254.21255:76 254.22548:76 282.25058:400 282.26053:401 283.25305:139 283.26831:174 297.15543:107 312.16821:166 316.94254:80 316.9595:69…	[M-H]-			0.10886	0.19812	0.19003	-0.23892	0.7723	-0.081396	8.5228e-05	-0.50159	Phospholipid	1-acyl-sn-glycero-3-phosphocholines	1-acyl-sn-glycero-3-phosphoethanolamines	2-acyl-sn-glycero-3-phosphoethanolamines	1-(10Z-heptadecenoyl)-sn-glycero-3-phosphocholine	LysoPE(20:1(11Z)/0:0)	LysoPE(0:0/20:1(11Z))	ChEBI=CHEBI:73854,LipidMAPS=LMGP01050002	HMDB=HMDB0011512,FooDB=FDB028228,BMDB=BMDB11512,LipidMAPS=LMGP02050020	HMDB=HMDB0011482,FooDB=FDB028198,BMDB=BMDB11482,LipidMAPS=LMGP02050046	C25H50NO7P	C25H50NO7P	C25H50NO7P	7.7526	7.7433	7.7331
Negative	Non-polar	508.34	5.75	78.95764:90 78.96271:90 113.99039:49 114.99046:39 129.97577:51 138.91278:43 140.01079:122 180.97258:51 184.01352:92 184.02032:92 184.03249:85 185.01443:49 196.04126:311 197.96841:35 214.04994:51 223.13516:26 224.05872:134 224.06935:130 238.93852:48 248.96184:44 281.24783:109 281.30637:114 282.25223:50 292.98917:54 293.00104:41 293.17053:46 293.18295:57 297.15079:5 297.24905:32 303.23187:32 311.16…	[M-H]-			0.05791	0.4265	0.23203	-0.26653	0.71607	0.086447	0.31981	-0.12181	Phospholipid	2-acyl-sn-glycero-3-phosphoethanolamines	1-acyl-sn-glycero-3-phosphoethanolamines	1-acyl-sn-glycero-3-phosphocholines	LysoPE(0:0/20:0)	LysoPE(20:0/0:0)	LysoPC(17:0)	HMDB=HMDB0011481,ChEBI=CHEBI:131691,FooDB=FDB028197,BMDB=BMDB11481,LipidMAPS=LMGP02050045	HMDB=HMDB0011511,ChEBI=CHEBI:131690,FooDB=FDB028227,BMDB=BMDB11511,LipidMAPS=LMGP02050012,Serum=HMDB0011511	HMDB=HMDB0012108,ChEBI=CHEBI:74340,FooDB=FDB028772,BMDB=BMDB12108,LipidMAPS=LMGP01050024,Urine=HMDB0012108,Serum=HMDB0012108,UNPD=UNPD130814	C25H52NO7P	C25H52NO7P	C25H52NO7P	9.0832	9.0767	9.0756
Negative	Polar	508.341	12.27	196.08438:260 214.03757:104 281.35754:55 283.31854:214 311.30518:20044	[M-H]-			0.94065	-0.057209	0.2161	-0.30693	0.98523	-0.0056933	0.73963	0.22435	Phospholipid	2-acyl-sn-glycero-3-phosphoethanolamines	1-acyl-sn-glycero-3-phosphoethanolamines	1-acyl-sn-glycero-3-phosphocholines	LysoPE(0:0/20:0)	LysoPE(20:0/0:0)	LysoPC(17:0)	HMDB=HMDB0011481,ChEBI=CHEBI:131691,FooDB=FDB028197,BMDB=BMDB11481,LipidMAPS=LMGP02050045	HMDB=HMDB0011511,ChEBI=CHEBI:131690,FooDB=FDB028227,BMDB=BMDB11511,LipidMAPS=LMGP02050012,Serum=HMDB0011511	HMDB=HMDB0012108,ChEBI=CHEBI:74340,FooDB=FDB028772,BMDB=BMDB12108,LipidMAPS=LMGP01050024,Urine=HMDB0012108,Serum=HMDB0012108,UNPD=UNPD130814	C25H52NO7P	C25H52NO7P	C25H52NO7P	9.0269	9.0232	9.0067
Negative	Polar	509.288	5.44	152.9334:344 227.14163:527 245.07306:170 281.25439:15697 281.89957:111 417.10516:285 471.30035:65	[M-H]-	yes	yes	0.65486	0.1167	0.28245	-0.6369	0.44115	-0.60582	0.028146	-1.4335	Phospholipid	Lysophosphatidylglycerols	Lysophosphatidylglycerols	Bicyclic monoterpenoids	1-(9Z-octadecenoyl)-sn-glycero-3-phospho-(1'-sn-glycerol)(1-)	(S,S)-2-oleoyl-sn-glycero-1-phospho-(1'-sn-glycerol)(1-)	longirostrerone B	ChEBI=CHEBI:72828;CHEBI:72952;CHEBI:84514;CHEBI:85410;CHEBI:139152,LipidMAPS=LMGP04050006	ChEBI=CHEBI:139157;CHEBI:139230	ChEBI=CHEBI:68981,UNPD=UNPD205164;UNPD218400	C24H47O9P	C24H47O9P	C31H42O6	8.4722	8.0577	7.7152
Negative	Polar	510.792	4.85	253.14325:385 255.20973:56 369.93066:87 370.87189:59 378.45172:96 391.15216:71 405.70245:499 406.34894:237 471.7677:57 473.29712:371 473.94232:668 476.45856:52 493.90314:97	[M-H]-			0.12343	-0.96783	0.64709	-0.13771	0.33006	0.37002	0.018496	0.79355	No annotation
Negative	Polar	511.474	5.1	255.27002:85 479.42316:59	[M-H]-			0.3659	-0.52914	0.59092	-0.33658	0.8565	0.080336	0.72401	-0.40083	No annotation
Negative	Non-polar	512.299	4.21	99.92619:107 112.98514:266 116.92776:96 118.93385:48 119.05193:47 152.99669:292 174.95291:57 180.97505:80 183.00945:198 196.03305:93 197.0265:30 227.20171:1699 228.20615:276 255.23634:57 316.94928:29 452.28152:238	[M-H]-			0.097126	0.35344	0.12591	-0.37693	0.14362	-0.27345	0.0235	-0.37725	No annotation
Positive	Polar	515.008	14.55	186.92621:2701 268.9201:50058 292.83386:325 350.02435:1885 350.79669:30851 374.66266:217 432.74792:348766 433.43823:838	[M+H]+			0.12794	0.13228	0.6912	0.062907	0.66864	-0.06142	0.53696	-0.037778	No annotation
Positive	Polar	515.155	9.06	277.01013:18582	[M+H]+		yes	0.00089017	-1.5146	0.68778	-0.1014	0.23864	0.3494	0.74274	0.16287	Amino acid	Glycosyl-amino acids	Biphenyls and derivatives	Phenylpyridines	O-(3-O-D-galactosyl-N-acetyl-beta-D-galactosaminyl)-L-serine	(6R,7R,8S)-4-[1,3-benzodioxol-5-yl(oxo)methyl]-8-(hydroxymethyl)-7-[4-(3-methylphenyl)phenyl]-1,4-diazabicyclo[4.2.0]octan-2-one	(3S)-2-tert-butylsulfinyl-3-(2-hydroxyethyl)-4-[3-(3-hydroxy-3-methylbut-1-ynyl)phenyl]-1,3-dihydropyrrolo[3,4-c]pyridine-6-carboxylic acid	ChEBI=CHEBI:16981;CHEBI:57974;CHEBI:62464;CHEBI:62465	ChEBI=CHEBI:130436;CHEBI:130965;CHEBI:130996	ChEBI=CHEBI:128035	C17H30N2O13	C28H26N2O5	C25H30N2O5S	6.3552	6.3375	6.267
Positive	Non-polar	516.307	4.35	60.08069:142 60.08453:142 67.05649:77 69.07081:61 71.08402:64 81.07139:143 83.08594:164 86.09729:2283 93.06625:87 95.08411:131 97.10342:165 98.98492:40 104.10773:11343 105.0684:570 105.11217:570 109.10246:103 111.08176:75 111.1162:75 121.10251:55 125.00098:1627 135.11836:52 146.98315:589 153.12433:40 155.01112:122 155.14215:116 162.95294:144 163.01595:157 163.14859:144 166.05457:229 166.06345:229…	[M+H]+			0.048237	0.54798	0.20694	-0.42164	0.32045	-0.27513	0.0074477	-0.71534	Phospholipid	1-acyl-sn-glycero-3-phosphocholines	Taurinated bile acids and derivatives	Trihydroxy bile acids, alcohols and derivatives	LysoPC(18:4(6Z,9Z,12Z,15Z))	Tauro-b-muricholic acid	Taurocholic acid	HMDB=HMDB0010389,ChEBI=CHEBI:88696,FooDB=FDB027540,BMDB=BMDB10389,LipidMAPS=LMGP01050129,Serum=HMDB0010389	HMDB=HMDB0000932;HMDB0011637,ChEBI=CHEBI:52022;CHEBI:58874;CHEBI:133057;CHEBI:133064,FooDB=FDB022322;FDB028335,BMDB=BMDB00932;BMDB11637,LipidMAPS=LMST05040010;LMST05040012,Urine=HMDB0011637	HMDB=HMDB0000036;HMDB0000889;HMDB0000922,ChEBI=CHEBI:28865;CHEBI:36257,DrugBank=DB04348,SMPDB=PW_C000025,YMDB=YMDB00770,FooDB=FDB012335;FDB022301;FDB022320,STOFF=STOFF_1044,BMDB=BMDB00036;BMDB00889;BMDB00922,LipidMAPS=LMST05040001;LMST05040014;LMST05040016;LMST05040019,Urine=HMDB0000036,Feces=HMDB0000036,Serum=HMDB0000036,PubChem=46783527;9548794;440567;6675,UNPD=UNPD104718;UNPD107762;UNPD174086;…	C26H46NO7P	C26H45NO7S	C26H45NO7S	8.2993	8.0551	8.0234
Negative	Non-polar	518.249	4.33	78.95835:251 96.95927:492 96.96451:492 99.92496:85 104.95308:63 114.92947:2 114.94354:2 140.01456:149 146.92586:10 152.9953:1195 183.00958:51 192.92166:33 196.03758:515 214.04672:122 241.01196:307 253.21719:31 254.21959:170 266.14459:112 277.94745:53 311.17169:65 315.04648:147 389.20694:155 407.22308:131 408.21786:26 450.26178:1316 451.26248:188 494.26526:54 517.23944:64 518.22375:67 518.25653:240	[M-H]-			0.12057	0.32341	0.2763	-0.23227	0.34366	-0.20648	0.12532	-0.26733	Phospholipid	1-acyl-glycerol-3-phosphoserines	1-acyl-glycerol-3-phosphoserines	Macrolactams	PS(18:3(9Z,12Z,15Z)/0:0)	PS(18:3(6Z,9Z,12Z)/0:0)	N-[(4R,7R,8S)-5-(cyclopropylmethyl)-8-methoxy-4,7,10-trimethyl-11-oxo-2-oxa-5,10-diazabicyclo[10.4.0]hexadeca-1(12),13,15-trien-14-yl]-1-methyl-4-imidazolesulfonamide	LipidMAPS=LMGP03050029	LipidMAPS=LMGP03050017	ChEBI=CHEBI:97092;CHEBI:97901;CHEBI:97957;CHEBI:98431;CHEBI:100552;CHEBI:101468;CHEBI:101620;CHEBI:102016	C24H42NO9P	C24H42NO9P	C25H37N5O5S	7.4888	7.4054	7.3827
Positive	Polar	518.965	14.97	457.89758:96 458.87921:103	[M+H]+			0.56326	-0.19892	0.84482	-0.094777	0.89705	-0.056302	0.93066	0.017178	No annotation
Negative	Non-polar	520.265	4.71	96.95889:209 113.98843:34 120.05526:7 129.97017:43 140.00897:157 170.00143:12 196.03494:484 206.89214:59 206.90326:58 225.06203:32 242.07661:68 256.23471:589 256.24689:591 257.24115:19 305.24707:115 309.16696:445 309.18185:445 310.16843:64 310.17877:66 384.93185:26 452.27969:1030 453.28751:274 520.25348:114 520.27454:127	[M-H]-			0.20668	0.36441	0.16381	-0.27203	0.63272	-0.075814	0.8307	0.047437	Phospholipid	1-acyl-glycerol-3-phosphoserines	Pyrazinecarboxamides	Oligopeptides	PS(18:2(9Z,12Z)/0:0)	N-[(2R,4aR,12aS)-2-[2-(cyclohexylmethylamino)-2-oxoethyl]-5-methyl-6-oxo-2,3,4,4a,12,12a-hexahydropyrano[2,3-c][1,5]benzoxazocin-8-yl]-2-pyrazinecarboxamide	Morphiceptin	LipidMAPS=LMGP03050011	ChEBI=CHEBI:95447;CHEBI:95475;CHEBI:98040;CHEBI:98073;CHEBI:98845;CHEBI:100012	HMDB=HMDB0005777,FooDB=FDB023767,BMDB=BMDB05777	C24H44NO9P	C28H35N5O5	C28H35N5O5	7.5303	7.1005	6.9209
Positive	Non-polar	521.382	6.88	50.08854:57 52.28715:51 53.75321:55 56.11588:62 57.07037:117 59.27095:62 60.99383:56 63.16832:55 67.05444:62 69.07064:175 71.08688:215 72.0958:54 73.04838:70 74.3243:58 81.07005:207 82.0761:56 83.08523:226 85.10111:211 85.99828:52 86.09673:2263 87.10125:125 89.05823:56 89.3927:50 90.97736:2635 92.97969:55 93.07159:63 94.07484:58 95.08546:486 97.10072:131 101.77579:50 104.10635:192 106.95149:111 1…	[M+H]+			0.012732	0.30799	0.28872	0.53479	0.33223	0.45438	0.0083591	0.83689	Other	Cycloartanols and derivatives	Phosphosphingolipids	Macrolactams	Cyclopassifloic acid B	N-hexanoylsphingosine-1-phosphoethanolamine zwitterion	4-(dimethylamino)-N-[(3S,9S,10S)-12-[(2R)-1-hydroxypropan-2-yl]-3,10-dimethyl-9-(methylaminomethyl)-13-oxo-2,8-dioxa-12-azabicyclo[12.4.0]octadeca-1(14),15,17-trien-16-yl]butanamide	HMDB=HMDB0038388,KNApSAcK=C00046690,FooDB=FDB017739,UNPD=UNPD37738	ChEBI=CHEBI:78253;CHEBI:79069	ChEBI=CHEBI:98626;CHEBI:106731;CHEBI:110928;CHEBI:110999;CHEBI:117771;CHEBI:123957	C31H52O6	C26H53N2O6P	C28H48N4O5	6.8793	6.5688	6.4817
Negative	Non-polar	522.284	4.91	78.95921:398 96.9603:436 99.9255:127 100.93391:65 109.02621:54 112.98484:1514 116.92769:347 118.92141:56 119.05013:216 125.0899:64 129.9749:53 138.90553:67 138.91353:106 144.92615:133 146.9268:64 150.91776:51 152.9959:1819 171.00743:84 174.86394:68 174.9568:75 180.97375:340 183.01205:2084 184.01764:747 184.91734:67 184.9995:52 185.00821:99 185.0183:99 190.93185:51 192.92999:91 197.02406:82 206.89…	[M-H]-			0.047884	0.32739	0.11855	-0.52183	0.48503	-0.12937	0.081037	-0.43044	Phospholipid	1-acyl-glycerol-3-phosphoserines	2-acyl-glycerol-3-phosphoserines		1-Oleoylglycerophosphoserine	2-oleoyl-sn-glycero-3-phosphoserine(1-)		HMDB=HMDB0061694,ChEBI=CHEBI:52649;CHEBI:74617,YMDB=YMDB01258,LipidMAPS=LMGP03050001	ChEBI=CHEBI:77342;CHEBI:77646		C24H46NO9P	C24H46NO9P		8.3182	7.477
Negative	Polar	522.284	7.39	151.05272:79 153.12427:2000 171.1409:167 281.43188:203 297.32202:87 310.8252:168 311.51001:79 324.91016:87 325.92621:65 329.27905:196 417.15851:526 433.30573:53 435.22296:30543 435.86426:245 448.50018:102 454.58789:62 459.25012:57 464.30023:115 478.43048:51	[M-H]-			0.57743	0.24471	0.26036	-0.44307	0.95551	-0.018035	0.084303	-0.48918	Phospholipid	1-acyl-glycerol-3-phosphoserines	2-acyl-glycerol-3-phosphoserines		1-Oleoylglycerophosphoserine	2-oleoyl-sn-glycero-3-phosphoserine(1-)		HMDB=HMDB0061694,ChEBI=CHEBI:52649;CHEBI:74617,YMDB=YMDB01258,LipidMAPS=LMGP03050001	ChEBI=CHEBI:77342;CHEBI:77646		C24H46NO9P	C24H46NO9P		8.4961	7.664
Negative	Polar	522.284	13.84	153.03128:653 170.83249:52 240.20932:73 297.37585:135 417.21228:203 435.23688:13883	[M-H]-			0.60346	0.21123	0.18357	-0.5885	0.72169	-0.1316	0.18646	-0.43038	Phospholipid	1-acyl-glycerol-3-phosphoserines	2-acyl-glycerol-3-phosphoserines		1-Oleoylglycerophosphoserine	2-oleoyl-sn-glycero-3-phosphoserine(1-)		HMDB=HMDB0061694,ChEBI=CHEBI:52649;CHEBI:74617,YMDB=YMDB01258,LipidMAPS=LMGP03050001	ChEBI=CHEBI:77342;CHEBI:77646		C24H46NO9P	C24H46NO9P		8.0925	7.2602
Positive	Polar	522.35	2.22	183.9792:12435 258.23578:110 339.19836:78 445.19836:201 504.20941:32019	[M+H]+			0.40816	-0.48984	0.058748	-0.84043	0.12316	-0.72612	0.14229	-0.73576	Phospholipid	1-acyl-sn-glycero-3-phosphocholines	1-acyl-sn-glycero-3-phosphocholines	2-acyl-sn-glycero-3-phosphocholines	LysoPC(18:1(11Z))	LysoPC(18:1(9Z))	PC(0:0/18:1(6Z))	HMDB=HMDB0010385,ChEBI=CHEBI:86255,YMDB=YMDB02211,FooDB=FDB027536,BMDB=BMDB10385,LipidMAPS=LMGP01050138,Serum=HMDB0010385	HMDB=HMDB0002815,ChEBI=CHEBI:28610;CHEBI:72589,YMDB=YMDB01190;YMDB01810,FooDB=FDB005287;FDB023066,BMDB=BMDB02815,LipidMAPS=LMGP01050030;LMGP01050032;LMGP01050114,Feces=HMDB0002815,Serum=HMDB0002815,UNPD=UNPD65944	LipidMAPS=LMGP01050079	C26H52NO7P	C26H52NO7P	C26H52NO7P	7.7528	7.7528	6.9206
Positive	Non-polar	522.356	4.86	60.08275:89 69.07172:130 79.05471:69 81.06935:70 83.08694:50 86.09663:1954 87.09959:168 93.06876:22 95.08542:93 96.09079:33 97.06309:128 97.10107:128 98.96159:69 98.98266:69 99.0821:69 104.10764:11343 105.11035:553 107.08704:90 109.10167:96 119.0836:65 120.96761:127 121.10136:134 124.99947:1152 126.05602:58 135.11653:106 136.92973:75 146.98152:784 149.12497:44 155.0123:2 162.95317:247 163.01579:2…	[M+H]+			0.038756	0.42571	0.12185	-0.49776	0.23168	-0.30574	0.0097817	-0.5089	Phospholipid	1-acyl-sn-glycero-3-phosphocholines	1-acyl-sn-glycero-3-phosphocholines	1-acyl-sn-glycero-3-phosphocholines	LysoPC(18:1(11Z))	LysoPC(18:1(9Z))	PC(18:1(6Z)/0:0)	HMDB=HMDB0010385,ChEBI=CHEBI:86255,YMDB=YMDB02211,FooDB=FDB027536,BMDB=BMDB10385,LipidMAPS=LMGP01050138,Serum=HMDB0010385	HMDB=HMDB0002815,ChEBI=CHEBI:28610;CHEBI:72589,YMDB=YMDB01190;YMDB01810,FooDB=FDB005287;FDB023066,BMDB=BMDB02815,LipidMAPS=LMGP01050030;LMGP01050032;LMGP01050114,Feces=HMDB0002815,Serum=HMDB0002815,UNPD=UNPD65944	LipidMAPS=LMGP01050029	C26H52NO7P	C26H52NO7P	C26H52NO7P	8.5362	8.5362	7.7028
Negative	Polar	523.8	4.81	253.19711:142 281.45251:244 368.7746:61 388.97992:97 417.30695:109 419.27502:539 464.98059:85 466.33899:137 468.43311:90 486.62695:1209 501.75311:108 506.7157:261	[M-H]-			0.12281	-0.97861	0.78027	-0.067963	0.34772	0.42437	0.02756	0.80949	No annotation
Positive	Non-polar	524.371	5.26	57.03537:63 60.08188:67 71.04823:131 71.08512:129 71.0891:129 85.06812:72 85.10034:69 86.09708:878 89.05995:32 93.06928:52 97.0636:122 97.1012:124 98.96028:88 98.97068:88 98.98605:84 104.10723:5819 105.11043:437 109.10056:47 112.09665:32 112.10294:33 119.08553:3 121.10062:26 125.00156:559 125.09428:565 131.1075:7 131.11775:7 133.08771:46 136.9278:39 137.13141:88 146.98341:280 149.13313:29 155.011…	[M+H]+			0.14625	0.27687	0.12441	-0.48719	0.69001	-0.072007	0.75804	0.084076	Phospholipid	1-acyl-sn-glycero-3-phosphocholines	2-acyl-sn-glycero-3-phosphocholines	1-alkyl,2-acetylglycero-3-phosphocholines	LysoPC(18:0)	LysoPC(0:0/18:0)	2-acetyl-1-alkyl-sn-glycero-3-phosphocholine	HMDB=HMDB0010384,ChEBI=CHEBI:73858,YMDB=YMDB01187,FooDB=FDB027535,BMDB=BMDB10384,LipidMAPS=LMGP01050026,Urine=HMDB0010384,Saliva=HMDB0010384,Feces=HMDB0010384,CSF=HMDB0010384,Serum=HMDB0010384,UNPD=UNPD115977	HMDB=HMDB0011128,ChEBI=CHEBI:76076,FooDB=FDB027907,BMDB=BMDB11128,LipidMAPS=LMGP01050076	HMDB=HMDB0062195,ChEBI=CHEBI:44811,DrugBank=DB02261,LipidMAPS=LMGP01020046	C26H54NO7P	C26H54NO7P	C26H54NO7P	8.4758	8.4661	8.0619
Negative	Polar	524.807	4.81	253.33212:365 254.28662:89 255.2168:72 281.16119:623 303.40839:55 389.42358:66 391.38055:159 409.66681:58 417.24298:88 419.55737:1304 420.34601:1050 450.40253:57 465.57623:273 466.54633:229 467.73419:81 487.23145:1930 487.94391:1418 502.81085:70 507.4353:589	[M-H]-		yes	0.031675	-1.3791	0.85667	0.050766	0.39479	0.46853	0.088338	0.84476	No annotation
Negative	Non-polar	524.855	8	59.01334:827 92.92715:173 94.92577:109 98.04321:45 104.95004:56 116.97255:762 118.93093:714 118.96947:714 120.92661:222 126.99805:285 127.00373:285 132.94579:5816 133.94609:160 134.94312:2111 136.94206:122 137.99672:149 140.00757:207 141.01581:2558 142.01875:148 142.97441:1604 143.02127:1609 143.98154:68 144.97281:121 156.98965:15333 157.99254:636 158.9892:1254 158.99683:1254 171.09959:93 181.986…	[M-H]-			0.046349	0.36261	0.1935	0.59549	0.58333	0.22986	0.043281	0.50672	No annotation
Negative	Polar	526.316	7.45	192.18617:583 196.04054:70 214.8735:57 227.14688:121 231.38985:51 236.14598:740 245.30624:174 255.18399:184 285.37128:410 289.18591:364 329.23364:1841 333.01227:87 379.21234:55 439.40613:94 450.427:102 452.26923:10682 466.11884:196 467.44598:65	[M-H]-			0.074699	0.93415	0.18883	-0.29325	0.57066	-0.15735	0.16421	-0.35636	Other	N-arylamides			N-[(2R,3R)-2-[[cyclohexylmethyl(methyl)amino]methyl]-5-[(2R)-1-hydroxypropan-2-yl]-3-methyl-6-oxo-2,3,4,7-tetrahydro-1,5-benzoxazonin-9-yl]-2-(1-tetrazolyl)acetamide			ChEBI=CHEBI:124260;CHEBI:124481;CHEBI:124528;CHEBI:124722			C27H41N7O4			7.2515
Negative	Polar	526.316	12.61	214.13922:53 227.10657:78 251.31992:68 285.31873:337 329.27405:2138 452.20605:20332	[M-H]-			0.56054	0.3174	0.20445	-0.46465	0.32089	-0.36295	0.89819	-0.10471	Other	N-arylamides			N-[(2R,3R)-2-[[cyclohexylmethyl(methyl)amino]methyl]-5-[(2R)-1-hydroxypropan-2-yl]-3-methyl-6-oxo-2,3,4,7-tetrahydro-1,5-benzoxazonin-9-yl]-2-(1-tetrazolyl)acetamide			ChEBI=CHEBI:124260;CHEBI:124481;CHEBI:124528;CHEBI:124722			C27H41N7O4			7.6454
Negative	Polar	528.287	12.28	224.11713:211 242.16832:195 253.08862:9478 454.35779:51	[M-H]-			0.95976	0.044629	0.6015	-0.18008	0.99942	0.00020272	0.83845	0.13965	Organic acid	Benzene and substituted derivatives			LSM-9781			ChEBI=CHEBI:98402;CHEBI:98436;CHEBI:98522;CHEBI:98706;CHEBI:98831;CHEBI:99213;CHEBI:99737;CHEBI:101080;CHEBI:101804;CHEBI:102253;CHEBI:102860;CHEBI:103188			C32H39N3O4			7.1402
Positive	Polar	530.982	14.56	186.9668:130 202.99246:362 268.82211:530 284.84167:4053 350.78967:245 366.79126:6239 390.69214:71 432.71582:4829 448.70203:38599	[M+H]+			0.49196	-0.10502	0.41781	-0.12365	0.41315	-0.16462	0.62475	0.3189	No annotation
Negative	Polar	537.815	4.78	255.47815:56 281.26489:480 417.263:108 432.65759:307 433.40186:666 441.76923:63 478.89209:66 480.70538:99 500.62079:1416 520.35773:95 520.97156:77	[M-H]-			0.083488	-1.129	0.59324	0.10835	0.24033	0.44423	0.20141	0.67763	No annotation
Negative	Non-polar	538.315	4.35	79.95552:55 96.95974:3 99.92392:10 112.98524:157 114.93495:88 144.92116:107 152.99461:826 157.01036:72 168.04147:131 180.9702:21 184.91287:158 196.03709:114 214.04506:58 225.07079:56 241.01157:250 248.95509:460 248.96652:460 254.22122:399 255.22935:153 265.14496:1592 267.15033:27 281.242:70 281.25385:70 315.03784:112 315.05548:113 342.97668:105 384.94717:70 407.21753:43 450.2637:11 478.29324:590 …	[M-H]-			0.085003	0.35384	0.16282	-0.29141	0.25951	-0.24486	0.02142	-0.53986	Phospholipid	1-acyl-glycerol-3-phosphoserines	Glycosylamines		PS(19:0/0:0)	1-[3-[[(2R,3S,4R,5R)-5-(4-amino-7-pyrrolo[2,3-d]pyrimidinyl)-3,4-dihydroxy-2-oxolanyl]methyl-propan-2-ylamino]propyl]-3-(4-tert-butylphenyl)urea		LipidMAPS=LMGP03050028	ChEBI=CHEBI:124920		C25H50NO9P	C28H41N7O4		7.7959	7.3378
Negative	Polar	538.315	12.33	253.03723:146 464.33673:224 478.25909:18653 528.95221:84	[M-H]-			0.92263	-0.069637	0.10415	-0.36521	0.50112	-0.23898	0.81137	-0.20449	Phospholipid	1-acyl-glycerol-3-phosphoserines	Glycosylamines		PS(19:0/0:0)	1-[3-[[(2R,3S,4R,5R)-5-(4-amino-7-pyrrolo[2,3-d]pyrimidinyl)-3,4-dihydroxy-2-oxolanyl]methyl-propan-2-ylamino]propyl]-3-(4-tert-butylphenyl)urea		LipidMAPS=LMGP03050028	ChEBI=CHEBI:124920		C25H50NO9P	C28H41N7O4		7.7105	7.434
Negative	Polar	538.315	7.48	340.48828:146 341.25861:50 437.10107:59 451.36383:279 464.4173:623 478.23834:8733 515.92627:50 524.04877:53	[M-H]-			0.041671	0.93475	0.69441	-0.05294	0.74251	-0.12877	0.23798	-0.40181	Phospholipid	1-acyl-glycerol-3-phosphoserines	Glycosylamines		PS(19:0/0:0)	1-[3-[[(2R,3S,4R,5R)-5-(4-amino-7-pyrrolo[2,3-d]pyrimidinyl)-3,4-dihydroxy-2-oxolanyl]methyl-propan-2-ylamino]propyl]-3-(4-tert-butylphenyl)urea		LipidMAPS=LMGP03050028	ChEBI=CHEBI:124920		C25H50NO9P	C28H41N7O4		7.6137	7.2343
Positive	Polar	538.968	14.7	292.8963:1600 374.18207:614 374.8811:5899 456.22974:614 456.83148:5329	[M+H]+			0.75058	-0.071058	0.90535	0.038334	0.90022	-0.036685	0.599	0.044209	No annotation
Negative	Polar	539.503	5.06	421.15192:68 502.46991:88 516.47815:60	[M-H]-		yes	0.020062	-1.5222	0.5339	-0.46969	0.97059	0.023959	0.89567	-0.19809	No annotation
Positive	Polar	540.947	14.95	376.9541:113 458.66473:215	[M+H]+			0.60492	-0.17762	0.99307	0.0040411	0.90895	0.043884	0.89264	-0.02774	No annotation
Positive	Non-polar	541.122	7.07	53.85468:42 57.3412:43 65.92527:34 71.06131:65 71.08682:67 73.04929:130 75.2231:45 87.09793:62 87.2653:43 113.05422:32 113.0959:40 115.10107:44 120.96499:29 121.09893:29 121.10518:25 124.99862:42 125.06665:38 125.10091:24 125.13108:26 132.98849:23 135.00294:159 135.11668:167 135.1991:162 139.11127:35 139.13954:34 147.98598:6 149.04501:54 149.13196:54 150.04594:43 150.97807:43 151.03716:34 151.147…	[M+H]+			0.058504	0.35136	0.11437	0.72879	0.44295	0.37993	0.059339	0.9777	Glycoside	Phenolic glycosides	O-glucuronides	Phenolic glycosides	6-{[3,5-dihydroxy-2-(1-hydroxy-5-methoxy-4-oxocyclohex-2-en-1-yl)-6-methoxy-4-oxo-4H-chromen-7-yl]oxy}-3,4,5-trihydroxyoxane-2-carboxylic acid	6-{[5,7-dihydroxy-2-(1-hydroxy-5-methoxy-4-oxocyclohex-2-en-1-yl)-6-methoxy-4-oxo-4H-chromen-3-yl]oxy}-3,4,5-trihydroxyoxane-2-carboxylic acid	6-{[3,7-dihydroxy-2-(1-hydroxy-5-methoxy-4-oxocyclohex-2-en-1-yl)-6-methoxy-4-oxo-4H-chromen-5-yl]oxy}-3,4,5-trihydroxyoxane-2-carboxylic acid	HMDB=HMDB0128854	HMDB=HMDB0128855	HMDB=HMDB0128853	C23H24O15	C23H24O15	C23H24O15	7.1538	7.1538	7.1538
Negative	Non-polar	546.281	4.84	78.95847:276 100.93044:62 118.92696:85 119.05002:84 140.01205:409 152.99585:342 180.96999:263 184.01768:237 184.91818:194 185.00754:194 196.03607:722 214.0443:25 214.05486:33 224.06702:7 253.21663:60 256.23758:54 297.1528:70 305.25281:78 309.18103:67 311.16898:1095 316.93845:221 316.95224:221 333.12289:60 333.138:61 353.19012:132 353.20148:132 384.93805:52 417.23953:97 478.29144:2249 479.29413:72…	[M-H]-			0.19793	0.21696	0.40025	-0.22342	0.46953	-0.13624	0.49189	-0.13772	Other	Sulfanilides	1-acyl-glycerol-3-phosphoserines	Lysergamides	N-[(2S,3R)-2-[[cyclohexylmethyl(methyl)amino]methyl]-5-[(2R)-1-hydroxypropan-2-yl]-3-methyl-6-oxo-3,4-dihydro-2H-1,5-benzoxazocin-10-yl]-1-methyl-4-imidazolesulfonamide	PS(20:3(8Z,11Z,14Z)/0:0)	Ergosine	ChEBI=CHEBI:123798;CHEBI:124564;CHEBI:124647	LipidMAPS=LMGP03050022	KNApSAcK=C00001723;C00011224,ChEBI=CHEBI:4823,UNPD=UNPD78461;UNPD94314	C27H41N5O5S	C26H46NO9P	C30H37N5O5	7.5032	7.3056	7.1864
Positive	Polar	546.956	14.56	218.90332:78 382.77551:121 448.94745:370 464.68616:582	[M+H]+			0.2382	-0.31934	0.020833	-0.4922	0.18166	-0.40063	0.80094	0.18713	No annotation
Negative	Polar	548.585	7.55	425.8999:71 435.28693:144 474.32074:55 518.01068:64 526.34912:131	[M-H]-			0.072969	1.318	0.5344	0.10874	0.49327	-0.17771	0.069271	-0.91907	No annotation
Negative	Non-polar	548.898	8	59.01334:827 92.92715:173 94.92577:109 98.04321:45 104.95004:56 116.97255:762 118.93093:714 118.96947:714 120.92661:222 126.99805:285 127.00373:285 132.94579:5816 133.94609:160 134.94312:2111 136.94206:122 137.99672:149 140.00757:207 141.01581:2558 142.01875:148 142.97441:1604 143.02127:1609 143.98154:68 144.97281:121 156.98965:15333 157.99254:636 158.9892:1254 158.99683:1254 171.09959:93 181.986…	[M-H]-			0.032272	0.57167	0.17171	0.57333	0.27515	0.40037	0.1427	0.36237	No annotation
Negative	Polar	552.33	13.82	170.88232:117 241.05374:57 255.29764:146 311.32373:131 437.2691:57 447.47107:133 458.41327:90 465.31421:11143 478.34326:760 489.28217:58 530.51453:54	[M-H]-			0.98566	-0.013362	0.18714	-0.47748	0.933	-0.023599	0.1304	-0.29274	Phospholipid	1-acyl-glycerol-3-phosphoserines			PS(20:0/0:0)			LipidMAPS=LMGP03050012			C26H52NO9P			7.6372
Negative	Polar	552.331	7.45	253.16803:2244 282.04834:53 283.27902:94 327.08289:67 355.44379:74 421.18372:53 433.35345:118 437.16016:99 447.64398:110 464.28662:178 465.28156:2192 470.50427:113 478.20947:242788 478.85687:1019 492.2467:968 493.25482:1074	[M-H]-			0.052817	0.80989	0.23503	-0.16443	0.43436	-0.23691	0.086143	-0.52015	Phospholipid	1-acyl-glycerol-3-phosphoserines			PS(20:0/0:0)			LipidMAPS=LMGP03050012			C26H52NO9P			7.3238
Negative	Polar	552.331	12.27	253.27664:958 283.49347:54 433.10095:60 478.21198:89827 492.30182:437 493.41254:230	[M-H]-			0.95947	0.039203	0.20224	-0.36488	0.39736	-0.30994	0.83341	-0.18112	Phospholipid	1-acyl-glycerol-3-phosphoserines			PS(20:0/0:0)			LipidMAPS=LMGP03050012			C26H52NO9P			7.1617
Negative	Polar	552.331	11.75	213.09402:66 224.10007:86 253.36293:905 389.01044:100 478.31409:126519 479.53363:66 492.44489:158 493.37891:326	[M-H]-			0.37199	9.4373					0.3739	-11.423	Phospholipid	1-acyl-glycerol-3-phosphoserines			PS(20:0/0:0)			LipidMAPS=LMGP03050012			C26H52NO9P			7.5268
Positive	Non-polar	552.414	6.23	57.07007:161 57.79018:53 60.08092:119 61.29992:53 65.37667:59 67.05557:162 68.38053:74 69.06789:64 69.07206:194 71.08521:147 73.04585:124 77.01414:52 77.03839:53 81.06796:112 81.07254:317 83.08755:392 83.56396:55 84.08545:59 85.10133:245 86.06636:57 86.09738:2053 87.09388:62 87.0985:56 88.02029:70 89.06241:59 90.9769:2287 91.05045:62 91.10345:67 93.07329:92 94.07287:98 95.08628:427 97.06461:50 97…	[M+H]+			0.14835	0.16273	0.95315	-0.011626	0.94596	0.014417	0.00015657	0.69945	No annotation
Positive	Polar	553.111	9.06	277.06891:86 314.95319:5426	[M+H]+			0.24753	-0.39404	0.89791	-0.063769	0.74964	0.086611	0.45346	0.11867	Flavonoid-like	Biflavonoids and polyflavonoids			Bilobetin			HMDB=HMDB0030833,KNApSAcK=C00006488,FooDB=FDB002789,UNPD=UNPD129421			C31H20O10			6.364
Positive	Polar	553.111	9.42	314.95062:4310	[M+H]+			0.88825	-0.061996	0.72261	-0.22717	0.69285	-0.23894	0.60679	-0.13653	Flavonoid-like	Biflavonoids and polyflavonoids			Bilobetin			HMDB=HMDB0030833,KNApSAcK=C00006488,FooDB=FDB002789,UNPD=UNPD129421			C31H20O10			6.2931
Negative	Polar	554.346	11.65	253.33212:70 255.31895:411 279.1311:127 407.2934:388 478.53088:1586 479.45728:7730 480.33612:42699 494.45831:279 495.36078:148	[M-H]-			0.3739	7.5029	0.3739	-2.034			0.3739	-10.041	No annotation
Negative	Polar	554.347	12.2	255.28647:307 279.27295:519 407.29419:418 432.38672:97 478.47687:2041 479.48016:12742 480.30341:42930 480.94513:89 493.52936:185 494.32416:202 495.22845:195 536.24561:52	[M-H]-			0.9963	-0.0035245	0.17857	-0.43633	0.45579	-0.25109	0.88859	0.10379	No annotation
Negative	Non-polar	558.119	3.96	89.02281:63 96.95849:250 99.92253:110 99.92729:195 100.93276:463 101.92621:77 101.93677:118 103.91956:113 104.92651:54 112.98442:907 115.92152:74 116.92836:263 118.96714:52 129.97572:282 138.90703:67 141.93767:55 144.92371:84 145.92828:116 145.93617:54 146.92241:66 146.96492:66 152.9928:88 157.96719:74 158.86627:51 172.95024:113 180.97774:278 183.01096:404 184.0152:70 205.16063:56 206.89603:134 2…	[M-H]-			0.041939	-0.19912	0.78845	0.069723	0.2176	1.9909	0.43137	0.45478	Nucleotide	Pyrimidine nucleotide sugars	Pyrimidine nucleotide sugars	Pyrimidine nucleotide sugars	dTDP-alpha-D-desosamine	dTDP-L-megosamine	dTDP-beta-L-evernosamine(1-)	ChEBI=CHEBI:27948;CHEBI:63260,PubChem=56927678;441110	ChEBI=CHEBI:29730;CHEBI:78301;CHEBI:79171;CHEBI:81460,PubChem=90659313;86289511;46174037;24892772	ChEBI=CHEBI:77144;CHEBI:77285,PubChem=86289138	C18H31N3O13P2	C18H31N3O13P2	C18H31N3O13P2	6.9527	6.944	6.9273
Positive	Polar	560.306	2.22	501.22168:614 542.45844:78	[M+H]+			0.58372	-0.26964	0.010396	-0.58854	0.075853	-0.67141	0.024882	-0.78571	Other	Phenylacetamides	Stilbenes	Harmala alkaloids	N-[(2R,3S)-5-[(2S)-1-hydroxypropan-2-yl]-2-[[(4-methoxyphenyl)methyl-methylamino]methyl]-3-methyl-6-oxo-2,3,4,7-tetrahydro-1,5-benzoxazonin-9-yl]-2-phenylacetamide	(2R,3R)-1-(1-adamantylmethyl)-2-[4-(hydroxymethyl)phenyl]-N-(2-methylpropyl)-3-(4-nitrophenyl)-5-oxo-3-pyrrolidinecarboxamide	[(1S)-7-methoxy-2-(pyridin-4-ylmethyl)-1'-[[4-(2-pyridinyl)phenyl]methyl]-1-spiro[3,9-dihydro-1H-pyrido[3,4-b]indole-4,4'-piperidine]yl]methanol	ChEBI=CHEBI:127253;CHEBI:127624;CHEBI:128431;CHEBI:129280;CHEBI:130272;CHEBI:131087	ChEBI=CHEBI:125170	ChEBI=CHEBI:126612;CHEBI:129893	C33H41N3O5	C33H41N3O5	C35H37N5O2	7.4566	7.3917	7.3908
Negative	Polar	565.52	5	253.15495:71 535.80969:80	[M-H]-			0.89661	-0.10531	0.30111	-0.98104	0.86564	-0.10215	0.50827	-0.71877	Fatty acid	Long-chain fatty acids	Long-chain fatty acids	Long-chain fatty acids	FAHFA(18:0/12-O-18:0)	FAHFA(18:0/13-O-18:0)	FAHFA(18:0/9-O-18:0)	HMDB=HMDB0112120,ChEBI=CHEBI:136330;CHEBI:137089,LipidMAPS=LMFA07011048	HMDB=HMDB0112133,ChEBI=CHEBI:136335;CHEBI:137091,LipidMAPS=LMFA07011049	HMDB=HMDB0112112,ChEBI=CHEBI:136373;CHEBI:137097,LipidMAPS=LMFA07011045	C36H70O4	C36H70O4	C36H70O4	5.742	5.742	5.7167
Negative	Non-polar	566.346	4.86	79.95619:41 96.9607:57 112.98524:1635 113.98961:50 116.92969:357 117.9291:83 119.04678:68 168.04118:118 180.97258:256 184.01387:246 184.02655:246 185.00699:53 196.04027:65 197.0231:85 197.03423:85 224.07201:521 242.0099:211 242.07887:211 248.95938:508 253.21768:106 265.14969:67 274.884:66 274.90598:66 281.24719:9611 282.25156:1426 283.26199:146 284.25851:46 311.1669:382 311.29227:403 313.15918:10…	[M-H]-			0.11202	0.26855	0.05438	-0.37882	0.25248	-0.23411	0.0052822	-0.4626	Phospholipid	1-acyl-glycerol-3-phosphoserines			PS(21:0/0:0)			LipidMAPS=LMGP03050026			C27H54NO9P			7.5805
Negative	Polar	566.346	12.17	267.2778:65 341.34814:51 368.58142:165 369.30341:81 492.25739:7015 492.9411:55 506.26709:9788 507.20239:52	[M-H]-			0.76385	-0.21016	0.23617	-0.2202	0.65312	-0.14376	0.91867	-0.081569	Phospholipid	1-acyl-glycerol-3-phosphoserines			PS(21:0/0:0)			LipidMAPS=LMGP03050026			C27H54NO9P			7.5092
Positive	Polar	567.99	14.7	268.87225:404 514.67303:73 526.78851:58 538.89923:72	[M+H]+			0.070837	0.55179	0.97498	-0.0082668	0.39328	-0.22771	0.81206	-0.08041	No annotation
Positive	Polar	568.335	2.23	184.11026:498 550.33917:1269	[M+H]+			0.41163	-0.46431	0.070654	-0.80492	0.11978	-0.71537	0.14455	-0.74589	Phospholipid	1-acyl-sn-glycero-3-phosphocholines	2-acyl-sn-glycero-3-phosphocholines	Phosphatidylserines	LysoPC(22:6(4Z,7Z,10Z,13Z,16Z,19Z))	2-(4Z,7Z,10Z,13Z,16Z,19Z)-docosahexaenoyl-sn-glycero-3-phosphocholine	PS(10:0/10:0)	HMDB=HMDB0010404,ChEBI=CHEBI:73873,FooDB=FDB027555,BMDB=BMDB10404,LipidMAPS=LMGP01050056,Serum=HMDB0010404,UNPD=UNPD184170	ChEBI=CHEBI:76085	LipidMAPS=LMGP03010022	C30H50NO7P	C30H50NO7P	C26H50NO10P	7.2766	6.4443	6.1801
Negative	Non-polar	568.361	5.26	79.95597:150 84.98891:62 89.02785:57 96.95548:130 96.96037:447 99.9216:50 99.92607:143 100.93201:57 102.93254:113 102.95891:96 112.98489:2614 114.98705:57 116.93057:462 119.05013:205 129.97902:158 138.90852:249 140.0146:138 144.92462:259 146.92145:171 146.96022:76 151.0386:67 152.995:610 155.10957:50 157.00688:131 168.04755:101 179.88083:61 180.97353:259 183.0112:1895 184.00488:126 184.01767:363 …	[M-H]-			0.57396	0.12507	0.083658	-0.44471	0.67748	-0.069744	0.84498	0.049576	No annotation
Negative	Non-polar	569.273	4.33	78.95825:251 96.95937:492 96.96982:492 99.92544:85 114.99133:2 140.01402:149 152.99493:1195 183.01147:51 196.03618:516 214.0451:120 222.99852:60 238.93333:51 241.01187:307 253.21687:33 254.2207:170 277.95142:53 311.15915:78 311.17123:65 315.04367:150 389.21124:155 407.21652:131 450.26593:1316 451.26492:188 516.22614:12 517.23273:64 518.24762:91 519.24487:86 569.26917:1402	[M-H]-			0.12472	0.34382	0.083971	-0.56154	0.40855	-0.15329	0.042106	-0.5303	Phospholipid	2-acyl-sn-glycerol-3-phosphoinositols	1-acyl-sn-glycerol-3-phosphoinositols	Limonoids	2-palmitoleoyl-sn-glycero-3-phospho-D-myo-inositol	PI(16:1(9Z)/0:0)	xylocarpin J	ChEBI=CHEBI:138108	YMDB=YMDB01237,LipidMAPS=LMGP06050009	ChEBI=CHEBI:66337	C25H47O12P	C25H47O12P	C32H42O9	7.7284	7.7203	7.4778
Negative	Polar	569.274	7.42	223.01794:1102 235.40666:61 240.97725:6485 253.19078:15688 259.04996:67 315.10236:5698 333.06073:275 389.19629:3383 407.23145:230 481.3399:94 482.28021:121 494.62152:218 495.51917:231 508.33618:197 509.36792:79 549.14722:84 551.5636:53	[M-H]-			0.0046715	0.74641	0.2103	-0.38493	0.45175	-0.23121	0.054873	-0.58833	Phospholipid	2-acyl-sn-glycerol-3-phosphoinositols	1-acyl-sn-glycerol-3-phosphoinositols	Limonoids	2-palmitoleoyl-sn-glycero-3-phospho-D-myo-inositol	PI(16:1(9Z)/0:0)	xylocarpin J	ChEBI=CHEBI:138108	YMDB=YMDB01237,LipidMAPS=LMGP06050009	ChEBI=CHEBI:66337	C25H47O12P	C25H47O12P	C32H42O9	7.4187	7.4142	7.2985
Negative	Polar	569.274	13.84	222.96826:598 241.00055:3721 253.25574:10157 315.0824:3772 327.25311:80 333.15826:254 389.23529:2249 407.44562:100 481.00427:91 482.41675:73 495.35168:65	[M-H]-			0.0058433	0.62003	0.2845	-0.40789	0.6572	-0.18695	0.12942	-0.53021	Phospholipid	2-acyl-sn-glycerol-3-phosphoinositols	1-acyl-sn-glycerol-3-phosphoinositols	Limonoids	2-palmitoleoyl-sn-glycero-3-phospho-D-myo-inositol	PI(16:1(9Z)/0:0)	xylocarpin J	ChEBI=CHEBI:138108	YMDB=YMDB01237,LipidMAPS=LMGP06050009	ChEBI=CHEBI:66337	C25H47O12P	C25H47O12P	C32H42O9	7.5068	7.4986	7.3162
Negative	Non-polar	571.189	2.19	78.95954:51 91.05709:83 99.92623:213 104.92572:77 112.98433:84 116.92632:111 129.97688:88 137.07173:180 146.94167:63 155.07941:112 156.9969:73 159.22403:95 174.05258:71 192.06378:116 193.02132:52 229.13371:246 230.14603:58 237.08907:236 237.10239:60 238.09576:71 255.10992:204 259.07513:156 307.11325:83 313.09677:56 341.0202:57 344.08731:64 355.07065:62 449.22781:81 571.19269:128	[M-H]-		yes	0.049491	-4.7695	0.21489	1.1084	0.51907	0.614	0.41491	1.7621	Organic acid	2-arylbenzofuran flavonoids	2-arylbenzofuran flavonoids	2-arylbenzofuran flavonoids	2-{2,6-dihydroxy-4-[6-hydroxy-7-(3-methylbut-2-en-1-yl)-1-benzofuran-2-yl]phenyl}-6-(2,4-dihydroxyphenyl)-1-hydroxy-4-methylcyclohex-3-ene-1-carboxylic acid	2-{2,6-dihydroxy-4-[6-hydroxy-7-(3-methylbut-2-en-1-yl)-1-benzofuran-2-yl]phenyl}-6-(2,4-dihydroxyphenyl)-5-hydroxy-4-methylcyclohex-3-ene-1-carboxylic acid	2-{2,6-dihydroxy-4-[6-hydroxy-7-(3-methylbut-2-en-1-yl)-1-benzofuran-2-yl]phenyl}-4-(2,4-dihydroxyphenyl)-6-methyl-7-oxabicyclo[4.1.0]heptane-3-carboxylic acid	HMDB=HMDB0126160	HMDB=HMDB0126152	HMDB=HMDB0126157	C33H32O9	C33H32O9	C33H32O9	7.4349	7.4107	7.3985
Negative	Non-polar	571.288	4.8	99.9267:22 100.93143:39 112.98472:174 119.04697:99 138.91144:30 146.93994:7 146.96465:7 152.99454:380 169.9958:48 171.00975:12 183.01195:862 184.01178:34 184.02345:34 185.01312:66 206.89871:38 222.99829:67 241.01408:507 248.95677:90 265.14731:77 267.22284:89 267.2341:89 279.23068:31 283.27258:31 303.23331:51 311.16916:574 311.29666:599 312.17331:153 312.18893:152 315.04495:333 391.22272:85 398.97…	[M-H]-			0.059539	0.22927	0.1546	-0.46751	0.33262	-0.19529	0.012687	-0.2335	Phospholipid	1-acyl-sn-glycerol-3-phosphoinositols	Triterpenoids		1-Palmitoylglycerophosphoinositol	Ganoderic acid H		HMDB=HMDB0061695;HMDB0062714,ChEBI=CHEBI:72833;CHEBI:73218,YMDB=YMDB01233,LipidMAPS=LMGP02060006;LMGP06050002	HMDB=HMDB0035987,KNApSAcK=C00023827;C00024056,FooDB=FDB014793,UNPD=UNPD165629;UNPD78740		C25H49O12P	C32H44O9		8.6176	7.4581
Negative	Non-polar	572.481	7.57	52.83177:62 61.98717:142 64.01815:56 68.72546:59 79.95606:72 92.92862:51 104.74199:60 108.90202:4368 110.89944:2872 112.89662:710 126.05084:51 135.9203:1022 137.91765:415 145.05476:79 151.29982:55 158.91222:61 162.93974:158 168.04364:97 182.83481:138 183.0128:486 184.0177:110 184.8308:352 185.01224:102 186.8262:131 224.0677:87 225.18233:120 227.20123:711 228.20564:110 242.01173:64 250.81328:56 25…	[M-H]-			0.48603	0.16512	0.26155	-0.41246	0.86637	-0.042276	0.87451	0.055443	No annotation
Positive	Polar	572.966	14.69	244.99051:66 268.91956:93 408.1731:58 408.80872:388 432.68536:359 490.72723:2573	[M+H]+			0.7505	-0.061208	0.98892	0.0037445	0.90864	-0.027083	0.37328	-0.078287	No annotation
Positive	Non-polar	575.491	6.23	57.07007:161 57.79018:53 60.08092:119 61.29992:53 65.37667:59 67.05557:162 68.38053:74 69.06789:64 69.07206:194 71.08521:147 73.04585:124 77.01414:52 77.03839:53 81.06796:112 81.07254:317 83.08755:392 83.56396:55 84.08545:59 85.10133:245 86.06636:57 86.09738:2053 87.09388:62 87.0985:56 88.02029:70 89.06241:59 90.9769:2287 91.05045:62 91.10345:67 93.07329:92 94.07287:98 95.08628:427 97.06461:50 97…	[M+H]+			0.077061	0.18577	0.17554	0.26549	0.26602	0.16006	0.00016957	0.83756	Other	Xanthophylls			1,1'-dihydroxyneurosporene			ChEBI=CHEBI:138076,LipidMAPS=LMPR01070212			C40H62O2			6.4636
Negative	Polar	580.362	11.56	281.29883:480 303.42725:51 305.26825:78 506.31415:98755 506.94238:473 521.33313:267	[M-H]-			0.36935	8.5159					0.3739	-11.262	Phospholipid	1-acyl-glycerol-3-phosphoserines			PS(22:0/0:0)			LipidMAPS=LMGP03050025			C28H56NO9P			7.5651
Negative	Polar	580.362	7.44	281.32324:614 303.27667:104 305.11731:117 305.83698:77 383.18781:219 433.55664:66 506.27777:63934 506.93561:200 521.28583:300 558.6355:96 571.5481:60	[M-H]-			0.0053828	0.50253	0.34946	-0.13031	0.61755	-0.14617	0.046636	-0.48706	Phospholipid	1-acyl-glycerol-3-phosphoserines			PS(22:0/0:0)			LipidMAPS=LMGP03050025			C28H56NO9P			7.6269
Negative	Polar	580.362	12.13	281.18515:591 303.42697:192 305.4021:203 362.8092:60 506.25525:62203 507.01422:92 521.29828:409	[M-H]-			0.92543	-0.070298	0.18306	-0.3869	0.41091	-0.27013	0.90781	-0.093686	Phospholipid	1-acyl-glycerol-3-phosphoserines			PS(22:0/0:0)			LipidMAPS=LMGP03050025			C28H56NO9P			7.6959
Positive	Non-polar	580.446	6.54	50.75185:56 50.78941:57 51.01104:52 53.6838:76 56.02968:50 57.07198:59 57.84177:58 58.9855:52 60.08066:63 67.05229:158 69.07034:271 69.29165:52 71.08647:206 77.84222:52 77.84901:60 78.70512:51 78.99281:50 79.05489:58 81.07011:494 81.2962:63 83.08658:515 84.1334:52 85.10237:247 85.49934:54 86.05032:50 86.05931:50 86.09674:5017 87.10047:224 87.47708:76 88.02141:85 88.07834:76 90.59974:65 90.9767:10…	[M+H]+			0.35637	0.13907	0.51651	0.11896	0.47104	0.19599	0.0019617	0.60873	No annotation
Negative	Non-polar	588.331	4.52	78.95711:121 89.02554:94 96.95837:490 96.96287:268 97.96225:54 99.9234:224 100.93287:133 102.93278:128 112.98519:1368 115.91995:113 116.92794:479 117.92785:89 119.04404:64 129.97092:83 129.97684:68 138.91003:105 144.91707:147 145.92137:62 146.92331:86 146.95441:51 148.93526:70 150.98047:61 152.02306:66 152.99695:617 164.03448:398 168.04236:78 170.00343:68 174.96063:103 180.97469:303 183.01149:145…	[M-H]-			0.37552	0.20671	0.12574	-0.38082	0.29014	-0.28005	0.031916	-0.43131	No annotation
Negative	Non-polar	597.304	4.99	96.95739:105 96.96271:105 96.97363:105 104.92566:25 138.91118:70 152.99532:1248 153.99593:45 179.05199:44 179.06482:44 192.9276:47 192.9843:45 206.89612:85 209.02235:20 222.99956:105 241.01067:939 242.01591:95 242.94881:16 249.18579:25 254.21811:33 259.0293:55 263.16428:67 267.228:33 269.24509:44 269.25351:46 274.89352:10 315.0466:410 315.06335:404 316.0517:62 330.97443:64 397.22256:274 397.24966…	[M-H]-			0.048069	0.27878	0.094567	-0.54002	0.40132	-0.18075	0.011266	-0.60512	Phospholipid	1-acyl-sn-glycerol-3-phosphoinositols	Limonoids	Indolecarboxylic acids and derivatives	1-Oleoylglycerophosphoinositol	2',3'-dihydrosalannin	LSM-8427	HMDB=HMDB0061693,ChEBI=CHEBI:78762;CHEBI:82753,YMDB=YMDB01243,LipidMAPS=LMGP06050005	ChEBI=CHEBI:67310,UNPD=UNPD200676	ChEBI=CHEBI:97048;CHEBI:98592;CHEBI:99306;CHEBI:100895;CHEBI:103340;CHEBI:120070;CHEBI:120072	C27H51O12P	C34H46O9	C35H42N4O5	8.7937	7.6231	7.5065
Negative	Polar	597.305	7.38	223.10023:746 240.96738:9217 258.87646:73 279.2923:166 281.24078:29024 281.85071:91 315.07916:7743 316.05188:201 333.07751:374 417.32599:5869 435.27911:169 436.10236:77 437.37274:224 473.31091:91 522.31592:267 536.41925:191 537.57941:182 565.64435:66 577.02216:88 579.35779:226	[M-H]-			0.43988	0.36521	0.23624	-0.32375	0.57307	-0.15918	0.06146	-0.56675	Phospholipid	1-acyl-sn-glycerol-3-phosphoinositols	Limonoids	Indolecarboxylic acids and derivatives	1-Oleoylglycerophosphoinositol	2',3'-dihydrosalannin	LSM-8427	HMDB=HMDB0061693,ChEBI=CHEBI:78762;CHEBI:82753,YMDB=YMDB01243,LipidMAPS=LMGP06050005	ChEBI=CHEBI:67310,UNPD=UNPD200676	ChEBI=CHEBI:97048;CHEBI:98592;CHEBI:99306;CHEBI:100895;CHEBI:103340;CHEBI:120070;CHEBI:120072	C27H51O12P	C34H46O9	C35H42N4O5	8.3861	7.146	6.975
Negative	Polar	597.305	13.83	223.10101:468 241.09598:4978 279.13556:56 281.20197:15520 291.26501:77 295.34192:53 315.12573:3567 333.23456:139 416.54675:356 417.2467:2983 435.35895:121 452.75031:65 522.37738:149 523.3551:432 561.32971:56 579.31531:67	[M-H]-			0.63912	0.2285	0.16243	-0.60177	0.60097	-0.22363	0.12503	-0.56925	Phospholipid	1-acyl-sn-glycerol-3-phosphoinositols	Limonoids	Indolecarboxylic acids and derivatives	1-Oleoylglycerophosphoinositol	2',3'-dihydrosalannin	LSM-8427	HMDB=HMDB0061693,ChEBI=CHEBI:78762;CHEBI:82753,YMDB=YMDB01243,LipidMAPS=LMGP06050005	ChEBI=CHEBI:67310,UNPD=UNPD200676	ChEBI=CHEBI:97048;CHEBI:98592;CHEBI:99306;CHEBI:100895;CHEBI:103340;CHEBI:120070;CHEBI:120072	C27H51O12P	C34H46O9	C35H42N4O5	8.4513	7.3728	7.1147
Negative	Non-polar	598.496	7.88	61.99025:155 64.32272:52 79.96061:65 92.9298:56 96.95898:76 108.9022:4442 110.89948:3525 112.8964:690 115.1655:50 135.92145:1167 137.91759:466 152.98941:89 152.99742:82 162.94023:258 168.04863:152 171.10249:108 182.83325:267 183.01469:301 184.01761:241 184.8315:325 186.827:62 209.85495:77 211.85342:63 224.07179:113 225.18439:203 227.20203:423 228.20943:53 240.04861:65 241.00842:105 248.98204:52 2…	[M-H]-			0.90609	0.030556	0.26162	-0.5236	0.6208	-0.15161	0.13898	-0.35303	No annotation
Negative	Polar	602.346	7.45	303.26416:51 317.02359:80 528.1944:6948 528.85284:60 536.27435:85 584.5705:99	[M-H]-			0.14633	0.73647	0.34657	-0.080284	0.1532	-0.30487	0.38	-0.2935	Organic acid	Benzoic acid esters	Naphthopyrans	Tricarboxylic acids and derivatives	Benzonatate	Janthitrem E	Fumonisin AK1	HMDB=HMDB0015006,ChEBI=CHEBI:3032,DrugBank=DB00868,Urine=HMDB0015006,Serum=HMDB0015006	HMDB=HMDB0030529,KNApSAcK=C00023594,T3DB=T3D3764,FooDB=FDB002402,UNPD=UNPD33327	HMDB=HMDB0033397,FooDB=FDB011431	C30H53NO11	C37H49NO6	C30H53NO11	8.0161	7.9862	7.6043
Negative	Polar	602.347	12.14	303.3024:60 528.20032:12115 543.51123:142 552.21552:607 570.10712:78	[M-H]-			0.91759	-0.077149	0.3569	-0.24921	0.46006	-0.24463	0.99479	0.0052991	Other	Naphthopyrans	Tricarboxylic acids and derivatives	Benzoic acid esters	Janthitrem E	Fumonisin AK1	Benzonatate	HMDB=HMDB0030529,KNApSAcK=C00023594,T3DB=T3D3764,FooDB=FDB002402,UNPD=UNPD33327	HMDB=HMDB0033397,FooDB=FDB011431	HMDB=HMDB0015006,ChEBI=CHEBI:3032,DrugBank=DB00868,Urine=HMDB0015006,Serum=HMDB0015006	C37H49NO6	C30H53NO11	C30H53NO11	7.0957	6.57	6.3378
Negative	Non-polar	606.303	4.35	78.95748:302 100.93551:90 102.94426:59 102.95049:59 112.98508:2231 114.93243:1 116.92853:951 117.9245:145 117.93172:145 129.97684:103 140.01448:35 144.92455:99 168.04164:208 174.978:17 180.97188:313 184.00977:60 184.02205:60 184.91725:155 224.06792:788 242.08107:172 242.08975:172 248.96098:292 253.21663:13401 254.2204:1855 255.22752:204 256.22464:62 265.14606:53 266.15472:191 311.16843:92 316.949…	[M-H]-			0.075748	0.30047	0.24173	-0.16876	0.48311	-0.13016	0.055525	-0.36504	Other	Prostaglandins and related compounds			2-[(9S,11R)-epidioxy-(15S)-hydroperoxy-(5Z,13E)-prostadienoyl]-sn-glycero-3- phosphocholine			ChEBI=CHEBI:138100			C28H50NO11P			7.6335
Positive	Polar	608.082	13.15	203.95879:233 405.07001:77	[M+H]+			0.73708	-0.097834	0.092534	-0.81846	0.086968	-0.73718	0.22262	-1.1142	Nucleotide	Pyrimidine nucleotide sugars			Uridine diphosphate-N-acetylglucosamine			HMDB=HMDB0000290;HMDB0000304;HMDB0013112;HMDB0060522;HMDB0062760,KNApSAcK=C00019345;C00019358,ChEBI=CHEBI:16264;CHEBI:16287;CHEBI:16650;CHEBI:67168;CHEBI:57705;CHEBI:57715;CHEBI:57847;CHEBI:67138;CHEBI:68623;CHEBI:68678,DrugBank=DB02196;DB03397,SMPDB=PW_C000196,YMDB=YMDB00277,FooDB=FDB021930;FDB021933;FDB029289;FDB031241,BMDB=BMDB00290;BMDB00304,LipidMAPS=LMSL01010002,Saliva=HMDB0000290,ECMDB=ECM…			C17H27N3O17P2			8.968
Negative	Non-polar	608.317	4.73	96.95999:150 99.92432:64 112.98548:1880 113.98628:77 117.92641:84 129.97186:51 129.98035:51 140.0152:105 144.92172:154 157.01256:61 168.03963:125 180.97412:416 184.91695:131 185.01196:131 196.03503:274 214.04456:49 224.06967:569 242.94583:62 248.9597:319 256.2356:1331 265.14456:72 265.15771:72 267.14966:69 267.22366:68 267.2337:68 274.88983:111 281.24756:1827 282.25223:413 283.24564:107 283.25922…	[M-H]-			0.20949	0.25586	0.079448	-0.28196	0.81565	-0.039699	0.076828	-0.17314	No annotation
Positive	Polar	608.459	2.17	184.0119:557 549.19092:171 590.48273:1922	[M+H]+			0.26479	-0.8709	0.087696	-0.96022	0.46206	-0.45524	0.91355	0.0844	Phospholipid	1-acyl-sn-glycero-3-phosphocholines			LysoPC(24:0)			HMDB=HMDB0010405,ChEBI=CHEBI:86260,FooDB=FDB027556,BMDB=BMDB10405,LipidMAPS=LMGP01050057,Serum=HMDB0010405			C32H66NO7P			7.9745
Negative	Non-polar	612.33	4.5	78.95904:65 79.95602:65 89.02402:79 96.96008:598 98.95512:83 99.92575:241 100.9334:84 102.9335:87 102.94701:52 112.98571:1008 115.91964:105 115.93987:59 116.92896:589 119.04453:74 119.05565:63 138.90869:161 140.01268:79 146.95975:52 152.99748:494 157.00664:56 157.0293:60 164.02744:70 164.03731:162 173.87189:108 174.86203:87 176.85994:76 180.96468:110 180.97536:70 183.01114:1812 184.01535:274 184.…	[M-H]-			0.15443	0.25707	0.14344	-0.40278	0.20917	-0.27595	0.037239	-0.42452	No annotation
Negative	Non-polar	614.269	4.84	78.95847:275 100.93044:59 118.92696:72 119.05002:52 140.01205:409 152.99585:343 180.96999:263 184.01768:211 184.91818:189 185.00754:189 196.03607:140 214.0443:82 214.05486:89 224.06702:49 253.21663:60 256.23758:54 297.1528:70 305.25281:78 309.18103:68 311.16898:107 316.93845:218 316.95224:218 333.12289:60 333.138:61 417.23953:97 478.29144:2285 479.29413:748 480.29303:175 485.22144:15 485.2402:15 …	[M-H]-			0.043433	0.27516	0.75243	-0.062295	0.54575	-0.10079	0.61948	-0.076739	Other	Oligosaccharides			beta-D-Glcp-(1->3)-6-deoxy-alpha-L-Talp2Ac-(1->3)-beta-D-GlcpO[CH2]5NH2			ChEBI=CHEBI:138173			C25H45NO16			6.9609
Negative	Polar	619.289	13.82	223.10902:134 241.00841:770 247.26816:66 259.14539:243 285.23444:107 303.10974:2927 315.06927:1299 333.05554:99 439.09113:1144 540.68683:71 601.15387:196	[M-H]-			0.007586	0.39969	0.33009	-0.54666	0.31473	-0.48817	0.15391	-0.66529	Phospholipid	1-acyl-sn-glycerol-3-phosphoinositols	Biphenyls and derivatives		1-Arachidonoylglycerophosphoinositol	(3R)-2-tert-butylsulfinyl-3-(2-hydroxyethyl)-4-[3-(3-methoxyphenyl)phenyl]-N-[3-(4-morpholinyl)propyl]-1,3-dihydropyrrolo[3,4-c]pyridine-6-carboxamide		HMDB=HMDB0061690;HMDB0062722,ChEBI=CHEBI:83053;CHEBI:133065,LipidMAPS=LMGP06050006	ChEBI=CHEBI:98955		C29H49O12P	C34H44N4O5S		8.2709	6.2123
Negative	Polar	619.289	7.39	223.08141:201 241.10001:793 259.20453:297 303.31415:2570 314.99475:1200 439.25409:860 459.42157:61 541.43451:50 589.30469:76 600.98352:147	[M-H]-			0.0033016	0.57018	0.27471	-0.35152	0.61064	-0.17006	0.036503	-0.85761	Phospholipid	1-acyl-sn-glycerol-3-phosphoinositols	Biphenyls and derivatives		1-Arachidonoylglycerophosphoinositol	(3R)-2-tert-butylsulfinyl-3-(2-hydroxyethyl)-4-[3-(3-methoxyphenyl)phenyl]-N-[3-(4-morpholinyl)propyl]-1,3-dihydropyrrolo[3,4-c]pyridine-6-carboxamide		HMDB=HMDB0061690;HMDB0062722,ChEBI=CHEBI:83053;CHEBI:133065,LipidMAPS=LMGP06050006	ChEBI=CHEBI:98955		C29H49O12P	C34H44N4O5S		7.6815	5.6044
Negative	Non-polar	622.831	8	59.01334:827 92.92715:173 94.92577:109 98.04321:45 104.95004:56 116.97255:762 118.93093:714 118.96947:714 120.92661:222 126.99805:285 127.00373:285 132.94579:5816 133.94609:160 134.94312:2111 136.94206:122 137.99672:149 140.00757:207 141.01581:2558 142.01875:148 142.97441:1604 143.02127:1609 143.98154:68 144.97281:121 156.98965:15333 157.99254:636 158.9892:1254 158.99683:1254 171.09959:93 181.986…	[M-H]-			0.1867	0.26412	0.26677	0.46863	0.40884	0.31213	0.027966	0.48128	No annotation
Negative	Polar	626.347	12.13	327.56726:62 552.34479:10743 567.34943:56 606.20465:61	[M-H]-			0.88061	-0.11111	0.46777	-0.20171	0.50781	-0.20092	0.80757	-0.21429	No annotation
Positive	Non-polar	633.151	6.22	50.24709:68 60.12925:50 62.98352:58 66.99014:54 67.05608:89 69.06983:228 71.08641:291 72.0826:126 73.04588:214 75.04143:95 79.05276:68 81.07072:365 83.08688:195 84.15368:54 85.06895:83 85.10278:303 85.3221:59 86.09738:1904 87.10078:179 88.02156:155 90.97691:2281 91.05093:56 91.05761:87 92.00006:53 93.06842:258 95.08681:543 96.0843:105 97.103:291 98.96393:87 99.07988:50 99.51068:53 104.10744:716 1…	[M+H]+			0.024944	0.33969	0.10132	0.532	0.27865	0.29054	0.059827	0.56761	No annotation
Negative	Non-polar	634.333	4.86	78.95934:207 100.93099:76 112.98586:1747 114.93382:72 116.93008:598 119.05046:55 157.01736:134 168.04613:58 180.9733:466 183.01253:188 184.01988:210 184.91588:213 185.01292:213 224.06485:556 224.07547:558 241.01189:88 242.07889:104 242.94542:28 248.95959:389 281.24966:199 282.25296:2104 283.25513:306 297.14487:93 309.16019:94 309.17276:94 311.16974:472 313.16476:84 313.17902:84 316.94321:277 316.…	[M-H]-			0.081611	0.28712	0.25287	-0.16357	0.45753	-0.13802	0.0036145	-0.43121	No annotation
Negative	Polar	638.442	7.57	339.3562:150 564.31116:13800 565.04755:115 578.6059:70 579.30743:138	[M-H]-			0.76984	-0.24621	0.68055	-0.098605	0.21976	0.23407	0.43223	-0.40839	No annotation
Negative	Polar	640.346	7.4	196.1879:156 214.02977:98 267.98856:283 279.60715:69 281.21811:6412 417.38568:75 435.30493:223 451.08893:99 477.02673:89 478.28101:21693 478.96387:71 485.54773:77 490.3811:237 520.28308:708 537.97894:56 550.29956:801 562.11505:88 564.24127:206 565.43884:736 566.47931:258 578.0957:94 580.4942:191 591.95343:65 596.10809:76 604.40509:52 622.4729:108	[M-H]-		yes	0.0034757	-4.5769	0.20565	1.2779	0.64071	0.69772	0.25547	2.3452	Organic acid	Benzanilides			N-(2-aminophenyl)-4-[[[(2S,3S)-10-[[cyclohexyl(oxo)methyl]amino]-5-[(2S)-1-hydroxypropan-2-yl]-3-methyl-6-oxo-3,4-dihydro-2H-1,5-benzoxazocin-2-yl]methyl-methylamino]methyl]benzamide			ChEBI=CHEBI:94854;CHEBI:94857;CHEBI:94886;CHEBI:94893;CHEBI:94910;CHEBI:94920;CHEBI:94940;CHEBI:94947			C37H47N5O5			6.5965
Positive	Polar	646.037	13.14	442.9408:968	[M+H]+			0.89595	-0.03733	0.068947	-0.6221	0.15024	-0.58016	0.17792	-1.0819	No annotation
Negative	Non-polar	656.575	7.05	61.98528:114 83.04926:66 90.01332:56 92.92925:59 94.92628:65 108.9016:2987 110.8977:2139 110.99918:56 112.89585:414 122.03176:50 129.03503:68 135.92023:544 137.91798:145 140.97545:80 154.84998:52 168.04201:64 168.04935:82 171.07083:56 182.8338:161 183.01196:630 184.01578:74 184.83403:181 186.83197:81 197.02774:72 200.90599:54 211.06628:72 227.19826:91 239.06651:51 241.21553:59 253.21782:1951 254.…	[M-H]-			0.69761	-0.461	0.45841	-1.2933	0.29914	-1.8587	0.21923	-0.42255	No annotation
Positive	Polar	656.936	14.85	329.03961:106 352.40253:66 410.8584:713 432.69385:213 490.7702:120 492.67004:6489 514.75586:1022 516.63959:189 528.03973:182 574.20715:1822 574.82727:12815	[M+H]+			0.95641	0.0076269	0.51123	-0.12184	0.25285	-0.16195	0.60816	-0.18289	No annotation
Negative	Polar	660.461	6.53	225.21527:1277 227.3616:1947 253.19363:5661 255.33728:853 281.30682:105 406.28009:68 424.31055:637 450.31909:229 452.0741:268	[M-H]-			0.94491	0.051424	0.82227	-0.033111	0.66096	0.098905	0.8351	-0.086959	Phospholipid	Phosphatidylethanolamines	Phosphatidylethanolamines	Phosphatidylethanolamines	PE(16:1(9Z)/14:0)	PE(14:0/16:1(9Z))	PE(14:1(9Z)/16:0)	HMDB=HMDB0008953,FooDB=FDB026143,BMDB=BMDB08953,LipidMAPS=LMGP02010516,ECMDB=ECMDB08953	HMDB=HMDB0008825,YMDB=YMDB01195,FooDB=FDB026015,BMDB=BMDB08825,LipidMAPS=LMGP02011249,ECMDB=ECMDB08825	HMDB=HMDB0008857,YMDB=YMDB01196,FooDB=FDB026047,BMDB=BMDB08857,LipidMAPS=LMGP02010427	C35H68NO8P	C35H68NO8P	C35H68NO8P	8.4317	8.4317	8.3239
Positive	Polar	662.467	2.11	521.33087:1958 644.49847:60	[M+H]+	yes	yes	0.28934	-0.7711	0.033076	-1.3184	0.15268	-0.78331	0.74367	-0.29671	Phospholipid	Phosphatidylethanolamines	Phosphatidylethanolamines	Phosphatidylethanolamines	PE(16:1(9Z)/14:0)	PE(14:0/16:1(9Z))	PE(14:1(9Z)/16:0)	HMDB=HMDB0008953,FooDB=FDB026143,BMDB=BMDB08953,LipidMAPS=LMGP02010516,ECMDB=ECMDB08953	HMDB=HMDB0008825,YMDB=YMDB01195,FooDB=FDB026015,BMDB=BMDB08825,LipidMAPS=LMGP02011249,ECMDB=ECMDB08825	HMDB=HMDB0008857,YMDB=YMDB01196,FooDB=FDB026047,BMDB=BMDB08857,LipidMAPS=LMGP02010427	C35H68NO8P	C35H68NO8P	C35H68NO8P	8.1096	8.1096	8.1096
Positive	Polar	664.109	11.56	232.08528:332 428.10193:141 444.20825:84 523.9353:3484 541.92334:3052	[M+H]+			0.76611	-0.072736	0.271	-0.61742	0.35048	-0.2373	0.32459	0.34682	Nucleotide	Purine nucleotide sugars			Fenugreekine			HMDB=HMDB0039421,DrugBank=DB04071,FooDB=FDB019002			C21H27N7O14P2			7.2382
Negative	Polar	666.472	7.35	367.46869:142 504.4303:54 592.35022:23728 593.00934:93 607.3288:205	[M-H]-			0.85897	-0.13673	0.17617	-0.31564	0.81131	0.097818	0.20673	-0.40637	No annotation
Negative	Polar	671.447	4.67	253.23396:2515 254.17212:68 389.1076:760 435.51343:68 553.33148:1213 637.40985:144 643.36401:229	[M-H]-			0.81198	0.23076	0.45673	-0.70027	0.44986	0.31472	0.92536	-0.079173	Other	Phorbol esters	Triterpenoids		4alpha-Phorbol 12,13-didecanoate	Vinaginsenoside R12		ChEBI=CHEBI:139299	HMDB=HMDB0040782,FooDB=FDB020598,UNPD=UNPD6892		C40H64O8	C36H64O11		7.1105	6.9197
Positive	Polar	679.014	14.55	268.95483:7814 322.14685:75 350.68976:3495 373.77203:141 374.5921:151 432.79608:33760 514.68079:275858 515.43921:427 538.64569:410 550.11908:306 596.70056:40842 597.39545:358 636.81104:61	[M+H]+			0.013125	0.29691	0.37652	0.087368	0.34332	-0.068851	0.68438	-0.044763	No annotation
Negative	Polar	686.477	6.45	225.09601:395 227.19769:56 253.15364:9919 279.31201:106 281.29099:206 432.19574:73 450.25348:1241 478.38599:69	[M-H]-			0.9521	-0.043139	0.81119	0.047031	0.95436	0.017823	0.97341	-0.013517	Phospholipid	Phosphatidylethanolamines	Phosphatidylethanolamines	Phosphatidylethanolamines	PE(16:1(9Z)/16:1(9Z))	PE(14:1(9Z)/18:1(9Z))	PE(18:1(9Z)/14:1(9Z))	HMDB=HMDB0008957,ChEBI=CHEBI:138145;CHEBI:138792,YMDB=YMDB01202,FooDB=FDB026147,BMDB=BMDB08957,LipidMAPS=LMGP02010108,ECMDB=ECMDB08957	HMDB=HMDB0008861,FooDB=FDB026051,BMDB=BMDB08861,LipidMAPS=LMGP02010433	HMDB=HMDB0009053,FooDB=FDB026243,BMDB=BMDB09053,LipidMAPS=LMGP02010637	C37H70NO8P	C37H70NO8P	C37H70NO8P	8.175	7.7133	7.7133
Negative	Polar	688.492	6.45	225.21704:432 226.21588:56 227.27203:1278 253.19165:15731 254.35889:2950 255.24417:5386 256.11725:54 281.37024:2822 282.24973:141 424.32336:219 432.54437:83 433.39502:70 434.41931:164 450.25073:586 452.18903:2939 478.07312:187 479.80804:88	[M-H]-			0.95461	0.043786	0.84764	0.048224	0.67751	0.1137	0.71338	0.22811	Phospholipid	Phosphatidylethanolamines	Phosphatidylethanolamines	Phosphatidylethanolamines	PE(14:0/18:1(9Z))	PE(18:1(9Z)/14:0)	PE(16:0/16:1(9Z))	HMDB=HMDB0008828,ChEBI=CHEBI:84300;CHEBI:85237,FooDB=FDB026018,BMDB=BMDB08828,LipidMAPS=LMGP02011247	HMDB=HMDB0009052,ChEBI=CHEBI:78814;CHEBI:82840,FooDB=FDB026242,BMDB=BMDB09052,LipidMAPS=LMGP02011199	HMDB=HMDB0008924,ChEBI=CHEBI:73999,YMDB=YMDB01199,FooDB=FDB026114,BMDB=BMDB08924,LipidMAPS=LMGP02011228,ECMDB=ECMDB08924	C37H72NO8P	C37H72NO8P	C37H72NO8P	8.6547	8.6547	8.6244
Negative	Polar	688.493	10.9	225.31119:137 227.172:375 253.2244:4880 254.41328:206 255.27817:1839 281.4325:1125 297.26611:53 452.21136:678 460.45013:121	[M-H]-			0.94477	-0.054683	0.068147	-0.50615	0.906	-0.034213	0.99032	-0.01204	Phospholipid	Phosphatidylethanolamines	Phosphatidylethanolamines	Phosphatidylethanolamines	PE(18:1(9Z)/14:0)	PE(14:0/18:1(9Z))	PE(16:0/16:1(9Z))	HMDB=HMDB0009052,ChEBI=CHEBI:78814;CHEBI:82840,FooDB=FDB026242,BMDB=BMDB09052,LipidMAPS=LMGP02011199	HMDB=HMDB0008828,ChEBI=CHEBI:84300;CHEBI:85237,FooDB=FDB026018,BMDB=BMDB08828,LipidMAPS=LMGP02011247	HMDB=HMDB0008924,ChEBI=CHEBI:73999,YMDB=YMDB01199,FooDB=FDB026114,BMDB=BMDB08924,LipidMAPS=LMGP02011228,ECMDB=ECMDB08924	C37H72NO8P	C37H72NO8P	C37H72NO8P	8.5827	8.5827	8.5439
Positive	Non-polar	690.507	8.01	50.56429:8 55.05516:155 57.07096:106 57.90359:25 58.42222:49 60.08139:195 61.51833:112 63.71184:14 64.94629:62 65.18381:6 67.05408:227 68.96536:428 68.98386:427 69.03629:449 69.07135:444 70.07291:71 71.05032:393 71.08743:396 75.48899:2 79.05324:127 79.05765:127 80.84811:99 80.9441:1165 80.95084:1170 81.0034:1191 81.07054:1160 82.01329:240 82.06892:207 82.07504:204 83.04922:1016 83.08639:1023 84.0…	[M+H]+			0.3373	0.14496	0.14326	-0.38321	0.99019	0.0030073	0.98301	0.004523	Phospholipid	Phosphatidylethanolamines	Phosphatidylethanolamines	Phosphatidylethanolamines	PE(16:0/16:1(9Z))	PE(18:1(9Z)/14:0)	PE(14:0/18:1(9Z))	HMDB=HMDB0008924,ChEBI=CHEBI:73999,YMDB=YMDB01199,FooDB=FDB026114,BMDB=BMDB08924,LipidMAPS=LMGP02011228,ECMDB=ECMDB08924	HMDB=HMDB0009052,ChEBI=CHEBI:78814;CHEBI:82840,FooDB=FDB026242,BMDB=BMDB09052,LipidMAPS=LMGP02011199	HMDB=HMDB0008828,ChEBI=CHEBI:84300;CHEBI:85237,FooDB=FDB026018,BMDB=BMDB08828,LipidMAPS=LMGP02011247	C37H72NO8P	C37H72NO8P	C37H72NO8P	8.4143	8.4143	8.4143
Negative	Non-polar	691.455	6.37	54.69238:47 60.64997:49 114.8935:43 184.8326:79 185.00609:79 199.17247:65 223.00185:44 225.18513:659 226.1897:37 227.03395:4592 227.20221:4591 228.20503:859 241.01215:98 242.01253:16 256.23517:293 257.23352:103 259.01288:33 259.02921:33 262.76022:53 297.03607:52 301.20947:145 301.2229:145 303.23233:785 304.2381:208 314.92334:13 315.25812:19 325.18298:50 327.23062:42 408.61942:88 408.63333:80 417.…	[M-H]-			0.57485	-0.10318	0.20427	-0.25051	0.056783	-0.24708	0.12532	-0.28272	Phospholipid	Phosphatidylglycerols	Phosphatidylglycerols	Phosphatidylglycerols	1-oleoyl-2-lauroyl-sn-glycero-3-phospho-(1'-sn-glycerol)(1-)	PG(13:0/17:1(9Z))	PG(16:1(9Z)/14:0)	ChEBI=CHEBI:77000;CHEBI:77121,LipidMAPS=LMGP04010322	LipidMAPS=LMGP04010074	LipidMAPS=LMGP04010203,ECMDB=ECMDB21035	C36H69O10P	C36H69O10P	C36H69O10P	7.81	7.3873	7.3864
Negative	Polar	691.456	4.6	225.17859:1507 227.1284:4821 253.25635:10408 254.37585:267 255.31488:2208 363.20166:1370 389.25269:638 391.15271:743 437.30334:988 455.37903:1121 463.23334:593 464.36786:102 465.20654:353 481.35321:805 483.33875:324 617.17303:74	[M-H]-			0.8909	-0.09763	0.043204	-0.22881	0.24072	-0.23238	0.54648	-0.17252	Phospholipid	Phosphatidylglycerols	Phosphatidylglycerols	Phosphatidylglycerols	1-oleoyl-2-lauroyl-sn-glycero-3-phospho-(1'-sn-glycerol)(1-)	PG(16:1(9Z)/14:0)	PG(14:0/16:1(9Z))	ChEBI=CHEBI:77000;CHEBI:77121,LipidMAPS=LMGP04010322	LipidMAPS=LMGP04010203,ECMDB=ECMDB21035	LipidMAPS=LMGP04010930,ECMDB=ECMDB21052	C36H69O10P	C36H69O10P	C36H69O10P	8.0613	7.7327	7.7324
Negative	Non-polar	693.47	6.49	78.95872:204 96.95582:96 96.96184:95 96.96979:95 134.98325:38 146.0834:56 152.99489:7498 153.99864:275 154.99829:23 171.00583:2995 171.06967:3012 172.00612:70 209.02104:597 226.18788:8 227.03278:5502 227.20116:5500 228.03654:529 228.19621:524 228.20482:524 229.20493:125 245.03839:83 253.09468:120998 253.21703:121062 253.25958:121027 253.2704:121024 253.41628:120856 254.22084:18570 255.12405:35524…	[M-H]-			0.40004	0.094584	0.014725	0.27248	0.18197	-0.24292	0.17578	-0.43378	Phospholipid	Phosphatidylglycerols	Phosphatidylglycerols	Phosphatidylglycerols	2-hexadecanoyl-1-tetradecanoyl-sn-glycero-3-phospho-(1'-sn-glycerol)(1-)	PG(17:0/13:0)	PG(13:0/17:0)	ChEBI=CHEBI:72830;CHEBI:73208,LipidMAPS=LMGP04010022,ECMDB=ECMDB21021	LipidMAPS=LMGP04010897	LipidMAPS=LMGP04010936	C36H71O10P	C36H71O10P	C36H71O10P	8.1188	7.7177	7.7052
Positive	Polar	694.987	14.31	268.96423:129 284.9447:760 366.60687:398 432.72754:514 448.2804:498 448.92462:2528 514.67841:1631 530.72021:20112 531.37476:202 596.63586:511 612.5816:3393	[M+H]+			0.118	11.005	0.55567	0.40389	0.65317	0.32198	0.11921	-0.26621	No annotation
Positive	Polar	694.989	14.55	268.86728:106 284.88464:175 366.59418:276 432.72754:353 448.68915:1403 513.82025:82 514.83527:1018 530.62903:14491 596.7569:329 612.66241:2640	[M+H]+			0.54995	0.077302	0.12974	-0.13941	0.24903	-0.20373	0.56399	0.38404	No annotation
Positive	Non-polar	702.508	6.54	57.07154:116 58.92913:67 62.98252:66 67.05632:76 68.49594:57 69.06994:82 71.08538:251 72.49796:55 76.81927:52 79.05708:53 80.97074:57 81.07099:188 81.28464:71 83.08506:185 85.10209:100 86.09656:1663 89.05816:62 90.97699:1803 91.03851:61 91.055:153 95.0857:347 97.1004:97 99.07996:61 100.11269:52 101.27395:52 102.09219:62 104.10777:220 105.06929:68 105.95453:60 107.01004:52 107.08885:68 109.06384:9…	[M+H]+			0.068865	0.35219	0.17342	-0.26995	0.11689	-0.30416	0.11142	-0.60959	Phospholipid	Phosphatidylcholines	Phosphatidylcholines	Phosphatidylethanolamines	PC(14:1(9Z)/16:1(9Z))	PC(16:1(9Z)/14:1(9Z))	PE(18:2(9Z,12Z)/15:0)	HMDB=HMDB0007903,ChEBI=CHEBI:88908,YMDB=YMDB01178,FooDB=FDB025095,BMDB=BMDB07903,LipidMAPS=LMGP01011385,Urine=HMDB0007903,Serum=HMDB0007903	HMDB=HMDB0007999,ChEBI=CHEBI:86415,YMDB=YMDB01863,FooDB=FDB025190,BMDB=BMDB07999,LipidMAPS=LMGP01011476,Urine=HMDB0007999,Serum=HMDB0007999	HMDB=HMDB0009087,FooDB=FDB026277,BMDB=BMDB09087,LipidMAPS=LMGP02010657	C38H72NO8P	C38H72NO8P	C38H72NO8P	7.9118	7.9118	7.6
Positive	Non-polar	704.523	8.01	50.56429:8 55.05516:155 57.07096:106 57.90359:25 58.42222:49 60.08139:195 61.51833:112 63.71184:14 64.94629:62 65.18381:6 67.05408:227 68.96536:428 68.98386:427 69.03629:449 69.07135:444 70.07291:71 71.05032:393 71.08743:396 75.48899:2 79.05324:127 79.05765:127 80.84811:99 80.9441:1165 80.95084:1170 81.0034:1191 81.07054:1160 82.01329:240 82.06892:207 82.07504:204 83.04922:1016 83.08639:1023 84.0…	[M+H]+			0.11178	0.22992	0.27786	0.11056	0.50516	0.10071	0.016599	0.27236	No annotation
Negative	Non-polar	705.471	6.44	96.96123:111 168.04355:89 199.17082:91 224.07207:27 225.18582:153 226.19054:60 239.19171:229 239.20566:228 241.214:252 251.2039:141 262.7587:35 267.23282:763 268.23557:195 277.21429:719 278.21747:147 278.22812:147 305.24918:94 311.16595:32 325.18085:41 330.698:272 332.69684:127 334.69543:112 338.68793:18 339.08682:25 404.62985:34 480.56131:47 482.5593:17 486.5419:28 486.56134:28 495.28534:79 554.…	[M-H]-			0.19038	0.13906	0.19303	-0.30478	0.09375	-0.23019	0.16833	-0.30547	Phospholipid	Phosphatidylglycerols	Phosphatidylglycerols	Phosphatidylglycerols	PG(14:0/17:1(9Z))	PG(14:0/16:0(9Cp))	PG(16:1(9Z)/15:0)	LipidMAPS=LMGP04010097	LipidMAPS=LMGP04010991	LipidMAPS=LMGP04010205	C37H71O10P	C37H71O10P	C37H71O10P	6.2241	6.2193	6.2125
Positive	Non-polar	707.17	6.49	56.70078:36 59.57619:65 63.40993:34 67.05636:50 69.0718:9 73.05007:42 74.19114:69 79.05341:62 81.07019:74 81.62943:25 82.07344:94 83.08257:91 83.08725:93 83.88628:56 84.87267:80 85.10178:39 86.0971:148 87.1035:199 95.0857:87 96.09224:33 97.10198:11 106.73972:39 107.08611:68 109.10145:150 116.05428:95 119.08591:49 120.96525:267 121.10049:282 123.07911:13 123.11644:8 136.12361:34 138.13626:44 146.9…	[M+H]+			0.076724	0.35673	0.12792	0.5506	0.22681	0.40162	0.039825	0.60675	No annotation
Negative	Polar	708.416	4.57	241.25523:131 253.1711:58 255.23639:121 269.15686:120 270.3421:81 466.15912:76	[M-H]-			0.65182	-0.31666	0.012538	-0.15825	0.76398	-0.07137	0.47728	-0.25115	No annotation
Positive	Non-polar	708.513	7.65	60.08311:30 74.09839:358 88.07918:31 88.11396:24 90.97874:74 91.0578:88 92.98233:82 93.05692:82 101.07169:208 116.05198:42 116.06309:48 120.96851:95 120.99593:90 129.98698:44 130.15726:36 146.98309:128 164.00897:18 195.0047:108 195.10175:115 197.9794:10 226.95432:117 227.95624:70 228.9572:52 229.08041:49 270.98172:31 294.93839:32 327.03439:150 327.08691:162 349.18256:45 355.07413:23 355.15723:15 …	[M+H]+	yes	yes	0.19948	0.25382	0.11714	0.72572	0.38603	0.52343	0.039349	1.0877	Phospholipid	1-alkyl,2-acyl-glycerol-3-phosphoserines	1-alkyl,2-acyl-glycerol-3-phosphoserines		PS(O-18:0/13:0)	PS(O-16:0/15:0)		LipidMAPS=LMGP03020019	LipidMAPS=LMGP03020005		C37H74NO9P	C37H74NO9P		7.0085	6.9957
Negative	Polar	713.919	4.56	253.2804:647 277.3197:50 281.29364:437 389.30896:62 432.43109:53 459.19019:132	[M-H]-			0.75176	-0.22719	0.040558	-0.26964	0.95426	0.012293	0.40048	-0.33432	No annotation
Negative	Polar	714.509	6.36	224.32565:55 225.26718:104 235.18504:86 253.19131:14838 254.33746:91 255.26617:225 278.73486:51 279.38431:382 281.21921:12270 282.22934:61 282.90527:65 432.33142:160 450.27808:1338 460.31915:134 478.22388:2409	[M-H]-			0.93315	-0.061559	0.96085	0.015425	0.53656	0.1801	0.89238	0.080103	Phospholipid	Phosphatidylethanolamines	Phosphatidylethanolamines	Phosphatidylethanolamines	PE(18:1(9Z)/16:1(9Z))	PE(16:0/18:2(9Z,12Z))	PE(16:1(9Z)/18:1(9Z))	HMDB=HMDB0009056,ChEBI=CHEBI:78810;CHEBI:82837,FooDB=FDB026246,BMDB=BMDB09056,LipidMAPS=LMGP02011198	HMDB=HMDB0008928,ChEBI=CHEBI:73008;CHEBI:73121,FooDB=FDB026118,BMDB=BMDB08928,LipidMAPS=LMGP02010042,UNPD=UNPD147922	HMDB=HMDB0008960,YMDB=YMDB01203,FooDB=FDB026150,BMDB=BMDB08960,LipidMAPS=LMGP02011220	C39H74NO8P	C39H74NO8P	C39H74NO8P	8.653	8.6261	8.2363
Negative	Polar	714.509	10.82	253.24463:6262 254.39932:146 255.19543:65 279.29431:319 280.20917:53 281.27985:7478 432.2854:91 450.18274:557 460.38574:107 478.21924:663	[M-H]-			0.89037	-0.10612	0.086094	-0.47358	0.68106	-0.090267	0.89987	-0.12653	Phospholipid	Phosphatidylethanolamines	Phosphatidylethanolamines	Phosphatidylethanolamines	PE(18:1(9Z)/16:1(9Z))	PE(16:0/18:2(9Z,12Z))	PE(16:1(9Z)/18:1(9Z))	HMDB=HMDB0009056,ChEBI=CHEBI:78810;CHEBI:82837,FooDB=FDB026246,BMDB=BMDB09056,LipidMAPS=LMGP02011198	HMDB=HMDB0008928,ChEBI=CHEBI:73008;CHEBI:73121,FooDB=FDB026118,BMDB=BMDB08928,LipidMAPS=LMGP02010042,UNPD=UNPD147922	HMDB=HMDB0008960,YMDB=YMDB01203,FooDB=FDB026150,BMDB=BMDB08960,LipidMAPS=LMGP02011220	C39H74NO8P	C39H74NO8P	C39H74NO8P	8.339	8.3135	7.9226
Negative	Polar	715.577	12.08	253.31224:103 281.21399:137 282.52386:76 393.06158:297 654.51227:64	[M-H]-			0.59447	0.53343	0.34977	-0.62823	0.83811	0.080322	0.72109	0.41586	Sphingolipid	Phosphosphingolipids	Phosphoethanolamines	Phosphoethanolamines	N-heptadecanoylsphingosine-1-phosphocholine	PE-Cer(d16:1(4E)/22:0)	PE-Cer(d14:1(4E)/24:0)	ChEBI=CHEBI:84488,LipidMAPS=LMSP03010044	LipidMAPS=LMSP03020024	LipidMAPS=LMSP03020011	C40H81N2O6P	C40H81N2O6P	C40H81N2O6P	6.8797	6.5722	6.5454
Negative	Non-polar	716.49	6.51	78.9586:24 92.92813:14 99.00948:25 135.9205:193 137.91617:125 153.99977:27 154.84528:1 155.00394:16 162.94376:54 168.04887:71 172.00999:19 173.00937:47 225.18628:152 241.21188:369 241.22476:300 253.11551:1092 253.17261:1085 253.217:1100 253.25475:1106 254.22057:29 259.2435:48 279.23282:6041 280.23639:1273 303.21149:98 303.23227:99 363.18799:14 409.23071:27 417.24271:67 418.24353:21 463.24475:52 4…	[M-H]-			0.95543	-0.026859	0.004422	-0.49519	0.81647	0.071983	0.5486	0.11527	Phospholipid	1-(1Z-alkenyl),2-acylglycerophosphoserines	1-(1Z-alkenyl),2-acylglycerophosphoserines		PS(P-16:0/16:1(9Z))	PS(P-18:0/14:1(9Z))		LipidMAPS=LMGP03030008	LipidMAPS=LMGP03030031		C38H72NO9P	C38H72NO9P		6.6824	6.6394
Negative	Polar	716.523	6.36	227.16916:150 253.19852:10005 254.23187:2599 255.20715:5843 267.05402:83 279.18658:244 281.24927:14939 282.31628:2618 283.42383:1529 417.44775:71 450.57849:493 451.40271:372 452.33252:1649 460.1416:139 461.34149:90 478.25775:760 479.22388:600 480.37231:1181	[M-H]-			0.82708	0.18063	0.78425	0.11228	0.62415	0.16053	0.68759	0.29908	Phospholipid	Phosphatidylethanolamines	Phosphatidylethanolamines	Phosphatidylethanolamines	PE(16:0/18:1(11Z))	PE(16:0/18:1(9Z))	PE(18:1(9Z)/16:0)	HMDB=HMDB0008926,ChEBI=CHEBI:84833,FooDB=FDB026116,BMDB=BMDB08926,LipidMAPS=LMGP02010010,ECMDB=ECMDB08926	HMDB=HMDB0008927,ChEBI=CHEBI:60286;CHEBI:73007;CHEBI:73124,YMDB=YMDB01200,FooDB=FDB026117,BMDB=BMDB08927,LipidMAPS=LMGP02010009	HMDB=HMDB0009055,ChEBI=CHEBI:78813;CHEBI:82839,FooDB=FDB026245,BMDB=BMDB09055,LipidMAPS=LMGP02010099	C39H76NO8P	C39H76NO8P	C39H76NO8P	8.941	8.941	8.941
Negative	Non-polar	717.47	6.38	54.82558:26 78.9594:30 152.9953:1667 154.00117:101 155.00151:100 171.00525:577 171.10764:599 186.82849:76 209.01393:167 209.02351:167 225.18492:2130 226.18867:383 241.01253:21 242.01082:6 242.02548:1 253.21722:46624 253.3569:46596 254.21971:6840 255.23108:1079 297.03812:74 298.04272:39 301.21143:72 301.22357:72 303.23096:81 316.72702:50 329.24402:26 329.27005:26 330.69604:14 339.19931:13 339.3311…	[M-H]-			0.39203	-0.080145	0.29457	-0.11774	0.072579	-0.18973	0.040152	-0.22969	Phospholipid	Phosphatidylglycerols	Phosphatidylglycerols	Phosphatidylglycerols	PG(16:1(9Z)/16:1(9Z))	PG(15:1(9Z)/17:1(9Z))	PG(15:0/17:2(9Z,12Z))	HMDB=HMDB0010586,YMDB=YMDB01211,BMDB=BMDB10586,LipidMAPS=LMGP04010967,ECMDB=ECMDB10586	LipidMAPS=LMGP04010170	LipidMAPS=LMGP04010144	C38H71O10P	C38H71O10P	C38H71O10P	7.5255	7.1104	7.1095
Positive	Polar	718.95	14.56	308.81897:197 374.92615:93 390.87347:437 456.8924:112 472.80096:581 538.80701:520 554.73016:3491 620.68854:676 636.68134:3909	[M+H]+			0.31084	-0.32386	0.73751	-0.12577	0.87452	-0.054814	0.79374	0.17488	No annotation
Negative	Non-polar	719.486	6.5	78.95832:204 96.95857:96 96.96597:95 134.98607:41 146.08345:56 152.99475:7497 153.99515:275 154.00313:275 171.00578:2995 172.00636:70 209.01773:597 209.02638:597 226.18808:8 227.03358:5502 227.20151:5499 228.03954:529 228.20517:524 229.19835:126 245.0376:83 253.08295:120987 253.18382:121033 253.21709:121058 253.25853:121023 254.22046:18569 255.23209:35541 256.23569:5624 256.33426:5604 257.23773:4…	[M-H]-			0.6654	0.022678	0.20847	0.065781	0.71324	-0.022149	0.3582	0.038198	Phospholipid	Phosphatidylglycerols	Phosphatidylglycerols	Phosphatidylglycerols	PG(16:1(9Z)/16:0)	PG(16:0/16:1(9Z))	1-myristoyl-2-oleoyl-sn-glycero-3-phosphatidylglycerol(1-)	HMDB=HMDB0010585,FooDB=FDB027735,BMDB=BMDB10585,LipidMAPS=LMGP04010207,ECMDB=ECMDB10585	HMDB=HMDB0010571,YMDB=YMDB01209,BMDB=BMDB10571,LipidMAPS=LMGP04010910,ECMDB=ECMDB10571	ChEBI=CHEBI:75161,LipidMAPS=LMGP04010984	C38H73O10P	C38H73O10P	C38H73O10P	8.6313	8.6313	8.6024
Negative	Polar	719.487	4.56	208.9913:298 210.11745:147 226.33638:317 227.36264:2923 235.39001:70 251.16629:114 253.18825:103789 254.18877:7818 255.2498:65741 279.31824:162 281.24911:7773 282.1748:187 283.46304:282 363.53662:541 389.24097:7067 390.4201:1859 391.39508:13835 409.68359:142 417.1673:125 419.55548:67 437.19635:608 455.35815:1113 463.23541:4653 465.15411:8005 481.27942:4594 483.29944:15107 491.50714:266 509.22852:…	[M-H]-			0.70634	-0.25806	0.0011802	-0.31782	0.89464	-0.029455	0.52877	-0.23226	Phospholipid	Phosphatidylglycerols	Phosphatidylglycerols	Phosphatidylglycerols	PG(16:1(9Z)/16:0)	PG(16:0/16:1(9Z))	1-myristoyl-2-oleoyl-sn-glycero-3-phosphatidylglycerol(1-)	HMDB=HMDB0010585,FooDB=FDB027735,BMDB=BMDB10585,LipidMAPS=LMGP04010207,ECMDB=ECMDB10585	HMDB=HMDB0010571,YMDB=YMDB01209,BMDB=BMDB10571,LipidMAPS=LMGP04010910,ECMDB=ECMDB10571	ChEBI=CHEBI:75161,LipidMAPS=LMGP04010984	C38H73O10P	C38H73O10P	C38H73O10P	8.2584	8.2584	8.2122
Negative	Non-polar	720.482	6.5	79.95815:72 83.04727:53 89.0244:158 91.02301:120 91.592:59 92.02985:65 96.96005:886 99.92348:592 100.93394:1022 101.93419:68 102.9585:80 112.98561:5806 113.98886:213 115.91911:314 116.92861:653 119.04985:220 129.06244:52 129.97177:269 129.97794:397 130.94415:78 138.90848:137 139.91136:53 142.93323:145 144.92363:1762 145.92323:236 145.9325:55 146.91862:76 146.97173:75 149.00768:71 152.00417:108 15…	[M-H]-			0.43458	0.23582	0.13229	-0.22206	0.63249	0.1396	0.84805	-0.038941	Phospholipid	Phosphatidylserines	Phosphatidylserines	Phosphatidylserines	PS(16:0/15:0)	PS(15:0/16:0)	PS(17:0/14:0)	HMDB=HMDB0112342,LipidMAPS=LMGP03010910	HMDB=HMDB0112281,LipidMAPS=LMGP03010917	LipidMAPS=LMGP03010227,ECMDB=ECMDB21042	C37H72NO10P	C37H72NO10P	C37H72NO10P	7.411	7.404	7.0025
Negative	Non-polar	721.501	6.6	61.98461:35 61.9892:35 78.95882:78 135.91986:106 137.91425:66 137.91995:64 152.99519:745 171.00609:299 209.02112:56 241.01039:64 241.21866:2 255.23289:5438 256.23517:924 256.7692:190 257.22974:117 257.23926:117 268.23785:26 280.23813:67 281.24893:35709 282.25159:6218 283.26224:2371 284.27011:402 301.22327:97 309.18021:66 309.27606:64 312.16751:3 339.19595:86 339.33157:81 391.22583:235 392.22885:7…	[M-H]-			0.52078	0.12593	0.085063	-0.17832	0.62123	0.063545	0.032049	-0.38617	Phospholipid	Phosphatidylglycerols	Phosphatidylglycerols	Phosphatidylglycerols	PG(16:0/16:0)	PG(15:0/17:0)	PG(17:0/15:0)	HMDB=HMDB0010570,ChEBI=CHEBI:72829;CHEBI:60724;CHEBI:73205;CHEBI:85270;CHEBI:85783,DrugBank=DB02043,SMPDB=PW_C006578,BMDB=BMDB10570,LipidMAPS=LMGP04010986,ECMDB=ECMDB10570	LipidMAPS=LMGP04010916	LipidMAPS=LMGP04010896	C38H75O10P	C38H75O10P	C38H75O10P	8.2919	7.461	7.4297
Negative	Polar	725.121	4.57	256.27292:62 704.95221:52	[M-H]-			0.70451	-0.26821	0.14493	-0.17459	0.90942	-0.022908	0.53154	-0.2377	No annotation
Negative	Non-polar	725.191	2.22	82.01614:369 83.02576:205 91.05555:2531 92.06003:177 96.96102:35 98.02292:127 100.93036:83 100.93829:83 110.06004:35 111.09057:90 114.03628:52 114.93362:113 115.05553:111 117.0347:545 128.03656:131 128.05435:131 130.91428:115 134.04515:68 134.06146:68 137.0733:785 138.07295:97 158.0614:286 158.9277:26 174.07976:70 175.09271:58 186.95404:76 202.12363:94 229.13371:5709 230.13637:828 231.14127:79 23…	[M-H]-		yes	4.751e-05	-2.054	0.8655	0.075353	0.28589	1.0739	0.002561	1.0479	Flavonoid-like	Flavonoid-3-O-glycosides	Flavonoid-3-O-glycosides	Flavonoid O-glycosides	Camelliaside B	Kaempferol 3-(2G-apiosylrobinobioside)	Schaftoside 4'-glucoside	HMDB=HMDB0038767,KNApSAcK=C00005214,FooDB=FDB018184,LipidMAPS=LMPK12111750,UNPD=UNPD128593;UNPD204343;UNPD208868;UNPD38607;UNPD63513;UNPD229370	HMDB=HMDB0039759,KNApSAcK=C00005204,FooDB=FDB019407,LipidMAPS=LMPK12111677,UNPD=UNPD21739;UNPD4564;UNPD55408;UNPD213436;UNPD215500	HMDB=HMDB0040878,KNApSAcK=C00006343,FooDB=FDB020709,LipidMAPS=LMPK12110306	C32H38O19	C32H38O19	C32H38O19	8.0078	7.9891	7.7996
Positive	Non-polar	726.505	7.22	55.05488:60 55.16101:82 57.07021:32 66.81886:40 67.05503:236 68.05849:67 68.89657:176 69.06868:167 69.07301:166 71.08475:85 71.39322:12 78.96854:124 79.05494:128 81.06991:315 82.07336:27 83.08683:293 85.09853:144 86.09709:1378 87.08386:128 87.09972:123 90.8603:139 90.97649:147 91.05622:140 93.07085:278 95.08614:638 95.15413:637 96.08694:129 97.02625:330 97.06446:341 97.102:329 102.39904:18 102.41…	[M+H]+			0.098765	0.28428	0.84658	-0.015127	0.94141	0.007604	0.81823	-0.011335	No annotation
Positive	Non-polar	730.539	8.01	50.56429:8 55.05516:154 57.07096:105 57.90359:24 58.42222:49 60.08139:194 61.51833:111 63.71184:13 64.94629:61 65.18381:5 67.05408:226 68.96536:428 68.98386:427 69.03629:449 69.07135:444 70.07291:71 71.05032:393 71.08743:396 75.48899:1 79.05324:127 79.05765:127 80.84811:98 80.9441:1164 80.95084:1169 81.0034:1190 81.07054:1159 82.01329:240 82.06892:207 82.07504:203 83.04922:1015 83.08639:1023 84.0…	[M+H]+			0.031899	0.32845	0.2605	0.14952	0.40466	0.12614	0.95858	-0.010042	Phospholipid	Phosphatidylcholines	Phosphatidylcholines	Phosphatidylcholines	PC(16:1(9Z)/16:1(9Z))	PC(14:0/18:2(9Z,12Z))	PC(18:1(9Z)/14:1(9Z))	HMDB=HMDB0008002,ChEBI=CHEBI:83717;CHEBI:84798,YMDB=YMDB01185,FooDB=FDB025193,BMDB=BMDB08002,LipidMAPS=LMGP01010682;LMGP01010684,Serum=HMDB0008002	HMDB=HMDB0007874,ChEBI=CHEBI:86094,FooDB=FDB025066,BMDB=BMDB07874,LipidMAPS=LMGP01010496,Urine=HMDB0007874,Serum=HMDB0007874	HMDB=HMDB0008098,FooDB=FDB025289,BMDB=BMDB08098,LipidMAPS=LMGP01011597,Serum=HMDB0008098	C40H76NO8P	C40H76NO8P	C40H76NO8P	8.0352	8.0347	7.6185
Negative	Polar	730.82	4.56	253.18098:418 255.17119:97 267.17743:482 494.30811:50 495.36615:84	[M-H]-			0.76487	-0.21579	0.059686	-0.13804	0.82784	-0.048844	0.40858	-0.27673	No annotation
Negative	Polar	731.243	5.65	225.17259:50 253.14665:701 254.28403:152 281.18781:420 282.2287:102 283.22369:78 287.19601:187 365.08881:813 389.22107:1010 390.22583:223 391.25946:52 407.18262:235 408.44043:86 417.31696:405 418.3075:98 476.41241:74 643.25824:4931 644.36884:1450 673.36438:121 713.5799:246	[M-H]-			0.2609	-1.3044	0.26266	0.6986	0.3739	5.0832	0.42717	3.1504	Organic acid	2-arylbenzofuran flavonoids	2-arylbenzofuran flavonoids	2-arylbenzofuran flavonoids	6-[2-(6-carboxy-5-{2,6-dihydroxy-4-[6-hydroxy-7-(3-methylbut-2-en-1-yl)-1-benzofuran-2-yl]phenyl}-3-methylcyclohex-3-en-1-yl)-5-hydroxyphenoxy]-3,4,5-trihydroxyoxane-2-carboxylic acid	6-[4-(6-carboxy-5-{2,6-dihydroxy-4-[6-hydroxy-7-(3-methylbut-2-en-1-yl)-1-benzofuran-2-yl]phenyl}-3-methylcyclohex-3-en-1-yl)-3-hydroxyphenoxy]-3,4,5-trihydroxyoxane-2-carboxylic acid	6-(2-{2,6-dihydroxy-4-[6-hydroxy-7-(3-methylbut-2-en-1-yl)-1-benzofuran-2-yl]phenyl}-6-(2,4-dihydroxyphenyl)-4-methylcyclohex-3-ene-1-carbonyloxy)-3,4,5-trihydroxyoxane-2-carboxylic acid	HMDB=HMDB0126172	HMDB=HMDB0126171	HMDB=HMDB0126174	C39H40O14	C39H40O14	C39H40O14	7.0859	7.0859	7.0755
Negative	Non-polar	731.486	6.45	78.95621:4 78.96063:1 96.92036:113 96.9584:114 96.97204:113 114.89341:36 168.04051:91 199.17647:87 224.07326:27 225.18613:156 226.18706:60 239.2009:229 239.21121:226 240.20576:60 241.2135:231 242.21896:30 251.19891:141 262.75467:35 267.23242:782 268.23474:200 277.21594:719 278.21622:147 297.24466:144 305.24042:88 305.25461:88 311.16092:33 311.29813:38 325.17621:40 325.18997:40 327.19788:86 327.22…	[M-H]-			0.054636	0.31281	0.36621	-0.16457	0.10814	-0.16833	0.11409	-0.35269	Phospholipid	Phosphatidylglycerols	Phosphatidylglycerols	Phosphatidylglycerols	PG(18:2(9Z,12Z)/15:0)	PG(14:1(9Z)/19:1(9Z))	PG(15:0/18:2(9Z,12Z))	LipidMAPS=LMGP04010344	LipidMAPS=LMGP04010126	LipidMAPS=LMGP04010914	C39H73O10P	C39H73O10P	C39H73O10P	6.8168	6.8054	6.8022
Positive	Polar	731.993	9.92	463.72144:80 512.39264:53 518.586:196	[M+H]+			0.5019	-0.19607	0.89225	-0.053536	0.81178	-0.079653	0.75604	-0.050626	No annotation
Negative	Polar	732.483	5.77	227.34412:58 253.09894:533 254.40753:73 255.28973:918 281.32254:466 283.41055:270 361.24799:62 363.09985:159 365.05457:81 389.24274:551 391.25159:2065 406.72852:70 407.32886:94 409.14709:460 417.22418:545 418.4527:139 419.33405:354 435.15228:150 437.21613:140 443.01611:54 645.31384:15006 645.93353:168 714.32526:100	[M-H]-			0.67615	-0.29509	0.009114	-0.49758	0.93318	0.024076	0.35781	-0.50395	Phospholipid	Phosphatidylserines	Phosphatidylserines	Phosphatidylserines	PS(16:0/16:1(9Z))	PS(16:1(9Z)/16:0)	PS(14:0/18:1(9Z))	HMDB=HMDB0012355,ChEBI=CHEBI:89824,YMDB=YMDB01252,FooDB=FDB028973,BMDB=BMDB12355,LipidMAPS=LMGP03010909,ECMDB=ECMDB12355,Serum=HMDB0012355	HMDB=HMDB0012365,ChEBI=CHEBI:90028,BMDB=BMDB12365,LipidMAPS=LMGP03010207,ECMDB=ECMDB12365,Serum=HMDB0012365	HMDB=HMDB0012335,ChEBI=CHEBI:89837,FooDB=FDB028954,BMDB=BMDB12335,LipidMAPS=LMGP03010977,Serum=HMDB0012335	C38H72NO10P	C38H72NO10P	C38H72NO10P	8.3705	8.3705	8.3364
Negative	Polar	732.519	6.78	253.10364:900 255.11816:1108 269.2525:281 271.16687:552 281.31644:994 283.36652:73 295.46896:85 297.3222:4410 298.45129:145 299.35733:488 409.07971:55 450.297:52 452.45001:504 468.21967:152 476.50452:84 478.2627:66 494.46381:63 496.20514:317 703.00873:62	[M-H]-			0.8841	0.11522	0.0088918	-0.31658	0.78934	-0.058889	0.63635	0.10785	Phospholipid	1-(1Z-alkenyl),2-acylglycerophosphoserines	1-(1Z-alkenyl),2-acylglycerophosphoserines	1-alkyl,2-acyl-glycerol-3-phosphoserines	PS(P-18:0/15:0)	PS(P-16:0/17:0)	PS(O-16:0/17:1(9Z))	LipidMAPS=LMGP03030032	LipidMAPS=LMGP03030009	LipidMAPS=LMGP03020008	C39H76NO9P	C39H76NO9P	C39H76NO9P	7.5267	7.4986	7.4958
Positive	Polar	732.546	2.19	547.23865:233 573.74506:70 590.60577:69 591.60822:73	[M+H]+	yes	yes	0.32538	-3.7058	0.36846	0.81929	0.25	1.43	0.0079097	4.4561	Phospholipid	Phosphatidylcholines	Phosphatidylcholines	Phosphatidylcholines	PC(18:0/14:1(9Z))	PC(14:1(9Z)/18:0)	PC(14:0/18:1(11Z))	HMDB=HMDB0008032,ChEBI=CHEBI:89667,YMDB=YMDB01888,FooDB=FDB025223,BMDB=BMDB08032,LipidMAPS=LMGP01011582,Urine=HMDB0008032,Serum=HMDB0008032	HMDB=HMDB0007904,ChEBI=CHEBI:88907,YMDB=YMDB01831,FooDB=FDB025096,BMDB=BMDB07904,LipidMAPS=LMGP01011389,Urine=HMDB0007904,Serum=HMDB0007904	HMDB=HMDB0007872,ChEBI=CHEBI:73793,YMDB=YMDB01813,FooDB=FDB025064,BMDB=BMDB07872,LipidMAPS=LMGP01010490,Urine=HMDB0007872,Serum=HMDB0007872	C40H78NO8P	C40H78NO8P	C40H78NO8P	7.6082	7.6082	7.6081
Negative	Non-polar	733.501	6.54	110.89822:268 112.89718:30 137.91745:175 184.01457:60 184.02304:60 209.01639:100 209.02658:100 222.99869:56 223.00922:60 227.03413:730 227.20183:723 241.2166:479 242.21291:79 255.23262:3063 256.23535:81 260.76181:306 262.7532:50 268.23505:444 269.24823:883 270.24976:112 280.23749:207 283.78323:6 295.26779:80 297.24289:64 305.25058:285 306.25385:61 311.29437:69 332.69943:85 417.24454:54 465.2641:1…	[M-H]-			0.04618	0.18916	0.24263	-0.21967	0.80706	-0.034093	0.01184	-0.28106	Phospholipid	Phosphatidylglycerols	Phosphatidylglycerols	Phosphatidylglycerols	1-[Glycerolylphosphonyl]-2-[8-(2-Hexyl-Cyclopropyl)-Octanal-1-Yl]-3-[Hexadecanal-1-Yl]-Glycerol	PG(14:0/19:1(9Z))	PG(15:0/18:1(9Z))	DrugBank=DB03979,LipidMAPS=LMGP04010990	LipidMAPS=LMGP04010101	LipidMAPS=LMGP04010145	C39H75O10P	C39H75O10P	C39H75O10P	6.9788	6.7142	6.7077
Negative	Polar	733.503	4.55	241.18524:416 253.24757:2557 254.40268:314 255.28395:1392 267.27408:3307 268.14404:146 269.22559:1930 269.92026:56 281.35022:1121 295.2908:57 377.29309:97 389.14459:91 390.32928:58 391.27008:324 403.24951:125 405.09961:452 416.33722:86 417.32043:110 433.37872:86 451.32379:93 463.39124:79 465.30481:423 469.28314:67 477.07037:65 479.51636:151 483.3559:389 491.25366:151 495.3479:108 497.23267:328 65…	[M-H]-			0.79313	-0.19225	0.10733	-0.26699	0.86066	-0.041493	0.3107	-0.46377	Phospholipid	Phosphatidylglycerols	Phosphatidylglycerols	Phosphatidylglycerols	PG(15:0/18:1(9Z))	PG(14:0/19:1(9Z))	PG(16:0/17:1(9Z))	LipidMAPS=LMGP04010145	LipidMAPS=LMGP04010101	LipidMAPS=LMGP04010908	C39H75O10P	C39H75O10P	C39H75O10P	7.4817	7.479	7.4775
Positive	Non-polar	738.505	8	49.92189:124 50.38781:196 50.68332:217 51.19374:202 51.33722:283 51.38969:287 51.46937:257 51.57177:246 52.08591:176 52.56213:199 53.04142:296 53.20943:253 54.20947:253 54.29892:253 54.51043:206 54.93787:128 55.0546:124 55.80931:169 56.35598:115 56.40644:152 56.78381:196 57.07003:61 57.09637:55 57.40252:135 57.5003:127 57.96638:140 57.981:139 58.00816:130 58.44546:183 59.16171:143 59.38754:162 59…	[M+H]+			0.27419	0.1705	0.15558	-0.26101	0.87218	-0.034227	0.27189	-0.1565	Phospholipid	Phosphatidylethanolamines	Phosphatidylethanolamines	Phosphatidylethanolamines	PE(16:1(9Z)/20:4(5Z,8Z,11Z,14Z))	PE(18:1(9Z)/18:4(6Z,9Z,12Z,15Z))	PE(18:2(9Z,12Z)/18:3(6Z,9Z,12Z))	HMDB=HMDB0008970,FooDB=FDB026160,BMDB=BMDB08970,LipidMAPS=LMGP02011217	HMDB=HMDB0009063,FooDB=FDB026253,BMDB=BMDB09063,LipidMAPS=LMGP02010644	HMDB=HMDB0009094,FooDB=FDB026284,BMDB=BMDB09094,LipidMAPS=LMGP02010664	C41H72NO8P	C41H72NO8P	C41H72NO8P	6.6343	6.634	6.634
Negative	Polar	741.626	4.53	227.14896:87 253.12407:173 254.30298:50 277.36353:67 279.18768:68 281.35815:135 303.31937:308 455.53717:55 463.39923:86	[M-H]-			0.66073	-0.3155	0.06293	-0.44882	0.793	0.08572	0.45982	-0.42049	No annotation
Negative	Non-polar	742.504	6.51	92.92793:37 135.91982:197 135.94386:200 137.91728:116 146.07982:33 153.99911:32 154.99538:13 162.93945:45 168.04395:99 225.1842:199 225.19783:202 241.21771:25 253.21681:754 253.26706:752 254.21996:159 257.2374:9 258.76212:37 259.24423:117 269.24677:2 270.25034:24 279.23257:6039 280.23529:1145 303.23245:120 307.26004:31 336.68732:53 338.68613:50 363.19147:14 392.22949:105 404.63687:29 404.64639:29…	[M-H]-			0.5163	0.25649	0.064722	-0.3301	0.62893	0.079483	0.8517	0.029796	Phospholipid	1-(1Z-alkenyl),2-acylglycerophosphoserines	1-alkyl,2-acyl-glycerol-3-phosphoserines	1-alkyl,2-acyl-glycerol-3-phosphoserines	PS(P-16:0/18:2(9Z,12Z))	PS(O-16:0/18:3(6Z,9Z,12Z))	PS(O-16:0/18:3(9Z,12Z,15Z))	LipidMAPS=LMGP03030087	LipidMAPS=LMGP03020078	LipidMAPS=LMGP03020077	C40H74NO9P	C40H74NO9P	C40H74NO9P	6.5724	6.5427	6.5427
Negative	Polar	742.54	6.23	253.32898:50 279.25882:90 281.24707:7261 283.33102:91 450.50232:56 478.43402:962 545.16455:52	[M-H]-			0.93949	0.059495	0.95696	0.019683	0.34956	0.29958	0.91802	0.077791	Phospholipid	Phosphatidylethanolamines	Phosphatidylethanolamines	Phosphatidylcholines	PE(18:1(9Z)/18:1(9Z))	PE(18:0/18:2(9Z,12Z))	PC(15:0/18:2(9Z,12Z))	HMDB=HMDB0009059,ChEBI=CHEBI:60285;CHEBI:74986;CHEBI:84839;CHEBI:84844,YMDB=YMDB01208,FooDB=FDB026249,BMDB=BMDB09059,LipidMAPS=LMGP02010039;LMGP02010052,PubChem=44251425	HMDB=HMDB0008994,ChEBI=CHEBI:133599;CHEBI:133600,FooDB=FDB026184,BMDB=BMDB08994,LipidMAPS=LMGP02010044,PubChem=25245827,PlantCyc=CPD-8290	HMDB=HMDB0007940,ChEBI=CHEBI:133617,SMPDB=PW_C003990,FooDB=FDB025132,BMDB=BMDB07940,LipidMAPS=LMGP01010543	C41H78NO8P	C41H78NO8P	C41H78NO8P	8.5928	8.5914	8.5391
Negative	Non-polar	743.486	6.41	94.92113:50 94.92678:47 96.92576:51 96.95841:50 110.89944:299 132.95067:35 135.92007:62 156.99045:32 168.04362:136 182.83537:82 183.01385:70 184.83115:25 185.01091:13 199.17285:57 241.21645:75 251.20604:94 257.23285:8 258.76385:116 277.2218:126 279.233:1612 280.23502:328 297.23383:51 301.21658:160 305.22247:147 305.24802:148 332.69681:23 334.69574:66 336.68811:33 336.70413:32 339.2009:77 404.6328…	[M-H]-			0.10984	-0.080171	0.2472	-0.21953	0.12234	-0.27099	0.042325	-0.22918	Phospholipid	Phosphatidylglycerols	Phosphatidylglycerols	Phosphatidylglycerols	PG(18:3(6Z,9Z,12Z)/16:0)	PG(18:3(9Z,12Z,15Z)/16:0)	PG(16:0/18:3(9Z,12Z,15Z))	HMDB=HMDB0010660,BMDB=BMDB10660,LipidMAPS=LMGP04010372	HMDB=HMDB0010675,FooDB=FDB027825;FDB030230,BMDB=BMDB10675,LipidMAPS=LMGP04010955,PubChem=90657393,PlantCyc=CPD-8087	HMDB=HMDB0010577,FooDB=FDB027727,BMDB=BMDB10577,LipidMAPS=LMGP04010973	C40H73O10P	C40H73O10P	C40H73O10P	7.0465	7.0465	7.0465
Negative	Polar	743.487	4.54	253.32468:1127 255.35451:144 277.2569:235 279.25986:1573 281.38135:841 282.21854:281 282.95404:73 389.44183:110 391.03632:115 415.19623:50 463.22766:138 478.9917:78 481.34796:127 507.2782:54 670.97681:67	[M-H]-			0.7178	-0.25059	0.65331	0.047075	0.57034	-0.084669	0.37925	-0.24724	Phospholipid	Phosphatidylglycerols	Phosphatidylglycerols	Phosphatidylglycerols	PG(18:2(9Z,12Z)/16:1(9Z))	PG(16:1(9Z)/18:2(9Z,12Z))	PG(18:3(6Z,9Z,12Z)/16:0)	HMDB=HMDB0010646,FooDB=FDB027796,BMDB=BMDB10646,LipidMAPS=LMGP04010346	HMDB=HMDB0010590,FooDB=FDB027740,BMDB=BMDB10590,LipidMAPS=LMGP04010901	HMDB=HMDB0010660,BMDB=BMDB10660,LipidMAPS=LMGP04010372	C40H73O10P	C40H73O10P	C40H73O10P	7.503	7.4952	7.4774
Negative	Non-polar	744.518	6.6	61.98855:169 78.9589:93 82.9533:55 89.5323:51 92.92984:87 93.03947:54 96.95886:243 101.14979:51 108.90171:3312 110.89915:2733 112.89379:380 116.01054:57 119.04733:108 135.92064:781 135.95058:61 137.91519:291 137.92418:136 142.96986:50 152.99524:1447 156.99385:87 162.94106:124 168.03767:148 168.86153:51 171.00455:636 182.83531:259 183.01111:494 184.02278:72 184.8253:122 184.83156:78 209.01636:151 …	[M-H]-			0.1638	0.70993	0.74695	0.080331	0.76582	0.10241	0.92108	0.02076	Phospholipid	1-alkyl,2-acyl-glycerol-3-phosphoserines	1-(1Z-alkenyl),2-acylglycerophosphoserines	1-(1Z-alkenyl),2-acylglycerophosphoserines	PS(O-16:0/18:2(9Z,12Z))	PS(P-18:0/16:1(9Z))	PS(P-16:0/18:1(9Z))	LipidMAPS=LMGP03020079	LipidMAPS=LMGP03030035	LipidMAPS=LMGP03030088	C40H76NO9P	C40H76NO9P	C40H76NO9P	6.2073	6.1914	6.1818
Negative	Non-polar	745.502	6.5	78.95958:383 96.9584:116 96.9694:119 134.98666:92 152.9248:7828 152.99678:7826 154.0018:247 171.00693:2736 172.00169:135 172.01474:134 173.01263:41 184.01816:21 199.1711:130 205.19931:87 209.02251:428 227.03505:6860 227.20233:6866 228.03859:1033 228.20731:1034 229.04216:159 229.20668:160 241.21606:42 245.0472:97 253.123:139033 253.21855:139083 253.25893:139078 254.22177:20579 255.2337:41771 256.2…	[M-H]-			0.025013	0.1022	0.014474	-0.17395	0.8336	0.0081032	0.059871	-0.14233	Phospholipid	Phosphatidylglycerols	Phosphatidylglycerols	Phosphatidylglycerols	PG(18:1(9Z)/16:1(9Z))	PG(16:1(9Z)/18:1(9Z))	PG(16:0/18:2(9Z,12Z))	HMDB=HMDB0010631,ChEBI=CHEBI:89398,DrugBank=DB04683,BMDB=BMDB10631,LipidMAPS=LMGP04010881,Serum=HMDB0010631	HMDB=HMDB0010589,ChEBI=CHEBI:89093,YMDB=YMDB01212,FooDB=FDB027739,BMDB=BMDB10589,LipidMAPS=LMGP04010902,Serum=HMDB0010589	HMDB=HMDB0010575,ChEBI=CHEBI:72840;CHEBI:73238,FooDB=FDB027725,BMDB=BMDB10575,LipidMAPS=LMGP04010983,Serum=HMDB0010575,UNPD=UNPD141988	C40H75O10P	C40H75O10P	C40H75O10P	8.3716	8.3716	8.367
Negative	Non-polar	746.497	6.54	61.98797:56 74.99295:125 79.95613:106 80.9632:53 83.8559:53 84.98835:99 89.02124:68 89.02674:63 91.01801:62 93.04685:67 96.9405:51 96.95918:1052 98.93869:119 99.92568:254 100.9319:773 101.93362:78 102.94509:53 108.00871:62 112.98494:6566 113.98904:190 114.99149:105 115.92205:204 116.92593:338 119.05132:158 120.05534:58 129.97583:546 130.94641:74 138.90866:89 142.92638:67 144.92334:1748 145.92238:…	[M-H]-			0.11491	0.3852	0.84766	-0.019237	0.87231	-0.039226	0.2049	-0.47915	Phospholipid	Phosphatidylserines	Phosphatidylserines	Phosphatidylserines	PS(15:0/18:1(9Z))	PS(18:1(9Z)/15:0)	PS(15:0/18:1(11Z))	HMDB=HMDB0112284,LipidMAPS=LMGP03010145	HMDB=HMDB0112409,LipidMAPS=LMGP03010325	HMDB=HMDB0112283	C39H74NO10P	C39H74NO10P	C39H74NO10P	7.5389	7.5171	7.1223
Negative	Non-polar	747.517	6.6	119.05224:53 134.98514:11 152.99585:5638 153.98877:143 153.99768:143 162.94037:67 171.0063:2207 171.09889:2205 172.01065:29 182.83582:25 183.01022:22 210.02441:8 255.09958:5583 255.13536:5581 255.23241:5573 255.26337:5563 256.23666:935 257.23721:190 258.23969:33 267.23358:307 268.23053:26 268.24271:23 281.12344:91045 281.14584:91056 281.24832:91091 281.29446:91084 282.25162:15939 283.26099:6559 2…	[M-H]-			0.33977	0.095086	0.41585	-0.13088	0.56173	0.095565	0.95378	0.0063034	Phospholipid	Phosphatidylglycerols	Phosphatidylglycerols	Phosphatidylglycerols	PG(16:0/18:1(11Z))	PG(18:1(9Z)/16:0)	PG(16:0/18:1(9Z))	HMDB=HMDB0010573,ChEBI=CHEBI:44946,FooDB=FDB027723,BMDB=BMDB10573,LipidMAPS=LMGP04010008,ECMDB=ECMDB10573,Serum=HMDB0010573	HMDB=HMDB0010630,ChEBI=CHEBI:72832;CHEBI:73206,BMDB=BMDB10630,LipidMAPS=LMGP04010962,Serum=HMDB0010630,PubChem=71296223,PlantCyc=CPD-2183	HMDB=HMDB0010574,ChEBI=CHEBI:34080;CHEBI:72841;CHEBI:73234;CHEBI:84472,YMDB=YMDB01210,BMDB=BMDB10574,LipidMAPS=LMGP04010002;LMGP04010987,Serum=HMDB0010574	C40H77O10P	C40H77O10P	C40H77O10P	8.6403	8.6403	8.6403
Negative	Polar	747.518	4.54	227.28342:1212 228.13571:116 245.06871:284 253.24039:29864 254.2886:12864 255.2318:54964 256.37372:988 257.17432:144 279.28812:1680 281.21533:141019 282.27325:21644 283.22418:15936 284.41071:130 309.1188:132 388.96277:1173 390.38312:2336 391.18158:14488 392.0979:122 409.16687:601 417.23212:4484 418.46692:2436 419.28046:3818 463.18359:1269 464.34558:1651 465.31073:8110 465.93048:146 481.07025:683 …	[M-H]-			0.70565	-0.26318	0.003631	-0.41861	0.71526	0.10111	0.50874	-0.35387	Phospholipid	Phosphatidylglycerols	Phosphatidylglycerols	Phosphatidylglycerols	PG(16:0/18:1(11Z))	PG(18:1(9Z)/16:0)	PG(16:0/18:1(9Z))	HMDB=HMDB0010573,ChEBI=CHEBI:44946,FooDB=FDB027723,BMDB=BMDB10573,LipidMAPS=LMGP04010008,ECMDB=ECMDB10573,Serum=HMDB0010573	HMDB=HMDB0010630,ChEBI=CHEBI:72832;CHEBI:73206,BMDB=BMDB10630,LipidMAPS=LMGP04010962,Serum=HMDB0010630,PubChem=71296223,PlantCyc=CPD-2183	HMDB=HMDB0010574,ChEBI=CHEBI:34080;CHEBI:72841;CHEBI:73234;CHEBI:84472,YMDB=YMDB01210,BMDB=BMDB10574,LipidMAPS=LMGP04010002;LMGP04010987,Serum=HMDB0010574	C40H77O10P	C40H77O10P	C40H77O10P	8.912	8.912	8.912
Negative	Non-polar	748.512	7.02	74.98855:122 83.05087:155 84.99098:94 89.02596:319 91.01989:110 94.55701:55 96.95858:941 98.95401:57 100.93321:285 102.93203:88 102.95778:53 104.9487:58 106.04097:79 108.00687:102 112.9847:11305 113.98755:223 115.9193:83 116.92828:59 119.0468:177 125.10046:55 129.9762:1174 139.00548:52 144.92328:1206 146.91652:61 146.96091:171 152.00006:90 152.98056:105 154.03021:70 157.00987:832 157.01588:290 16…	[M-H]-			0.6827	0.088293	0.1321	-0.1991	0.55341	-0.093951	0.16453	-0.26696	Phospholipid	Phosphatidylserines	Phosphatidylserines	Phosphatidylserines	PS(15:0/18:0)	PS(18:0/15:0)	PS(14:0/19:0)	HMDB=HMDB0112322,LipidMAPS=LMGP03010914	HMDB=HMDB0112372,LipidMAPS=LMGP03010310	LipidMAPS=LMGP03010100,ECMDB=ECMDB21037	C39H76NO10P	C39H76NO10P	C39H76NO10P	7.6349	7.6253	7.2351
Positive	Polar	750.375	14.9	586.2879:63 586.89709:105 667.62579:67 668.70813:376	[M+H]+			0.36106	-0.32519	0.84092	-0.095469	0.80164	-0.10445	0.72885	-0.059096	No annotation
Positive	Non-polar	752.521	7.02	50.51532:65 50.59232:80 51.88363:59 51.92812:53 52.23956:51 54.89873:51 56.30783:51 57.07088:124 57.45513:55 58.07254:74 59.77654:108 60.08236:98 60.94941:55 61.30038:51 61.9906:53 62.74196:68 63.85088:51 66.01953:53 67.05418:106 67.9795:71 68.04002:68 69.06985:358 69.51044:65 70.07327:105 71.08562:211 73.44598:66 73.72033:59 73.95538:50 78.84045:52 78.9579:55 80.72626:63 81.06898:460 82.07568:10…	[M+H]+			0.18555	0.20776	0.081179	-0.35363	0.25599	-0.21419	0.064891	-0.60046	Phospholipid	Phosphatidylcholines	Phosphatidylcholines	Phosphatidylethanolamines	PC(14:0/18:2(9Z,12Z))	PC(16:1(9Z)/16:1(9Z))	PE(20:2(11Z,14Z)/15:0)	HMDB=HMDB0007874,ChEBI=CHEBI:86094,FooDB=FDB025066,BMDB=BMDB07874,LipidMAPS=LMGP01010496,Urine=HMDB0007874,Serum=HMDB0007874	HMDB=HMDB0008002,ChEBI=CHEBI:83717;CHEBI:84798,YMDB=YMDB01185,FooDB=FDB025193,BMDB=BMDB08002,LipidMAPS=LMGP01010682;LMGP01010684,Serum=HMDB0008002	HMDB=HMDB0009285,FooDB=FDB026475,BMDB=BMDB09285,LipidMAPS=LMGP02010875	C40H76NO8P	C40H76NO8P	C40H76NO8P	7.0802	7.0683	6.6655
Positive	Non-polar	754.537	8	50.16932:220 51.34427:136 51.36546:150 51.37883:147 51.78079:232 52.25591:303 52.29765:325 52.7133:170 52.79911:134 52.95447:152 53.26782:167 53.66683:146 53.74216:148 54.01263:192 54.05059:198 55.05541:169 55.76096:254 55.88053:261 56.69901:153 56.9077:212 56.92609:236 57.07118:311 57.46716:193 57.49217:172 57.63054:217 58.94493:135 59.70054:115 59.96848:88 60.08007:131 60.12999:161 60.20909:164…	[M+H]+			0.0040894	0.32744	0.35251	0.13865	0.30962	0.17688	0.062661	0.19989	Phospholipid	Phosphatidylcholines	Phosphatidylcholines	Phosphatidylcholines	PC(16:1(9Z)/18:3(9Z,12Z,15Z))	PC(18:4(6Z,9Z,12Z,15Z)/16:0)	PC(20:3(8Z,11Z,14Z)/14:1(9Z))	HMDB=HMDB0008008,ChEBI=CHEBI:89733,YMDB=YMDB01869,FooDB=FDB025199,BMDB=BMDB08008,LipidMAPS=LMGP01011485,Urine=HMDB0008008,Serum=HMDB0008008	HMDB=HMDB0008232,ChEBI=CHEBI:89416,YMDB=YMDB02021,FooDB=FDB025422,BMDB=BMDB08232,LipidMAPS=LMGP01011706,Urine=HMDB0008232,Serum=HMDB0008232	HMDB=HMDB0008395,ChEBI=CHEBI:89172,YMDB=YMDB02106,FooDB=FDB025585,BMDB=BMDB08395,LipidMAPS=LMGP01011869,Urine=HMDB0008395,Serum=HMDB0008395	C42H76NO8P	C42H76NO8P	C42H76NO8P	7.7239	7.7239	7.7239
Negative	Polar	758.499	10.96	253.23201:764 269.25491:94 281.37906:1700 297.47842:51 389.21631:1002 407.31128:280 417.17743:2495 435.28607:827 670.84277:692 671.4632:13023	[M-H]-			0.96955	0.029859	0.050222	-0.71534	0.56757	-0.1542	0.49401	-0.76555	Phospholipid	Phosphatidylserines	Phosphatidylserines	Phosphatidylserines	PS(18:1(9Z)/16:1(9Z))	PS(16:1(9Z)/18:1(9Z))	PS(18:2(9Z,12Z)/16:0)	HMDB=HMDB0012388,ChEBI=CHEBI:74901;CHEBI:75101,BMDB=BMDB12388,LipidMAPS=LMGP03010881,Serum=HMDB0012388	HMDB=HMDB0012368,ChEBI=CHEBI:90032,YMDB=YMDB01255,FooDB=FDB028986,BMDB=BMDB12368,LipidMAPS=LMGP03010901,Serum=HMDB0012368	HMDB=HMDB0012398,ChEBI=CHEBI:90026,FooDB=FDB029014,BMDB=BMDB12398,LipidMAPS=LMGP03010877,Serum=HMDB0012398	C40H74NO10P	C40H74NO10P	C40H74NO10P	8.0526	8.0526	8.0367
Negative	Polar	758.499	5.7	253.28836:3533 255.36118:506 279.60495:76 281.31647:9721 282.22787:96 301.52307:51 389.21973:5698 391.28619:225 407.21875:1203 417.19476:17397 417.84387:68 419.44629:71 435.33777:5222 444.01935:64 463.28888:53 522.36774:202 645.36572:190 671.35217:76195 699.28119:312 729.4942:94 740.2038:52	[M-H]-			0.92111	-0.074278	0.031279	-0.36235	0.90072	-0.032052	0.15548	-0.76599	Phospholipid	Phosphatidylserines	Phosphatidylserines	Phosphatidylserines	PS(16:1(9Z)/18:1(9Z))	PS(18:1(9Z)/16:1(9Z))	PS(18:2(9Z,12Z)/16:0)	HMDB=HMDB0012368,ChEBI=CHEBI:90032,YMDB=YMDB01255,FooDB=FDB028986,BMDB=BMDB12368,LipidMAPS=LMGP03010901,Serum=HMDB0012368	HMDB=HMDB0012388,ChEBI=CHEBI:74901;CHEBI:75101,BMDB=BMDB12388,LipidMAPS=LMGP03010881,Serum=HMDB0012388	HMDB=HMDB0012398,ChEBI=CHEBI:90026,FooDB=FDB029014,BMDB=BMDB12398,LipidMAPS=LMGP03010877,Serum=HMDB0012398	C40H74NO10P	C40H74NO10P	C40H74NO10P	8.4848	8.4848	8.4661
Negative	Non-polar	759.518	6.55	110.89822:203 112.89718:13 137.91745:176 184.01457:61 184.02304:61 209.01639:92 209.02658:92 222.99869:56 223.00922:60 227.03413:692 227.20183:683 241.2166:476 242.21291:80 255.23262:3087 256.23535:84 260.76181:304 262.7532:41 268.23505:440 269.24823:883 270.24976:112 280.23749:206 295.26779:80 297.24289:69 305.25058:285 306.25385:61 311.29437:55 332.69943:61 391.224:6 417.24454:54 465.2641:120 4…	[M-H]-			0.031763	0.17573	0.58354	-0.062188	0.67772	-0.057474	0.0094811	-0.57502	Phospholipid	Phosphatidylglycerols	Phosphatidylglycerols	Phosphatidylglycerols	PG(15:0/20:2(11Z,14Z))	PG(13:0/22:2(13Z,16Z))	PG(20:2(11Z,14Z)/15:0)	LipidMAPS=LMGP04010152	LipidMAPS=LMGP04010090	LipidMAPS=LMGP04010562	C41H77O10P	C41H77O10P	C41H77O10P	6.4078	6.4046	6.4036
Negative	Polar	760.513	5.7	253.23273:608 254.24887:90 255.32277:472 281.20898:517 282.30389:248 283.33212:1580 389.30402:331 391.17047:705 407.32404:75 409.26135:147 417.33789:878 418.26434:334 419.32318:3551 435.12469:99 436.44366:281 437.22247:888 671.42883:243 673.31433:20239	[M-H]-			0.9339	0.069244	0.26851	-0.30285	0.56934	0.12295	0.76146	-0.21804	Phospholipid	Phosphatidylserines	Phosphatidylserines	Phosphatidylserines	PS(18:0/16:1(9Z))	PS(16:1(9Z)/18:0)	PS(16:0/18:1(9Z))	HMDB=HMDB0012377,ChEBI=CHEBI:90036,BMDB=BMDB12377,LipidMAPS=LMGP03010887,Serum=HMDB0012377	HMDB=HMDB0012367,ChEBI=CHEBI:90033,BMDB=BMDB12367,LipidMAPS=LMGP03010211,Serum=HMDB0012367	HMDB=HMDB0012357,ChEBI=CHEBI:34086;CHEBI:75029,YMDB=YMDB01253,BMDB=BMDB12357,LipidMAPS=LMGP03010024,Serum=HMDB0012357	C40H76NO10P	C40H76NO10P	C40H76NO10P	8.3518	8.3518	8.3223
Negative	Polar	760.55	6.65	253.30066:665 269.29456:280 281.33823:2248 282.28674:95 283.4101:618 297.21268:1741 298.5098:336 299.32812:1139 325.26813:294 327.32086:520 466.37665:53 478.46643:160 480.18445:272 496.35364:470 524.52106:80 673.617:255 686.32208:3043	[M-H]-			0.90117	0.098627	0.0041687	-0.29998	0.79348	0.058876	0.815	0.10105	Phospholipid	1-alkyl,2-acyl-glycerol-3-phosphoserines	1-alkyl,2-acyl-glycerol-3-phosphoserines	1-(1Z-alkenyl),2-acylglycerophosphoserines	PS(O-20:0/15:1(9Z))	PS(O-18:0/17:1(9Z))	PS(P-18:0/17:0)	LipidMAPS=LMGP03020046	LipidMAPS=LMGP03020025	LipidMAPS=LMGP03030036	C41H80NO9P	C41H80NO9P	C41H80NO9P	7.5131	7.489	7.4392
Positive	Polar	760.577	2.18	549.60278:119 575.37421:2078 576.03235:51 742.35522:122	[M+H]+			0.44276	-1.103	0.463	-0.83105	0.5484	0.70798	0.80441	-0.23164	Phospholipid	Phosphatidylcholines	Phosphatidylcholines	Phosphatidylcholines	PC(14:0/20:1(11Z))	PC(20:0/14:1(9Z))	PC(14:1(9Z)/20:0)	HMDB=HMDB0007879,ChEBI=CHEBI:89520,YMDB=YMDB01815,FooDB=FDB025071,BMDB=BMDB07879,LipidMAPS=LMGP01011372,Urine=HMDB0007879,Saliva=HMDB0007879,Serum=HMDB0007879	HMDB=HMDB0008263,ChEBI=CHEBI:89354,YMDB=YMDB02036,FooDB=FDB025453,BMDB=BMDB08263,LipidMAPS=LMGP01011787,Urine=HMDB0008263,Saliva=HMDB0008263,Serum=HMDB0008263	HMDB=HMDB0007911,ChEBI=CHEBI:88928,YMDB=YMDB01832,FooDB=FDB025103,BMDB=BMDB07911,LipidMAPS=LMGP01011397,Urine=HMDB0007911,Saliva=HMDB0007911,Serum=HMDB0007911	C42H82NO8P	C42H82NO8P	C42H82NO8P	7.8282	7.8282	7.8282
Negative	Non-polar	761.532	6.62	54.7077:55 61.98873:64 78.95942:144 83.05005:74 92.93124:70 93.65364:70 95.95223:88 96.95959:156 108.90116:2990 110.8983:2269 112.89278:249 112.89897:193 135.92188:673 137.91135:52 137.91779:226 152.9951:1660 168.04233:318 171.00743:641 182.83316:216 182.83968:84 183.01189:526 184.02626:98 184.83105:332 186.82565:90 198.02998:50 209.01932:143 225.18607:260 227.03032:206 227.08963:62 227.19777:527…	[M-H]-			0.8264	0.038075	0.41331	-0.15583	0.27403	0.11466	0.061961	-0.26418	Phospholipid	Phosphatidylglycerols	Phosphatidylglycerols	Phosphatidylglycerols	PG(15:0/20:1(11Z))	PG(19:1(9Z)/16:0)	PG(16:0/19:1(9Z))	LipidMAPS=LMGP04010151	LipidMAPS=LMGP04010486	LipidMAPS=LMGP04010196	C41H79O10P	C41H79O10P	C41H79O10P	7.3785	7.3782	7.3782
Negative	Polar	761.582	7.26	642.57599:55 674.91351:76 687.51215:11580 688.20142:99	[M-H]-			0.79855	-0.18543	0.055692	-0.3403	0.59106	-0.10829	0.22637	-0.40178	No annotation
Negative	Polar	762.53	6.35	227.26607:92 253.26929:668 255.25429:60 281.302:243 285.37244:72 301.21329:301 329.40735:166 450.30896:73 478.39764:91 688.36298:28012 702.45294:503	[M-H]-			0.84319	-0.13285	0.86827	0.037609	0.87486	0.037133	0.30212	0.36792	Phospholipid	Phosphatidylserines	Phosphatidylserines	Phosphatidylserines	PS(16:0/18:0)	PS(18:0/16:0)	PS(14:0/20:0)	HMDB=HMDB0012356,ChEBI=CHEBI:84520,FooDB=FDB028974,BMDB=BMDB12356,LipidMAPS=LMGP03010906,Serum=HMDB0012356	HMDB=HMDB0012376,ChEBI=CHEBI:90035,FooDB=FDB028994,BMDB=BMDB12376,LipidMAPS=LMGP03010888,Serum=HMDB0012376	HMDB=HMDB0112295,LipidMAPS=LMGP03010924	C40H78NO10P	C40H78NO10P	C40H78NO10P	8.7723	8.7723	8.3556
Negative	Non-polar	764.499	7.98	60.93196:30 62.30355:43 70.94377:84 87.97123:71 92.92754:172 108.9015:2214 110.89852:1144 112.8958:308 114.89567:48 142.97104:1 152.99283:131 168.04384:41 182.8333:131 184.81631:208 184.83513:215 186.83214:59 224.06732:64 225.18567:114 227.20091:99 241.01018:493 253.21591:2246 254.21761:122 255.21083:348 255.23178:346 255.24557:349 256.23517:83 256.76749:249 258.76389:691 258.78333:691 259.02649:…	[M-H]-			0.98205	0.0032256	0.5543	0.11983	0.035072	-0.30914	0.22679	-0.33185	No annotation
Negative	Non-polar	765.388	6.37	54.69238:47 60.64997:49 114.8935:43 184.8326:79 185.00609:79 199.17247:65 223.00185:44 225.18513:659 226.1897:37 227.03395:4592 227.20221:4591 228.20503:859 241.01215:98 242.01253:16 256.23517:293 257.23352:103 259.01288:33 259.02921:33 262.76022:53 297.03607:52 301.20947:145 301.2229:145 303.23233:785 304.2381:208 314.92334:13 315.25812:19 325.18298:50 327.23062:42 408.61942:88 408.63333:80 417.…	[M-H]-			0.34794	-0.4371	0.94533	0.016543	0.962	-0.016014	0.7414	-0.071403	No annotation
Negative	Non-polar	767.49	6.37	54.95829:46 97.96223:34 97.96767:34 114.89583:37 184.83055:78 223.00047:125 225.05684:685 225.18515:682 226.18564:40 226.19592:41 227.02911:4724 227.04019:4724 227.2018:4723 228.20575:865 241.01189:442 241.20825:460 242.01796:30 256.22296:299 256.23459:299 256.24442:299 257.22842:103 257.24487:103 259.02344:64 262.74936:56 262.76169:56 280.23764:9 297.03812:98 298.03931:1 301.21021:138 301.22891:…	[M-H]-			0.71882	-0.43299	0.10331	-1.2569	0.62138	-0.39085	0.45453	1.4742	Phospholipid	Phosphatidylglycerols	Phosphatidylglycerols	Phosphatidylglycerols	PG(16:1(9Z)/20:4(5Z,8Z,11Z,14Z))	PG(18:3(6Z,9Z,12Z)/18:2(9Z,12Z))	PG(18:2(9Z,12Z)/18:3(6Z,9Z,12Z))	HMDB=HMDB0010595,ChEBI=CHEBI:89072,FooDB=FDB027745,BMDB=BMDB10595,LipidMAPS=LMGP04010899,Serum=HMDB0010595	HMDB=HMDB0010665,ChEBI=CHEBI:89332,FooDB=FDB027815,BMDB=BMDB10665,LipidMAPS=LMGP04010379,Serum=HMDB0010665	HMDB=HMDB0010651,ChEBI=CHEBI:89378,FooDB=FDB027801,BMDB=BMDB10651,LipidMAPS=LMGP04010351,Serum=HMDB0010651	C42H73O10P	C42H73O10P	C42H73O10P	8.0812	8.0732	8.0732
Negative	Non-polar	769.503	6.48	135.9211:192 162.93782:70 177.0874:58 184.01488:33 205.19791:229 206.19926:95 228.03601:63 228.20503:62 239.20309:50 241.21864:142 251.19623:89 258.23569:29 259.24396:1281 260.24899:282 265.22464:159 267.23239:852 268.2265:161 268.23834:161 271.22238:58 277.2149:405 278.2226:105 279.23422:104 280.22586:53 280.23956:53 285.22409:61 285.25711:59 297.04474:313 297.23254:243 297.24304:376 298.24789:1…	[M-H]-			0.00017347	-0.54201	0.55753	-0.08825	0.88141	0.010645	0.41094	0.31603	Phospholipid	Phosphatidylglycerols	Phosphatidylglycerols	Phosphatidylglycerols	PG(16:0/20:4(5Z,8Z,11Z,14Z))	PG(16:1(9Z)/20:3(8Z,11Z,14Z))	PG(18:3(6Z,9Z,12Z)/18:1(9Z))	HMDB=HMDB0010580,ChEBI=CHEBI:84526,FooDB=FDB027730,BMDB=BMDB10580,LipidMAPS=LMGP04010036,Serum=HMDB0010580	HMDB=HMDB0010594,ChEBI=CHEBI:89073,FooDB=FDB027744,BMDB=BMDB10594,LipidMAPS=LMGP04010219,Serum=HMDB0010594	HMDB=HMDB0010664,ChEBI=CHEBI:89331,FooDB=FDB027814,BMDB=BMDB10664,LipidMAPS=LMGP04010378,Serum=HMDB0010664	C42H75O10P	C42H75O10P	C42H75O10P	7.3912	7.3912	7.3444
Negative	Polar	769.503	4.5	253.22107:179 255.15292:2203 259.37915:493 277.21967:294 279.11401:117 281.37469:208 282.26758:102 303.17477:4499 304.31009:127 305.40186:95 307.4043:59 309.02887:60 391.17145:341 465.22961:254 483.26593:1363 493.40381:51 513.00665:135 531.43512:90	[M-H]-			0.69853	-0.27218	0.010478	-0.28671	0.63646	0.14309	0.88952	0.077074	Phospholipid	Phosphatidylglycerols	Phosphatidylglycerols	Phosphatidylglycerols	PG(16:1(9Z)/20:3(8Z,11Z,14Z))	PG(16:0/20:4(5Z,8Z,11Z,14Z))	PG(18:3(6Z,9Z,12Z)/18:1(9Z))	HMDB=HMDB0010594,ChEBI=CHEBI:89073,FooDB=FDB027744,BMDB=BMDB10594,LipidMAPS=LMGP04010219,Serum=HMDB0010594	HMDB=HMDB0010580,ChEBI=CHEBI:84526,FooDB=FDB027730,BMDB=BMDB10580,LipidMAPS=LMGP04010036,Serum=HMDB0010580	HMDB=HMDB0010664,ChEBI=CHEBI:89331,FooDB=FDB027814,BMDB=BMDB10664,LipidMAPS=LMGP04010378,Serum=HMDB0010664	C42H75O10P	C42H75O10P	C42H75O10P	7.973	7.9677	7.9116
Negative	Non-polar	773.533	6.6	119.05224:53 134.98514:11 152.99585:5638 153.98877:143 153.99768:143 162.94037:67 171.0063:2207 171.09889:2205 172.01065:29 182.83582:25 183.01022:22 210.02441:8 255.09958:5583 255.13536:5581 255.23241:5573 255.26337:5563 256.23666:935 257.23721:190 258.23969:33 267.23358:307 268.23053:26 268.24271:23 281.12344:91045 281.14584:91056 281.24832:91091 281.29446:91084 282.25162:15939 283.26099:6559 2…	[M-H]-			0.049934	0.21137	0.50544	-0.070559	0.4257	0.1103	0.046191	-0.30001	Phospholipid	Phosphatidylglycerols	Phosphatidylglycerols	Phosphatidylglycerols	PG(18:1(9Z)/18:1(9Z))	PG(18:2(9Z,12Z)/18:0)	PG(18:0/18:2(9Z,12Z))	HMDB=HMDB0010634,ChEBI=CHEBI:75163;CHEBI:60426;CHEBI:75385;CHEBI:84525,YMDB=YMDB01214,FooDB=FDB027784,BMDB=BMDB10634,LipidMAPS=LMGP04010033;LMGP04010985,Serum=HMDB0010634	HMDB=HMDB0010647,ChEBI=CHEBI:89353,FooDB=FDB027797,BMDB=BMDB10647,LipidMAPS=LMGP04010876,Serum=HMDB0010647	HMDB=HMDB0010605,ChEBI=CHEBI:89266,FooDB=FDB027755,BMDB=BMDB10605,LipidMAPS=LMGP04010982,Serum=HMDB0010605	C42H79O10P	C42H79O10P	C42H79O10P	8.4933	8.4889	8.4889
Negative	Polar	773.534	4.51	223.91254:55 253.22429:372 255.41151:91 279.27237:550 281.25623:21623 282.24066:225 283.32947:120 309.32269:212 416.14008:56 417.30109:2321 418.47424:59 491.27203:1264 508.37268:67 509.3559:1410 691.45117:99 699.2868:65 701.65326:64	[M-H]-			0.68599	-0.28129	0.020465	-0.27085	0.96872	-0.0091229	0.26079	-0.64229	Phospholipid	Phosphatidylglycerols	Phosphatidylglycerols	Phosphatidylglycerols	PG(18:1(9Z)/18:1(9Z))	PG(18:2(9Z,12Z)/18:0)	PG(18:0/18:2(9Z,12Z))	HMDB=HMDB0010634,ChEBI=CHEBI:75163;CHEBI:60426;CHEBI:75385;CHEBI:84525,YMDB=YMDB01214,FooDB=FDB027784,BMDB=BMDB10634,LipidMAPS=LMGP04010033;LMGP04010985,Serum=HMDB0010634	HMDB=HMDB0010647,ChEBI=CHEBI:89353,FooDB=FDB027797,BMDB=BMDB10647,LipidMAPS=LMGP04010876,Serum=HMDB0010647	HMDB=HMDB0010605,ChEBI=CHEBI:89266,FooDB=FDB027755,BMDB=BMDB10605,LipidMAPS=LMGP04010982,Serum=HMDB0010605	C42H79O10P	C42H79O10P	C42H79O10P	8.4078	8.4051	8.4051
Negative	Non-polar	774.528	7.04	58.84177:58 68.99666:51 74.99106:120 79.95823:133 84.98935:59 89.02313:252 91.02094:332 96.95893:1370 100.93273:290 106.89561:51 112.98509:12687 113.9847:69 113.99199:73 115.92018:68 116.92736:107 119.04818:99 128.03526:75 129.97408:1069 144.92273:1337 145.92213:219 146.91826:66 146.96393:72 149.00481:87 151.98547:58 151.99637:54 152.9978:126 157.01117:832 157.01907:248 158.0173:61 165.04079:351 …	[M-H]-			0.28985	0.18867	0.0061881	-0.18045	0.47867	-0.11683	0.091518	-0.48434	Phospholipid	Phosphatidylserines	Phosphatidylserines	Phosphatidylserines	PS(15:0/20:1(11Z))	PS(20:1(11Z)/15:0)	PS(13:0/22:1(11Z))	HMDB=HMDB0112285,LipidMAPS=LMGP03010151	HMDB=HMDB0112542,LipidMAPS=LMGP03010532	LipidMAPS=LMGP03010089	C41H78NO10P	C41H78NO10P	C41H78NO10P	7.5859	7.5775	7.1817
Negative	Non-polar	775.547	6.72	61.98666:153 62.34824:51 66.87865:58 76.6809:95 94.92178:95 96.92117:53 96.95814:150 108.90132:3718 110.89841:2431 112.89625:421 116.9228:69 119.0522:109 119.94392:55 132.94693:56 135.92062:937 135.94907:50 137.91335:102 137.92023:194 149.13368:50 152.99559:832 162.93916:151 165.04057:54 168.0417:223 171.00249:105 171.00865:215 182.83656:158 183.01202:565 184.01758:81 184.83104:186 202.50424:57 2…	[M-H]-			0.45114	-0.16347	0.30431	-0.31412	0.69225	0.092818	0.093266	-0.24285	Phospholipid	Phosphatidylglycerols	Phosphatidylglycerols	Phosphatidylglycerols	PG(18:1(9Z)/18:0)	PG(18:0/18:1(9Z))	PG(18:1(11Z)/18:0)	HMDB=HMDB0010632,ChEBI=CHEBI:89397,FooDB=FDB027782,BMDB=BMDB10632,LipidMAPS=LMGP04010961,Serum=HMDB0010632	HMDB=HMDB0010604,ChEBI=CHEBI:72845;CHEBI:73242,YMDB=YMDB01213,FooDB=FDB027754,BMDB=BMDB10604,LipidMAPS=LMGP04010037,Serum=HMDB0010604	HMDB=HMDB0010617,ChEBI=CHEBI:89274,FooDB=FDB027767,BMDB=BMDB10617,Serum=HMDB0010617	C42H81O10P	C42H81O10P	C42H81O10P	7.7361	7.7358	7.3194
Negative	Polar	776.546	6.26	253.15982:180 255.20941:157 281.36884:85 480.2934:59 689.22681:93 702.39209:2782 714.69061:116 716.44019:12147 717.1601:108	[M-H]-			0.64991	-0.29048	0.54584	-0.23274	0.68707	0.13812	0.3751	0.2228	Phospholipid	Phosphatidylserines	Phosphatidylserines	Phosphatidylserines	PS(20:0/15:0)	PS(15:0/20:0)	PS(18:0/17:0)	HMDB=HMDB0112513,LipidMAPS=LMGP03010512	HMDB=HMDB0112327,LipidMAPS=LMGP03010150	LipidMAPS=LMGP03010312	C41H80NO10P	C41H80NO10P	C41H80NO10P	8.0528	8.0528	7.6612
Negative	Polar	779.323	5.63	222.87115:126 227.3313:296 240.98859:247 253.22096:270 255.21736:457 258.89325:58 297.03931:296 363.19226:378 389.15759:54 391.466:149 437.27252:158 455.28687:60 523.11292:77 525.29907:1014 543.17725:81 551.19672:171 553.28491:210 571.34314:79 617.5376:65 691.24707:659 692.19739:291	[M-H]-		yes	0.013487	-2.5426	0.83987	0.12212			0.3739	-5.0657	No annotation
Negative	Non-polar	779.471	6.3	78.95899:1 140.01436:40 184.83301:113 222.99068:33 223.00392:31 223.99861:24 224.06801:32 225.18539:164 225.19554:167 227.20258:266 228.19693:76 228.20462:76 239.20294:80 242.01099:14 271.22543:49 277.21332:172 283.24097:94 283.26373:96 303.23096:125 304.23947:70 315.0452:53 315.05908:44 363.18738:165 404.64056:47 406.62811:98 406.64481:103 408.62314:71 525.25018:179 525.27344:180 560.48151:79 56…	[M-H]-			0.37839	-0.13458	0.29526	-0.25736	0.51372	-0.14822	0.10944	-0.46915	Phospholipid	Phosphatidylinositols	Phosphatidylinositols	Phosphatidylinositols	PI(14:0/16:1(9Z))	PI(16:1(9Z)/14:0)	PI(15:0/15:1(9Z))	YMDB=YMDB01227,LipidMAPS=LMGP06010901	LipidMAPS=LMGP06010171	LipidMAPS=LMGP06010110	C39H73O13P	C39H73O13P	C39H73O13P	7.5776	7.5776	7.548
Negative	Polar	779.472	5.81	223.04825:389 225.23331:68 227.20195:454 240.99847:969 253.2506:800 255.28078:588 297.03232:665 315.23877:126 363.15729:953 389.23236:78 391.30688:482 516.53351:58 522.77405:64 523.48547:103 525.31616:1830 543.39325:502 551.34943:378 553.43298:902 569.34137:68 571.01996:71 571.63452:129 678.78943:66 691.26086:190 692.3764:139	[M-H]-			0.99105	-0.0085967	0.023502	-0.31448	0.49062	-0.1741	0.31529	-0.43386	Phospholipid	Phosphatidylinositols	Phosphatidylinositols	Phosphatidylinositols	PI(14:0/16:1(9Z))	PI(16:1(9Z)/14:0)	PI(13:0/17:1(9Z))	YMDB=YMDB01227,LipidMAPS=LMGP06010901	LipidMAPS=LMGP06010171	LipidMAPS=LMGP06010042	C39H73O13P	C39H73O13P	C39H73O13P	7.2318	7.2318	7.2078
Positive	Non-polar	780.552	8	50.16932:67 51.34427:94 51.36546:91 51.37883:99 51.78079:107 52.25591:168 52.29765:205 52.7133:67 52.79911:53 52.95447:141 53.26782:94 53.66683:74 53.74216:42 54.01263:52 54.05059:63 55.05541:150 55.76096:201 55.88053:203 56.69901:88 56.9077:128 56.92609:140 57.07118:223 57.46716:57 57.49217:26 57.63054:142 58.94493:52 59.70054:110 59.96848:79 60.08007:155 60.12999:170 60.20909:165 60.31694:211 6…	[M+H]+			0.0098094	0.37777	0.23467	0.16856	0.44214	0.13815	0.55329	-0.059281	Phospholipid	Phosphatidylcholines	Phosphatidylcholines	Phosphatidylcholines	PC(14:0/22:5(4Z,7Z,10Z,13Z,16Z))	PC(22:5(4Z,7Z,10Z,13Z,16Z)/14:0)	PC(16:1(9Z)/20:4(5Z,8Z,11Z,14Z))	HMDB=HMDB0007890,ChEBI=CHEBI:89583,YMDB=YMDB01824,FooDB=FDB025082,BMDB=BMDB07890,LipidMAPS=LMGP01012130,Urine=HMDB0007890,Saliva=HMDB0007890,Serum=HMDB0007890	HMDB=HMDB0008656,ChEBI=CHEBI:88843,YMDB=YMDB02190,FooDB=FDB025846,BMDB=BMDB08656,LipidMAPS=LMGP01012232,Saliva=HMDB0008656,Serum=HMDB0008656	HMDB=HMDB0008015,ChEBI=CHEBI:84816,YMDB=YMDB01875,FooDB=FDB025206,BMDB=BMDB08015,LipidMAPS=LMGP01010695,Saliva=HMDB0008015,Serum=HMDB0008015	C44H78NO8P	C44H78NO8P	C44H78NO8P	7.819	7.8182	7.8012
Positive	Non-polar	780.552	7.54	50.49634:59 50.50366:62 50.5468:63 51.51739:54 52.383:50 52.58792:69 54.97126:56 55.11633:50 55.20232:54 55.25175:82 55.40432:54 57.07203:105 57.79115:54 58.19288:58 59.89249:56 60.08108:82 60.74359:63 61.69824:54 62.43856:66 64.28259:54 64.48836:76 64.84575:62 66.78934:67 66.79876:80 67.05386:189 69.06965:278 69.12295:58 69.79451:59 69.92816:50 70.77031:95 71.04947:51 71.08547:145 71.50298:51 71…	[M+H]+			0.25476	0.12371	0.047083	-0.22903	0.74463	-0.064661	0.053538	-0.34219	Phospholipid	Phosphatidylcholines	Phosphatidylcholines	Phosphatidylcholines	PC(16:0/20:5(5Z,8Z,11Z,14Z,17Z))	PC(14:0/22:5(7Z,10Z,13Z,16Z,19Z))	PC(16:1(9Z)/20:4(8Z,11Z,14Z,17Z))	HMDB=HMDB0007984,ChEBI=CHEBI:86137;CHEBI:86181,YMDB=YMDB01855,FooDB=FDB025175,BMDB=BMDB07984,LipidMAPS=LMGP01010633,Saliva=HMDB0007984,Serum=HMDB0007984	HMDB=HMDB0007891,ChEBI=CHEBI:89584,YMDB=YMDB01825,FooDB=FDB025083,BMDB=BMDB07891,LipidMAPS=LMGP01012131,Saliva=HMDB0007891,Serum=HMDB0007891	HMDB=HMDB0008016,ChEBI=CHEBI:89738,YMDB=YMDB01876,FooDB=FDB025207,BMDB=BMDB08016,LipidMAPS=LMGP01012139,Saliva=HMDB0008016,Serum=HMDB0008016	C44H78NO8P	C44H78NO8P	C44H78NO8P	7.7128	7.7108	7.7105
Positive	Non-polar	780.554	6.92	50.04167:67 52.52169:117 55.05215:66 57.07004:71 60.08208:65 62.98473:70 63.82757:57 65.08643:81 66.53622:59 67.05277:58 68.36177:53 69.07372:161 70.12363:70 72.08302:100 73.04906:52 77.6883:60 79.05379:76 80.3863:65 81.07108:295 83.08627:248 85.1004:183 85.99175:53 86.09763:4705 87.10065:362 88.02083:127 88.56084:53 90.97755:1807 91.05464:98 92.57834:88 93.07028:110 95.08602:472 95.83794:58 96.2…	[M+H]+			0.33998	0.083795	0.12483	-0.49417	0.30831	-0.22968	0.035237	-0.5708	Phospholipid	Phosphatidylcholines	Phosphatidylcholines	Phosphatidylcholines	PC(16:1(9Z)/20:4(8Z,11Z,14Z,17Z))	PC(18:1(11Z)/18:4(6Z,9Z,12Z,15Z))	PC(18:1(9Z)/18:4(6Z,9Z,12Z,15Z))	HMDB=HMDB0008016,ChEBI=CHEBI:89738,YMDB=YMDB01876,FooDB=FDB025207,BMDB=BMDB08016,LipidMAPS=LMGP01012139,Saliva=HMDB0008016,Serum=HMDB0008016	HMDB=HMDB0008075,ChEBI=CHEBI:89694,YMDB=YMDB01916,FooDB=FDB025266,BMDB=BMDB08075,LipidMAPS=LMGP01012152,Saliva=HMDB0008075,Serum=HMDB0008075	HMDB=HMDB0008108,ChEBI=CHEBI:89603,YMDB=YMDB01940,FooDB=FDB025298,BMDB=BMDB08108,LipidMAPS=LMGP01011604,Saliva=HMDB0008108,Serum=HMDB0008108	C44H78NO8P	C44H78NO8P	C44H78NO8P	8.218	8.2174	8.2174
Positive	Non-polar	781.189	6.73	53.92148:47 55.44027:65 57.07202:38 62.52448:17 63.25123:29 67.05452:66 70.0293:51 71.08701:14 86.09704:6 86.47914:56 88.02149:58 88.07404:50 95.08714:56 101.09423:38 104.1067:103 106.95002:34 107.08735:35 109.10089:45 123.04591:43 123.11837:37 126.11248:23 134.09949:130 137.1315:89 139.11569:45 139.15685:44 141.09805:38 151.97034:36 152.13583:42 161.1324:20 185.98752:34 186.07832:34 195.00122:22…	[M+H]+			0.098597	0.2655	0.2278	0.49896	0.28188	0.40461	0.070483	0.55406	No annotation
Negative	Polar	786.53	10.81	281.27841:2231 283.20309:59 309.38428:55 389.31097:53 417.27612:3242 419.22687:107 435.28955:1115 445.41852:110 463.41174:94 699.36108:12565 718.4726:54	[M-H]-			0.97135	0.028726	0.058827	-0.75965	0.78591	-0.084732	0.63366	-0.50109	Phospholipid	Phosphatidylserines	Phosphatidylserines	Phosphatidylserines	PS(18:1(9Z)/18:1(9Z))	PS(18:0/18:2(9Z,12Z))	PS(18:2(9Z,12Z)/18:0)	HMDB=HMDB0012390,ChEBI=CHEBI:60568;CHEBI:74905,YMDB=YMDB01259,FooDB=FDB029006,BMDB=BMDB12390,LipidMAPS=LMGP03010030,Serum=HMDB0012390	HMDB=HMDB0012380,ChEBI=CHEBI:84466;CHEBI:84513,FooDB=FDB028997,BMDB=BMDB12380,LipidMAPS=LMGP03010031,Serum=HMDB0012380	HMDB=HMDB0012400,ChEBI=CHEBI:88485,FooDB=FDB029016,BMDB=BMDB12400,LipidMAPS=LMGP03010876,Serum=HMDB0012400	C42H78NO10P	C42H78NO10P	C42H78NO10P	8.3252	8.3234	8.3234
Negative	Polar	786.53	5.63	253.29202:184 255.13417:186 281.32532:11246 282.28503:205 283.47192:287 309.26276:401 329.1163:50 333.39777:79 389.30249:289 391.20233:58 407.35547:73 415.3678:235 417.263:18137 418.23535:222 419.25299:147 421.20514:81 435.271:5015 436.24786:159 437.37683:90 443.27698:52 444.25201:93 445.44348:979 461.38007:50 463.46405:219 522.23029:51 671.80743:63 673.29755:92 685.48077:57 697.27405:224 699.302…	[M-H]-			0.98142	0.018531	0.22106	-0.32868	0.2998	0.24083	0.3606	-0.58721	Phospholipid	Phosphatidylserines	Phosphatidylserines	Phosphatidylserines	PS(18:1(9Z)/18:1(9Z))	PS(18:0/18:2(9Z,12Z))	PS(18:2(9Z,12Z)/18:0)	HMDB=HMDB0012390,ChEBI=CHEBI:60568;CHEBI:74905,YMDB=YMDB01259,FooDB=FDB029006,BMDB=BMDB12390,LipidMAPS=LMGP03010030,Serum=HMDB0012390	HMDB=HMDB0012380,ChEBI=CHEBI:84466;CHEBI:84513,FooDB=FDB028997,BMDB=BMDB12380,LipidMAPS=LMGP03010031,Serum=HMDB0012380	HMDB=HMDB0012400,ChEBI=CHEBI:88485,FooDB=FDB029016,BMDB=BMDB12400,LipidMAPS=LMGP03010876,Serum=HMDB0012400	C42H78NO10P	C42H78NO10P	C42H78NO10P	8.1059	8.1039	8.1039
Positive	Polar	788.537	2.26	603.4483:1733	[M+H]+			0.26116	-0.78102	0.0023651	-0.83604	0.69615	-0.10162	0.8396	-0.16427	Phospholipid	Phosphatidylserines	Phosphatidylserines	Phosphatidylserines	PS(18:1(9Z)/18:1(9Z))	PS(18:0/18:2(9Z,12Z))	PS(18:2(9Z,12Z)/18:0)	HMDB=HMDB0012390,ChEBI=CHEBI:60568;CHEBI:74905,YMDB=YMDB01259,FooDB=FDB029006,BMDB=BMDB12390,LipidMAPS=LMGP03010030,Serum=HMDB0012390	HMDB=HMDB0012380,ChEBI=CHEBI:84466;CHEBI:84513,FooDB=FDB028997,BMDB=BMDB12380,LipidMAPS=LMGP03010031,Serum=HMDB0012380	HMDB=HMDB0012400,ChEBI=CHEBI:88485,FooDB=FDB029016,BMDB=BMDB12400,LipidMAPS=LMGP03010876,Serum=HMDB0012400	C42H78NO10P	C42H78NO10P	C42H78NO10P	7.8298	7.8298	7.8298
Negative	Polar	788.545	10.9	253.21426:201 281.21619:835 282.16785:155 283.34012:703 311.41324:547 389.18372:244 417.29865:644 418.26715:290 419.3587:2181 435.06903:143 436.29907:53 437.33063:544 445.25293:78 447.30688:754 465.35052:312 505.55005:84 699.41846:133 700.711:1852 701.41888:11680 714.35956:276 730.26459:58	[M-H]-			0.8941	0.11287	0.26385	-0.51425	0.77777	0.085672	0.90328	-0.11988	Phospholipid	Phosphatidylserines	Phosphatidylserines	Phosphatidylserines	PS(18:0/18:1(9Z))	PS(18:1(9Z)/18:0)	PS(16:0/20:1(11Z))	HMDB=HMDB0010163,ChEBI=CHEBI:78260;CHEBI:79096,YMDB=YMDB01257,BMDB=BMDB10163,LipidMAPS=LMGP03010025,Serum=HMDB0010163,UNPD=UNPD54560	HMDB=HMDB0012389,ChEBI=CHEBI:74902;CHEBI:75103,BMDB=BMDB12389,LipidMAPS=LMGP03010034,Serum=HMDB0012389	HMDB=HMDB0112286,LipidMAPS=LMGP03010967	C42H80NO10P	C42H80NO10P	C42H80NO10P	8.577	8.577	8.134
Positive	Polar	788.612	14.56	474.39404:57 621.81268:65 622.76379:57 623.72656:121 705.1684:318 705.83685:189 780.70343:57	[M+H]+			0.80296	-0.048063	0.77143	-0.12463	0.87273	-0.051434	0.5136	0.094377	Phospholipid	Phosphatidylcholines	Phosphatidylcholines	Phosphatidylcholines	PC(16:0/20:1(11Z))	PC(16:1(9Z)/20:0)	PC(20:0/16:1(9Z))	HMDB=HMDB0007978,ChEBI=CHEBI:84575,YMDB=YMDB01849,FooDB=FDB025169,BMDB=BMDB07978,LipidMAPS=LMGP01011468,Urine=HMDB0007978,Saliva=HMDB0007978,Serum=HMDB0007978	HMDB=HMDB0008010,ChEBI=CHEBI:89736,YMDB=YMDB01870,FooDB=FDB025201,BMDB=BMDB08010,LipidMAPS=LMGP01011488,Urine=HMDB0008010,Saliva=HMDB0008010,Serum=HMDB0008010	HMDB=HMDB0008266,ChEBI=CHEBI:89350,YMDB=YMDB02037,FooDB=FDB025456,BMDB=BMDB08266,LipidMAPS=LMGP01011790,Urine=HMDB0008266,Saliva=HMDB0008266,Serum=HMDB0008266	C44H86NO8P	C44H86NO8P	C44H86NO8P	6.3322	6.3322	6.3322
Negative	Polar	789.614	7.14	681.38519:55 702.56232:90 715.48602:9919 730.21527:138	[M-H]-			0.90049	-0.093908	0.043033	-0.458	0.75661	-0.07307	0.42595	-0.42166	No annotation
Negative	Polar	790.561	6.23	225.13808:69 253.27081:1660 254.10896:128 255.32889:612 281.35532:420 329.45428:125 480.21771:216 643.28247:90 669.45966:238 702.39447:66 715.30139:13866 716.43707:86631 717.05481:744 728.97504:59 730.33002:671 731.43561:572	[M-H]-			0.78379	-0.18263	0.80624	0.065164	0.73697	0.098901	0.19338	0.34423	Phospholipid	Phosphatidylserines	Phosphatidylserines	Phosphatidylserines	PS(18:0/18:0)	PS(16:0/20:0)	PS(20:0/16:0)	HMDB=HMDB0012378,ChEBI=CHEBI:84519,FooDB=FDB028996,BMDB=BMDB12378,LipidMAPS=LMGP03010036,Serum=HMDB0012378	HMDB=HMDB0112345,LipidMAPS=LMGP03010035	HMDB=HMDB0112514,LipidMAPS=LMGP03010864	C42H82NO10P	C42H82NO10P	C42H82NO10P	8.2418	7.7914	7.7914
Positive	Polar	791.209	9.42	315.06802:812 552.95148:1387	[M+H]+			0.7742	-0.1242	0.80665	-0.15151	0.76954	-0.16726	0.72205	-0.11287	Flavonoid-like	Flavonoid-7-O-glycosides	Flavonoid-7-O-glycosides	Flavonoid O-glucuronides	6-{5-[12-(3,4-dihydroxyphenyl)-13-hydroxy-4-oxo-8-{[3,4,5-trihydroxy-6-(hydroxymethyl)oxan-2-yl]oxy}-3,11-dioxatricyclo[8.4.0.0??,???]tetradeca-1,7,9-trien-6-yl]-2-hydroxyphenoxy}-3,4,5-trihydroxyoxane-2-carboxylic acid	6-{4-[12-(3,4-dihydroxyphenyl)-13-hydroxy-4-oxo-8-{[3,4,5-trihydroxy-6-(hydroxymethyl)oxan-2-yl]oxy}-3,11-dioxatricyclo[8.4.0.0??,???]tetradeca-1,7,9-trien-6-yl]-2-hydroxyphenoxy}-3,4,5-trihydroxyoxane-2-carboxylic acid	6-{4-[6-(3,4-dihydroxyphenyl)-13-hydroxy-4-oxo-8-{[3,4,5-trihydroxy-6-(hydroxymethyl)oxan-2-yl]oxy}-3,11-dioxatricyclo[8.4.0.0??,???]tetradeca-1,7,9-trien-12-yl]-2-hydroxyphenoxy}-3,4,5-trihydroxyoxane-2-carboxylic acid	HMDB=HMDB0124841	HMDB=HMDB0124840	HMDB=HMDB0124842	C36H38O20	C36H38O20	C36H38O20	6.3798	6.3798	6.2988
Negative	Non-polar	791.403	6.38	54.82558:25 78.9594:6 152.9953:945 154.00117:71 155.00151:90 171.00525:309 171.10764:319 182.83493:5 183.01198:12 186.82849:72 209.01393:107 209.02351:107 225.18492:2085 226.18867:375 241.01253:57 242.01082:13 242.02548:10 253.21722:36156 253.3569:36146 254.21971:5227 255.23108:1107 279.23245:354 280.23221:1 297.03812:102 298.04272:40 301.21143:112 301.22357:112 316.72702:50 329.24402:26 329.2700…	[M-H]-			0.6243	-0.17229	0.67246	0.11278	0.65673	0.10466	0.65951	-0.099749	Alkaloid	Vinca alkaloids	Diterpene glycosides		3',4'-Anhydrovinblastine	Lyciumoside II		ChEBI=CHEBI:1322,PubChem=443324,PlantCyc=CPD-13001	HMDB=HMDB0039576,ChEBI=CHEBI:133834,FooDB=FDB019198,UNPD=UNPD96017		C46H56N4O8	C38H64O17		6.8829	6.8636
Negative	Non-polar	793.418	6.49	78.95832:184 96.95857:97 96.96597:96 134.98607:43 146.08345:48 152.99475:6982 153.99515:256 154.00313:256 171.00578:2850 172.00636:63 209.01773:572 209.02638:572 227.03358:5343 227.20151:5338 228.03954:516 228.20517:512 229.19835:116 245.0376:82 253.08295:118080 253.18382:118124 253.21709:118145 253.25853:118110 254.22046:18125 255.23209:33729 256.23569:5286 256.33426:5267 257.23773:458 258.23715…	[M-H]-			0.81275	-0.030183	0.15432	0.25462	0.13269	0.33118	0.10035	0.20244	No annotation
[truncated: 74 more rows]

## Sheet: Midgut
METABOLOMIC ANALYSIS OF AEDES AEGYPTI MIDGUT AFTER DENV INFECTION
								Red shows significantly regulated metabolite abundance between DENV-infected and uninfected samples (p-value < 0.05, log2 fold change ≥ 1 or ≤ -1)
[truncated: 488 more rows]

## Sheet: Mosquito
METABOLOMIC ANALYSIS OF AEDES AEGYPTI MOSQUITO AFTER DENV INFECTION
[truncated: 1,124 more rows]
