# Supplementary material for: Dengue virus reduces AGPAT1 expression to alter phospholipids and enhance infection in Aedes aegypti
Source: PLoS Pathog. 2019 Dec 9;15(12):e1008199. doi: 10.1371/journal.ppat.1008199 (PMC6922471; doi:10.1371/journal.ppat.1008199)
Supplement: S6 Table — The table contains compound detected on cell with the following information: ionization mode (positive and negative), the mass average m/z between replicate, the retention time average Rt in minutes between replicates, the MS/MS spectrum fragmentation and intensity, adducts [M+H]+ and [M-H]-, metabolites of importance in Fig 3C, regulated compound with abundance between dsAGPAT1 or 2 and dsControl samples (p-value < 0.05, |log2 fold change| ≥ 1) and annotation classes with the first 3 ranks of identification by MS-Finder. (XLSX) [file ppat.1008199.s017.xlsx]

## Sheet: Table S6
METABOLOMIC ANALYSIS OF UNINFECTED CELL AFTER AGPAT DEPLETION
							Red shows significantly regulated metabolite abundance between dsAGPAT and dsControl samples (p-value < 0.05, log2 fold change ≥ 1 or ≤ -1)
							dsAGPAT1 vs dsControl		dsAGPAT2 vs dsControl		Annotation
Ionization mode	Average Mz	Average Rt(min)	MS/MS spectrum	Adduct ion name	Metabolites in Fig 3C	Regulated compound	p-value	Log2 (FC)	p-value	Log2 (FC)	Classes	Ontology 1	Ontology 2	Ontology 3	Structure rank 1	Structure rank 2	Structure rank 3	Databases 1	Databases 2	Databases 3	Formula 1	Formula 2	Formula 3	Total score 1	Total score 2	Total score 3
Positive	103.955	0.26	63.04013:45 86.04332:18	[M+H]+		yes	0.32966	-0.83879	0.046873	-2.4867	No annotation
Positive	105.954	7.48	64.82584:36 88.21165:23	[M+H]+			0.068365	-10.601	0.068365	-10.601	No annotation
Positive	120.08	5.95	93.14107:34 103.01726:121	[M+H]+			0.74078	0.33508	0.1982	0.94834	Other	Indolines			indoline			ChEBI=CHEBI:43295			C8H9N			7.1537
Positive	122.081	8.96	56.14849:305 57.02286:11 85.59529:14 94.20523:28 103.9845:8202 104.91885:28 121.83421:96	[M+H]+			0.46581	0.25211	0.13553	0.58998	Other	1,2-aminoalcohols	Organic phosphoric acids and derivatives	1,2-aminoalcohols	trizma acetate	tris phosphate	Htris	HMDB=HMDB0062561,ChEBI=CHEBI:66869,Feces=HMDB0062561	ChEBI=CHEBI:67098	ChEBI=CHEBI:46097;CHEBI:9754,DrugBank=DB03754,STOFF=STOFF_1434,ECMDB=ECMDB20451,PlantCyc=CPD0-1383;TRIS;CPD0-1384	C4H11NO3	C4H11NO3	C4H11NO3	8.3482	8.0357	8.0357
Positive	131.962	2.07	99.86584:24 103.94437:58	[M+H]+			0.081059	-6.7453	0.079433	-9.2965	No annotation
Positive	132.066	7.51	68.04288:251 89.94691:111 114.06245:271 114.98517:35	[M+H]+			0.15866	1.1628	0.11892	1.2467	Amino acid	Proline and derivatives	Proline and derivatives	L-alpha-amino acids	4-Hydroxyproline	3-Hydroxy-L-proline	L-Glutamic gamma-semialdehyde	HMDB=HMDB0000725;HMDB0006055;HMDB0036576;HMDB0060460;HMDB0240251,KNApSAcK=C00001370,ChEBI=CHEBI:16231;CHEBI:18095;CHEBI:18240;CHEBI:28397;CHEBI:20392;CHEBI:57690;CHEBI:58375;CHEBI:58419;CHEBI:62978;CHEBI:62981;CHEBI:63137;CHEBI:63727,DrugBank=DB08847,SMPDB=PW_C002643,YMDB=YMDB00723,T3DB=T3D4413,FooDB=FDB013511;FDB030011,BMDB=BMDB00725;BMDB06055,Urine=HMDB0000725;HMDB0006055,Saliva=HMDB0000725,Fec…	HMDB=HMDB0002113;HMDB0059659,ChEBI=CHEBI:16889;CHEBI:20056;CHEBI:55479;CHEBI:57938;CHEBI:60041;CHEBI:64368;CHEBI:70756;CHEBI:87840;CHEBI:88157,FooDB=FDB011875,BMDB=BMDB02113,PubChem=11877126;440575,UNPD=UNPD115072;UNPD54688;UNPD67026	HMDB=HMDB0002104,KNApSAcK=C00007475,ChEBI=CHEBI:17232;CHEBI:58066,DrugBank=DB03774;DB04388,SMPDB=PW_C001415,YMDB=YMDB00918,FooDB=FDB022847;FDB030963,BMDB=BMDB02104,ECMDB=ECMDB01305,PubChem=49791979;25245270;193305,PlantCyc=L-GLUTAMATE_GAMMA-SEMIALDEHYDE	C5H9NO3	C5H9NO3	C5H9NO3	8.5766	8.5446	8.438
Positive	132.102	6.11	69.08191:192 72.12053:17 91.07348:41 114.01617:26 117.32596:21	[M+H]+		yes	0.44637	0.80893	0.040149	1.4465	Amino acid	Isoleucine and derivatives	Leucine and derivatives	L-alpha-amino acids	L-Isoleucine	L-Leucine	L-Norleucine	HMDB=HMDB0000172;HMDB0000557;HMDB0033923,KNApSAcK=C00001374,ChEBI=CHEBI:17191;CHEBI:27730;CHEBI:43433;CHEBI:20899;CHEBI:32604;CHEBI:32605;CHEBI:32608;CHEBI:32609;CHEBI:38264;CHEBI:58045;CHEBI:85306;CHEBI:85338,DrugBank=DB00167;DB01739,SMPDB=PW_C000112,YMDB=YMDB00038;YMDB00853,T3DB=T3D4364,FooDB=FDB012123;FDB012397;FDB022117,STOFF=STOFF_8345,BMDB=BMDB00172;BMDB00557,LipidMAPS=LMFA01100047,Urine=HM…	HMDB=HMDB0000687;HMDB0013773;HMDB0062203,KNApSAcK=C00001377,ChEBI=CHEBI:15603;CHEBI:28225;CHEBI:25017;CHEBI:32619;CHEBI:32620;CHEBI:32623;CHEBI:32624;CHEBI:32627;CHEBI:32628;CHEBI:57427,DrugBank=DB00149;DB01746,SMPDB=PW_C000540,YMDB=YMDB00387;YMDB00997,T3DB=T3D4365,FooDB=FDB000899;FDB001946,BMDB=BMDB00687,LipidMAPS=LMFA01100048,Urine=HMDB0000687,Saliva=HMDB0000687,Feces=HMDB0000687,ECMDB=ECMDB006…	HMDB=HMDB0001645,ChEBI=CHEBI:18347;CHEBI:42101;CHEBI:21203;CHEBI:36405;CHEBI:58455,DrugBank=DB04419,YMDB=YMDB01001,FooDB=FDB022699,BMDB=BMDB01645,LipidMAPS=LMFA01100042,Urine=HMDB0001645,Feces=HMDB0001645,Serum=HMDB0001645,PlantCyc=L-2-AMINOHEXANOATE,UNPD=UNPD122331;UNPD168222	C6H13NO2	C6H13NO2	C6H13NO2	9.0239	8.8943	8.6469
Negative	133.014	9.46	71.01077:21 91.24785:15 91.87924:15 111.11536:18 114.96758:950	[M-H]-			0.44848	-1.0308	0.23374	-2.0195	Organic acid	Beta hydroxy acids and derivatives	Short-chain keto acids and derivatives	Short-chain keto acids and derivatives	L-Malic acid	(R)-2,4-dihydroxy-3-oxobutanoic acid	(R)-3,4-dihydroxy-2-oxobutanoate	HMDB=HMDB0000156;HMDB0000744;HMDB0031518,KNApSAcK=C00001192,ChEBI=CHEBI:15588;CHEBI:15589;CHEBI:15595;CHEBI:30796;CHEBI:30797;CHEBI:6650,DrugBank=DB03499,SMPDB=PW_C000101;PW_C000592,YMDB=YMDB00280;YMDB01064,FooDB=FDB001044;FDB007218;FDB008114;FDB008115;FDB012047;FDB030170,STOFF=STOFF_8704,BMDB=BMDB00156;BMDB00744,Urine=HMDB0000156;HMDB0000744,Saliva=HMDB0000156;HMDB0000744,Feces=HMDB0000156;HMDB0…	ChEBI=CHEBI:16943;CHEBI:57958;CHEBI:136670;CHEBI:137502,PubChem=439896	ChEBI=CHEBI:136668;CHEBI:136669;CHEBI:137456;CHEBI:137486	C4H6O5	C4H6O5	C4H6O5	7.6457	7.1348	6.9148
Positive	133.086	1.33	104.89745:53	[M+H]+			0.68534	0.40468	0.13418	1.144	Fatty acid	Hydroxy fatty acids	Hydroxy fatty acids	Medium-chain hydroxy acids and derivatives	2-Hydroxy-3-methylpentanoic acid	2-Methyl-3-hydroxyvaleric acid	(R)-3-Hydroxyhexanoic acid	HMDB=HMDB0000317,ChEBI=CHEBI:55536;CHEBI:55537;CHEBI:89228;CHEBI:133082;CHEBI:133083;CHEBI:133085,YMDB=YMDB01571,FooDB=FDB021944,BMDB=BMDB00317,LipidMAPS=LMFA01020401;LMFA01050380;LMFA01050441,Urine=HMDB0000317,Saliva=HMDB0000317,Feces=HMDB0000317,CSF=HMDB0000317,Serum=HMDB0000317,PubChem=21131687,UNPD=UNPD16614;UNPD23562;UNPD33619;UNPD74927	HMDB=HMDB0029166,ChEBI=CHEBI:55434,LipidMAPS=LMFA01050443,UNPD=UNPD64962;UNPD91406	HMDB=HMDB0010718;HMDB0061652,ChEBI=CHEBI:20070;CHEBI:37035;CHEBI:37049,SMPDB=PW_C006726,FooDB=FDB027868,BMDB=BMDB10718,LipidMAPS=LMFA01050012;LMFA01050377;LMFA01050432	C6H12O3	C6H12O3	C6H12O3	8.6461	8.3401	8.3366
Positive	133.96	0.32	105.92914:16 119.05029:21	[M+H]+			0.075384	-3.2185	0.051989	-5.9842	No annotation
Positive	140.002	11.73	98.88597:190 116.92256:24 122.10767:37	[M+H]+			0.10683	-1.8635	0.050468	-4.2572	No annotation
Positive	142.948	9.32	82.81799:29 84.78374:15 124.93372:504	[M+H]+		yes	0.13678	7.6341	0.027848	8.4233	No annotation
Positive	144.982	1.93	63.04696:243 103.90912:469127 104.77477:547 112.1321:99 121.88423:8983 122.5024:45 123.63898:25 131.91351:5843 144.86514:13775	[M+H]+			0.07661	-2.9898	0.053334	-5.2875	No annotation
Negative	146.966	6.59	61.99866:269 92.26823:15 106.18588:40	[M-H]-			0.57888	-0.40854	0.47142	-0.50839	No annotation
Positive	146.98	5.86	89.13109:11 105.90981:935 110.4445:11 124.01521:30 129.14359:10 133.71628:12 146.96675:49	[M+H]+			0.06714	-4.0995	0.060426	-5.5827	No annotation
Positive	147.076	7.94	84.0471:92 105.85127:2445 119.06096:30 123.92159:72 129.93866:11817 133.65897:33 147.05241:35	[M+H]+			0.47883	0.49789	0.20347	1.7494	Amino acid	Alpha amino acids	Ureas	Dipeptides	L-Glutamine	Ureidoisobutyric acid	Alanylglycine	HMDB=HMDB0000641;HMDB0003423,KNApSAcK=C00001359,ChEBI=CHEBI:17061;CHEBI:18050;CHEBI:28300;CHEBI:32665;CHEBI:32666;CHEBI:32672;CHEBI:32673;CHEBI:32678;CHEBI:32679;CHEBI:58000;CHEBI:58359,DrugBank=DB00130;DB02174,SMPDB=PW_C000500,YMDB=YMDB00002;YMDB00990,T3DB=T3D4319,FooDB=FDB012164;FDB023171;FDB030965,STOFF=STOFF_8696,BMDB=BMDB00641;BMDB03423,Urine=HMDB0000641,Saliva=HMDB0000641;HMDB0003423,Feces=…	HMDB=HMDB0002031,ChEBI=CHEBI:1670;CHEBI:74414,SMPDB=PW_C001363,FooDB=FDB022808;FDB030465,BMDB=BMDB02031,Urine=HMDB0002031,ECMDB=ECMDB02031,CSF=HMDB0002031,Serum=HMDB0002031,PubChem=91820371;55289370;21123869;160663,PlantCyc=3-UREIDO-ISOBUTYRATE	HMDB=HMDB0006899,ChEBI=CHEBI:73757;CHEBI:73786;CHEBI:73836,FooDB=FDB006400;FDB024146,BMDB=BMDB06899,PlantCyc=ALA-GLY,UNPD=UNPD81020	C5H10N2O3	C5H10N2O3	C5H10N2O3	7.8152	7.8111	7.5051
Positive	148.06	8.56	73.899:15 84.07765:696 106.78726:100 111.90025:14 121.13829:11 129.97154:6221 130.93587:47	[M+H]+		yes	0.15782	1.0529	0.014938	1.4529	Amino acid	L-alpha-amino acids	Glutamic acid and derivatives	Aspartic acid and derivatives	L-4-Hydroxyglutamate semialdehyde	L-Glutamic acid	N-Methyl-D-aspartic acid	HMDB=HMDB0006556,ChEBI=CHEBI:27809;CHEBI:62637,SMPDB=PW_C002808,YMDB=YMDB00720,FooDB=FDB023970,BMDB=BMDB06556,ECMDB=ECMDB06556,PubChem=25201126;440851	HMDB=HMDB0000148;HMDB0003339;HMDB0060475,KNApSAcK=C00001358;C00019577,ChEBI=CHEBI:15966;CHEBI:16015;CHEBI:18237;CHEBI:29985;CHEBI:29986;CHEBI:14321;CHEBI:29987;CHEBI:29988;CHEBI:29989;CHEBI:76051,DrugBank=DB00142;DB02517,SMPDB=PW_C000095;PW_C001849,YMDB=YMDB00271,T3DB=T3D4296,FooDB=FDB012534;FDB012535;FDB012536;FDB020170;FDB020321;FDB020322;FDB023148;FDB030962,STOFF=STOFF_297,BMDB=BMDB00148;BMDB0…	HMDB=HMDB0002393,ChEBI=CHEBI:31882,FooDB=FDB022992,BMDB=BMDB02393,PubChem=22880,UNPD=UNPD133883;UNPD42466	C5H9NO4	C5H9NO4	C5H9NO4	7.9687	7.9621	7.9096
Positive	150.058	6.49	56.04717:1078 73.93312:57 84.17995:47 119.96852:12 121.70576:30 133.00299:7122	[M+H]+		yes	0.53257	0.90531	0.024274	1.8398	Amino acid	Methionine and derivatives	Valine and derivatives	L-cysteine-S-conjugates	L-Methionine	Penicillamine	(2R)-2-ammonio-3-(ethylthio)propionate	HMDB=HMDB0000696;HMDB0033951,KNApSAcK=C00001379,ChEBI=CHEBI:16643;CHEBI:16811;CHEBI:16867;CHEBI:32631;CHEBI:32632;CHEBI:32637;CHEBI:32638;CHEBI:32644;CHEBI:32646;CHEBI:57844;CHEBI:57932;CHEBI:64558,DrugBank=DB00134;DB02893,SMPDB=PW_C000548,YMDB=YMDB00318;YMDB00816,T3DB=T3D4328,FooDB=FDB012166;FDB012683,STOFF=STOFF_10337,BMDB=BMDB00696,Urine=HMDB0000696,Saliva=HMDB0000696,Feces=HMDB0000696,ECMDB=E…	HMDB=HMDB0014997,ChEBI=CHEBI:7959;CHEBI:50868;CHEBI:50869,DrugBank=DB00859,STOFF=STOFF_8290,Urine=HMDB0014997,ECMDB=ECMDB20291;ECMDB20582,Serum=HMDB0014997,PlantCyc=CPD0-1577	PubChem=25203803,PlantCyc=CPD-9300	C5H11NO2S	C5H11NO2S	C5H11NO2S	8.5203	8.1994	7.8953
Positive	151.096	1.48	63.03478:83 87.05241:80 89.01512:2801 95.08562:11 101.0282:11 123.02235:34 124.06029:14 132.99919:1561	[M+H]+			0.82011	0.19434	0.28403	0.52029	Other	Polyethylene glycols			triethylene glycol			ChEBI=CHEBI:44926,DrugBank=DB02327,STOFF=STOFF_56			C6H14O4			7.0466
Negative	152.978	3.67	56.98071:149 59.03732:267 61.05089:37 68.96596:13 111.13121:15 113.03017:2079	[M-H]-			0.45001	1.255	0.77811	-0.22693	No annotation
Negative	154.974	10.84	58.90702:37286 59.6897:107 60.96881:8024 69.04945:228 82.10214:165 101.02139:40 112.90384:101915 113.83998:495 115.07338:408	[M-H]-			0.14374	-0.71797	0.82588	0.08405	Other	Pyrrolidine-2-ones	Alpha amino acid amides		(5E)-3-imino-4-mercapto-5-(mercaptomethylene)-2-pyrrolidone	(5E)-3-amino-4-mercapto-5-(mercaptomethylene)-3-pyrrolin-2-one		PubChem=102514985	PubChem=102515049		C5H6N2OS2	C5H6N2OS2		7.185	6.9764
Positive	155.974	11.86	70.98254:75 72.12733:34 85.00336:12 87.16777:21 94.2663:11 97.17802:15 98.0159:49 99.14604:25 99.90794:12 100.83615:19 114.84071:617 120.01077:15 122.21989:14 124.18027:14 125.06448:31 126.07666:25 127.88672:28 137.94965:101 138.94127:99	[M+H]+		yes	0.00013952	-5.4279	0.00011769	-5.6557	No annotation
Positive	156.138	2.94	57.97709:1964 83.13801:34 86.20409:29 86.97229:14 96.91147:47 99.88651:26 115.06435:13 138.4514:35	[M+H]+			0.32766	2.2195	0.83517	-0.34393	Other	Piperidines	Indolizidines	Piperidinones	Methylisopelletierine	Tashiromine	2,2,6,6-Tetramethyl-4-piperidinone	HMDB=HMDB0030326,KNApSAcK=C00051563,ChEBI=CHEBI:7321,FooDB=FDB002169,PubChem=86786,UNPD=UNPD127190;UNPD31609	KNApSAcK=C00007779,ChEBI=CHEBI:48702;CHEBI:48704,UNPD=UNPD191628	HMDB=HMDB0031179,FooDB=FDB003198,NANPDB=NANPDB_1307,STOFF=STOFF_5687,UNPD=UNPD15789	C9H17NO	C9H17NO	C9H17NO	8.1948	7.9119	7.675
Positive	164.981	2.17	79.02673:19 98.47227:21 106.99023:12 108.30513:10 114.00586:11 122.03326:107 123.85635:1552 128.90707:11 136.96909:15 146.89336:37 164.79456:20	[M+H]+			0.10219	-9.4654	0.10219	-9.4654	No annotation
Negative	165.019	8.52	84.82722:16 89.27168:14 129.02962:91 147.01668:54	[M-H]-			0.39647	-0.50787	0.2727	-0.74089	Other	P-phthalic acid and derivatives	Benzoic acids	Benzodioxoles	Terephthalic acid	Phthalic acid	3,4-Methylenedioxybenzoic acid	HMDB=HMDB0002428;HMDB0061917,ChEBI=CHEBI:15702;CHEBI:30043;CHEBI:30801,FooDB=FDB023000,STOFF=STOFF_5341,BMDB=BMDB02428,Urine=HMDB0002428,Saliva=HMDB0002428,Serum=HMDB0002428,PubChem=154269;7489,PlantCyc=TEREPHTHALATE,UNPD=UNPD90972	HMDB=HMDB0002107,ChEBI=CHEBI:17563;CHEBI:29069;CHEBI:30800,DrugBank=DB02746,FooDB=FDB010566,NANPDB=NANPDB_1561,STOFF=STOFF_708;STOFF_8331,Urine=HMDB0002107,Saliva=HMDB0002107,Serum=HMDB0002107,PubChem=181977;1017,PlantCyc=PHTHALATE,UNPD=UNPD86955	HMDB=HMDB0032613,KNApSAcK=C00031034,ChEBI=CHEBI:107644,FooDB=FDB010554,UNPD=UNPD84256	C8H6O4	C8H6O4	C8H6O4	7.87	7.87	7.8504
Positive	166.086	5.96	80.86682:67 91.03789:20 92.96371:55 103.06935:22 125.06824:114 130.78191:44 148.31071:37 149.07739:407	[M+H]+			0.64185	0.46163	0.05941	1.2565	Amino acid	Phenylalanine and derivatives	Pyridines and derivatives	Beta amino acids and derivatives	L-Phenylalanine	5-(3-Pyridyl)-2-hydroxytetrahydrofuran	(R)-3-ammonio-3-phenylpropanoate	HMDB=HMDB0000159,KNApSAcK=C00001386,ChEBI=CHEBI:16998;CHEBI:17295;CHEBI:28044;CHEBI:32486;CHEBI:32487;CHEBI:32494;CHEBI:32495;CHEBI:32504;CHEBI:32505;CHEBI:57981;CHEBI:58095;CHEBI:76052,DrugBank=DB00120;DB02556,SMPDB=PW_C000104,YMDB=YMDB00304;YMDB00995,T3DB=T3D4366,FooDB=FDB004940;FDB013245;FDB014705,STOFF=STOFF_8691,BMDB=BMDB00159,Urine=HMDB0000159,Saliva=HMDB0000159,Feces=HMDB0000159,ECMDB=ECMD…	HMDB=HMDB0062407,ChEBI=CHEBI:82572,PubChem=179630	ChEBI=CHEBI:67158;CHEBI:67172;CHEBI:68506;CHEBI:68525;CHEBI:68527;CHEBI:68528,PubChem=6921434,PlantCyc=CPD-14474	C9H11NO2	C9H11NO2	C9H11NO2	8.2732	8.1473	7.8562
Positive	168.077	7.81	82.95291:24 95.09373:4643 97.02013:65 101.8246:11 107.04922:408 109.05013:22 132.99529:17 140.14415:67 149.93759:54 151.17249:60	[M+H]+		yes	0.17518	1.6151	0.045159	2.0462	Amino acid	Alpha amino acids	Nitrobenzenes	Aminosalicylic acids and derivatives	(S)-Spinacine	2,4-Diamino-6-nitrotoluene	aminosalicylic acid hydrazide	HMDB=HMDB0029873,FooDB=FDB001102,UNPD=UNPD141981	HMDB=HMDB0060362,ChEBI=CHEBI:19342,PubChem=96177	ChEBI=CHEBI:134800	C7H9N3O2	C7H9N3O2	C7H9N3O2	8.1705	7.8166	7.6477
Positive	168.961	8.34	95.37936:20 109.17122:71 133.00731:158 136.85301:20 150.97371:43 152.89905:16	[M+H]+			0.188	-2.3748	0.1156	-8.2602	No annotation
Negative	170.944	8.31	75.0163:291 76.96948:226 78.98568:39 113.00264:595 130.34845:15 155.97768:31	[M-H]-			0.12462	-1.2537	0.96878	0.020736	No annotation
Negative	171.006	8.67	74.92357:25 78.88751:1536 97.07391:23 113.05942:171 129.15157:16 130.00044:23 153.12567:24	[M-H]-			0.41646	-0.8591	0.58912	-0.43534	Glycerophosphate	Glycerophosphates	Glycerophosphates		Beta-Glycerophosphoric acid	Glycerol 3-phosphate		HMDB=HMDB0002520,KNApSAcK=C00007407,ChEBI=CHEBI:17270;CHEBI:58083,DrugBank=DB01779,YMDB=YMDB00994,FooDB=FDB023021,BMDB=BMDB02520,PubChem=3611397;2526,PlantCyc=CPD-536,UNPD=UNPD5513	HMDB=HMDB0000126,KNApSAcK=C00007288,ChEBI=CHEBI:15978;CHEBI:16221;CHEBI:14336;CHEBI:57597;CHEBI:57685;CHEBI:231935,DrugBank=DB02515,SMPDB=PW_C000081,YMDB=YMDB00073,FooDB=FDB021800;FDB031180,BMDB=BMDB00126,Urine=HMDB0000126,Saliva=HMDB0000126,Feces=HMDB0000126,ECMDB=ECMDB00126;ECMDB20610,Serum=HMDB0000126,PubChem=7048686;7048685;3707990;439276;439162;754,PlantCyc=GLYCEROL-3P,UNPD=UNPD164174;UNPD17…		C3H9O6P	C3H9O6P		8.1044	8.0476
Positive	171.149	5.74	58.03936:1112 72.14449:50 78.88741:34 89.10485:373 95.98238:427 96.9366:12 111.17639:30 111.96605:22 113.08151:365 114.03233:185 136.06323:26 153.19383:655 154.11751:554	[M+H]+			0.010994	0.98235	0.027362	0.83193	No annotation
Positive	173.021	8.68	57.91058:12 74.06674:16 75.17677:34 99.03123:1740 100.04788:13 106.08913:13 117.28348:13 154.96523:71 156.25256:12 158.02455:20	[M+H]+	yes	yes	0.00079854	1.5204	0.00735	1.2705	Glycerophosphate	Glycerophosphates	Glycerophosphates		Beta-Glycerophosphoric acid	Glycerol 3-phosphate		HMDB=HMDB0002520,KNApSAcK=C00007407,ChEBI=CHEBI:17270;CHEBI:58083,DrugBank=DB01779,YMDB=YMDB00994,FooDB=FDB023021,BMDB=BMDB02520,PubChem=3611397;2526,PlantCyc=CPD-536,UNPD=UNPD5513	HMDB=HMDB0000126,KNApSAcK=C00007288,ChEBI=CHEBI:15978;CHEBI:16221;CHEBI:14336;CHEBI:57597;CHEBI:57685;CHEBI:231935,DrugBank=DB02515,SMPDB=PW_C000081,YMDB=YMDB00073,FooDB=FDB021800;FDB031180,BMDB=BMDB00126,Urine=HMDB0000126,Saliva=HMDB0000126,Feces=HMDB0000126,ECMDB=ECMDB00126;ECMDB20610,Serum=HMDB0000126,PubChem=7048686;7048685;3707990;439276;439162;754,PlantCyc=GLYCEROL-3P,UNPD=UNPD164174;UNPD17…		C3H9O6P	C3H9O6P		8.2654	8.2276
Negative	173.057	7.31	83.13065:32 84.35941:15 93.00975:18 101.11478:120 109.09053:541 111.19162:607 112.06807:21 119.02588:18 131.08636:71 132.20879:14 155.06358:3975 156.13341:517	[M-H]-			0.3739	8.3094			Amino acid	Glutamic acid and derivatives	Glutamic acid and derivatives	Proline and derivatives	Formiminoglutamic acid	Formylisoglutamine	(2R,4R)-4-aminopyrrolidine-2,4-dicarboxylic acid	HMDB=HMDB0000854,ChEBI=CHEBI:18327;CHEBI:7274;CHEBI:58928,SMPDB=PW_C000680,FooDB=FDB022280,BMDB=BMDB00854,Urine=HMDB0000854,Feces=HMDB0000854,PubChem=25246274;5459920;439233	ChEBI=CHEBI:80654,PubChem=90659030;20802017	ChEBI=CHEBI:40139	C6H10N2O4	C6H10N2O4	C6H10N2O4	8.4788	8.1023	7.7702
Negative	174.041	9.08	66.72327:16 103.2744:16 112.18806:36 115.9664:19 119.08722:14 120.23468:14 121.40381:13 132.30217:32 132.95555:10 146.08282:31 154.61774:16 155.94922:2894	[M-H]-			0.3739	7.1152			Amino acid	Glutamic acid and derivatives	Aspartic acid and derivatives	Dicarboxylic acids and derivatives	N-Formyl-L-glutamic acid	N-Acetyl-L-aspartic acid	N-formylisoglutamic acid	HMDB=HMDB0003470,ChEBI=CHEBI:17684;CHEBI:48309,SMPDB=PW_C001903,FooDB=FDB023180,BMDB=BMDB03470,PubChem=5459967;439376	HMDB=HMDB0000812,ChEBI=CHEBI:16953;CHEBI:21547,SMPDB=PW_C000649,T3DB=T3D4310,FooDB=FDB022260,BMDB=BMDB00812,Urine=HMDB0000812,Saliva=HMDB0000812,Feces=HMDB0000812,CSF=HMDB0000812,Serum=HMDB0000812,PubChem=2042020;65065,UNPD=UNPD77974	ChEBI=CHEBI:28904	C6H9NO5	C6H9NO5	C6H9NO5	8.5679	8.1752	7.929
Positive	174.938	10.92	87.76749:21 113.07762:12 118.85474:53 142.23096:21 143.11623:11 157.09442:12 158.1756:17 159.07582:22 160.29271:16	[M+H]+			0.26146	0.41126	0.86992	0.060207	No annotation
Positive	175.071	7.47	83.95412:68 88.14351:12 101.951:14 111.31384:14 112.05382:44 116.02783:18 139.85027:40 142.9561:11 143.87614:15 146.94469:422 156.93626:1160 157.98082:3053	[M+H]+			0.3739	7.5098			Amino acid	Glutamic acid and derivatives	Glutamic acid and derivatives	Proline and derivatives	Formiminoglutamic acid	Formylisoglutamine	(2R,4R)-4-aminopyrrolidine-2,4-dicarboxylic acid	HMDB=HMDB0000854,ChEBI=CHEBI:18327;CHEBI:7274;CHEBI:58928,SMPDB=PW_C000680,FooDB=FDB022280,BMDB=BMDB00854,Urine=HMDB0000854,Feces=HMDB0000854,PubChem=25246274;5459920;439233	ChEBI=CHEBI:80654,PubChem=90659030;20802017	ChEBI=CHEBI:40139	C6H10N2O4	C6H10N2O4	C6H10N2O4	8.5837	8.531	8.0234
Positive	175.119	11.33	59.98535:335 69.94073:162 85.87601:13 87.92627:53 104.15845:13 112.02458:66 113.04514:84 113.9877:30 114.99329:24 116.00974:552 120.33618:18 147.16328:29 156.9948:686 158.08609:730	[M+H]+			0.64225	0.51349	0.094768	1.3486	Amino acid	L-alpha-amino acids	Beta amino acids and derivatives	Arginine and derivatives	L-Arginine	isoarginine	Arginine hydrochloride	HMDB=HMDB0000517;HMDB0003416;HMDB0062762,KNApSAcK=C00001340,ChEBI=CHEBI:15816;CHEBI:16467;CHEBI:29016;CHEBI:32682;CHEBI:32681;CHEBI:32683;CHEBI:32688;CHEBI:32689;CHEBI:32690;CHEBI:32695;CHEBI:32696;CHEBI:32697,DrugBank=DB00125;DB04027,SMPDB=PW_C000396;PW_C001880,YMDB=YMDB00592,T3DB=T3D4289,FooDB=FDB002257;FDB023167;FDB030954,STOFF=STOFF_6956,BMDB=BMDB00517;BMDB03416,Urine=HMDB0000517,Saliva=HMDB0…	ChEBI=CHEBI:85624,PubChem=91820574	ChEBI=CHEBI:31235,FooDB=FDB011914	C6H14N4O2	C6H14N4O2	C6H14N4O2	8.8326	8.3644	8.2076
Positive	177.043	8.02	60.0624:23 83.90414:15 88.98629:16 101.11711:149 136.48134:11 149.06227:22 159.08199:26 168.79416:15 170.11116:80 170.76686:24	[M+H]+			0.66151	-0.12013	0.78039	0.14168	No annotation
Positive	178.009	8.73	62.84898:198 88.09358:31 95.06078:12 117.00612:41 117.88887:117 119.76352:12 121.13672:17 160.856:982	[M+H]+		yes	0.028339	4.779	3.1577e-05	5.5854	No annotation
Positive	179.041	8.02	78.81578:13 93.17648:14 101.12532:56 107.04138:13 121.18192:31 122.93039:27 137.92781:16 161.20436:25 164.04651:14 172.98897:14	[M+H]+			0.49719	-0.21217	0.94175	0.036648	No annotation
Positive	181.028	10.25	55.01699:26 107.02965:15 111.04448:55 122.92929:35 139.88481:1512 157.62067:16 163.03893:37 164.07076:92	[M+H]+			0.21301	-1.1698	0.064703	-3.4714	No annotation
Positive	182.081	7.15	95.0226:20 102.28134:16 109.20558:19 119.0898:97 141.15825:15 147.03777:12 154.10725:16 164.97037:2549	[M+H]+			0.60309	0.66148	0.073936	1.8699	Amino acid	Tyrosine and derivatives	Beta amino acids and derivatives	Phenylalanine and derivatives	L-Tyrosine	Beta-Tyrosine	Meta-Tyrosine	HMDB=HMDB0000158,KNApSAcK=C00001397,ChEBI=CHEBI:17895;CHEBI:18186;CHEBI:28479;CHEBI:32760;CHEBI:32761;CHEBI:32762;CHEBI:32773;CHEBI:32774;CHEBI:32775;CHEBI:32784;CHEBI:32785;CHEBI:32786;CHEBI:58315;CHEBI:58570,DrugBank=DB00135;DB03839,SMPDB=PW_C000103,YMDB=YMDB00364;YMDB00805,T3DB=T3D4371,FooDB=FDB000446,STOFF=STOFF_8573,BMDB=BMDB00158,Urine=HMDB0000158,Saliva=HMDB0000158,Feces=HMDB0000158,ECMDB=…	HMDB=HMDB0003831,ChEBI=CHEBI:16939;CHEBI:19960;CHEBI:57956,FooDB=FDB023232,BMDB=BMDB03831,PubChem=6934230;440311	HMDB=HMDB0059720,ChEBI=CHEBI:44303;CHEBI:78290,DrugBank=DB02387;DB03552,UNPD=UNPD93879	C9H11NO3	C9H11NO3	C9H11NO3	8.4233	8.3171	8.1108
Positive	184.003	6.56	60.04131:27 86.16528:27 102.16034:35 110.9463:10 112.13902:17 123.95995:23 125.18175:31 125.856:21 142.90379:702 160.98601:58 166.07716:47	[M+H]+		yes	0.89513	-0.077899	0.033773	-3.9432	No annotation
Positive	184.073	8.28	55.89257:20 60.13623:652 71.13798:117 85.9577:4465 92.97897:13 102.01529:17 104.14972:49 109.03145:14 125.0217:1189 166.03854:109 167.28761:15	[M+H]+		yes	0.0078796	1.9391	0.015035	1.7411	No annotation
Positive	185.165	6.76	58.04148:261 81.09051:14 83.13895:15 84.15976:13 94.33766:13 102.22168:10 111.98517:2066 123.08066:1876 143.96284:19 157.04317:32 167.02756:160 168.08011:2125	[M+H]+			0.22203	1.9453	0.57881	0.37485	No annotation
Positive	188.024	11.87	70.28957:17 83.12394:17 86.9955:14 103.94766:86 105.05606:20 105.92804:109 111.91985:17 113.16554:14 118.11552:11 120.00214:120 121.01036:11 121.99762:36 122.87648:17 124.07874:35 126.03648:11 129.03305:21 130.86249:35 132.9693:53 134.22308:23 146.92213:20178 148.01134:121 148.94565:29 151.86678:13 153.19118:20 155.58444:11 159.02699:62 160.12254:137 161.09181:239 161.96901:27 164.26743:257 164.9…	[M+H]+			0.096096	-2.0829	0.05075	-3.9124	No annotation
Positive	191.04	7.94	62.84233:11 96.78021:23 119.8674:20 121.12115:19 129.97083:11 173.07364:1631 174.1647:24	[M+H]+			0.19785	6.3016	0.27416	9.2632	No annotation
Positive	199.991	10.81	69.21399:28 70.29491:26 72.20001:15 80.10512:25 81.10758:28 93.22543:27 94.07516:28 95.13849:24 95.92451:41 97.01134:69 97.98737:69 100.05392:27 107.02808:25 108.07564:22 109.9642:20 124.95314:18 135.20251:22 158.87151:22675 177.04881:15 199.35469:27	[M+H]+			0.047852	0.48874	0.20095	0.31009	No annotation
Negative	201.099	7.88	80.11536:14 114.2346:35 131.03548:17 133.29643:16 134.90685:11 138.1913:23 140.21243:23 141.2576:29 147.06133:21 159.0071:2331 166.02528:17 184.16722:487	[M-H]-			0.3739	6.4058			Other	Nitroguanidines			dinotefuran			ChEBI=CHEBI:39183;CHEBI:39184,STOFF=STOFF_8730			C7H14N4O3			7.6245
Negative	201.918	1.97	66.11581:19 106.25433:34 107.97009:655 121.17615:26 122.1564:18 124.27293:19 131.1875:11 132.1438:81 133.08276:120 148.28166:21 148.93883:26 159.05495:19 160.11757:136 161.96967:32 174.29184:45 181.95708:10 186.25226:26	[M-H]-			0.27993	-2.0544	0.31643	-1.6446	No annotation
Positive	202.18	5.85	62.05502:97 88.03081:44 102.06062:1218 123.04404:35 127.99799:24 146.22636:103 161.01225:23 174.08131:79 184.08197:17 185.32968:10	[M+H]+			0.17875	0.71701	0.080718	0.77809	Fatty acid	Medium-chain fatty acids			11-Aminoundecanoic acid			ChEBI=CHEBI:82387,STOFF=STOFF_5773,LipidMAPS=LMFA01100004			C11H23NO2			6.9815
Positive	203.053	6.7	67.1449:12 86.2558:16 101.95174:21 103.04053:12 116.07927:13 119.28372:12 121.47943:11 126.03806:17 128.88823:13 131.90132:11 142.72267:11 162.02744:32 167.04689:12 184.2809:24 185.18828:72	[M+H]+		yes	0.028937	2.7684	0.00027061	3.405	No annotation
Positive	203.114	7.82	59.91494:372 70.09551:900 72.15678:19 74.10017:12 85.18269:26 86.97435:60 88.12421:138 93.10486:23 97.07761:92 98.04173:337 99.09523:32 100.11508:179 112.07115:2604 113.03049:782 114.06795:111 115.09001:1837 116.08543:1051 125.75789:12 127.13268:12 129.44843:91 130.09906:407 132.99959:23 139.11382:16 139.98956:466 140.95538:195 142.98337:3398 144.01427:5033 161.07619:167 168.15459:147 169.09235:9…	[M+H]+			0.3739	11.001			Other	Nitroguanidines			dinotefuran			ChEBI=CHEBI:39183;CHEBI:39184,STOFF=STOFF_8730			C7H14N4O3			7.6574
Negative	204.97	10.88	59.0665:56 111.13213:225 113.02614:266 152.90599:74	[M-H]-			0.98388	0.005637	0.99223	0.0031849	No annotation
Positive	205.068	6.97	72.16367:27 120.89499:18 138.93636:10 147.11975:15 149.16281:15 164.00987:42 173.83911:21 176.99818:16 187.25555:90 187.98186:104	[M+H]+		yes	0.015861	2.8186	0.0018055	3.5452	No annotation
Positive	206.055	8.37	86.0391:154 114.1955:21 146.88429:3594 165.06013:22 176.1548:12 188.01903:52 205.95801:15	[M+H]+		yes	0.0025054	3.1819	0.00075012	3.0988	No annotation
Positive	206.107	1.09	83.02643:13 87.99272:69 94.03944:16 150.12247:17	[M+H]+		yes	0.079009	1.7893	0.034723	2.0573	Benzenoid	Benzotriazoles	Benzimidazoles	2-benzimidazolylcarbamic acid esters	1-propan-2-yl-5-benzotriazolecarboxylic acid	3-(6-amino-1H-benzimidazol-2-yl)propanoic acid	N-(1H-benzimidazol-2-yl)carbamic acid ethyl ester	ChEBI=CHEBI:92275	ChEBI=CHEBI:94138	ChEBI=CHEBI:92287,UNPD=UNPD226653	C10H11N3O2	C10H11N3O2	C10H11N3O2	7.2805	7.1748	7.1249
Negative	212.911	1.65	103.0197:16 118.87206:1677 122.07416:17 134.0018:18 141.03659:19 146.06963:21	[M-H]-		yes	0.033221	-6.6574	0.040551	-4.0331	No annotation
Positive	215.035	11.86	70.0585:50 128.90013:13 130.95859:17 132.02371:22 136.00491:19 140.9341:39 141.98241:64 144.96907:323 145.98253:496 147.03053:111 147.94594:236 149.06276:27 151.10593:10 154.06642:14 156.06407:26 157.98262:413 159.09883:527 160.07082:89 161.03021:11 162.18428:18 164.06935:25 165.19487:12 172.66078:34 173.89107:4232 175.28831:33 178.78934:15 181.15404:10 186.86604:695 188.14505:306 189.61847:33 19…	[M+H]+			0.14745	-1.7693	0.066249	-4.0504	No annotation
Positive	215.175	6.37	58.16633:112 70.10426:15 72.13809:52 112.00359:281 113.0605:14 115.02774:19 119.82146:18 123.21832:191 124.08551:20 125.03621:20 133.04764:21 135.10446:17 140.10176:777 141.08176:240 141.97864:30 144.9328:10 151.30972:14 152.13274:125 157.22032:52 157.98518:107 159.12279:239 173.91753:52 179.10271:14 184.99156:12550 185.60405:59 186.99126:232 197.20547:774	[M+H]+			0.3739	8.629			No annotation
Negative	216.91	10.42	97.01031:396 106.45184:16 122.9845:18 146.23428:26 174.63472:17 175.3015:16 189.02693:11	[M-H]-			0.64293	-0.58827	0.27108	0.81186	No annotation
Positive	218.975	10.4	108.96465:14 113.01854:27 121.29552:12 124.84793:12 159.11511:14 176.88795:37 177.93893:130 191.84447:12 195.4306:17 203.28966:25	[M+H]+			0.9337	-0.091905	0.28829	-2.3467	No annotation
Positive	226.18	1.21	81.16985:38 84.07106:61 86.3073:25 93.04758:16 95.95378:40 97.1974:20 108.047:11 123.14069:15 125.95862:12 138.0477:11 148.28896:13 153.27145:17 163.22191:154 167.31212:15 173.11436:97 191.19075:73 198.20056:42 208.07898:3411 208.93834:53 211.03932:57 226.01201:933	[M+H]+			0.60479	1.0876	0.49046	1.8027	No annotation
Negative	226.978	8.91	68.99265:68875 112.88199:4627140 113.75166:1971 143.00426:2525	[M-H]-			0.21147	2.4576	0.63829	0.73501	No annotation
Positive	227.034	8.56	110.17168:16 111.22717:12 123.78828:34 126.9252:19 144.03432:25 148.1096:11 167.08131:14 171.07866:49 186.01466:840 190.06082:13 195.23015:32 204.00267:43 209.36464:107 210.26871:51 213.83244:28	[M+H]+		yes	0.033894	-2.2902	0.016326	-7.3071	No annotation
Positive	228.196	1.41	85.20135:19 95.16588:19 97.01346:37 107.80235:14 109.13249:23 115.05067:28 129.14943:52 133.21635:16 145.25916:11 149.21291:10 151.27705:51 152.11662:20 169.20854:30 172.0428:19 175.16058:377 187.08127:39 193.15424:546 201.08757:72 202.05913:11 210.17995:512 211.10707:532 214.10216:90 219.17436:26 228.04004:19	[M+H]+			0.3354	-2.0411	0.26035	-2.9207	Organic acid	Hydroxamic acids	Fatty acid esters		(Z)-N-hydroxy-11-methyldodec-2-enamide	cyprodenate		ChEBI=CHEBI:87145	ChEBI=CHEBI:134934		C13H25NO2	C13H25NO2		6.6133	6.6128
Positive	233.124	7.79	70.03989:51 111.14133:21 112.10448:32 113.06908:11 121.84547:17 124.17212:12 142.92717:26 150.22226:16 151.10933:46 156.89049:18 158.12695:72 159.13493:18 167.08049:14 173.08736:16 173.84673:14 175.19951:47 192.98576:62 200.90038:33 202.96898:87223 215.09653:7329 216.05574:88 220.63069:56	[M+H]+			0.3739	11.126			Amino acid	Alpha amino acids			L-Acetopine			HMDB=HMDB0039111,FooDB=FDB018620,UNPD=UNPD12320			C8H16N4O4			7.7919
Positive	237.911	11.85	71.95267:11 111.0293:13 124.07797:62 129.86482:12 135.28975:27 138.12016:12 144.03146:87 147.1967:15 148.75772:95 149.94467:10 153.82884:92 155.86629:22 159.47469:15 162.95776:49 164.02776:34 165.05208:16 166.33574:20 167.09927:11 168.53145:29 174.10294:19 177.14186:221 178.02208:54 179.12447:34 179.98351:29 180.9529:62 196.80983:10051 197.8255:30 202.00868:11 207.18359:16 208.3035:34 209.16304:2…	[M+H]+		yes	0.011668	-4.0219	0.0090238	-9.6677	No annotation
Positive	239.106	7.35	68.02857:77 70.062:1421 71.85011:53 73.81819:126 81.89095:233 83.23322:797 84.09021:7325 86.9677:2232 88.01931:13643 97.12021:6033 98.00375:328 99.07513:422 100.14532:797 102.19688:521 108.02505:96 110.09705:327 111.14198:383 112.03629:19069 113.08749:4749 114.20316:180 116.15807:186 119.96793:1182 122.09717:110 125.82837:172 128.01076:7928 129.16737:3038 131.08464:324280 132.08893:861 133.92879:…	[M+H]+			0.54128	0.30232	0.24177	0.58893	Other	N-alkylpiperazines	Retrochalcones	Retrochalcones	15(R)-hydroperoxy-EPE	4'-Methoxychalcone	3-(2-methoxyphenyl)-1-phenyl-2-propen-1-one	HMDB=HMDB0062295,ChEBI=CHEBI:42334;CHEBI:46755;CHEBI:46757,STOFF=STOFF_9783,PubChem=23831	HMDB=HMDB0032585,KNApSAcK=C00006917,FooDB=FDB010522,LipidMAPS=LMPK12120188,UNPD=UNPD113193;UNPD211603	ChEBI=CHEBI:105419	C8H18N2O4S	C16H14O2	C16H14O2	7.3221	5.7534	5.5406
Positive	239.149	1.32	89.07024:798 106.81088:23 122.32094:18 123.19661:23 130.98813:15 132.98175:1775 151.11122:112 175.04929:16 177.08847:285 179.21669:39 181.00993:32 181.94426:22 197.90324:138 204.1635:13 207.04721:17 210.93419:41 220.97771:202 222.00697:186 225.70627:18	[M+H]+			0.27772	0.69954	0.068915	1.4008	Other	Dialkylarylamines	Polyethylene glycols		pirimicarb	pentaethylene glycol		ChEBI=CHEBI:8248,T3DB=T3D0995,STOFF=STOFF_3475	ChEBI=CHEBI:39631		C11H18N4O2	C10H22O6		6.684	6.2518
Positive	244.191	1.42	81.17618:25 95.03171:36 97.15463:17 107.17018:15 107.95921:58 109.03641:27 131.29807:14 133.08888:13 140.28775:14 154.15959:18 156.78539:13 158.0955:19 160.03389:37 161.91206:1019 163.33971:40 172.17696:13 172.87236:30 174.25188:17 178.10573:17 180.09755:21 181.10501:147 182.13489:48 187.17792:25 188.2868:71 189.10292:13 203.10297:45 208.08057:32 209.17224:40 212.12531:42 214.25664:24 215.08034:5…	[M+H]+			0.59223	0.7825	0.94912	-0.078092	Amino acid	N-acyl-alpha amino acids			N-Undecanoylglycine			HMDB=HMDB0013286,ChEBI=CHEBI:74438,FooDB=FDB029363			C13H25NO3			6.8379
Positive	244.264	2.32	85.01068:14 113.09154:26 144.90302:50 147.00294:21 148.89145:21 169.04974:13 202.9537:33 226.27379:273 227.26459:20	[M+H]+			0.78997	0.29823	0.10714	-1.9083	No annotation
Positive	250.972	0.5	91.15158:17 93.10738:16 108.94092:55 116.08891:16 137.02007:14 156.81325:41 170.8633:19 177.09663:11 194.26431:21 209.90282:807 215.06667:18 227.86232:205 233.45068:46 236.18495:27 250.75542:37	[M+H]+		yes	0.043701	-3.3493	0.052037	-2.8319	No annotation
Positive	253.011	11.72	101.1931:79 142.01518:14 149.15051:22 152.96996:15 153.99562:11 167.24197:13 170.06567:340 177.22195:471 182.24959:19 184.36316:17 192.20451:21 195.2245:14 211.97037:1110 229.73628:144 235.04323:73 244.67896:21 252.97662:12	[M+H]+			0.11317	-1.8074	0.059465	-3.4578	Other	Pyridinium derivatives			2,2'-Dithiobis(pyridine N-oxide)			KNApSAcK=C00045533,ChEBI=CHEBI:136010,STOFF=STOFF_2344,UNPD=UNPD120964			C10H8N2O2S2			6.4796
Negative	253.086	7.85	78.7179:16 80.04866:351 80.84349:115 107.00563:155 112.78835:56 122.81081:13 136.15695:807 139.01137:15 150.21552:10 151.90897:25 154.3307:11 163.15323:49 165.15825:33 176.01376:18 179.17848:17 183.15915:18 184.13174:42 190.11992:54 191.15709:338 193.04785:14 197.26561:11 198.9532:44 209.15266:86 211.16415:14 213.50305:18 223.03012:34 225.95195:11 235.29588:47	[M-H]-			0.4201	3.3086	0.43777	-2.6492	Other	Dalbergiones	Neoflavenes	Psoralens	(R)-4-Methoxydalbergione	Dalbergichromene;6-Hydroxy-7-methoxyneoflavene	Chalepensin	KNApSAcK=C00002549;C00010252,ChEBI=CHEBI:66703,LipidMAPS=LMPK12100072,UNPD=UNPD147081;UNPD54626	KNApSAcK=C00010266,LipidMAPS=LMPK12100078,UNPD=UNPD197064	KNApSAcK=C00002456,ChEBI=CHEBI:3572,UNPD=UNPD72443	C16H14O3	C16H14O3	C16H14O3	6.8169	6.6965	6.6715
Positive	253.995	11.73	139.98886:69 140.9754:16 170.02179:31 172.09296:17 177.01868:112 177.9373:16 187.06393:12 196.29298:19 211.75491:10 253.44786:15	[M+H]+			0.12727	-1.8098	0.065783	-3.6197	No annotation
Positive	254.462	1.05	85.13657:19 133.26389:12 138.07756:18 141.15674:29 153.16188:11 164.94519:15 170.23363:21 170.95569:10 172.1028:26 174.09395:10 176.92265:13 178.05989:54 184.11772:19 192.19154:14 194.05141:19 196.20158:27 202.22011:11 213.04054:27 213.97815:11 219.41887:51 236.07939:210 237.46169:22 240.05199:16	[M+H]+		yes	0.039779	1.3309	0.057208	1.2827	No annotation
Positive	255.085	9.51	80.82732:23 111.99135:571 112.745:16 115.82796:37 122.89709:16 129.02342:487 132.9706:12 138.90579:54 140.01808:121 141.14162:10 153.3195:18 156.91643:37 158.20842:27 165.13158:25 171.98201:10 174.08743:26 175.12376:2668 178.29704:23 191.98193:724 194.96806:53 197.08685:96 219.08339:39 227.03909:77 237.31883:254 238.03993:607 246.16478:20	[M+H]+		yes	0.19952	1.0558	0.005136	1.4709	Amino acid	L-alpha-amino acids	Benzodioxoles	Benzodioxoles	L-Phosphoarginine	3-(6,7-dimethoxy-2H-1,3-benzodioxol-5-yl)propanoic acid	3-(4,7-dimethoxy-2H-1,3-benzodioxol-5-yl)propanoic acid	HMDB=HMDB0029438,ChEBI=CHEBI:18412;CHEBI:58477,FooDB=FDB000543,PubChem=92150,UNPD=UNPD101478	HMDB=HMDB0128669	HMDB=HMDB0137285	C6H15N4O5P	C12H14O6	C12H14O6	8.1665	6.8025	6.8025
Positive	255.101	7.62	74.05109:13 81.8952:86 83.03038:22 84.15437:214 85.03034:10 86.07932:111 87.118:57 88.04989:15 93.96811:35 95.03712:539 95.95941:26 97.19418:330 98.03609:168 99.18591:215 100.05746:221 102.77968:14 108.80365:17 110.12152:50 110.96051:25 112.08199:409 113.02202:91 114.03387:111 122.84308:40 125.09081:312 126.03334:96 127.04799:471 128.02765:1385 129.14398:46 130.09261:197 131.14679:246 138.03871:5…	[M+H]+			0.3672	4.7275	0.47012	-2.2771	Other	Dalbergiones	Psoralens	2-arylbenzofuran flavonoids	(R)-4-Methoxydalbergione	Chalepensin	Parvifuran;5-Hydroxy-6-methoxy-3-methyl-2-phenylbenzofuran	KNApSAcK=C00002549;C00010252,ChEBI=CHEBI:66703,LipidMAPS=LMPK12100072,UNPD=UNPD147081;UNPD54626	KNApSAcK=C00002456,ChEBI=CHEBI:3572,UNPD=UNPD72443	KNApSAcK=C00009800,LipidMAPS=LMPK12160051,UNPD=UNPD100325	C16H14O3	C16H14O3	C16H14O3	7.0552	7.0521	6.8523
Positive	256.3	2.17	74.01503:14 138.26036:16 196.8511:24 198.84309:30 229.32326:13 238.26093:83 239.04781:27	[M+H]+		yes	0.006357	1.3243	0.052983	0.643	No annotation
Positive	258.967	0.39	86.23452:18 145.08401:20 145.97408:63 147.04131:52 153.0649:23 217.89168:8064 227.2305:19 235.77765:1223 257.28552:11 258.85443:344	[M+H]+			0.076072	-8.6778	0.075689	-10.963	No annotation
Positive	261.088	7.39	84.02665:132 87.04488:15 88.1897:13 100.00095:126 112.11583:46 113.01015:28 113.92287:42 127.33719:25 128.00259:45 131.14906:814 132.05821:58 135.38307:10 139.12762:58 140.01677:37 143.14565:35 147.85353:14 150.86293:18 153.00667:232 155.02583:72 157.1281:2624 158.28328:35 163.1181:22 174.09547:723 175.93504:24 177.10072:87 179.16289:87 181.16043:71 201.88615:134 219.92648:450 228.79445:10 237.78…	[M+H]+			0.10608	1.4155	0.29464	1.767	No annotation
Positive	261.131	1.31	86.81206:12 107.95367:21 148.43498:14 161.05626:34 165.09009:15 172.92578:16 177.93294:20 178.88753:60 198.03654:29 198.87201:27 207.24184:11 225.21156:19 243.16119:91 244.19635:19 246.13847:291	[M+H]+			0.345	2.2516	0.24515	3.2065	No annotation
Negative	264.934	10.98	113.04437:928 169.05063:3041 170.97536:3028 187.09406:15 192.16772:23	[M-H]-			0.004628	0.56254	0.45014	0.32517	No annotation
Positive	265.105	10.85	183.13255:10 205.14906:25 247.23161:17	[M+H]+			0.026016	0.42374	0.012987	0.34501	No annotation
Positive	265.887	4.97	81.17967:12 107.07974:14 126.89372:16 160.24586:16 178.18527:13 180.61839:44 183.67636:18 195.02336:25 224.78966:8891 237.64406:14 241.39799:20 242.70473:2458 244.57941:11 247.0898:11 248.28162:27 251.98888:639 252.69885:1752 265.84714:461	[M+H]+		yes	0.0099435	-9.446	0.0099435	-9.446	No annotation
Positive	268.104	3.29	106.1479:11 109.22079:16 122.01793:15 135.96951:4876 226.77393:35 240.07289:15 250.60695:35 251.29039:17	[M+H]+		yes	0.075086	1.3911	0.015048	2.0648	Nucleoside	Purine nucleosides	Purine 2'-deoxyribonucleosides	Pyrimidine 2',3'-dideoxyribonucleosides	Adenosine	Deoxyguanosine	Zidovudine	HMDB=HMDB0000050;HMDB0014340,KNApSAcK=C00007444,ChEBI=CHEBI:16335;CHEBI:45327;CHEBI:46515;CHEBI:93913;CHEBI:95180,DrugBank=DB00194;DB00640;DB03528,SMPDB=PW_C000034,YMDB=YMDB00058,T3DB=T3D4275,FooDB=FDB003554,NANPDB=NANPDB_3517;NANPDB_4150,STOFF=STOFF_749;STOFF_3127,BMDB=BMDB00050,Urine=HMDB0000050;HMDB0014340,Saliva=HMDB0000050,Feces=HMDB0000050,ECMDB=ECMDB00050,CSF=HMDB0000050,Serum=HMDB0000050;…	HMDB=HMDB0000085,ChEBI=CHEBI:17172,SMPDB=PW_C000058,YMDB=YMDB00505,FooDB=FDB012064,STOFF=STOFF_8670,BMDB=BMDB00085,Urine=HMDB0000085,Saliva=HMDB0000085,Feces=HMDB0000085,ECMDB=ECMDB00085,Serum=HMDB0000085,PubChem=187790;638,PlantCyc=DEOXYGUANOSINE,UNPD=UNPD30242;UNPD70487	HMDB=HMDB0014638,ChEBI=CHEBI:10110,DrugBank=DB00495,SMPDB=PW_C008998,T3DB=T3D4720,STOFF=STOFF_794,Urine=HMDB0014638,Serum=HMDB0014638,PubChem=35370	C10H13N5O4	C10H13N5O4	C10H13N5O4	8.9632	8.73	8.7033
Negative	268.953	11.72	81.01862:20 131.00771:25 132.92227:12 160.43532:11 175.04852:3955 184.18279:47 186.75186:23 213.2321:16 251.16779:21	[M-H]-			0.22289	-1.1081	0.73208	-0.29921	No annotation
Negative	269.081	8.24	81.12848:20 90.69079:13 107.00577:1305 135.46669:15 140.05472:16 151.95424:57 174.99168:1671 176.20454:15 186.16425:39 189.17757:21 198.10349:18 207.59627:14 208.9182:40 210.88159:32 227.15926:24 251.22643:35	[M-H]-			0.3739	6.6398			Flavonoid-like	7-O-methylated flavonoids	Cinnamylphenols	Pterocarpans	(2S)-Pinocembrin;(-)-(2S)-Pinocembrin;Pinostrobin;(-)-Pinostrobin	3-(4-Hydroxyphenyl)-1-(4-hydroxy-2-methoxyphenyl)-2-propen-1-one	(-)-Medicarpin;3-Hydroxy-9-methoxypterocarpan	KNApSAcK=C00008144,ChEBI=CHEBI:80491;CHEBI:94054,FooDB=FDB031122,LipidMAPS=LMPK12140216,PubChem=6950539;73201,PlantCyc=CPD-7028,UNPD=UNPD113456;UNPD148340	HMDB=HMDB0037319,KNApSAcK=C00006927;C00038229,ChEBI=CHEBI:519567,FooDB=FDB016339,LipidMAPS=LMPK12120098,PubChem=5319688,PlantCyc=CPD-3361,UNPD=UNPD54249;UNPD215893	KNApSAcK=C00002547;C00018987,ChEBI=CHEBI:16114;CHEBI:100;CHEBI:6714,FooDB=FDB000659;FDB012035,LipidMAPS=LMPK12070028,PubChem=336327,PlantCyc=CPD-3402,UNPD=UNPD143003;UNPD62350	C16H14O4	C16H14O4	C16H14O4	7.5933	7.4493	7.3973
Positive	270.316	2.19	85.00719:99 102.09616:10 109.14862:30 113.12846:11 126.41856:15 147.77536:11 210.48291:11 224.09285:11 228.88042:189 229.94113:26 241.54909:21 242.19775:12 246.88002:12 252.2766:34 253.02966:14	[M+H]+			0.12534	1.2152	0.57696	0.17014	No annotation
Positive	271.096	8.25	145.23912:37 152.05675:34 152.98039:46 162.99458:1710 163.81023:11 192.94841:13 195.97035:19 196.9268:28 209.11659:20 214.9933:13 229.99055:51 235.00745:209 236.06691:116 253.13184:139 271.00836:20	[M+H]+			0.3739	8.1802			Other	Cinnamylphenols	7-O-methylated flavonoids	Pterocarpans	3-(4-Hydroxyphenyl)-1-(4-hydroxy-2-methoxyphenyl)-2-propen-1-one	(2S)-Pinocembrin;(-)-(2S)-Pinocembrin;Pinostrobin;(-)-Pinostrobin	(-)-Medicarpin;3-Hydroxy-9-methoxypterocarpan	HMDB=HMDB0037319,KNApSAcK=C00006927;C00038229,ChEBI=CHEBI:519567,FooDB=FDB016339,LipidMAPS=LMPK12120098,PubChem=5319688,PlantCyc=CPD-3361,UNPD=UNPD54249;UNPD215893	KNApSAcK=C00008144,ChEBI=CHEBI:80491;CHEBI:94054,FooDB=FDB031122,LipidMAPS=LMPK12140216,PubChem=6950539;73201,PlantCyc=CPD-7028,UNPD=UNPD113456;UNPD148340	KNApSAcK=C00002547;C00018987,ChEBI=CHEBI:16114;CHEBI:100;CHEBI:6714,FooDB=FDB000659;FDB012035,LipidMAPS=LMPK12070028,PubChem=336327,PlantCyc=CPD-3402,UNPD=UNPD143003;UNPD62350	C16H14O4	C16H14O4	C16H14O4	8.0876	8.0398	7.9188
Positive	276.027	10.26	181.15683:17 193.78442:12 212.16257:25 234.82617:9222 244.2215:11 251.79654:147 252.65112:382 258.22141:37 259.02643:107 275.62177:50	[M+H]+			0.20609	-1.256	0.068125	-3.643	No annotation
Positive	278.913	10.5	95.10719:14 129.23196:10 133.12915:21 148.86156:176 158.61499:21 160.22095:11 164.92557:1204 166.9913:498 180.91238:113 184.47617:12 198.81384:237 201.00906:113 204.31635:25 205.98151:14 216.83426:17 219.01617:13 219.72754:15 221.13696:11 237.62469:60 249.9502:14 255.57056:11 260.98389:71 262.34131:10 263.03568:32 278.75281:15	[M+H]+		yes	0.0077143	1.6596	0.065699	2.6794	No annotation
Positive	281.138	1.19	80.84378:14 90.91873:34 96.96307:10 98.98885:15 106.99371:103 111.00253:68 119.16755:300 129.02975:48 134.99413:959 139.10596:23 147.02411:129 166.28708:29 173.23157:17 175.23929:21 177.71648:20 196.23773:21 198.29016:16 239.83984:11 245.07697:21 249.01508:66 253.44012:27 263.24805:178 265.06494:647 266.25769:83 267.12354:66	[M+H]+			0.093914	1.8424	0.32334	1.5892	Organic acid	Abscisic acids and derivatives	Abscisic acids and derivatives	Germacranolides and derivatives	13-Hydroxyabscisic acid	Nigellic acid	Crispolide	HMDB=HMDB0036095,KNApSAcK=C00011541,ChEBI=CHEBI:20805;CHEBI:58490;CHEBI:85162,FooDB=FDB014935;FDB030631,LipidMAPS=LMPR0103050010,PubChem=91820132;25245404;11954194,PlantCyc=CPD-7234,UNPD=UNPD84358	HMDB=HMDB0036094,KNApSAcK=C00011540,ChEBI=CHEBI:20764,FooDB=FDB014934,LipidMAPS=LMPR0103050014,PubChem=91820092,UNPD=UNPD103504	HMDB=HMDB0036695,KNApSAcK=C00012420,ChEBI=CHEBI:73231,FooDB=FDB015629,PubChem=13993178,UNPD=UNPD156754;UNPD27459	C15H20O5	C15H20O5	C15H20O5	8.2349	8.2105	8.0073
Positive	283.019	9.49	88.95451:10 112.00996:31 120.89018:190 129.26596:45 133.1691:70 142.94803:16 149.02783:52 157.06339:20 158.04042:11 161.38498:11 162.97168:65 164.8873:19 166.47263:21 167.20461:59 172.3252:10 173.45027:13 175.15923:46 177.16177:27 184.88167:92 192.04346:92 192.98041:10 194.98184:27 199.42355:16 202.87683:107 211.12671:21 213.24863:24 223.04886:145 229.02826:180 246.94409:707 255.00745:129 264.979…	[M+H]+		yes	0.0016233	3.2265	6.0209e-06	3.2839	No annotation
Positive	283.07	7.24	89.0717:46 122.03039:13 132.79324:28 141.12805:37 152.87775:243 155.3251:18 157.16061:30 171.18478:13 175.21892:12 216.94418:191 218.54889:13 219.17114:60 220.24438:17 223.03784:71 250.95886:10 253.49283:18 265.15323:119	[M+H]+			0.18085	2.421	0.26464	3.4269	No annotation
Positive	283.176	1.28	84.05556:11 89.09538:243 112.02282:40 132.89941:426 135.11731:23 145.02209:15 151.06697:31 155.17776:22 161.12277:25 164.93532:21 169.09471:31 170.22995:24 177.15292:379 183.12328:51 195.01694:24 209.33939:21 221.04752:28 264.15033:14 265.20389:72 266.13199:23	[M+H]+			0.62253	0.29601	0.21816	1.3228	Other	Polyethylene glycols			Hexaethylene glycol			HMDB=HMDB0061822,ChEBI=CHEBI:49793,Saliva=HMDB0061822,Feces=HMDB0061822			C12H26O7			6.5997
Positive	284.331	2.05	84.30988:29 85.0993:79 96.82127:17 98.79271:16 108.98126:12 164.82779:13 165.91763:12 182.97313:83 186.88068:15 198.6687:11 209.93677:21 211.11328:30 221.1199:31 224.76462:22 243.05933:14 265.98889:85 267.39722:11	[M+H]+			0.45133	-2.4526	0.41473	3.1042	No annotation
Positive	284.87	10.45	95.10452:20 161.03226:15 164.8797:2099 171.17319:13 226.07037:15 244.12695:12 249.24689:15 266.78021:18	[M+H]+		yes	0.012119	2.817	0.021165	4.2789	No annotation
Negative	284.932	10.27	96.94118:28 113.13393:201 132.19221:19 149.08722:36 170.94328:152 180.12405:16 188.27667:21 191.00887:9705 191.85925:16 213.9826:16 226.90118:1223 242.88437:84 244.23181:14	[M-H]-			0.98369	-0.010013	0.24284	0.89575	No annotation
Positive	285.047	7.97	113.2778:11 212.13406:33 222.15225:18 243.19159:11 248.27466:33 265.98642:23 267.41663:25	[M+H]+			0.30033	-0.1666	0.76354	0.14358	Benzenoid	Aminobenzenesulfonamides			4-amino-N-(5-ethyl-1,3,4-thiadiazol-2-yl)benzenesulfonamide			ChEBI=CHEBI:107668,STOFF=STOFF_3281			C10H12N4O2S2			6.0981
Negative	285.133	10.79	96.89441:13 191.02002:864 226.94696:11	[M-H]-			0.22412	1.9556	0.66402	0.88724	No annotation
Positive	288.123	8.25	130.25638:31 144.48346:30 145.09021:16 158.97572:34 163.10997:14 169.16797:11 228.00766:18 228.98962:31 235.10321:95 246.70352:12 251.24954:17 255.38837:11 270.88226:4683	[M+H]+			0.3739	8.0248			Organic acid	Benzylisoquinolines	Lycorine-type amaryllidaceae alkaloids	Hydropyridines	(R,S)-Norlaudanosoline	Lycorine;(-)-Lycorine	Pipermethystine	HMDB=HMDB0012486,ChEBI=CHEBI:27702;CHEBI:28651;CHEBI:28770,FooDB=FDB008796,PubChem=6921581;439845	KNApSAcK=C00001576,ChEBI=CHEBI:6601;CHEBI:95122,T3DB=T3D4064,NANPDB=NANPDB_182;NANPDB_186;NANPDB_195;NANPDB_208;NANPDB_219;NANPDB_229;NANPDB_234;NANPDB_4719,PubChem=72378,UNPD=UNPD123748;UNPD195546;UNPD71104;UNPD93345	HMDB=HMDB0033486,KNApSAcK=C00037653,FooDB=FDB011533,UNPD=UNPD123127	C16H17NO4	C16H17NO4	C16H17NO4	7.5267	7.2653	6.9684
Positive	288.29	2.19	84.73489:20 85.99833:13 88.07369:1403 97.15217:15 99.81726:23 102.07106:157 106.02879:5213 107.21684:17 122.09253:20 127.22404:25 159.18724:12 195.30753:21 201.36633:13 221.3569:21 225.1712:20 226.28015:30 227.20944:224 230.85947:15 270.19373:1981 271.06116:105 273.08694:23 287.54376:11	[M+H]+	yes	yes	0.96321	-0.05397	0.019816	-3.0889	Sphingolipid	1,2-aminoalcohols	1,2-aminoalcohols		C17 Sphinganine	15-methylhexadecasphinganine(1+)		LipidMAPS=LMSP01040003	ChEBI=CHEBI:70829;CHEBI:70852		C17H37NO2	C17H37NO2		8.0248	8.0058
Negative	288.9	4.22	113.05214:31 151.06261:27 171.12704:18 174.23233:15 194.98358:2234 195.84933:18 199.12573:10 219.12585:25 220.02908:24 235.09671:18 246.81793:23 262.24609:22	[M-H]-			0.34535	-1.0711	0.51216	0.54937	No annotation
Negative	290.948	10.86	112.93746:152 155.17291:12 194.94052:382 196.96101:982 248.87878:44	[M-H]-			0.15897	-0.64863	0.74955	0.11111	No annotation
Negative	291.569	11.15	112.91482:198 155.11894:13 194.87666:371 196.38965:210 197.02875:985 198.10236:68 249.08795:19	[M-H]-			0.32527	1.616	0.51757	1.1197	No annotation
Positive	292.202	1.15	108.15598:32 125.11503:257 126.04695:724 134.79941:60 173.19276:18 191.13422:175 192.02533:16 208.94186:5551 209.60818:34 218.15073:2669 219.14304:127 227.22745:21 250.98694:21 259.16473:43 274.1012:1243 275.18658:264 278.72031:13 292.12869:12	[M+H]+			0.21446	0.40237	0.068078	0.43221	Other	Dialkylarylamines			N-[[4-(diethylamino)phenyl]methylideneamino]carbamic acid tert-butyl ester			ChEBI=CHEBI:119859			C16H25N3O2			6.7829
Positive	293.025	7.29	105.31093:15 153.2966:30 155.03674:25 160.00465:35 164.79413:16 181.01489:32 183.01291:135 191.875:26 205.939:61 207.56628:25 209.17636:25 210.04736:19 211.02087:37 221.15137:19 224.10934:11 226.9093:122 229.10803:36 233.15527:14 235.30957:58 237.96475:40 252.09247:153 260.50592:12 261.14615:17 263.03189:206 264.86835:64 275.07422:407 276.03967:43 277.15347:14 278.00827:30 291.0015:11	[M+H]+		yes	0.015331	-9.0234	0.015331	-9.0234	No annotation
Negative	293.049	7.51	112.9417:676 179.22983:37 199.09326:11 222.85745:15	[M-H]-			0.90779	-0.10475	0.90219	-0.10549	Other	Stilbenes			(2-hydroxy-1,2-diphenylethoxy)sulfonic acid			HMDB=HMDB0135202			C14H14O5S			6.5748
Positive	293.078	8.28	115.88316:13 124.9205:38 126.13255:14 145.04524:16 147.94173:81 153.23792:42 163.23683:11 165.19965:17 167.03667:138 170.97937:22 174.01541:293 175.03328:108 184.97925:100 185.9176:49 188.004:11 189.95497:23 198.89026:15 201.07111:18 202.12213:13 207.08636:16 209.34122:43 210.02872:36 211.96848:65 213.11896:25 213.95602:13 226.87433:13 234.96317:22 251.96109:39 257.10449:2320 258.11703:771 275.03…	[M+H]+			0.3739	8.5833			Organic acid	Benzothiazoles			1-[(1,3-benzothiazol-2-ylthio)methyl]-2-azepanone			ChEBI=CHEBI:114380			C14H16N2OS2			6.6851
Negative	293.177	10.6	113.05633:95 179.1225:44 206.21133:26 213.14975:13 227.26535:18	[M-H]-			0.096304	2.09	0.52383	1.2631	Organic acid	Benzimidazoles			N-[[4-(dimethylamino)phenyl]methyl]-1-ethyl-5-benzimidazolamine			ChEBI=CHEBI:107557			C18H22N4			6.0899
Positive	294.155	6.67	139.81676:20 197.58118:26 199.97461:113 230.13873:49 236.19138:73 252.89328:1001 258.06522:52 269.20074:15 270.05707:21 270.8692:13 276.18347:4870 278.18805:15	[M+H]+			0.70506	-0.55446	0.1396	1.6912	Carbohydrate	Hexoses	Leucine and derivatives	Isoleucine and derivatives	methyl 4,6-dideoxy-4-(3-deoxy-L-glycero-tetronamido)-2-O-methyl-alpha-D-mannopyranoside	N-(1-Deoxy-1-fructosyl)leucine	N-(1-Deoxy-1-fructosyl)isoleucine	ChEBI=CHEBI:43892	HMDB=HMDB0037840,FooDB=FDB016991	HMDB=HMDB0039780,FooDB=FDB019430	C12H23NO7	C12H23NO7	C12H23NO7	7.3129	7.121	7.121
Positive	294.939	10.68	122.64207:18 158.84514:42940 159.7373:33 165.54648:15 170.06422:12 175.3035:23 176.37157:170 199.5668:103 200.98602:44 205.38025:24 208.80426:11 211.12814:11 223.30499:64 235.12103:64 237.15924:45 254.05899:21	[M+H]+			0.29978	-1.0452	0.59771	-0.54362	No annotation
Positive	295.022	10.21	111.08388:30 140.00711:15 146.22913:14 149.15578:27 159.00412:96 170.84502:25 173.13962:18 180.24098:56 180.87929:323 194.07953:16 199.15015:25 200.75516:94 234.87613:163 253.76758:667 271.7731:98 277.13043:190 277.75308:37 278.53168:10	[M+H]+		yes	0.15434	-1.1582	0.036322	-3.7339	Amino acid	Alpha amino acids and derivatives			2-[5-(anilinomethylidene)-4-oxo-2-sulfanylidene-3-thiazolidinyl]acetic acid			ChEBI=CHEBI:116760			C12H10N2O3S2			6.5945
Positive	296.797	1.07	121.20505:13 145.26421:11 199.01202:22 240.19669:15 243.32477:12 263.83414:10 279.13309:29	[M+H]+		yes	0.32594	1.5963	0.017368	2.3519	No annotation
Positive	297.159	7.4	110.16422:12 140.83768:16 150.99869:32 181.15585:20 189.14059:11 203.00101:23 214.99878:11 233.3389:10 239.16879:4999 243.11929:18 261.04538:25 264.94104:36 266.95911:123 268.17731:18 269.06848:35 279.15189:122 280.26163:16 281.23056:25 295.0849:35	[M+H]+			0.064546	1.3354	0.054039	1.5906	No annotation
Positive	298.097	2.16	94.98877:19 97.07851:198 109.11927:44 134.19797:19 136.0116:8538 144.98441:236 152.03906:13 163.05664:570 164.13962:23 181.90936:19 186.11749:50 213.15784:17 216.08606:26 238.05026:29 240.74979:11 256.89993:22 261.9946:27 267.24829:33 268.38416:12 279.45236:59 280.33414:109	[M+H]+			0.12209	1.4535	0.25185	1.3398	Nucleoside	5'-deoxy-5'-thionucleosides			5'-Methylthioadenosine			HMDB=HMDB0001173,ChEBI=CHEBI:17509,DrugBank=DB02282,SMPDB=PW_C000910,YMDB=YMDB00178,FooDB=FDB022465;FDB031156,BMDB=BMDB01173,Urine=HMDB0001173,ECMDB=ECMDB01173,Serum=HMDB0001173,PubChem=439176,PlantCyc=5-METHYLTHIOADENOSINE,UNPD=UNPD190794;UNPD27064			C11H15N5O3S			8.63
Positive	298.347	2.15	95.34798:13 96.94116:199 98.52676:11 102.99996:10 136.02069:11626 137.03627:177 144.92484:371 159.20514:11 163.03171:869 186.25604:34 200.4187:17 220.01968:19 225.10657:18 238.15771:23 262.82047:23 280.00549:58 281.08472:51	[M+H]+			0.141	1.5782	0.68261	0.24237	Other	Trialkylamines			dimantine			ChEBI=CHEBI:135258,STOFF=STOFF_5529			C20H43N			5.7345
Negative	298.943	1.05	99.08098:94 119.12318:20 121.29974:13 156.91794:18 169.10657:50 183.12569:83 184.18518:62 185.15196:25 186.41077:11 198.25803:23 199.19034:62 205.04248:45 215.11649:11 227.0083:35 231.10886:10 233.24316:23 239.12442:31 242.29446:14 243.10556:17 258.07324:10 284.26932:14 298.49054:130	[M-H]-			0.52571	-0.33246	0.56921	-0.29501	No annotation
Positive	299.065	7.68	102.71608:22 140.08832:18 143.03848:109 152.89259:3567 162.91147:10 169.05269:64 182.0238:86 186.84448:33 195.73988:10 196.9826:22 208.96545:12 214.8728:61 219.45398:22 223.1145:13 225.13904:12 236.99121:193 239.19501:13 241.22235:82 260.50204:13 263.05951:93 267.15906:30 268.92535:43 276.31152:15 279.99258:34 281.13754:175 282.40033:19 285.86218:23	[M+H]+			0.32157	9.2452	0.11798	3.7321	No annotation
Negative	300.903	11.74	113.02139:208 164.93695:11 186.81024:28 202.24661:11 206.97491:7207 208.09906:11 246.2309:26 247.1311:20	[M-H]-		yes	0.021968	-2.6586	0.055001	-1.7165	No annotation
Positive	302.196	2.93	95.04613:13 101.94418:1107 108.08554:15 123.04425:345 127.97403:18 152.90994:16 184.0545:23 202.34409:12 228.30301:18 240.38016:17 241.03534:100 243.06097:12 246.35995:15 260.66769:43 273.20142:26 275.23843:127 284.18475:82	[M+H]+			0.3578	0.65142	0.59117	0.35388	Acyl carnitine	Acyl carnitines			3-hydroxy-cis-5-octenoylcarnitine			ChEBI=CHEBI:73043,LipidMAPS=LMFA07070038			C15H27NO5			7.4775
Positive	304.285	1.54	87.90346:659 97.12602:20 104.04709:20 106.19128:20 113.0768:70 117.97401:55 121.99482:3004 128.07777:15 137.04364:12 144.01009:25 149.23346:10 224.44226:29 229.13205:33 231.07437:13 234.06818:10 241.97281:12 242.67682:30 262.83636:46 268.28769:61 277.21906:53 286.21481:702 287.0451:99 288.74796:12 304.28049:21	[M+H]+	yes	yes	0.8015	-0.24761	0.047148	-9.7071	Sphingolipid	1,3-aminoalcohols			15-methylhexadecaphytosphingosine			ChEBI=CHEBI:70968;CHEBI:70983			C17H37NO3			7.1343
Positive	305.015	7.32	90.92165:17 96.87453:15 107.10902:13 125.98257:15 166.83739:12 184.02374:19 193.12186:20 197.39093:18 203.07812:46 204.99863:66 212.27734:96 223.09738:15 225.03519:12 237.28964:20 245.13278:72 263.82635:27 271.05804:36 272.86816:411 274.94144:1551 275.7594:74 276.60287:81 277.37982:41 281.34052:15 286.96979:69 288.07089:13 289.94803:10 291.06116:68 301.03958:17 302.75519:15	[M+H]+		yes	0.0074548	-7.735	0.0074548	-7.735	No annotation
Positive	309.129	8.31	130.08636:23 158.97797:17 204.39581:18 225.06491:267 235.99759:17 238.05682:40 244.90414:26 249.14606:34 251.27567:22 255.30524:48 256.19733:36 267.9985:29 273.06598:2349 273.95221:202 291.01294:11440 292.08606:36 300.6962:33	[M+H]+			0.59029	-1.153	0.13364	1.8485	Amino acid	Glycosyl-amino acids	N-acylneuraminic acids and derivatives		O-(N-acetyl-alpha-D-galactosaminyl)-L-serine	N-acetylneuraminamide		ChEBI=CHEBI:53608;CHEBI:90837,DrugBank=DB02397,PubChem=16760241	ChEBI=CHEBI:62288;CHEBI:62289		C11H20N2O8	C11H20N2O8		7.8519	7.5738
Positive	309.131	10.82	209.0011:22 211.16989:28 220.85703:16 231.34927:14 250.99347:45 291.24194:35	[M+H]+			0.14857	0.62234	0.15068	0.8499	Nucleoside	Purine nucleosides	Purine 2'-deoxyribonucleosides		N-ethyl-5'-carboxamidoadenosine	N(6)-carbamoylmethyl-2'-deoxyadenosine		ChEBI=CHEBI:73284;CHEBI:91647;CHEBI:110172,DrugBank=DB03719	ChEBI=CHEBI:102719		C12H16N6O4	C12H16N6O4		7.2248	7.2179
Positive	310.113	8.48	147.88248:12 160.27109:13 190.01434:12 218.9501:13 226.08966:138 226.86829:19 236.14932:11 244.99615:16 251.2049:27 252.17596:14 253.0477:13 274.06409:1026 274.81586:97 291.97507:12137 293.07639:44	[M+H]+			0.74817	-0.4054	0.064044	2.53	Sialic acid	N-acylneuraminic acids	Neuraminic acids		N-Acetylneuraminic acid	9-O-acetylneuraminic acid		HMDB=HMDB0000230;HMDB0000773,ChEBI=CHEBI:17012;CHEBI:35418;CHEBI:49026;CHEBI:45744;CHEBI:58705;CHEBI:58770,DrugBank=DB01894;DB02344;DB03721;DB04265,SMPDB=PW_C000155,FooDB=FDB022234,BMDB=BMDB00230;BMDB00773,Urine=HMDB0000230,Saliva=HMDB0000230,Feces=HMDB0000230,ECMDB=ECMDB00830;ECMDB20347;ECMDB20348,CSF=HMDB0000230,Serum=HMDB0000230,PubChem=21983255;7173827;6857396;445063;439197,PlantCyc=CPD0-1123…	ChEBI=CHEBI:28879,PubChem=440038		C11H19NO9	C11H19NO9		8.483	8.1694
Positive	310.913	10.91	125.10193:10 147.11981:19 175.00551:161 182.79321:14 220.98276:28 293.43884:45	[M+H]+			0.50164	0.28527	0.83135	-0.10551	No annotation
Negative	311.169	1.08	96.94678:25 119.1958:13 170.03868:323 182.9624:6268 184.12659:1894 185.15318:90 197.1059:587 198.15379:337 199.07585:89 209.74832:20 211.20993:130 212.10699:78 216.23621:122 216.97195:128 217.94141:18 225.11319:144 226.21899:102 229.01831:11 239.01874:105 239.93973:80 241.28189:33 243.34808:22 247.20767:317 248.39948:64 253.12201:57 254.23782:86 257.36426:11 281.25974:23 283.47617:18	[M-H]-			0.66773	-0.35189	0.2633	-0.79315	Benzenoid	Benzenesulfonic acids and derivatives			N-Undecylbenzenesulfonic acid			HMDB=HMDB0032549,FooDB=FDB010438			C17H28O3S			6.9185
Positive	313.091	9.35	143.10008:39 178.48602:16 182.3929:47 191.97223:74 193.18488:48 206.27847:19 211.31598:10 215.16385:42 222.97055:53 227.96109:28 233.32819:19 236.69421:43 237.40674:37 252.89053:25 254.41547:35 260.06049:15 270.64966:33 271.82315:102 276.89374:50 281.13034:13 283.04486:2172 295.13815:3333	[M+H]+			0.35268	7.6088			Glycoside	Phenolic glycosides	Phenolic glycosides	Phenolic glycosides	6-(2-ethenyl-5-hydroxyphenoxy)-3,4,5-trihydroxyoxane-2-carboxylic acid	6-(4-ethenyl-3-hydroxyphenoxy)-3,4,5-trihydroxyoxane-2-carboxylic acid	6-(4-ethenyl-2-hydroxyphenoxy)-3,4,5-trihydroxyoxane-2-carboxylic acid	HMDB=HMDB0126430	HMDB=HMDB0126429	HMDB=HMDB0124976	C14H16O8	C14H16O8	C14H16O8	6.8822	6.8822	6.8528
Negative	315.092	7.85	112.93691:1868 120.98082:11 159.13846:22 190.11897:14 201.07042:4967 202.09967:14 210.37888:19 220.87018:16 234.02808:26 237.15573:10 245.17456:11 272.22864:23 275.23871:11	[M-H]-			0.3739	8.7341			No annotation
Positive	316.212	2.2	102.14827:597 115.18616:35 118.897:14 123.2259:67 128.14156:14 133.28578:21 172.13092:13 177.06343:24 180.96767:73 183.98703:52 216.24213:31 243.44614:42 252.13928:12 254.42746:51 261.3212:23 275.04843:76 280.01953:12 285.98981:36 297.63388:24 298.69473:49	[M+H]+		yes	0.0004536	1.4427	0.024782	1.2674	Fatty acid	Fatty acid esters			Butoctamide hydrogen succinate			ChEBI=CHEBI:31326			C16H29NO5			6.4534
Positive	318.079	7.18	178.02086:12 190.39114:17 196.11371:11 199.10254:23 238.98465:45 249.26819:18 277.10034:860 287.00787:32 293.87872:17 294.80963:60 300.4227:55 301.05289:158 318.07104:14	[M+H]+		yes	0.37487	-0.54813	0.020794	-4.853	No annotation
Positive	318.08	7.36	119.92296:14 165.07434:20 169.5025:14 194.94196:14 242.95465:12 244.42422:15 253.0202:21 255.2851:22 258.86813:11 260.93207:21 277.06152:1244 291.12299:48 294.7717:15 300.14978:17 301.08615:56 317.91595:36	[M+H]+			0.38316	-1.2679	0.17197	-4.4696	No annotation
Positive	319.223	7.79	140.06664:361 156.01086:12 156.85626:17 178.19995:14 183.91512:29 191.06351:11 199.22511:1612 203.04184:418 205.27158:28 205.9249:19 222.13177:15 233.91605:31 257.00378:18 259.1394:10 261.10306:649 283.15445:56 283.88062:17 288.97864:18 301.28448:216 302.27072:108	[M+H]+			0.93132	0.17691	0.21814	1.4203	No annotation
Positive	322.046	1.07	109.08237:22 115.99873:22 154.20279:14 177.20625:15 215.34039:11 220.2337:45 235.96667:21 238.03717:141 248.04968:97 253.68231:39 261.04578:16 265.15503:54 265.98682:47 291.63019:16 303.25159:57 304.2608:58 313.24374:61	[M+H]+		yes	0.0031703	2.9584	0.020798	2.7992	Amino acid	Valine and derivatives			3-methyl-2-[4-oxo-5-(phenylmethylene)-2-sulfanylidene-3-thiazolidinyl]butanoic acid			ChEBI=CHEBI:91840			C15H15NO3S2			6.2282
Positive	323.016	6.88	172.20328:11 205.33746:27 220.92188:23 231.07901:32 233.08652:14 239.10403:20 245.60776:11 282.04077:751 284.93912:23 287.14835:25 292.6488:20 299.15448:26 299.78418:200 305.12814:73 306.11493:52 308.73801:14 322.80765:38	[M+H]+			0.38351	-0.81649	0.094109	-4.7907	No annotation
Negative	323.028	8.61	96.98:288 111.09188:25 112.89573:19 139.01784:183 151.1209:188 152.19205:12 158.99078:10 164.0968:65 171.07176:44 192.82892:134 209.13806:11 211.078:2985 221.384:14 228.62866:42 230.05969:10 236.26538:19 252.10187:13 262.10199:62 265.31018:17 280.08212:74 281.11572:18	[M-H]-			0.26304	-1.7672	0.75291	-0.33137	Nucleoside	Ribonucleoside 3'-phosphates	Pentose phosphates	Pyrimidine ribonucleoside monophosphates	3'-UMP	Pseudouridine 5'-phosphate	Uridine 5'-monophosphate	HMDB=HMDB0060282,ChEBI=CHEBI:28895;CHEBI:60784,DrugBank=DB02714;DB02805,ECMDB=ECMDB20081,PubChem=101543,PlantCyc=CPD-3724,UNPD=UNPD57903	HMDB=HMDB0001271,ChEBI=CHEBI:18116;CHEBI:58380,DrugBank=DB03829,YMDB=YMDB00780,FooDB=FDB022525,BMDB=BMDB01271,ECMDB=ECMDB01271,PubChem=25245232;439424,PlantCyc=PSEUDOURIDINE-5-P,UNPD=UNPD180413	HMDB=HMDB0000288,KNApSAcK=C00007311,ChEBI=CHEBI:16695;CHEBI:57865,DrugBank=DB03685,SMPDB=PW_C000194,YMDB=YMDB00049,FooDB=FDB005662;FDB007508;FDB031248,STOFF=STOFF_7251,BMDB=BMDB00288,Saliva=HMDB0000288,ECMDB=ECMDB00288,Serum=HMDB0000288,PubChem=1778309;6030,PlantCyc=UMP,UNPD=UNPD12011;UNPD180904;UNPD647	C9H13N2O9P	C9H13N2O9P	C9H13N2O9P	8.4278	8.4079	8.4056
Positive	324.846	11.85	106.00598:42 107.19479:11 107.87984:25 120.09518:19 134.04428:19 141.93628:13 144.12268:12 147.02507:368 148.02014:20 149.08722:712 160.8877:21 162.3222:15 164.25035:15 164.99786:38 167.00914:55 172.13651:21 175.01994:25 176.42197:15 178.88457:31 183.84958:15 186.10947:10 187.90204:19 188.79318:22 189.90665:89 191.81525:20 192.76132:55 195.82545:14 197.00787:28 198.95139:25 200.00386:12 200.88382…	[M+H]+		yes	0.001879	-4.8108	0.0015749	-11.143	No annotation
Positive	325.043	8.61	97.07166:431 106.93244:12 135.28516:16 144.08885:18 178.10443:41 192.11667:33 194.49141:75 195.17221:27 208.16138:16 209.1153:40 210.92999:40 212.88947:279 230.84875:78 247.1713:12 248.2659:23 248.87054:21 251.09949:16 265.22876:18 267.82565:18 269.03131:24 283.22751:12 284.02069:161 288.9715:61 301.52634:122 306.09482:10 307.177:121 308.1012:38 309.1532:12 311.4631:19	[M+H]+			0.050439	0.85977	0.052499	0.86419	Carbohydrate	Pentose phosphates	Ribonucleoside 3'-phosphates	Pyrimidine ribonucleoside monophosphates	Uridine 2'-phosphate	3'-UMP	Uridine 5'-monophosphate	HMDB=HMDB0011641,ChEBI=CHEBI:28070;CHEBI:77802,FooDB=FDB028338,BMDB=BMDB11641,PubChem=101609,PlantCyc=CPD-3723,UNPD=UNPD11542	HMDB=HMDB0060282,ChEBI=CHEBI:28895;CHEBI:60784,DrugBank=DB02714;DB02805,ECMDB=ECMDB20081,PubChem=101543,PlantCyc=CPD-3724,UNPD=UNPD57903	HMDB=HMDB0000288,KNApSAcK=C00007311,ChEBI=CHEBI:16695;CHEBI:57865,DrugBank=DB03685,SMPDB=PW_C000194,YMDB=YMDB00049,FooDB=FDB005662;FDB007508;FDB031248,STOFF=STOFF_7251,BMDB=BMDB00288,Saliva=HMDB0000288,ECMDB=ECMDB00288,Serum=HMDB0000288,PubChem=1778309;6030,PlantCyc=UMP,UNPD=UNPD12011;UNPD180904;UNPD647	C9H13N2O9P	C9H13N2O9P	C9H13N2O9P	7.8206	7.8147	7.7903
Negative	325.185	1.07	93.1387:36 119.08241:119 169.98645:383 170.95392:11 182.98599:10152 184.02776:1982 185.09848:32 197.09074:707 198.17801:411 199.20132:20 211.07693:97 212.06021:112 212.97952:16 225.14282:286 226.06216:86 227.06271:20 239.10968:293 240.15579:68 253.05029:99 253.96729:39 256.23627:15 261.39392:573 262.35425:38 267.20026:53 285.11035:15 295.42438:46 296.27057:37 309.24539:23 325.14343:3202	[M-H]-			0.56639	-0.43977	0.27379	-0.66793	Benzenoid	Benzenesulfonic acids and derivatives	Benzenesulfonic acids and derivatives		2-Dodecylbenzenesulfonic acid	4-Dodecylbenzenesulfonic Acid		HMDB=HMDB0031031,FooDB=FDB003025,STOFF=STOFF_92	HMDB=HMDB0059915,STOFF=STOFF_3994		C18H30O3S	C18H30O3S		7.3725	7.3632
Negative	325.764	7.46	112.90198:64 167.22006:10 206.92331:14 211.32925:40 212.01868:23 230.99326:91 249.07404:15	[M-H]-			0.22506	6.8475	0.3739	6.6137	No annotation
Positive	326.379	2.14	99.05463:22 112.95503:41 119.11552:23 123.19956:30 126.66412:12 133.1629:15 140.89871:21 148.16168:22 149.23883:12 151.38437:15 161.15834:13 177.20142:30 184.14482:165 184.98347:17 186.14375:4575 187.13484:317 197.33038:36 198.33348:11 199.11732:17 204.96738:25 206.96436:20 209.88303:23 215.0239:11 221.022:23 226.08682:19 228.41251:10 232.90936:45 240.22699:14 242.02505:25 242.71194:12 247.29724:…	[M+H]+		yes	0.018041	1.2035	0.24213	0.71076	Other	Dialkylamines			N-undecylundecan-1-amine			ChEBI=CHEBI:74110			C22H47N			5.9252
Positive	327.202	1.25	102.06061:14 109.02626:25 123.06072:13 131.09285:32 133.0901:528 135.14076:15 151.16158:16 152.16547:33 159.98793:16 161.12405:24 162.91803:18 175.0777:11 176.94232:249 186.24295:444 187.16849:55 195.23521:19 215.06076:124 221.18982:187 222.26077:11 226.52335:13 228.16968:56 229.10263:76 231.02292:12 232.97736:140 233.96832:132 239.23102:195 243.1062:150 244.03299:66 245.18826:29 251.20789:126 25…	[M+H]+			0.66773	1.0151	0.16269	3.3826	No annotation
Positive	328	8.56	169.0611:12 174.22279:18 177.10133:13 181.05209:94 192.03171:13 198.27087:119 199.26944:116 213.93646:4257 215.1235:25 233.05002:47 233.94598:89 255.49451:19 260.24292:19 267.34253:26 268.85352:15 286.78653:12 291.2323:19 291.99771:44 297.93179:14 309.28644:32 310.21887:163	[M+H]+		yes	0.054895	7.4397	0.0036153	8.417	No annotation
Positive	328.14	6.71	133.10744:25 169.61328:19 184.92139:11 186.25989:90 187.27734:43 192.90417:13 213.25677:19 221.10922:21 244.14056:23 262.99475:30 264.04282:26 291.36716:28 293.12491:16 299.98816:20 310.09851:4220 311.1344:62 314.20963:12 327.34088:21	[M+H]+			0.57549	-1.3749	0.2256	1.7466	Amino acid	Phenylalanine and derivatives			N-(1-Deoxy-1-fructosyl)phenylalanine			HMDB=HMDB0037846,FooDB=FDB016997			C15H21NO7			7.4421
Positive	328.154	7.59	132.74693:11 139.73813:14 141.90543:18 162.05396:30 184.74341:13 186.26468:19 204.21848:12 230.04944:14 239.10565:1517 240.02948:37 240.84723:15 252.28864:11 270.21896:15 292.12994:49 310.66827:95 312.20587:18 327.73297:14	[M+H]+			0.94839	-0.12803	0.77334	0.4817	Other	Aporphines	Aporphines	Protoberberine alkaloids and derivatives	(S)-Boldine	(+)-Corytuberine;Corytuberine	Scoulerine;(-)-Scoulerine	HMDB=HMDB0039085,KNApSAcK=C00001822;C00027304;C00044392,ChEBI=CHEBI:3148;CHEBI:95169,FooDB=FDB002096;FDB018587,STOFF=STOFF_2650,UNPD=UNPD10964;UNPD146683	KNApSAcK=C00025655,ChEBI=CHEBI:81200,FooDB=FDB030167,PubChem=25201991;160500,PlantCyc=CPD-9935,UNPD=UNPD145373;UNPD194445	KNApSAcK=C00026092,ChEBI=CHEBI:17129;CHEBI:31033,FooDB=FDB030176,PubChem=1152279;439654,PlantCyc=S-SCOULERINE,UNPD=UNPD122332;UNPD28094	C19H21NO4	C19H21NO4	C19H21NO4	7.2129	7.1928	7.0257
Positive	329.949	7	122.95462:11 200.94891:15 202.10986:26 208.95428:30 213.71429:28 236.8338:29 239.23019:23 247.17523:16 253.17517:11 264.91647:16 269.26089:14 270.76453:43 277.09296:22 288.81357:14 293.30157:57 297.17529:12 300.33267:24 306.82556:12 310.78021:100 311.7052:70 312.67389:46 313.35693:10	[M+H]+			0.97111	-0.031724	0.20732	-2.1221	No annotation
Negative	330.079	6.8	113.08775:481 181.9437:19 215.26962:22 233.07712:11 236.03888:44 258.44708:12 268:12 276.1864:14 312.07672:39 313.33099:12	[M-H]-			0.91537	-0.072883	0.68329	-0.255	No annotation
Negative	332.014	11.7	217.11868:29 291.28687:21	[M-H]-			0.13094	4.4838	0.4689	2.2999	No annotation
Positive	333.011	6.72	150.22244:13 159.15359:23 167.90479:21 171.00475:238 180.87244:17 188.52213:19 196.98682:29 205.3092:21 212.04776:17 218.85165:434 222.10562:10 236.02579:15 236.74905:83 238.9411:1264 240.44162:16 241.2674:12 255.53162:11 256.84402:26 259.99115:11 261.93591:43 275.09247:55 280.39606:29 292.09912:452 296.41632:13 297.2124:33 302.9679:39 309.5896:33 314.53662:31 315.31757:21 332.14258:10 332.8927:26	[M+H]+			0.45456	-0.58269	0.077613	-3.9192	No annotation
Positive	335.026	6.98	176.35193:14 181.21692:11 195.23404:20 196.82838:10 214.21432:11 217.06152:125 220.99185:562 223.09653:59 238.91827:97 240.91699:1467 246.21796:11 253.46777:11 258.78751:54 261.47937:33 263.17438:17 270.81326:21 275.0181:10 277.18863:17 281.91464:35 294.13675:169 294.92172:21 296.89764:19 299.16101:86 317.21008:105 334.34509:13	[M+H]+			0.62027	-0.35837	0.061901	-7.1202	No annotation
Positive	335.106	1.47	88.94604:11 91.07545:12 97.19852:12 98.09375:19 98.92428:16 99.84184:25 101.89217:59 103.26146:11 105.12544:24 112.04811:11 112.99167:41 114.04782:385 119.99054:65 123.98445:18 125.95918:116 128.03638:1193 128.97479:23 130.14694:11 132.13617:57 136.95032:22 139.05579:12 144.05434:11 145.00409:18 146.10004:58 148.05708:38 149.32898:13 152.06821:14 157.92169:14 159.13828:548 160.07202:1295 161.0209…	[M+H]+			0.75541	0.44785	0.30975	1.4774	Peptide	Dipeptides	D-alpha-amino acids	Dipeptides	Penicillin G	benzylpenillic acid	benzylpenicillin benethamine	HMDB=HMDB0015186,ChEBI=CHEBI:18208;CHEBI:51354;CHEBI:94637,DrugBank=DB01053,STOFF=STOFF_3142,Urine=HMDB0015186,ECMDB=ECMDB20597,Serum=HMDB0015186,PubChem=640429;5904,UNPD=UNPD29413	ChEBI=CHEBI:60219	ChEBI=CHEBI:52151	C16H18N2O4S	C16H18N2O4S	C16H18N2O4S	7.854	7.254	7.229
Positive	336.053	8.19	128.22704:39 223.24216:17 224.13824:27 299.39786:16 318.21088:22 319.00909:44	[M+H]+			0.81232	-0.15352	0.97549	0.023171	No annotation
Positive	338.05	8.2	119.59772:19 153.15646:21 190.79523:14 205.36882:29 206.0498:103 219.93021:12 243.1568:18 269.4837:36 278.13766:13 280.38925:13 300.78409:11 302.00229:23 303.38657:62 320.02979:93 321.25214:25	[M+H]+			0.81253	-0.14015	0.89174	0.10665	No annotation
Positive	338.343	1.41	97.00688:52 100.35737:12 105.26172:16 106.09495:13 107.14973:57 108.96526:97 111.14359:92 114.08446:118 121.10801:152 123.10966:74 125.21413:90 127.18367:34 128.06889:143 128.91684:17 135.12292:257 137.15039:101 139.04337:52 142.24496:102 148.99202:189 149.86603:12 151.1557:123 153.19583:59 154.85504:12 156.11624:243 157.97983:18 163.13022:264 165.14914:124 167.1642:87 168.54008:19 169.20328:18 1…	[M+H]+			0.34866	-0.73818	0.096937	-1.1398	No annotation
Negative	339.2	1.06	118.60184:23 119.27564:35 170.04948:191 171.34406:24 183.01941:4836 184.03296:867 185.06683:100 196.98312:285 198.08273:260 198.99077:15 211.01114:20 212.18237:69 225.11136:147 226.17142:25 239.25189:188 243.03751:15 253.13922:65 255.01025:15 269.16434:24 275.25244:183 276.44006:104 282.97:12 297.28629:11 309.12646:37 321.79413:18	[M-H]-			0.72982	-0.26962	0.48303	-0.40287	No annotation
Negative	340.026	9.09	112.87494:15 174.27676:296 179.2449:15 183.07491:31 196.1244:610 198.16605:11 204.09283:40 217.08206:24 310.06244:2419 322.21622:27	[M-H]-			0.3739	6.3399			No annotation
Positive	340.048	8.01	165.10532:16 177.02162:11 186.00468:31 192.1528:15 200.33734:12 211.13995:16 227.14432:13 230.05243:16 265.27435:42 277.05243:33 279.94391:31 321.57776:32 322.39355:30	[M+H]+			0.33831	-0.35637	0.85131	-0.10388	Organic acid	Benzoylcyclohexane-1,3-diones			mesotrione			ChEBI=CHEBI:38321,STOFF=STOFF_8712			C14H13NO7S			6.0085
Positive	340.394	2.05	120.97131:17 154.99734:35 161.12039:20 186.2403:33 197.15417:14 200.22066:64 210.10968:22 214.16785:34 224.022:16 233.01688:16 250.1752:11 265.31305:39 267.05374:13 270.43237:14 276.96387:50 282.96899:64 299.07376:20 302.22299:21 303.76636:26 304.77234:19 322.57812:182 323.46027:16 326.69516:16 331.33371:13 339.16513:13	[M+H]+			0.48911	-1.7171	0.14476	4.0099	No annotation
Positive	343.006	8.36	141.13733:11 163.19955:15 176.82184:17 181.15669:16 205.92319:38 207.11014:45 213.91736:15 223.14658:18 224.7034:22 227.93607:17 229.03482:26 282.90656:20 301.72791:39 307.07498:33 324.2756:41 325.37982:36	[M+H]+			0.13402	0.97123	0.20376	1.4943	Benzenoid	Azobenzenes			2,2'-disulfoazobenzene			ChEBI=CHEBI:63947;CHEBI:63950			C12H10N2O6S2			5.295
Positive	343.297	1.33	108.80985:26 163.3284:12 171.14169:24 175.23431:135 176.11514:35 177.17825:28 188.90941:28 194.13293:21 202.09496:93 221.36563:14 227.13168:13 228.96652:56 230.04935:11 240.19772:3582 242.37589:15 243.28564:56 253.3132:10 257.01126:11 258.17175:437 259.0914:134 260.1539:270 261.42297:28 267.05939:30 273.38025:15 279.31726:11 281.04877:21 282.28329:57 285.21078:46 286.10471:285 287.02295:17 302.09…	[M+H]+					0.18714	6.2367	No annotation
Negative	345.103	7.83	112.98233:241 201.13457:634 231.11755:231 248.14053:13 250.93408:12 281.2478:32 315.01639:227 326.19855:17	[M-H]-			0.33541	7.5861			Pyridine	Imidazopyridines			5-methoxy-2-[(4-methoxy-3,5-dimethyl-2-pyridinyl)methylsulfinyl]-1H-imidazo[4,5-b]pyridine			ChEBI=CHEBI:94379			C16H18N4O3S			6.3034
Negative	350.344	11.54	112.97841:24 165.28683:17 255.95667:31	[M-H]-			0.32936	1.6068	0.13787	2.0794	No annotation
Negative	352.886	10.41	119.05296:80 217.02417:1409 228.30774:11 233.00626:2378 238.97302:238 254.87747:40 257.87949:12 258.72476:48 260.02551:32 323.19144:16 334.15881:35	[M-H]-			0.51659	-0.74373	0.45592	0.40804	No annotation
Positive	352.96	8.7	140.93813:11 142.06985:11 158.8616:45 191.03682:79 216.96716:39 220.96271:40 224.22015:21 238.98447:3316 241.13754:15 248.93237:29 250.91266:12 252.08444:14 263.16644:55 291.01855:18 292.37759:30 293.04578:28 294.74896:11 314.81845:30 335.18246:102	[M+H]+		yes	0.0057415	5.4092	0.0088503	6.2256	No annotation
Negative	353.05	3.03	137.22435:13 140.87843:13 157.10095:34 195.14841:457 196.23889:57 196.9622:57 211.13628:16 231.22183:91 233.27145:30 243.16632:13 245.1647:117 247.21988:49 258.26282:26 259.27066:17 260.01642:28 266.15213:21 271.08829:310 272.08234:76 273.22351:1005 274.23297:78 287.35718:53 288.02078:17 289.26056:416 290.31903:33 311.18967:19 312.20187:19 323.14697:27 324.80075:53 326.22339:34 335.88501:135 337.…	[M-H]-			0.51559	-0.96203	0.85422	-0.20647	Carbohydrate	Pentose phosphates	Benzofuranones		5-Amino-6-(5'-phosphoribosylamino)uracil;5-Amino-6-(ribosylamino)-2,4-(1H,3H)-pyrimidinedione 5'-phosphate;5-Amino-6-(5-phosphoribosylamino)uracil	phenol red		KNApSAcK=C00019665,ChEBI=CHEBI:18337;CHEBI:58453,YMDB=YMDB00163,FooDB=FDB030560,ECMDB=ECMDB20099,PubChem=25245199;439462,PlantCyc=CPD-602	ChEBI=CHEBI:31991		C9H15N4O9P	C19H14O5S		7.3062	6.1786
Positive	353.117	6.97	99.96677:43 101.90238:81 113.82942:303 128.06354:391 139.14941:13 142.06088:20 145.95602:104 160.07425:2901 164.72858:16 171.95343:11 174.11403:1461 177.13062:206 184.10356:61 194.043:30 201.20096:122 216.84232:30 218.01965:116 219.19931:17 231.06799:19 253.92932:10 258.84515:17 263.04602:663 275.0979:22 276.88559:15 290.6778:74 292.10968:140 311.73303:61 316.93994:27 334.99414:319	[M+H]+			0.89107	0.21063	0.57889	0.55095	Amino acid	N-acyl-L-alpha-amino acids	Nitrobenzoic acids and derivatives	Indolines	Penicilloic acid	4-[[2-(cyclohexylamino)-2-oxoethyl]thio]-3-nitrobenzoic acid methyl ester	1-[(2-oxo-1,3-dihydroindol-5-yl)sulfonyl]-4-piperidinecarboxylic acid ethyl ester	HMDB=HMDB0060617,ChEBI=CHEBI:61220;CHEBI:61222;CHEBI:63418,STOFF=STOFF_3851,Urine=HMDB0060617,Serum=HMDB0060617	ChEBI=CHEBI:122034	ChEBI=CHEBI:107065	C16H20N2O5S	C16H20N2O5S	C16H20N2O5S	7.9037	7.3453	7.2405
Positive	354.41	2.15	109.17966:19 122.94943:41 172.29431:18 174.05676:12 186.21988:18 200.0204:31 213.98886:19 218.11346:15 225.08557:16 234.11813:47 236.3512:22 247.21237:18 258.11951:15 266.98712:49 269.31705:38 270.13196:14 271.23849:13 279.12982:10 282.25256:18 284.91858:25 293.8689:16 295.3559:12 296.4458:20 312.25739:14 313.01514:29 318.18787:22 319.14288:46 323.18445:18 336.37463:181 337.5477:38	[M+H]+			0.1247	1.9741	0.49851	0.4923	No annotation
Positive	356.076	10.27	129.87302:17 181.00613:199 208.8476:161 227.02164:2452 256.09705:18 262.83774:11 274.20081:45 281.14865:479 283.78934:17 287.01337:15 293.04642:109 298.22815:13 314.74658:18 315.36273:23 319.84402:13 321.2626:18 332.48914:13 337.99908:115 339.0553:86 355.24664:13	[M+H]+			0.21798	2.7666	0.42704	-2.8744	No annotation
Positive	360.15	7.8	126.24302:24 159.00871:13 163.96112:13 172.15288:10 192.83575:10 198.11063:23 213.86267:22 223.58179:20 239.1098:33 260.33643:12 277.02698:17 288.94034:51 300.18646:25 302.01953:21 319.073:20 324.22574:55 324.87305:87 342.39487:202 359.29752:12	[M+H]+			0.4983	0.44555	0.65603	0.31194	No annotation
Positive	361.06	8.56	149.10899:16 150.80222:23 163.0968:14 164.97847:10 192.09799:31 213.99948:6862 225.02991:11 235.16083:19 256.40662:22 259.42566:19 268.44012:22 275.10275:16 276.13995:34 286.2829:22 301.08066:21 325.13925:51 326.0239:28 342.69775:94 344.15561:177	[M+H]+		yes	0.15362	6.9256	0.012034	8.0027	Other	Salicylamides			N-[[[(2-hydroxyphenyl)-oxomethyl]hydrazo]-sulfanylidenemethyl]-2-nitrobenzamide			ChEBI=CHEBI:120793			C15H12N4O5S			6.8604
Negative	367.063	9.52	211.17697:12 248.92563:57 253.09045:1781 271.04956:36 272.99146:37 296.04742:23 304.16:28	[M-H]-			0.088504	-2.9799	0.75051	-0.25873	No annotation
Negative	367.079	7.64	107.02792:17 113.04466:523 235.24756:12 253.03662:18142 270.60095:23 285.18939:19 325.0123:16	[M-H]-			0.40464	3.8715	0.3739	-5.6852	Pyridine	Methylpyridines			pyritinol			ChEBI=CHEBI:135554,STOFF=STOFF_1305			C16H20N2O4S2			5.6065
Positive	367.134	1.25	108.99405:25 113.91368:41 120.16508:24 158.11255:10 160.03018:237 208.10687:80 238.21896:10 253.94852:18 284.21783:16 293.05182:39 317.11841:12 335.16669:26 349.12314:49	[M+H]+		yes	0.68965	0.91853	0.0075419	4.7291	No annotation
Positive	367.933	1.1	131.98431:14 160.07962:15 172.80191:24 184.34073:16 220.88461:10 234.42245:19 247.27499:22 279.04022:23 281.30701:25 283.20697:17 293.16586:12 309.737:11 310.38007:18 350.27167:45 362.0528:12 367.65009:23	[M+H]+			0.13777	-0.56098	0.69516	-0.16772	No annotation
Positive	368.047	7.56	185.15508:23 202.18658:12 249.86777:22 255.24728:11 282.97711:3235 292.12357:30 308.1524:37 350.37363:77 351.37512:18	[M+H]+			0.12393	7.129	0.10305	9.1017	No annotation
Negative	368.91	10.45	118.92745:134 152.84319:28 155.15939:19 223.1405:23 232.88232:4817 249.00208:1848 254.86926:87 274.9888:86	[M-H]-			0.054782	-0.89166	0.1595	-0.31313	No annotation
Positive	369.007	8.6	124.85604:38 136.63531:13 142.9566:634 157.38663:12 173.09625:11 196.78676:18 212.0025:51 213.92084:57 220.27576:45 233.08316:20 236.77924:16 239.10501:165 243.0668:60 251.03644:11 251.90042:23 254.1369:38 255.30383:18 256.9248:2726 261.73474:10 274.92545:29 295.6134:57 297.74921:15 310.75934:44 332.97757:17 336.98331:11 339.14926:31 350.93512:250 351.98953:295	[M+H]+		yes	0.0024326	5.3504	8.8111e-05	5.8339	No annotation
Positive	370.975	7.61	142.16653:12 159.37988:10 177.26367:43 183.90204:45 234.70279:14 239.0368:64 240.68204:12 258.8623:22 268.19473:18 277.0914:22 277.91983:25 280.92932:42 294.22391:15 310.57288:30 329.87854:130 352.67361:49 353.52069:32 361.91879:33 368.74847:20	[M+H]+			0.66326	-0.69708	0.28402	-4.043	No annotation
Positive	372.061	1.21	159.65598:15 215.00262:16 218.2962:11 236.13055:16 240.15521:13 269.17105:14 276.17242:20 353.37335:96	[M+H]+			0.74939	0.11017	0.84082	0.12257	No annotation
Negative	373.066	7.14	112.90688:157 231.8938:21 237.21005:210 247.10056:19 257.15305:137 259.07983:15265 259.81107:44 268.81528:11 276.01633:23 276.71106:62 279.03787:532	[M-H]-			0.6206	0.12836	0.18457	0.35458	No annotation
Positive	374.037	6.75	142.76138:14 163.07925:18 185.81709:13 216.34737:12 275.08447:17 286.14398:23 291.3085:15 295.17944:11 300.07593:15 314.20392:24 332.91266:1119 333.57169:45 338.96771:38 350.48868:58 355.38632:70 359.29535:12	[M+H]+			0.63438	-0.42941	0.13594	-3.8222	No annotation
Positive	376.259	1.65	109.32803:12 125.11316:80 126.05935:297 127.13598:82 134.97006:31 160.95303:11 164.172:15 181.94466:31 183.30766:35 191.08574:84 192.02008:120 209.03575:8482 210.12369:1883 210.74544:63 216.97606:19 218.09958:342 219.14847:1766 228.05804:161 232.95663:162 234.21964:13 246.63809:16 250.79904:32 256.181:22 257.25342:150 260.16559:29 263.39542:12 266.40637:15 274.18594:277 275.27985:3097 276.28485:5…	[M+H]+			0.052849	0.71549	0.95055	-0.018209	No annotation
Positive	376.26	1.08	108.0184:2412 125.05893:3253 126.14384:25494 127.09631:4639 135.00217:1793 135.93269:1398 164.0994:2497 177.01009:2914 191.10822:12272 191.94992:14569 200.35754:292 208.04225:2999 209.13583:519474 210.02815:90610 211.19499:913 218.10788:28888 219.22995:84667 228.23993:5650 257.21262:12141 260.44763:475 265.6239:4048 269.21448:803 275.07394:206406 276.08643:2539 284.20935:2716 292.40915:433157 293…	[M+H]+			0.0081769	0.46243	0.02798	0.31741	No annotation
Positive	382.837	10.44	126.95689:13 165.08002:24 205.13014:13 222.57584:14 242.81091:31 245.2088:16 262.81131:162 269.13315:18 284.87695:3059 300.75275:13 302.76114:11 318.34222:15 322.75897:65 347.15125:12 364.85849:368 365.60907:11	[M+H]+		yes	0.023283	4.3524	0.010912	5.9458	No annotation
Negative	382.966	11.76	133.05658:23 145.81258:14 177.32938:11 178.11078:16 194.92302:18 197.95673:22 215.11136:12 218.11975:11 221.1339:25 225.18262:13 227.93579:16 243.73038:11 246.95273:74 248.95645:11 268.0744:19 269.04407:41 271.00192:10 272.95532:19 284.51566:53 288.89188:289 297.89902:47 305.47137:13 312.43124:20 324.4635:18 327.96112:14 328.73376:13 331.32062:16 341.19556:12 342.11426:14 343.07361:25 348.25891:2…	[M-H]-		yes	0.061974	-2.0356	0.0058021	-4.1792	No annotation
Negative	383.075	8.24	113.11018:18 194.9671:16 229.07526:11 249.0806:13 269.13101:3825 289.01181:321	[M-H]-			0.3739	8.0467	0.3739	2.5794	No annotation
Positive	383.116	7.56	203.04724:196 209.0553:37 252.15936:18 263.30923:13 283.08563:133 285.26117:53 313.03796:15 322.96344:24 327.04929:33 346.9975:42 366.33047:31	[M+H]+			0.0644	1.4488	0.082808	1.4546	No annotation
Positive	383.247	7.34	149.10217:13 197.02478:17 203.0826:40 225.91907:28 261.1283:41 269.76385:16 283.19305:28 285.14822:17 301.36395:14 312.81708:41 324.89624:23 346.84933:58 365.75491:38	[M+H]+		yes	0.12706	5.3797	0.0093123	6.6255	No annotation
Positive	383.278	7.41	129.054:71 174.6731:15 190.11551:28 197.12466:22 203.0426:102 240.16882:21 243.19727:18 253.52765:21 276.9458:17 280.18213:27 285.07776:21 299.06329:17 302.83786:12 309.21631:23 313.00873:21 316.99536:16 319.03818:15 323.20758:26 347.17096:30 365.29807:31	[M+H]+			0.17816	1.007	0.27713	-1.8632	No annotation
Positive	383.279	7.3	203.3945:12 276.97174:14 279.09064:20 280.30869:13 312.95575:18 314.86398:17 319.31631:10 320.22235:18 322.95227:44 324.43369:11 326.13153:33 327.8443:15 341.8576:95 342.99542:26 371.07846:19	[M+H]+			0.44299	0.42861	0.071528	-3.5915	Terpenoid	Diterpenoids	Gluco/mineralocorticoids, progestogins and derivatives		(R)-3,4-Dihydro-2-methyl-2-(4,8,12-trimethyl-3,7,11-tridecatrienyl)-2H-1-benzopyran-6-ol	12beta-hydroxy-24-norcholesta-1,4,22E-trien-3-one		HMDB=HMDB0036368,ChEBI=CHEBI:27017,FooDB=FDB015246,UNPD=UNPD23652;UNPD46197	LipidMAPS=LMST01010311,UNPD=UNPD51538;UNPD87320		C26H38O2	C26H38O2		6.2014	5.7966
Positive	383.298	1.06	155.27029:16 157.15955:18 169.2865:11 171.16461:11 229.34674:12 257.10019:14 262.85144:27 307.14734:33 311.24078:23 312.29123:64 325.13544:69 327.08514:2854 328.08823:49 341.76523:36 344.19781:17 351.06854:16 354.86636:16 355.66745:10 365.16281:67 366.31607:10 369.74197:31	[M+H]+			0.83402	-0.31801	0.11665	-10.314	No annotation
Positive	383.308	7.38	114.8855:18 224.87054:22 302.01099:20 305.96439:11 312.98401:22 325.31644:16 326.77032:10 366.293:29 368.24219:18	[M+H]+		yes	0.02887	-4.6658	0.024871	-9.407	No annotation
Negative	384.935	3.67	113.07049:71 153.07535:176 155.03494:151 198.97452:10 204.83783:136 248.94415:9054 262.12958:17 270.65735:32 291.10062:205 315.30096:17 343.15567:29	[M-H]-			0.38546	1.6607	0.80992	-0.18691	No annotation
Negative	389.061	7.85	103.00048:29 113.05016:87 149.28316:16 178.84445:20 185.05586:16 189.15381:54 191.19612:140 205.05359:49 209.09933:228 210.9498:30 212.9549:75 227.04947:41 228.10046:14 231.0755:5393 235.13184:72 237.22159:15 242.95465:125 248.78159:15 250.05811:131 251.16675:65 253.07071:270 255.13605:96 257.12372:46 275.09152:6584 295.17639:2171 330.1109:15 351.60922:11 353.37607:11	[M-H]-			0.41255	3.5472	0.50302	-1.9066	Nucleoside	Purine ribonucleoside monophosphates			carbamoyl adenylate(1-)			ChEBI=CHEBI:73674;CHEBI:73680			C11H15N6O8P			7.3504
Positive	389.917	1.4	134.27501:13 192.47089:11 209.09247:169 210.29378:55 218.14908:23 223.10626:84 276.94269:14 289.08978:30 292.14301:98 293.1532:222 295.03659:26 302.2829:172 306.26733:33 307.17279:226 307.81934:26 311.14453:34 315.25067:29 316.13379:365 318.40591:12 321.28683:15 331.42691:65 354.39548:14 361.39401:12 371.01752:60 372.21606:211 389.52704:64	[M+H]+			0.043225	0.619	0.37288	0.67497	No annotation
Positive	393.286	6.11	132.13492:12 133.11169:13 149.33032:30 166.026:32 175.08337:20 197.38312:24 257.11407:18 274.94855:25 279.73328:25 307.88855:28 309.05801:28 335.74524:41 357.12222:15 358.04141:17 363.32703:33 364.9646:16 375.16119:312 376.33582:14127 389.92725:30	[M+H]+		yes	0.032589	1.5356	0.12387	1.6542	No annotation
Negative	394.89	11.56	113.29397:22 207.01254:756 215.39911:15 299.36346:161 300.94455:50889 301.96307:48	[M-H]-			0.10018	-1.4441	0.097715	-1.5755	No annotation
Positive	397.849	1.07	119.08542:27 122.9007:14 125.97527:14 143.21916:13 144.09984:16 158.07104:11 159.98343:84 171.06531:11 194.98938:15 197.2402:14 199.30682:29 208.77237:18 215.23404:24 220.11514:217 221.07663:12 227.12445:39 235.07874:16 238.05853:12 245.08563:18 253.51624:18 257.41986:10 259.53336:12 271.37241:44 279.12854:12 281.31512:13 292.38409:13 296.50104:18 311.34708:11 312.57397:15 313.22964:82 314.31445:…	[M+H]+			0.11546	0.27466	0.010638	0.77483	No annotation
Positive	397.851	1.32	118.86314:85 127.98026:16 139.19815:18 141.14755:14 155.19116:16 160.10544:26 171.00424:39 180.19598:14 184.96173:33 187.33209:26 209.01996:22 210.8177:15 220.27875:19 224.22476:12 225.51428:14 244.2861:15 244.96063:16 252.1842:11 253.15402:20 255.05252:20 263.1933:21 285.15106:47 293.29919:23 296.07852:11 299.31876:28 305.35083:20 306.32562:15 313.18036:59 314.2197:13 315.32831:88 323.0188:21 33…	[M+H]+			0.22036	0.4755	0.11205	0.64879	No annotation
Negative	400.909	10.96	249.01477:271 289.05182:59	[M-H]-			0.21185	0.32285	0.37869	0.20332	No annotation
Negative	401.885	11.79	155.05704:14 194.99933:346 215.07312:11 215.93199:21 238.76254:19 245.13638:90 249.03802:635 249.93295:109 265.07425:36 288.98541:20318 289.97296:101 305.19019:58 306.90063:1853 307.95416:4936 308.97263:1198 401.80045:15	[M-H]-			0.84579	0.25246	0.35196	-0.88852	No annotation
Negative	405.056	8.27	147.19601:42 148.99127:104 198.80722:40 242.93314:1742 291.20694:33 292.06567:25 297.37097:11 305.18536:18 308.98724:24 311.11282:16 377.04922:20	[M-H]-			0.3739	6.1859			No annotation
Negative	406.016	11.04	216.68224:22 291.06293:40 292.98804:27 311.23145:120 311.97369:152 312.89178:79	[M-H]-			0.17601	-1.2176	0.84124	0.095129	No annotation
Positive	406.693	1.3	203.05066:10 284.30896:18 287.22443:20 306.98868:16 309.28503:36 321.09497:25 322.12128:53 345.49164:13 349.20636:26 375.93201:12 378.02429:16 379.43011:28 388.00552:25 389.01208:12 397.51218:11 406.15042:12	[M+H]+			0.4159	0.54755	0.99407	0.0072648	No annotation
Positive	407.3	1.31	116.99958:12 128.0544:25 171.24722:15 220.05301:16 221.7744:14 224.40443:13 248.99472:16 275.37064:11 281.27081:30 291.14685:17 352.64896:14 375.36325:18 376.28116:106 383.08331:19 390.54053:11	[M+H]+			0.37434	-0.86186	0.81688	-0.26826	No annotation
Negative	410.044	8.31	296.02649:1039 314.01477:14 315.9729:37 317.0329:11 368.98328:17	[M-H]-			0.79136	0.1966	0.96781	0.024807	No annotation
Positive	411.494	1.08	156.08257:14 181.31317:15 204.12079:12 209.07353:15 211.22253:36 223.08702:18 237.24921:23 239.14679:22 240.23239:21 242.32034:16 265.05975:13 269.00058:14 283.97058:11 285.38824:17 293.1626:17 296.48862:18 307.36792:21 312.14316:18 328.30392:50 329.17847:45 336.87372:14 338.21381:70 341.11942:43 347.57129:13 349.14484:22 356.43863:22 369.88922:30 378.85269:17 393.25812:142 394.33115:34	[M+H]+		yes	0.00080953	1.0076	0.11552	0.62147	No annotation
Positive	413.028	7.39	234.73676:36 277.12616:839 292.80328:11 294.46823:59 299.02127:92 313.24945:11 315.07315:36 317.04352:55 319.01074:6763 320.02264:67 322.75574:25 328.50113:13 340.00739:14 355.08936:40 376.09906:14 395.21497:22 396.24985:27	[M+H]+			0.79242	-0.4763	0.36957	-4.0447	No annotation
Negative	413.889	11.64	131.88216:11 225.9548:83 278.44241:11 298.04333:300 298.97351:386 300.0365:133 301.02551:37 315.98517:103 317.0235:77 318.07248:211 319.35236:473 319.99152:6247 320.99365:56 323.9519:18 413.84598:11	[M-H]-		yes	0.010287	-3.1144	0.0048422	-3.7186	No annotation
Positive	414.889	10.49	219.082:10 279.05765:32 300.89886:706 318.51233:32 320.89951:12 325.10608:10 341.56433:26 351.17743:15 378.97244:54 395.89554:18 397.10165:71	[M+H]+		yes	0.022324	2.1747	0.036347	3.3366	No annotation
Positive	419.045	7.57	260.97064:28 277.0199:34 283.08508:5584 288.95279:67 292.07715:12 299.13449:78 313.18085:14 323.80298:14 325.09265:25 342.57642:43 345.97635:21 355.99924:44 377.86917:16 383.12961:11 400.26328:31 401.21103:75 401.90646:11 419.02371:12	[M+H]+			0.078675	5.1307	0.063159	6.6164	No annotation
Positive	420.18	7.18	239.03082:433 239.63712:25 284.10419:27 330.44513:10 334.76498:14 402.38797:20 403.43198:36	[M+H]+			0.45979	1.0701	0.29096	1.4274	Other	Phenylpyrroles			6-(3,4-dimethoxyphenyl)-4-oxo-3-phenyl-1,5,6,7-tetrahydroindole-2-carboxylic acid ethyl ester			ChEBI=CHEBI:121791			C25H25NO5			7.0213
Negative	420.221	5.17	275.78638:15 348.22845:11	[M-H]-			0.3739	2.715	0.13963	3.9685	No annotation
Negative	420.287	10.75	284.96289:76 326.81439:79	[M-H]-			0.098799	-1.9348	0.43056	-1.0054	No annotation
Negative	420.308	11.76	284.9093:62 305.95398:29 325.29175:23 327.05853:39 403.37509:34	[M-H]-		yes	0.10057	-1.6736	0.023582	-3.5544	No annotation
Negative	420.337	11.47	327.08606:23	[M-H]-			0.3739	-4.3824	0.3739	-4.3824	No annotation
Positive	420.605	1.13	156.44261:14 171.08688:87 179.2388:11 183.92273:11 209.20978:15 216.32948:13 232.14023:22 275.27286:16 275.88229:14 282.08844:22 283.66217:23 291.7774:17 302.0618:114 319.23538:22 336.41586:11 349.47134:41 364.03915:18 402.15259:116 403.22879:74 403.99979:16	[M+H]+			0.13237	6.8263	0.11769	10.466	No annotation
Positive	420.63	1.05	159.00818:12 228.11559:32 238.02026:20 256.92798:16 274.97531:30 293.17233:62 302.26624:107 303.6355:16 347.6254:17 363.00061:31 385.26596:39 403.25159:64 405.27307:58	[M+H]+			0.35676	1.3486	0.085596	1.6378	No annotation
Positive	420.672	1.08	177.03841:19 181.55054:13 185.27939:11 221.88571:12 229.20996:12 251.27667:34 270.11441:19 277.03268:23 284.04651:12 295.04196:33 302.15717:33 308.20963:17 322.55475:12 327.87863:15 337.05011:13 358.20026:16 385.46909:23 387.55362:16 392.16891:16 402.47723:41 404.64114:37	[M+H]+		yes	0.50306	-0.79249	0.01023	-4.7934	No annotation
Positive	420.845	10.45	126.01304:16 133.02394:13 155.09483:13 165.05576:18 209.17609:29 254.17526:12 265.13831:19 284.95413:110 292.33759:15 293.2272:130 300.95312:80 302.16946:155 306.87488:4668 326.68375:145 342.17169:29 358.47961:19 379.81442:35 402.96649:50 403.63718:44	[M+H]+		yes	0.027539	2.4402	0.02018	3.9191	No annotation
Positive	421.318	1.44	126.13072:76 164.37006:42 165.03049:10 191.14932:28 209.07745:1174 210.22319:199 212.1059:12 218.3109:42 219.21313:169 221.39377:27 227.15704:18 257.22531:37 273.21774:36 275.17722:429 292.1312:656 293.2821:3655 302.02396:6006 303.31967:15 329.45233:15 342.6561:17 343.33066:118 347.22449:22 358.19922:1416 364.27292:38 389.32632:20 393.60632:17 403.12738:87 403.96234:13	[M+H]+		yes	0.016771	1.1806	0.32209	0.49901	No annotation
Negative	422.886	10.91	249.142:13 327.23007:10 363.59451:10	[M-H]-			0.85218	-0.1569	0.18782	0.62109	No annotation
Positive	424.897	11.72	158.86438:263 165.38396:16 330.37045:28 330.9855:56 362.48447:16 366.01144:63 383.64566:73 401.41025:36 406.57956:42	[M+H]+			0.55988	-0.33411	0.07474	-1.6853	No annotation
Negative	425.082	9.44	128.21474:47 159.97466:18 161.02432:10 163.11789:11 175.05188:51 179.17676:58 191.08473:14 197.24466:23 209.381:15 210.13628:39 220.97926:11 224.11502:11 226.21265:21 229.29529:52 249.11301:61 251.99054:28 254.23523:379 272.10962:706 286.23242:179 289.311:105 296.23871:53 297.37567:10 304.18594:2067 306.20142:347 311.31183:24 330.86029:39 332.17029:49 338.04877:125 383.16461:11 407.11029:442 407.…	[M-H]-			0.3739	-6.2531	0.478	-2.2325	Peptide	Oligopeptides			Cysteineglutathione disulfide			HMDB=HMDB0000656,ChEBI=CHEBI:8959;CHEBI:21264,FooDB=FDB022166,BMDB=BMDB00656,Saliva=HMDB0000656,PubChem=53477713;10455148			C13H22N4O8S2			7.6452
Negative	426.923	10.85	153.07083:90 154.95964:57 204.92514:95 249.08325:1956 290.78601:18 332.92133:907	[M-H]-			0.28021	-0.7774	0.67665	0.17459	No annotation
Positive	427.095	9.47	129.86823:16 144.94763:16 153.96773:34 176.80728:12 195.1611:26 217.10638:24 218.3255:23 222.84314:40 226.96834:13 231.24124:13 235.0614:37 255.09549:11 279.70465:17 283.95111:15 293.02548:74 298.06512:5777 305.96393:14 310.28015:11 310.98669:45 324.7562:14 332.0596:33 332.78827:18 352.02432:80 356.54388:11 358.48083:10 366.85632:20 385.5148:60 386.30243:23 391.21848:20 403.83853:31 409.0264:151 …	[M+H]+			0.80732	0.38368	0.56015	0.64487	Peptide	Oligopeptides			Cysteineglutathione disulfide			HMDB=HMDB0000656,ChEBI=CHEBI:8959;CHEBI:21264,FooDB=FDB022166,BMDB=BMDB00656,Saliva=HMDB0000656,PubChem=53477713;10455148			C13H22N4O8S2			7.8603
Positive	430.914	10.8	158.8808:201748 159.66937:14 176.60629:516 198.95758:227 199.78647:58 294.84161:30135 333.32562:82 335.67664:150 336.96655:738 369.00235:95	[M+H]+			0.7899	-0.11907	0.62022	-0.29853	No annotation
Positive	434.313	1.08	189.1951:12 194.83917:11 200.25223:17 291.7522:14 292.47244:20 293.3204:46 293.98718:20 332.13522:27 343.3645:10 361.31729:27 376.32486:236 377.18958:111 378.23892:119 402.32501:19 410.14423:11 416.43533:20 417.11151:37	[M+H]+		yes	0.0058127	1.0494	0.0024208	1.6348	No annotation
Positive	436.87	10.52	164.84442:786 251.74307:37 284.07053:11 290.12387:11 300.92813:8298 308.17633:10 322.82443:285 325.59586:18 340.94986:21 342.76834:1536 360.6593:19 374.31189:12 395.8736:13 436.71872:13	[M+H]+		yes	0.015283	1.3552	0.060312	2.3763	No annotation
Positive	438.182	1.08	135.15935:26 142.91928:25 144.05876:19 145.05591:11 146.08714:19 152.14685:23 153.20428:37 155.15401:56 158.09241:56 165.10507:29 167.97707:46 168.825:27 169.98511:151 173.70633:18 175.06662:79 176.37582:31 179.87546:23 189.23596:37 192.5387:14 193.20949:19 196.79889:58 199.18622:131 200.22275:45 201.09802:222 202.59137:61 206.13339:32 207.13065:20 208.99442:63 210.14796:168 211.05878:52 213.2925…	[M+H]+		yes	0.032339	-12.418	0.032339	-12.418	Organic acid	Cinnamic acids and derivatives	Phenylpiperazines		(3-(2,3-dimethoxyphenyl)-1-[9-methyl-2-phenyl-9H-imidazo[1,2-a]benzimidazol-3-yl]-2-propen-1-one)	N-[1,4-dioxo-3-(4-phenyl-1-piperazinyl)-2-naphthalenyl]benzamide		ChEBI=CHEBI:137561	ChEBI=CHEBI:125336		C27H23N3O3	C27H23N3O3		6.1786	6.0126
Negative	441.166	7.31	155.46613:27 173.16641:367 203.1075:287 237.07161:1720 237.7399:18 326.89148:15 410.71548:15	[M-H]-			0.3739	6.729			No annotation
Negative	442.895	8.42	153.0517:105 154.93373:277 204.84636:82 249.02301:2667 249.81213:19 291.21146:12 306.83917:54 329.20859:11 348.79858:173 354.87076:10 384.87445:34	[M-H]-			0.26149	-1.4707	0.9361	0.053937	No annotation
Negative	442.957	8.68	152.96397:226 155.01324:304 198.96741:29 204.63464:97 249.03052:3702 270.85388:10 307.10663:257 323.20679:11 328.91898:74 348.98782:26 350.79773:79	[M-H]-			0.37022	-1.0107	0.96418	0.041646	No annotation
Positive	446.054	7.96	134.89853:14 227.76973:16 249.3598:11 293.03851:38 310.95108:26 327.38721:13 404.87943:35 412.08795:46 417.32373:30 428.32993:11	[M+H]+			0.19856	0.43103	0.19475	0.38846	No annotation
Positive	446.888	11.08	174.88409:1137 199.25745:18 310.98563:69 368.37836:18 374.20486:22 410.38177:15 427.87326:18 429.23422:26	[M+H]+		yes	0.0025449	1.0647	0.13524	1.347	No annotation
Positive	449.35	1.28	140.51385:10 177.09158:11 210.96587:18 279.38339:20 284.85138:13 291.32214:27 313.55359:26 321.32104:10 327.19858:16 349.27032:44 355.02625:16 358.05188:24 376.27463:941 387.14221:19 430.96927:18 432.31833:32	[M+H]+			0.086236	0.67085	0.028424	0.9693	No annotation
Positive	450.194	7.23	212.048:1898 261.23505:13 283.08472:31 307.55261:11 314.96161:24 327.19525:33 335.84497:14 376.37766:55 377.35629:81 378.87036:11 389.91061:31 392.93655:52 408.7648:42 414.14612:62 431.94785:28	[M+H]+		yes	0.0040724	2.4841	0.032237	3.2762	No annotation
Negative	453.902	11.73	296.02554:96 300.7713:13 316.23056:18 318.11377:16 339.9032:372 341.1492:29 360.07022:1318 395.06024:1497	[M-H]-		yes	0.12816	-1.5263	0.022221	-3.3586	No annotation
Negative	455.102	7.81	233.03783:13 283.09552:20 319.11353:30	[M-H]-			0.079093	-0.79469	0.85287	-0.10338	No annotation
Negative	463.334	10.1	226.26996:16 234.34869:25 328.05637:428 348.8826:19 378.81674:53	[M-H]-		yes	0.046043	3.4475	0.040257	3.5348	No annotation
Positive	463.792	1.04	175.26328:24 230.90912:14 249.33917:16 250.96246:12 252.85342:10 269.39801:29 292.25507:19 327.7886:19 344.21588:16 351.15533:19 353.59772:14 368.73999:10 376.28473:2472 377.49191:94 386.28741:18 394.96408:40 399.42667:28 421.8132:43 422.85703:22 427.69626:23 445.3584:91 446.36502:80 454.67395:35	[M+H]+			0.2216	-2.1124	0.11646	-10.03	No annotation
Positive	465.923	11.63	330.07111:19 342.26697:10 364.33401:14 371.50592:12 373.24435:18 392.18619:20 424.871:162 441.12027:11 442.34314:47 449.13855:15	[M+H]+			0.6232	-0.31846	0.11947	-1.5618	No annotation
Negative	466.938	10.78	152.95261:287 154.97107:323 204.98717:102 248.96094:3901 330.65759:19 373.04129:20 384.98499:1737	[M-H]-			0.2146	-3.3541	0.60179	-0.79886	No annotation
Positive	468.985	7.56	215.11467:20 234.94788:41 261.00418:33 283.17529:22 294.79578:860 303.16568:28 315.32703:13 324.65915:53 332.78409:38 354.74387:1158 375.11493:16 375.75388:14 390.10873:29 395.32602:37 406.89017:18 409.19308:39 410.87244:25 427.70621:18 432.82285:30 444.19376:16 445.71048:18 450.18344:33 451.21033:140 452.20401:43	[M+H]+		yes	0.90622	-0.078883	0.032663	-4.156	No annotation
Negative	469.085	10.82	249.10422:45 251.17273:13 258.9408:10 374.99954:34	[M-H]-			0.41145	-0.50077	0.68546	-0.14743	No annotation
Positive	472.176	7.13	144.86612:94 234.10587:3452 235.79077:22 255.91971:14 261.13992:502 274.16226:17 279.95108:14 283.08554:41 284.0069:18 287.38153:28 300.66379:15 301.73734:18 304.32507:17 318.14966:22 323.94104:15 337.03851:20 340.27011:26 353.7688:59 384.91635:10 390.79373:20 397.88892:37 403.88013:10 413.00623:11 430.87811:22 434.21063:39 435.77066:94 437.25851:11 454.3718:10 455.16812:11	[M+H]+		yes	0.0014315	8.7065	0.050453	8.7003	No annotation
Negative	473.283	1.01	189.16211:169 190.11877:36 205.15921:7623 206.14539:759 206.77821:27 211.04578:32 236.85999:12 251.20401:209 252.27649:61 267.02228:1684 268.33624:149 289.19928:15 291.09393:22 301.77875:18 359.44534:11 361.6709:13 373.33356:143 374.39084:21 379.15189:18 388.39542:46 399.42795:31 401.32285:449 402.21777:85 415.2211:215 415.98727:91 417.47635:73 418.5946:15 443.29587:2149 444.41214:348 457.32452:1…	[M-H]-			0.95902	-0.024771	0.89574	0.057177	No annotation
Positive	484.908	10.37	271.23859:18 279.14215:17 305.23462:15 319.12738:36 323.15088:11 348.96381:24 366.60486:14 370.81409:91 384.02618:15 386.952:10 388.39774:29 390.9855:57 405.86121:10 408.23727:41 408.94235:24 424.79523:17 426.07779:11 443.25809:202 443.90546:972 447.96011:37 460.8187:233 461.42325:349 467.61612:36 479.26776:25 484.5524:183	[M+H]+			0.44321	-1.4479	0.24308	-9.477	No annotation
Positive	484.955	10.26	284.13397:26 333.60468:13 390.95819:25 391.56967:17 392.25204:11 425.06607:21 427.09134:32 428.94241:16 442.36145:52 443.84103:1527 459.44016:14 460.93567:301 461.685:309 466.27496:18 467.3519:37 476.89444:28 477.74057:31 484.34122:82	[M+H]+			0.60936	-0.55031	0.13748	-9.4675	No annotation
Negative	491.186	7.45	207.33627:12 234.97568:17 237.1631:3172 239.13994:14 253.20517:232 309.07684:11 318.79486:26 353.01355:13 355.15985:31 377.05661:120 378.07001:18 427.03806:13 451.00555:13	[M-H]-			0.3739	6.8227			Benzenoid	Benzenesulfonamides			N-[(2R,3R)-4-[benzenesulfonyl-[(2R)-1-hydroxypropan-2-yl]amino]-2-methoxy-3-methylbutyl]-N-methyl-1,3-benzodioxole-5-carboxamide			ChEBI=CHEBI:97300;CHEBI:97342;CHEBI:98599;CHEBI:100225;CHEBI:100306;CHEBI:100645;CHEBI:101807;CHEBI:101972			C24H32N2O7S			7.4153
Positive	492.323	0.98	160.26537:14 210.26059:27 245.18564:19 270.15408:561 270.79086:28 276.29056:16 292.01221:19 302.19958:14 396.86417:15 397.70413:53 414.96243:66 417.4888:13 419.57333:21 433.30231:15 450.45081:12 468.68552:57 474.55008:24 477.38773:19	[M+H]+		yes	0.0048879	1.2682	0.0032955	1.1806	No annotation
Positive	493.2	7.59	143.04552:21 155.80716:18 156.9126:23 175.14758:14 232.30502:12 239.0477:3521 255.07587:1559 263.09409:21 270.05475:19 282.92838:86 283.62027:13 298.98569:109 312.99594:16 335.5098:22 378.70233:28 384.95166:26 393.27686:13 395.08102:16 396.07803:11 398.67398:115 405.34201:10 406.16821:61 407.30316:23 419.25845:28 457.05698:159 457.99326:13 475.42062:34	[M+H]+			0.36637	5.0251	0.18241	-4.5402	Benzenoid	Benzenesulfonamides			N-[(2R,3R)-4-[benzenesulfonyl-[(2R)-1-hydroxypropan-2-yl]amino]-2-methoxy-3-methylbutyl]-N-methyl-1,3-benzodioxole-5-carboxamide			ChEBI=CHEBI:97300;CHEBI:97342;CHEBI:98599;CHEBI:100225;CHEBI:100306;CHEBI:100645;CHEBI:101807;CHEBI:101972			C24H32N2O7S			6.8461
Positive	496.339	2.14	168.15424:31 184.10535:967 212.29514:17 243.50049:10 256.21918:15 271.44427:14 283.18323:60 289.03317:17 301.72781:21 322.94623:17 324.19653:28 339.00677:13 359.34613:21 360.1275:33 360.92709:24 383.26819:12 383.99405:25 390.54733:41 435.20117:169 438.48367:19 440.21994:84 478.34406:2578 479.16959:66	[M+H]+			0.52229	0.71514	0.38118	1.294	Phospholipid	1-acyl-sn-glycero-3-phosphocholines	1-alkyl,2-acetylglycero-3-phosphocholines	1-acyl-sn-glycero-3-phosphoethanolamines	LysoPC(16:0)	1-tetradecyl-2-acetyl-sn-glycero-3-phosphocholine	PE(19:0/0:0)	HMDB=HMDB0010382;HMDB0062541,ChEBI=CHEBI:28468;CHEBI:72998,SMPDB=PW_C006391,YMDB=YMDB01179,FooDB=FDB027533,BMDB=BMDB10382,LipidMAPS=LMGP01050018;LMGP01050113,Urine=HMDB0010382,Feces=HMDB0010382;HMDB0062541,Serum=HMDB0010382,PubChem=460602,UNPD=UNPD14479;UNPD24099	ChEBI=CHEBI:78101,LipidMAPS=LMGP01020019	LipidMAPS=LMGP02050028	C24H50NO7P	C24H50NO7P	C24H50NO7P	8.66	7.9671	7.7379
Negative	497.173	7.39	193.23418:39 207.22745:39 237.22124:9651 246.8656:26 383.19324:11 479.91934:20	[M-H]-			0.64318	-0.30296	0.43006	0.51485	No annotation
Negative	498.915	10.55	249.08383:18 269.08295:208 362.95792:45781 384.91153:167 405.00598:211	[M-H]-			0.75037	-0.30417	0.69235	-0.41045	No annotation
Positive	499.186	7.46	157.32913:33 198.32739:17 230.82281:16 239.1575:43 243.30736:26 259.24518:30 260.98404:32765 262.22101:273 277.24261:24 278.24677:143 278.90848:72 283.39767:26 287.89267:19 293.06799:31 299.75024:28 301.04523:218 301.9115:30 384.88303:49 405.54605:40 415.93729:27 423.63657:13 435.30438:21 436.09372:14 457.72952:25 465.33133:17 470.14017:23 472.03131:11 475.41708:43 480.49774:56 481.60846:40 482.7…	[M+H]+		yes	0.021615	1.6447	0.0028319	1.7988	No annotation
Positive	500.932	7.51	245.05696:12 261.13409:371 262.03857:397 263.00693:151 303.39075:10 365.60233:14 387.02124:67 406.93808:57 412.90823:69 416.99136:15 419.45813:18 423.03381:20 424.14478:32 425.82178:11 436.67349:12 441.04785:20 459.60556:2609 464.94913:16 475.33929:55 476.24411:89 476.86765:134 477.50189:652 481.09836:15 483.10834:30 494.72287:19 495.49103:17 500.43314:65	[M+H]+			0.3538	-3.7918	0.32202	-9.579	No annotation
Positive	502.46	2.17	165.89445:11 209.22562:33 246.17987:12 249.15057:32 251.10071:214 252.21347:62 276.58282:18 277.24774:31 277.91794:13 301.32318:14 311.50656:12 339.42502:59 344.24692:14 344.94299:13 350.34271:16 363.3327:603 365.88959:14 371.18967:21 389.73105:188 390.36624:1000 420.88644:15 423.17831:22 428.87292:23 441.29135:288 484.15329:144 485.04764:74 486.20135:29 502.16928:24	[M+H]+		yes	0.02633	1.5726	0.29186	0.84923	No annotation
Positive	502.787	10.43	153.37416:24 280.93411:22 334.32895:11 366.94168:214 383.16068:19 404.84341:4595 442.81735:16 444.23224:16 446.78534:14 466.78964:37 467.78217:19 484.65463:67	[M+H]+		yes	0.074886	6.6301	0.0037942	8.8975	No annotation
Negative	503.054	7.64	152.9726:58 154.9696:52 189.03188:17 204.95584:52 248.97664:792 357.06012:22 372.7338:17 389.10703:510 409.1261:51 410.04471:476 441.0015:15	[M-H]-			0.38651	4.9117	0.3739	-2.7914	No annotation
Negative	504.885	10.48	390.72498:65 393.00418:68 410.09354:38 410.99539:135 411.8345:80	[M-H]-		yes	0.029029	-1.2424	0.17827	-0.32225	No annotation
Positive	505.212	7.57	155.0094:17 159.09482:57 184.10849:158 201.15527:358 208.98306:31 213.10365:16 239.16316:19 254.95633:27 261.07162:41 267.00012:53 277.26331:39 283.13593:34 285.04504:24 292.9408:49 294.07697:43 295.02283:117 311.10635:81 319.23145:85 324.80942:10 328.72375:16 336.28162:925 347.12396:12 353.22516:1792 361.18695:72 361.91547:24 378.11142:175 384.15445:17 384.82156:17 386.11795:34 386.77072:13 388.…	[M+H]+		yes	0.050455	-4.8441	0.045634	-9.3176	Pyridine	Pyridinecarboxamides			N-[(2R,3S)-5-[(2S)-1-hydroxypropan-2-yl]-3-methyl-2-[[methyl(methylsulfonyl)amino]methyl]-6-oxo-2,3,4,7-tetrahydro-1,5-benzoxazonin-9-yl]-4-pyridinecarboxamide			ChEBI=CHEBI:124062;CHEBI:124276;CHEBI:124347;CHEBI:124398			C24H32N4O6S			6.5459
Positive	506.889	10.42	158.96411:11 181.2459:22 184.26765:36 201.11856:171 202.1875:19 279.23874:17 311.29553:14 320.08688:15 336.1788:209 337.45883:94 338.20917:56 349.44632:27 350.90491:22 353.07153:188 354.15753:191 355.17593:190 370.84811:32 378.01672:11 380.3158:31 410.55173:29 412.89899:130 413.83707:27 426.77087:21 430.00089:35 465.77243:195 473.39154:39 482.93973:19 489.12149:108 490.13968:110 506.85492:12	[M+H]+			0.61433	-0.79855	0.24086	-8.2375	No annotation
Negative	507.876	3.19	192.26648:12 207.05473:20 266.17163:21 280.27466:14 295.44119:24 301.06863:494 302.03:24 309.06387:39 317.4458:19 320.04929:557 323.09357:16 354.29224:13 367.19812:13 371.11359:13 392.37506:64 394.90414:5500 396.08945:233 413.99149:20959 415.05673:568 416.04922:12 422.08813:27 440.28784:19	[M-H]-			0.31425	-2.1391	0.28048	-2.6559	No annotation
Positive	508.581	2.12	204.32581:14 225.29488:36 228.55582:23 229.17584:12 233.45468:16 254.44029:37 256.33405:483 257.37799:81 270.39008:28 282.33911:25 284.31207:690 285.28229:83 286.2475:14 287.30341:24 295.04758:19 300.14713:15 308.51318:25 310.435:16 326.17828:27 340.64728:43 342.82361:15 344.29419:16 352.8291:17 356.06433:11 364.93842:14 367.30585:88 371.93457:31 376.22235:13 380.42444:67 391.39551:21 394.10071:3…	[M+H]+			0.11598	3.0972	0.10523	2.0307	No annotation
Negative	509.041	7.67	153.02556:159 155.11165:230 185.56854:23 204.77106:121 243.19345:12 248.97087:3019 250.78354:52 251.46223:19 259.25385:40 373.15881:166 394.36359:10 414.08722:42 414.86072:51 415.9505:17	[M-H]-			0.34306	-0.77531	0.49429	0.34743	No annotation
Negative	511.973	0.86	375.64197:16 398.29565:12 402.88257:14	[M-H]-			0.094354	-1.9642	0.067917	-2.165	No annotation
Positive	513.846	1.06	239.04434:20 330.3739:18 331.3067:12 346.76306:16 365.39911:18 400.24683:12 417.61255:22 419.89337:16 420.77081:13 429.21533:19 437.64648:49 452.41467:12 481.97314:25 489.66083:12 496.27539:48 505.05548:21	[M+H]+			0.70807	0.55156	0.18937	1.5383	No annotation
Positive	515.182	7.6	147.1124:27 155.03569:41 157.21063:37 200.07324:19 225.33159:31 238.89972:18 250.99174:16 254.97649:11 259.27826:45 261.16071:4823 262.1908:26 275.16595:14 277.19397:6930 278.10199:97 282.99652:118 294.44482:53 301.49408:11 353.1571:45 357.09894:11 368.76801:17 373.11896:37 379.02039:16 401.25909:25 402.49646:34 424.92932:12 430.20966:17 453.25037:72 473.87146:22 476.46576:54 485.01129:20 491.835…	[M+H]+			0.36561	6.5735	0.3739	-3.3376	No annotation
Negative	520.91	10.72	152.99071:53692 155.07469:60433 204.79706:37895 248.95618:1165715 291.1969:3654 385.03314:1332757 426.85693:199070	[M-H]-			0.6974	-0.1447	0.72025	-0.12609	No annotation
Positive	522.355	2.12	167.89035:18 184.03351:413 250.0591:14 267.89709:21 270.353:28 298.40851:55 322.63062:16 329.08392:17 336.2868:14 362.3465:24 385.17133:11 398.94281:15 419.40338:28 461.62305:23 486.3974:29 504.38348:895 505.55865:27 522.07758:12	[M+H]+			0.31358	0.96741	0.32401	1.4991	Phospholipid	1-acyl-sn-glycero-3-phosphocholines	1-acyl-sn-glycero-3-phosphocholines	1-acyl-sn-glycero-3-phosphocholines	LysoPC(18:1(11Z))	LysoPC(18:1(9Z))	PC(18:1(6Z)/0:0)	HMDB=HMDB0010385,ChEBI=CHEBI:86255,YMDB=YMDB02211,FooDB=FDB027536,BMDB=BMDB10385,LipidMAPS=LMGP01050138,Serum=HMDB0010385	HMDB=HMDB0002815,ChEBI=CHEBI:28610;CHEBI:72589,YMDB=YMDB01190;YMDB01810,FooDB=FDB005287;FDB023066,BMDB=BMDB02815,LipidMAPS=LMGP01050030;LMGP01050032;LMGP01050114,Feces=HMDB0002815,Serum=HMDB0002815,UNPD=UNPD65944	LipidMAPS=LMGP01050029	C26H52NO7P	C26H52NO7P	C26H52NO7P	7.4269	7.4269	6.7944
Positive	524.372	1.29	184.05986:625 186.02965:15 240.25589:20 256.32205:16 258.27118:23 287.19623:12 419.89886:21 447.63129:10 465.87878:40 467.34363:14 469.14563:17 471.34149:17 482.74786:192 483.85626:35 491.44861:16 500.63629:11 506.39612:1699 507.15698:48	[M+H]+			0.69067	0.33737	0.16739	0.9611	No annotation
Positive	524.769	10.43	284.93799:23 306.95105:78 323.05927:13 363.39447:11 404.7561:1104 426.82263:2690 467.97827:14 486.85596:39 505.8111:21 506.67914:51	[M+H]+		yes	0.09954	6.4458	0.00076295	8.8813	No annotation
Positive	524.898	7.66	173.25389:13 223.16678:14 327.08063:41 407.8728:11 410.67096:113 429.6366:12 452.23663:19 462.91486:12 483.26331:176 483.89447:1302 489.21777:67 500.85522:254 501.69067:340 506.33105:44 507.91663:60 524.80914:47	[M+H]+			0.21767	-8.4943	0.21767	-8.4943	No annotation
Negative	526.868	10.48	235.00473:54 248.91191:19 297.01385:40 319.04541:14 374.93115:34 390.99854:1766 412.81219:52 432.90698:2595	[M-H]-			0.064794	-1.9793	0.16627	-0.62464	No annotation
Negative	529.162	7.85	191.22717:16 209.17822:687 253.08253:579 383.10583:11 387.04028:15 435.03986:11 440.20953:86 441.28772:1281 455.44897:42	[M-H]-			0.3739	6.263			No annotation
Negative	530.865	11.1	248.85445:18 301.12439:31 320.22467:19 378.83209:103 394.92065:27217 395.53137:152 436.88544:25	[M-H]-			0.11778	-1.3923	0.07652	-1.9758	No annotation
Positive	531.124	7.21	179.13911:13 183.05539:38 220.04382:29 221.15434:10 223.84564:12 227.05859:90 233.97873:14 239.17706:1493 245.04718:63 247.20859:48 250.95592:36 261.00491:26 263.09354:61 264.76575:31 275.052:307 291.02435:342 292.9364:53919 294.06531:300 311.1051:19 333.66101:216 383.40759:18 411.18164:11 417.10339:35 449.13538:111 460.38989:18 490.70593:14 495.03461:15 501.51178:67 507.52094:11 513.14319:440	[M+H]+			0.12405	-3.4131	0.10533	-5.2074	No annotation
Positive	531.176	7.65	155.1636:82 157.12143:175 160.05524:21 169.0657:461 174.05664:57 178.11304:35 196.19586:49 199.94409:79 211.17149:39 211.89821:10 214.16141:39 215.11536:10 218.05646:27 224.95499:18 228.97273:30 231.83557:38 233.0639:321 241.94107:20 243.31461:17 247.11302:11 250.66028:11 253.98442:10 255.1069:213 259.03061:199 259.93442:16 261.06323:72 275.75415:46 276.9549:48483 277.82761:32 279.79532:21 283.20…	[M+H]+			0.3739	10.318			No annotation
Positive	536.614	2.14	184.66026:13 228.43623:28 255.27992:13 256.30591:91 257.29959:18 281.1188:126 282.46698:76 284.3544:3144 285.31262:488 291.99939:12 295.33301:27 298.33984:32 311.27991:15 312.36273:179 334.55798:43 340.29694:24 347.25989:10 358.17914:14 383.03674:16 399.79578:21 408.10748:10 420.50458:17 421.58685:17 423.40778:32 438.37695:15 475.56885:11 494.77081:33 499.62488:42 501.49689:40 502.86053:59 518.89…	[M+H]+			0.18502	2.6841	0.64172	0.60063	No annotation
Negative	536.884	10.95	153.10643:426 155.02618:394 204.38202:46 204.98419:358 221.06958:29 248.95438:11504 265.01263:208 290.98227:64 382.70782:33 384.86407:19513 385.52179:52 400.80988:623 442.85754:484	[M-H]-			0.98208	0.0078537	0.95752	0.012208	No annotation
Positive	537.163	7.62	198.08293:18 215.01918:11 233.32974:21 255.07422:362 261.14539:326 277.05151:329 278.47705:14 281.13553:83 283.04614:6941 295.18085:15 299.08594:1697 299.87323:28 300.9549:38 301.76776:16 322.81531:24 337.43945:21 343.08368:31 356.82062:74 378.96667:22 391.02631:1147 407.11365:2066 407.98993:173 422.79248:10 425.98621:11 430.99841:14 457.27979:20 495.35718:31 503.88452:32 505.185:13 518.07959:37 …	[M+H]+			0.32001	5.8439	0.3739	-2.3277	No annotation
Negative	537.86	3.11	305.45612:16 402.03876:1984 479.68909:10	[M-H]-			0.95737	-0.072995	0.41696	3.3229	No annotation
Positive	538.118	7.26	160.01756:22 187.08911:58 188.0051:123 215.29152:29 237.23093:16 239.13248:48 255.31291:24 269.1521:21 270.02527:658 280.83179:32 281.64413:14 295.51169:54 297.15265:53 299.95792:8034 300.97702:450 343.88385:19 350.55084:17 375.19824:23 406.92511:142 408.11993:94 409.12085:11 424.12329:27 447.15466:26 484.17206:11 496.70709:23 503.15961:17 519.93573:35 520.8623:61 523.30194:15 529.38562:33	[M+H]+			0.081877	-2.5558	0.27708	-1.0014	No annotation
Positive	540.872	6.94	284.10605:17 285.40594:12 320.22455:20 327.20972:73 340.88733:21 342.42865:21 348.87427:52 394.67316:19 401.57703:12 425.89532:23 453.07867:23 464.78064:24 482.3186:12 499.71686:13460 500.35883:42 504.46234:25 516.46539:962 517.54584:8143 522.84357:142 523.5119:49 540.72021:626	[M+H]+			0.065668	-10.352	0.065668	-10.352	No annotation
Positive	543.151	7.52	239.01013:34 252.77844:21 283.08551:15957 284.07471:57 299.73175:24 305.10251:72 323.63477:21 362.99823:26 419.34283:29 428.99011:40 430.52399:20 486.39801:22 505.02338:18 524.29291:35 525.45374:27	[M+H]+		yes	0.040224	5.4449	0.03888	6.9343	No annotation
Positive	544.894	11.66	158.91634:136 259.18085:38 350.96155:14 408.70721:81 430.82184:45 444.27905:27 508.93524:44 526.6015:48 527.45428:26	[M+H]+		yes	0.019453	2.2892	0.29528	1.2962	No annotation
Negative	548.309	11.71	412.02588:2942 413.02167:70 433.5545:15 453.96442:52	[M-H]-			0.13169	3.3115	0.48345	1.8961	No annotation
Positive	548.503	1.44	178.3423:11 186.97491:13 208.59595:33 224.30679:14 236.17848:175 243.06979:37 264.55389:28 265.94427:10 272.32761:15 275.53915:33 281.95093:22 308.34134:11 312.63049:33 324.36121:20 341.13953:25 352.92407:18 371.32538:18 409.31555:29 411.82935:14 412.92078:53 418.87927:152 420.36731:17 425.00818:16 431.08777:10 442.99146:18 445.31665:48 450.62762:18 467.34528:11 472.77838:30 474.32635:80 475.0060…	[M+H]+			0.22099	0.52129	0.86008	0.16965	No annotation
Positive	550.851	10.42	158.83202:170 164.99356:10 167.27318:27 221.16324:21 298.39545:12 320.9317:56 337.42877:14 391.79022:14 402.12433:18 404.52893:16 413.0097:16 414.79742:1127 415.70715:19 418.75848:12 420.20453:18 428.49695:13 431.71393:30 432.47345:33 436.83954:141 442.67242:14 444.68976:64 450.88019:13 452.2876:16 454.66998:45 456.84619:171 469.03723:13 474.06873:13 478.61475:29 486.98065:13 490.72015:14 492.623…	[M+H]+		yes	0.029325	4.4929	0.12292	4.4102	No annotation
Positive	550.863	2.03	234.72147:18 284.58246:53 298.36731:96 299.37836:25 351.08954:12 354.65405:17 357.02771:19 380.99841:31 382.4129:13 384.83838:52 413.83057:80 414.8421:60 416.17218:13 432.53754:63 434.78839:12 441.65472:13 456.97308:47 458.0282:41 466.84467:22 470.52057:17 471.73309:11 475.02765:24 475.83374:14 479.17615:22 487.35309:70 489.37427:35 492.57574:22 509.70392:13487 510.33508:28 515.43774:11 519.02429…	[M+H]+			0.062219	-11.13	0.062219	-11.13	No annotation
Positive	552.862	1.97	209.13286:11 247.99353:20 255.06781:25 270.29553:23 302.38293:15 308.78436:13 310.32547:11 323.40857:16 325.03522:11 339.12994:50 399.57855:17 416.69934:87 433.93195:22 434.66119:16 435.8573:34 438.12701:306 439.21606:68 440.95923:12 452.41431:33 455.03961:48 456.09637:42 456.75848:25 459.0321:26 476.51904:26 477.63959:24 479.16235:18 494.26532:40 496.17645:162 496.84174:47 511.65894:13172 512.33…	[M+H]+			0.05697	-11.029	0.05697	-11.029	No annotation
Positive	553.058	8.2	266.23822:15 296.987:18 366.18268:25 467.33514:13 478.31805:11 495.11652:15 497.21246:15	[M+H]+			0.77579	-0.2032	0.94133	-0.065851	No annotation
Positive	553.158	7.68	182.05457:20 212.22707:16 214.17769:31 229.23175:12 233.06494:62 241.16599:22 251.05124:74 255.12741:694 259.22531:27 263.20584:26 272.69684:13 275.18066:16 277.08075:1211 278.02368:22 278.88397:29 280.70761:60 282.94891:62 293.10065:28 298.98883:3557 299.59204:21 315.00476:37 317.05591:77 325.23486:16 339.76422:22 358.19922:19 363.09851:37 369.67072:10 372.00067:39 372.62:12 374.64185:13 376.658…	[M+H]+			0.3739	8.3906			No annotation
Positive	555.019	7.5	224.94411:11 234.35817:15 283.04315:4559 311.13269:12 312.03888:12 313.01947:28 355.24353:11 358.85059:14 374.57672:26 398.09912:20 403.82227:37 418.98914:1129 419.59485:17 429.01746:30 432.43011:12 435.94745:17 440.92181:130 449.09198:18 469.14795:19 472.19434:64 477.3056:16 481.48486:13 491.31128:19 494.02948:95 495.12067:19 495.79102:20 497.05347:25 498.651:16 518.95178:22 523.44281:15 537.412…	[M+H]+			0.27928	6.8303	0.25006	8.9839	No annotation
Positive	559.146	7.64	254.72734:40 261.07117:29 269.12363:14 281.05298:89 283.09277:909 284.47791:15 299.06161:273 352.38953:14 364.03296:14 365.03815:182 403.0047:33 412.99762:977 415.05334:33 417.95068:12 423.18158:76 425.06018:15 425.86163:13 427.14655:28 442.98712:11 445.23376:17 463.6532:14 499.34271:20 501.36292:40 521.68011:29 523.12134:23 526.2804:38 541.21039:74 542.26562:31 543.2807:13	[M+H]+			0.22901	6.2083	0.3739	2.9372	No annotation
Positive	560.871	10.81	159.01385:123 163.10686:38 236.94704:15 399.47876:14 408.5152:11 424.71631:31 441.02783:60 442.82306:16 445.58289:35 446.81055:60 460.97107:17 466.7804:536 482.39508:36 483.96191:158 484.7702:43 500.03595:18 501.17657:16 519.54218:28 520.42139:46 543.21082:21	[M+H]+		yes	0.036759	-1.8052	0.011746	-4.7628	No annotation
Positive	561.101	7.43	195.13959:23 235.70895:24 237.02505:12 239.03616:16 259.21564:41 261.06934:3078 262.18793:178 276.96082:34 283.19641:31 291.97351:112 293.09653:84 299.07397:21 300.98383:106 301.74213:20 303.32886:18 305.3429:26 321.94257:865 323.04907:1093 324.11469:66 324.83612:26 340.67523:29 349.46039:17 393.33057:28 396.98523:27 399.00903:11 403.04236:18 413.42462:12 424.67828:20 430.98138:2248 432.02411:182…	[M+H]+			0.071459	-7.4177	0.071459	-7.4177	No annotation
Positive	572.845	10.52	164.82632:92 220.22615:12 300.85394:1025 306.97235:11 358.26801:14 391.2879:11 436.92365:14460 438.01685:18 458.88446:64 478.77673:187 510.27692:21 518.22797:11 536.75647:28 554.54767:15	[M+H]+		yes	0.018214	1.31	0.039619	2.2689	No annotation
Positive	577.52	1.22	173.17511:17 184.24489:15 189.30937:27 195.00594:11 196.13152:12 205.21938:24 224.35152:22 225.02121:26 236.47955:80 237.27271:137 239.23163:82 247.11107:30 248.45026:25 261.94189:17 263.19147:34 264.4093:130 265.34796:223 267.04572:49 270.12964:10 282.18057:32 299.38708:17 319.36743:17 323.53265:21 333.35358:15 338.33344:13 339.4054:22 341.26996:18 364.5658:13 365.55615:25 406.90601:15 465.08783…	[M+H]+			0.34988	0.65972	0.84755	-0.21632	Other	Annonaceous acetogenins	Fatty alcohols	Annonaceous acetogenins	Cohibin C	phenolic phthiocerol	Cohibin D	HMDB=HMDB0035397,KNApSAcK=C00047030,ChEBI=CHEBI:134015,FooDB=FDB014072	ChEBI=CHEBI:59237,LipidMAPS=LMFA05000691	HMDB=HMDB0035398,FooDB=FDB014073	C37H68O4	C37H68O4	C37H68O4	6.334	6.0792	6.0143
Negative	578.201	10.24	384.95416:17 441.88434:20 442.84595:64 464.18213:54 483.86499:26 577.79572:10	[M-H]-			0.141	0.91719	0.81957	-0.070763	No annotation
Positive	582.863	10.9	174.97278:148 251.54565:11 310.93427:92 338.92145:12 430.02869:27 430.87158:455 440.94952:15 446.83972:13736	[M+H]+			0.95558	-0.030714	0.6559	-0.29628	No annotation
Positive	584.012	7.33	261.23438:24 276.93469:16 283.10269:41 284.23608:16 293.25385:21 296.004:12 319.33698:10 324.97791:17 329.31409:34 351.22974:19 371.29926:23 375.07007:21 379.07605:13 399.91852:25 415.37512:27 428.96954:10 484.15955:23 491.00159:20 496.13025:21 499.12463:58 515.08392:14 520.20428:13 520.8725:20 523.97375:34 526.50958:22 542.99622:892 546.00055:15 552.93335:20 559.55365:37 560.41626:325 564.6601:1…	[M+H]+			0.36312	-8.1676	0.36312	-8.1676	No annotation
Negative	589.184	7.36	214.12016:20 392.7478:45 394.5722:37 454.02277:14	[M-H]-			0.4992	-0.43277	0.65428	-0.27501	No annotation
Negative	591.502	1.74	473.7691:11 551.17554:11	[M-H]-					0.3739	2.6366	No annotation
Negative	592.288	1.34	215.70551:10 229.82048:26 394.81482:148 419.09833:12 478.36938:142 479.79791:23 574.21661:48	[M-H]-			0.44042	-1.2113	0.84613	-0.21755	No annotation
Positive	595.881	7.59	303.04449:16 312.67996:20 324.06244:11 355.54382:11 379.98376:13 385.73456:11 415.88757:12 433.58569:14 443.91364:37 455.65118:49 460.18561:18 481.0694:18 489.52252:36 502.19672:28 553.47388:17 554.77765:138 556.33771:42 559.08435:49 561.28815:16 566.47534:10 572.10669:180 572.7724:49 577.5899:13 578.77014:26	[M+H]+			0.35831	-3.8892	0.3285	-8.5122	No annotation
Positive	601.837	10.41	257.23541:11 406.90015:14 416.45703:36 447.0462:64 464.95984:19 486.62305:11 487.44135:51 505.03217:13 524.63031:45 526.17639:19 560.31085:53 560.93372:379 577.40955:23 578.21967:71 584.27545:57	[M+H]+			0.54191	-0.62401	0.10991	-5.3621	No annotation
Positive	603.205	7.76	209.10492:24 261.125:1930 283.14557:46 285.35809:16 323.53241:13 365.12354:1663 390.1377:18 426.95148:49 440.14514:13 441.21814:12 455.03589:32 462.61865:21 466.19971:15 466.89661:63 468.75946:24 484.07458:12 485.28326:18 486.90228:28 488.12146:25 507.11237:20 517.70837:17 529.93854:30 543.2453:233 544.60547:42 545.26215:31 565.37494:39 567.02448:43 585.18481:77 600.34735:13	[M+H]+			0.99251	-0.01951	0.42403	1.9063	No annotation
Negative	603.44	7.34	207.29272:24 318.54779:14	[M-H]-			0.5654	-0.54413	0.83932	-0.15329	Phospholipid	1-alkyl,2-acylglycerophosphates	1-(1Z-alkenyl),2-acyl-glycerophosphates	1-(1Z-alkenyl),2-acyl-glycerophosphates	PA(O-16:0/14:1(9Z))	PA(P-18:0/12:0)	PA(P-16:0/14:0)	LipidMAPS=LMGP10020005	LipidMAPS=LMGP10030028	LipidMAPS=LMGP10030003	C33H65O7P	C33H65O7P	C33H65O7P	6.5161	6.3866	6.3468
Positive	605.063	8.18	262.97498:12 297.06958:23 476.19934:19 519.44385:12 587.1358:35	[M+H]+			0.15301	1.205	0.18546	1.9878	No annotation
Negative	606.074	9.22	176.80287:69 193.25696:33 222.02287:24 246.22461:13 249.033:12 261.08206:52 264.12106:105 272.90094:868 273.68134:12 282.14432:1379 290.9393:37 300.13116:184 305.22125:310 323.15387:499 344.13599:93 362.11603:1006 366.99957:38 379.96002:13 385.05011:4296 403.16779:2620 469.93939:578 492.00098:16 494.30981:57 508.22229:129 511.59705:20 520.61407:115 521.22675:100 526.46484:25 532.84882:31 563.164:…	[M-H]-			0.24299	-1.3761	0.3675	-0.70811	Nucleotide	Pyrimidine nucleotide sugars			Uridine diphosphate-N-acetylglucosamine			HMDB=HMDB0000290;HMDB0000304;HMDB0013112;HMDB0060522;HMDB0062760,KNApSAcK=C00019345;C00019358,ChEBI=CHEBI:16264;CHEBI:16287;CHEBI:16650;CHEBI:67168;CHEBI:57705;CHEBI:57715;CHEBI:57847;CHEBI:67138;CHEBI:68623;CHEBI:68678,DrugBank=DB02196;DB03397,SMPDB=PW_C000196,YMDB=YMDB00277,FooDB=FDB021930;FDB021933;FDB029289;FDB031241,BMDB=BMDB00290;BMDB00304,LipidMAPS=LMSL01010002,Saliva=HMDB0000290,ECMDB=ECM…			C17H27N3O17P2			9.2536
Positive	607.059	8.18	239.29671:18 307.12891:32 476.41003:11 503.79285:60 588.18018:12 589.19714:18 590.12421:33	[M+H]+		yes	0.029981	1.6149	0.084951	2.4456	No annotation
Positive	608.089	9.23	186.08911:25 204.07854:118 246.06171:21 282.32257:38 307.828:16 309.21375:91 313.27911:16 373.90649:12 404.64185:15 413.76233:34 431.34399:20 432.33496:18 441.97345:12 469.6499:26 486.04352:26 490.0921:59 493.92596:54 510.05145:30 511.83759:11 545.15637:10 547.5722:15 548.41235:16 550.47467:15 590.2901:139 591.43024:59	[M+H]+			0.030044	0.92484	0.033837	0.87521	Nucleotide	Pyrimidine nucleotide sugars			Uridine diphosphate-N-acetylglucosamine			HMDB=HMDB0000290;HMDB0000304;HMDB0013112;HMDB0060522;HMDB0062760,KNApSAcK=C00019345;C00019358,ChEBI=CHEBI:16264;CHEBI:16287;CHEBI:16650;CHEBI:67168;CHEBI:57705;CHEBI:57715;CHEBI:57847;CHEBI:67138;CHEBI:68623;CHEBI:68678,DrugBank=DB02196;DB03397,SMPDB=PW_C000196,YMDB=YMDB00277,FooDB=FDB021930;FDB021933;FDB029289;FDB031241,BMDB=BMDB00290;BMDB00304,LipidMAPS=LMSL01010002,Saliva=HMDB0000290,ECMDB=ECM…			C17H27N3O17P2			8.9377
Negative	608.318	1.31	255.547:12 409.44336:148 435.37506:60 494.35065:47 520.30371:22	[M-H]-			0.34798	-1.0314	0.78084	0.20681	No annotation
Negative	611.144	9.83	177.09375:30 179.11215:61 210.22868:108 214.41229:11 254.14308:296 272.13602:630 288.07013:101 304.05176:208 306.09747:1899 307.29767:12 338.20538:510 464.18286:46 482.20331:577 593.23126:203 594.46417:20	[M-H]-			0.13772	-1.8722	0.87489	-0.10505	Peptide	Peptides			Oxidized glutathione			HMDB=HMDB0003337,ChEBI=CHEBI:17858;CHEBI:58297,DrugBank=DB03310,SMPDB=PW_C001847,YMDB=YMDB00057,FooDB=FDB023147,BMDB=BMDB03337,Saliva=HMDB0003337,CSF=HMDB0003337,Serum=HMDB0003337,PubChem=40467895;25245992;65359;975,PlantCyc=OXIDIZED-GLUTATHIONE,UNPD=UNPD51013			C20H32N6O12S2			8.234
Positive	613.159	9.83	177.12149:21 199.06445:69 204.3045:18 209.00858:78 211.17819:114 217.34299:21 231.01532:82 235.01999:50 262.12488:69 265.39789:16 267.33713:21 288.19659:42 298.04907:32 309.13965:14 322.61755:34 337.21619:48 338.89276:31 339.78345:10 342.45911:12 355.05969:9147 355.95087:45 358.16077:12 391.22809:28 409.151:409 416.98199:11 438.46051:36 448.09393:17 461.17639:10 466.07324:704 476.91156:75 484.195…	[M+H]+		yes	0.27857	1.0912	0.006685	1.6287	Peptide	Peptides			Oxidized glutathione			HMDB=HMDB0003337,ChEBI=CHEBI:17858;CHEBI:58297,DrugBank=DB03310,SMPDB=PW_C001847,YMDB=YMDB00057,FooDB=FDB023147,BMDB=BMDB03337,Saliva=HMDB0003337,CSF=HMDB0003337,Serum=HMDB0003337,PubChem=40467895;25245992;65359;975,PlantCyc=OXIDIZED-GLUTATHIONE,UNPD=UNPD51013			C20H32N6O12S2			8.9688
Positive	618.236	7.46	180.10931:17 331.22058:11 352.9519:11 583.38336:37	[M+H]+		yes	0.025025	3.7792	0.0044688	4.0528	Glycoside	Cardenolide glycosides and derivatives			Labriformin			KNApSAcK=C00003627,ChEBI=CHEBI:6346,UNPD=UNPD121630			C31H39NO10S			6.738
Positive	624.848	10.55	221.22247:11 345.18518:11 352.92834:1411 411.11658:14 428.90601:28 430.84344:1596 443.18799:10 488.72162:218 590.40424:17 606.56012:30	[M+H]+		yes	0.036105	1.8056	0.14508	2.9892	No annotation
Positive	625.116	9.23	221.0699:12 222.1319:39 311.64136:11 416.91095:12 458.01605:19 507.18536:37 510.64777:14 517.0683:55 530.76294:16 547.54938:35 548.33954:12 549.51947:33 557.93384:36 564.78461:22 566.2312:38 588.38446:52 589.60754:16	[M+H]+		yes	0.0039692	1.558	0.0062727	1.5805	No annotation
Negative	627.163	7.55	259.00403:67 367.3291:53 373.12579:253 513.20355:70 533.39862:34 553.0611:34	[M-H]-			0.3739	6.3896			No annotation
Negative	628.875	10.24	363.06146:22 378.91425:25 440.99335:455 492.6889:11 514.76215:187 534.83636:10379 535.58795:61	[M-H]-			0.40078	0.98704	0.90738	0.16584	No annotation
Negative	633.146	7.39	237.04585:27 257.05606:75 259.05801:652 270.3114:12 279.06567:10 373.05884:2234 497.36462:105 518.45258:26 519.46552:21	[M-H]-			0.77212	-0.49794	0.89156	-0.24365	No annotation
Negative	634.334	1.29	280.32123:14 417.30457:23 435.31494:675 461.21918:190 462.25262:77 490.61676:10 505.84576:119 506.45306:181 520.26044:200	[M-H]-			0.47297	-0.62447	0.75407	0.20603	No annotation
Positive	636.907	11.72	309.27222:11 424.39789:15 500.70392:12 502.06812:14 518.2912:64 522.82874:23 542.69965:119 561.37518:53 579.34467:20 602.15851:25	[M+H]+			0.14218	-2.2657	0.077513	-8.715	No annotation
Negative	639.028	7.66	248.95853:27 366.42279:19 373.08649:15 492.69965:11 503.07745:26 524.92108:11	[M-H]-			0.42261	3.1427	0.3739	-3.295	No annotation
Negative	640.859	10.47	504.98627:302 509.68066:11 526.80176:243 546.7298:182	[M-H]-			0.26088	-1.0545	0.92297	-0.044643	No annotation
Negative	643.85	10.64	371.97931:13 469.79248:26 507.99738:10732 530.021:63 550.01837:227 551.14368:48 602.78259:12	[M-H]-			0.4501	-0.81978	0.22919	-1.9009	No annotation
Negative	644.851	10.25	362.93359:60 378.9491:22 456.91382:873 508.27179:68 508.99738:88 514.93451:14 550.83087:18967 551.50696:29	[M-H]-			0.15121	1.3506	0.36848	1.0518	No annotation
Negative	645.015	7.56	204.97356:60 248.97154:1683 384.89954:376 509.18292:11 530.76202:39 550.97833:500	[M-H]-			0.49015	-0.62526	0.44662	0.47025	No annotation
Positive	646.036	9.23	268.28763:30 304.11011:24 313.0191:14 322.22971:30 328.88538:23 331.1441:17 346.18213:20 380.20447:22 382.19067:13 402.09674:25 416.59515:27 418.00708:98 420.06061:207 432.44153:15 434.09485:22 434.73212:26 436.00745:12 443.04083:880 449.45319:26 460.1759:38 461.0249:199 473.00195:34 483.26227:25 488.01355:11 505.07373:29 512.01227:11 515.89447:181 519.39795:10 530.28418:11 532.48218:14 534.08881…	[M+H]+		yes	0.30782	-0.76661	0.022448	-5.266	No annotation
Negative	650.868	10.58	284.9227:241 378.97717:2634 498.99719:49 514.76245:24634 515.53284:19 556.8609:51 611.33502:34	[M-H]-			0.40503	0.64833	0.45895	0.65864	No annotation
Positive	651.107	9.84	214.98718:42 232.94531:17 252.12018:17 268.14532:28 268.95676:21 277.09592:11 283.2291:17 288.21695:17 290.24524:12 299.94904:37 302.18256:14 303.29523:12 306.17737:11 307.45905:13 312.05566:243 322.20648:18 326.19067:15 343.88135:629 346.13275:108 361.65472:25 378.05603:693 392.88879:45 395.39447:12 400.96759:27 402.7049:18 419.0011:86 428.9043:42 434.9411:10 441.18091:20 447.16406:71 455.33282:…	[M+H]+		yes	0.34836	-0.58369	0.02786	-2.568	No annotation
Negative	656.885	10.82	204.87502:1214 249.02669:53123 290.89603:730 332.97687:185 384.99268:101710 426.9859:6475 520.77039:1102548 521.99066:99 562.80389:4556	[M-H]-			0.078846	-0.3343	0.88319	-0.013329	No annotation
Negative	661.012	7.77	205.04681:16 248.93677:576 345.12012:13 379.99658:13 384.86389:385 389.17432:37 499.27692:51 513.42065:43 514.76825:247 524.91937:23	[M-H]-			0.40006	3.8966	0.3739	-2.731	No annotation
Negative	662.842	10.5	249.20407:14 390.89099:272 432.96173:299 526.82672:8752 527.53204:26 548.97321:92 568.73553:2465 569.38782:43	[M-H]-		yes	0.024756	-1.78	0.15555	-0.60027	No annotation
Positive	664.116	8.27	232.14259:153 272.99042:30 334.97015:18 410.28516:35 413.09833:16 427.93311:81 450.26642:10 479.93884:19 495.22717:16 507.71558:21 516.42413:27 524.02826:1956 541.85962:2061 542.47858:118 551.14618:89 552.25934:18 577.27063:14 605.12445:24 606.72833:125 607.52362:151 608.31458:23 628.02289:49 646.61346:46 647.45239:23	[M+H]+			0.085135	1.0549	0.064705	1.0504	Nucleotide	Purine nucleotide sugars			Fenugreekine			HMDB=HMDB0039421,DrugBank=DB04071,FooDB=FDB019002			C21H27N7O14P2			7.1347
Negative	666.84	11.25	301.01721:287 338.80035:12 366.19141:10 378.91125:42 394.86279:4263 395.52936:17 503.15466:14 508.99719:17 515.00836:205 530.07483:1405 530.79657:7660 531.42896:23 572.30322:33 573.23816:20 579.18842:25	[M-H]-		yes	0.039677	-1.3219	0.024064	-2.0559	No annotation
Negative	668.628	10.46	302.82318:20 378.73151:71 385.06702:14 395.0802:56 396.02032:114 396.95612:1037 415.20386:19 438.80786:39 480.96564:13 514.91449:70 516.03027:41 530.89795:310 531.94629:596 532.72876:903 574.64478:586 575.26398:11	[M-H]-			0.23297	2.989	0.70786	0.72844	No annotation
Negative	672.859	10.95	204.89316:17 249.07507:1382 291.16983:23 384.97107:2364 400.8031:78 413.02032:34 427.03351:187 508.93536:65 520.78986:29448 521.53717:101 536.2149:307 536.84644:2003 578.37457:13 590.48492:19	[M-H]-			0.71964	-0.15222	0.74574	-0.0922	No annotation
Negative	673.711	8.96	248.97778:47 402.03784:97 520.89142:609 522.02069:77 537.0108:93 537.85431:41 578.20514:14 579.07867:44 632.27679:33 653.82281:36	[M-H]-			0.21494	9.6052	0.3739	7.4472	No annotation
Negative	673.835	3.11	249.07973:35 288.91028:224 307.98212:69 383.06561:10 384.85468:26 402.02832:5054 521.88202:31 537.76849:2953 538.57819:38 558.01428:14 579.38281:76 580.03943:64	[M-H]-			0.64325	-0.78994	0.36574	5.1141	No annotation
Positive	674.036	9.23	206.92114:19 226.01378:12 238.94656:10 244.87996:167 256.9982:15 305.00775:42 310.16824:22 318.92062:31 327.98129:58 329.95612:12 336.9715:14 346.0954:11 350.27368:44 351.02954:31 352.87793:32 358.91815:572 360.13831:18 367.9234:42 368.93823:44 401.7832:26 412.091:27 422.87372:12 428.16937:12 429.9502:116 437.32599:24 439.49939:16 445.3692:18 448.00342:871 452.9408:185 471.0119:1006 479.92358:30 …	[M+H]+		yes	0.01654	7.6217	0.0011074	8.9489	No annotation
Positive	678.961	7.42	294.75345:27 411.11163:21 413.38635:14 435.26904:53 466.07697:12 488.81091:30 491.17206:12 540.75244:12 543.01733:59 554.89264:28 562.85046:30 564.95831:409 565.93915:65 577.01575:30 579.45538:37 581.49982:24 582.52069:321 584.92706:441 585.6076:25 591.80975:17 602.17377:18 618.71997:19 641.01373:45 643.17975:68 660.67004:73 661.55627:314 678.86383:11	[M+H]+			0.36582	-7.5713	0.36582	-7.5713	No annotation
Positive	679.106	9.83	209.00975:19 226.39409:37 277.08063:21 321.9931:107 323.02887:56 326.23383:46 331.14722:32 340.02438:346 354.00256:58 357.16486:18 362.10968:27 370.23029:13 372.07385:383 374.1134:1437 374.883:11 390.07495:15 405.99139:1459 421.05438:233 423.06366:11 434.43445:38 435.50397:48 436.35034:37 453.32654:23 469.04675:22 485.22986:37 493.03186:117 513.89032:19 516.05493:50 516.92633:17 532.09418:139 533…	[M+H]+		yes	0.16503	7.4202	1.978e-05	9.6251	No annotation
Positive	679.512	2.03	209.10178:188 209.93422:62 226.19696:111 227.28256:29 228.20129:23 245.06418:15 309.00299:18 317.37781:35 324.50146:18 326.40948:131 327.5401:20 336.1579:284 337.21179:80 338.03717:19 401.35156:15 407.4978:11 415.09033:23 417.27179:28 418.42957:14 435.25763:533 436.51685:45 441.00177:16 452.31396:344 453.31793:120 454.55878:22 471.54694:28 534.54749:10 535.43506:17 541.31769:14 543.98236:22 551.9…	[M+H]+			0.3739	3.9633	0.36175	8.8896	No annotation
Positive	680.87	11.65	228.02016:22 255.04045:16 267.1543:12 350.59381:14 435.46014:20 436.69879:18 453.54608:33 454.43695:17 467.26129:31 486.63629:39 510.18677:12 544.79956:1975 563.58258:49 570.60187:22 585.1748:16 611.22461:31 629.94794:19 644.43634:80 662.50702:560 663.47949:80 680.54889:11	[M+H]+		yes	0.0057673	3.0617	0.21711	2.2691	No annotation
Positive	690.506	1.16	274.97815:39 283.36127:11 322.22726:45 339.18253:12 344.85141:13 356.24646:14 393.34283:14 396.12415:10 429.38165:38 455.36639:14 479.32684:28 490.08771:22 504.63831:19 506.65625:40 518.61829:12 548.41241:58 549.46442:1832 550.09601:12 611.55927:16 630.10132:11 654.30597:32 671.73706:26 672.64081:75	[M+H]+			0.82506	0.16076	0.017167	0.72935	Phospholipid	Phosphatidylethanolamines	Phosphatidylethanolamines	Phosphatidylethanolamines	PE(14:0/18:1(9Z))	PE(18:1(9Z)/14:0)	PE(16:0/16:1(9Z))	HMDB=HMDB0008828,ChEBI=CHEBI:84300;CHEBI:85237,FooDB=FDB026018,BMDB=BMDB08828,LipidMAPS=LMGP02011247	HMDB=HMDB0009052,ChEBI=CHEBI:78814;CHEBI:82840,FooDB=FDB026242,BMDB=BMDB09052,LipidMAPS=LMGP02011199	HMDB=HMDB0008924,ChEBI=CHEBI:73999,YMDB=YMDB01199,FooDB=FDB026114,BMDB=BMDB08924,LipidMAPS=LMGP02011228,ECMDB=ECMDB08924	C37H72NO8P	C37H72NO8P	C37H72NO8P	8.0225	8.0199	7.9878
Positive	696.847	11.19	243.07462:26 309.37424:44 441.33759:24 449.50653:17 560.79663:15159 562.83002:19 598.13934:37 598.84924:31 599.85443:99 600.93781:150 601.84247:32 602.81866:57 678.98676:34	[M+H]+			0.28885	-1.0398	0.10991	-2.5422	No annotation
Positive	703.579	1.2	228.65781:14 296.14999:30 304.04773:27 316.97125:11 322.20972:44 322.82916:36 340.31757:12 342.38898:16 370.77625:18 376.47919:13 377.2937:24 398.50256:24 408.57245:13 496.99701:20 517.89667:53 528.14044:14 553.31049:20 562.46735:41 573.3833:13 578.71655:31 606.66217:14 641.35187:15 647.43878:53 668.81561:15 685.33783:119 686.40485:117	[M+H]+			0.26286	0.75763	0.14658	0.96577	No annotation
Positive	704.526	1.15	217.42511:11 280.19012:20 283.31:14 322.20947:41 325.26483:40 332.20331:14 338.25357:13 363.05341:20 369.01825:13 372.98083:31 376.02802:11 384.50708:25 408.34308:11 410.57983:16 411.42828:14 478.21259:15 480.19092:24 492.29572:29 501.52692:32 513.52209:16 519.09222:11 531.98578:29 549.43933:110 563.36493:414 582.50751:27 624.52704:21 645.40509:25 685.77069:39 686.47577:74	[M+H]+			0.3756	0.58263	0.027436	0.96302	No annotation
Positive	707.077	8.16	269.39532:16 401.64551:18 499.15326:27 507.98273:33 671.72949:13	[M+H]+			0.58777	0.32672	0.39859	0.80722	No annotation
Positive	708.82	10.52	300.9614:811 341.68549:14 376.74945:41 436.8512:5100 572.68561:8611 573.34027:26 595.08807:25 614.5553:45	[M+H]+		yes	0.037266	1.6208	0.032032	2.5727	No annotation
Positive	709.074	7.96	441.00171:18 653.21393:19 692.81689:30	[M+H]+			0.14402	0.47383	0.54237	0.17623	No annotation
Positive	711.071	8.2	390.49713:27 465.04938:22 474.13324:15 495.98938:26 546.52094:24 594.74139:10 597.15076:22 655.54852:13 693.06842:19	[M+H]+			0.36141	0.47117	0.32212	0.875	No annotation
Positive	713.068	7.96	337.2843:22 338.43036:11 391.93842:12 438.93109:14 442.51306:74 443.41583:92 445.10986:17 447.32043:36 483.94006:24 492.65033:20 496.03076:15 498.17212:19 499.37146:10 601.07068:62	[M+H]+			0.13469	0.53054	0.5078	0.18134	No annotation
Positive	714.776	10.48	306.88629:267 442.75293:1015 443.38495:40 469.2146:19 557.02704:21 562.72778:12 578.62579:7599 579.25574:18 594.35571:42 600.54181:49 620.82312:80 639.80042:28 679.72101:16	[M+H]+		yes	0.053257	1.9407	0.0057619	3.3651	No annotation
Positive	715.304	7.35	239.11189:88 441.33704:36 476.97339:623 494.93951:14 505.56659:22 551.4411:21 575.86353:29 601.03009:210 621.06628:40 621.99139:16 642.91406:20 656.24091:14 657.04211:25 678.10681:23 679.05841:10 697.45624:11	[M+H]+			0.37164	0.71063	0.12776	1.0366	No annotation
Positive	716.025	7.85	329.31381:14 340.28601:37 342.55664:38 344.42819:12 371.89648:14 385.05328:28 476.07587:29 502.43433:12 503.09387:11 515.54468:13 524.30438:12 528.56146:29 535.78339:11 578.62939:21 580.23462:37 596.45026:49 614.23297:12 633.82013:12 653.25842:19 658.92828:29 675.62897:45 676.27521:26 679.61646:23 680.46191:31 685.39929:10 697.40753:72 699.21429:35	[M+H]+			0.16473	1.78	0.48177	1.1634	No annotation
Positive	717.062	8.11	201.18547:18 207.26965:19 337.52228:18 339.42804:17 389.66498:14 393.04144:22 434.45392:15 443.6236:14 447.12701:53 448.98901:19 503.38763:13 627.38025:23 638.64911:27 657.23126:18 685.97565:19 699.34186:17	[M+H]+			0.57602	0.32873	0.41647	0.72437	Other	Tannins	Tannins	Tannins	[2,6-dihydroxy-4-({[5-hydroxy-2-(hydroxymethyl)-4,6-bis(3,4,5-trihydroxybenzoyloxy)oxan-3-yl]oxy}carbonyl)phenyl]oxidanesulfonic acid	[2,6-dihydroxy-4-({[4-hydroxy-6-(hydroxymethyl)-2,5-bis(3,4,5-trihydroxybenzoyloxy)oxan-3-yl]oxy}carbonyl)phenyl]oxidanesulfonic acid	[2,6-dihydroxy-4-({[4-hydroxy-6-(hydroxymethyl)-3,5-bis(3,4,5-trihydroxybenzoyloxy)oxan-2-yl]oxy}carbonyl)phenyl]oxidanesulfonic acid	HMDB=HMDB0133124	HMDB=HMDB0134179	HMDB=HMDB0134180	C27H24O21S	C27H24O21S	C27H24O21S	6.0738	6.0675	6.0675
Positive	718.022	8.33	275.91867:15 341.3595:18 370.20642:17 391.19666:12 438.21948:20 449.12518:23 504.44055:18 520.94409:23 574.91394:15 581.95807:54 603.73169:41 613.15631:16 635.12897:22 657.74811:38 659.5672:14 661.06256:38 682.09882:52 699.40564:20 700.1853:19	[M+H]+		yes	0.042044	1.4805	0.09795	2.144	No annotation
Positive	718.538	1.91	280.18292:19 297.48193:15 308.39993:25 353.69547:14 388.4494:25 399.0907:13 463.20911:16 473.04047:19 475.37976:17 554.80194:17 568.47784:17 574.54108:13 576.80573:456 577.52332:4365 581.99347:18 597.53265:20 600.23712:12 613.07214:16 638.75098:31 647.60968:20 661.18475:23 699.4613:14 700.63446:98	[M+H]+			0.34736	0.64166	0.43485	0.55195	Phospholipid	Phosphatidylethanolamines	Phosphatidylethanolamines	Phosphatidylethanolamines	PE(16:0/18:1(9Z))	PE(18:1(9Z)/16:0)	PE(16:0/18:1(11Z))	HMDB=HMDB0008927,ChEBI=CHEBI:60286;CHEBI:73007;CHEBI:73124,YMDB=YMDB01200,FooDB=FDB026117,BMDB=BMDB08927,LipidMAPS=LMGP02010009	HMDB=HMDB0009055,ChEBI=CHEBI:78813;CHEBI:82839,FooDB=FDB026245,BMDB=BMDB09055,LipidMAPS=LMGP02010099	HMDB=HMDB0008926,ChEBI=CHEBI:84833,FooDB=FDB026116,BMDB=BMDB08926,LipidMAPS=LMGP02010010,ECMDB=ECMDB08926	C39H76NO8P	C39H76NO8P	C39H76NO8P	8.5005	8.5005	8.5005
Positive	718.838	10.89	311.14459:26 431.05676:52 446.28027:512 446.93268:4443 582.72668:55	[M+H]+			0.82852	-0.12527	0.57789	-0.38307	No annotation
Negative	721	7.33	259.21875:11 432.10583:15	[M-H]-			0.85347	-0.17505	0.61749	-0.4973	No annotation
Positive	721.508	0.99	232.92767:19 270.73288:65 283.34958:14 305.29742:19 316.37915:30 335.20697:25 352.58508:16 357.15808:27 360.20099:26 360.8396:23 382.50977:19 421.40192:18 425.15869:11 438.91241:25 455.25763:14 463.34888:17 465.33569:14 476.07379:35 489.34436:17 511.28229:43 531.59192:14 533.62622:66 547.47369:46 562.51202:29 589.63947:15 597.63788:16 605.61249:27 633.17413:19 638.14746:12 639.43158:12 689.26318:…	[M+H]+		yes	0.0079427	1.7268	0.0002819	1.9762	No annotation
Negative	722.311	1.32	255.43385:63 283.40527:23 417.36536:72 522.77875:30 608.30511:52 635.74805:25	[M-H]-			0.31922	-1.6402	0.922	-0.092843	No annotation
Positive	722.979	7.83	470.63123:17 509.27808:17 515.64319:33 571.2807:12 587.17938:64 604.08252:11 617.7962:11 634.64142:14 662.61212:13 664.87018:35 686.82129:50 687.46832:32 713.47546:49	[M+H]+			0.14187	1.9951	0.3894	1.6377	No annotation
Positive	726.293	7.26	477.15991:14 488.19843:305 499.40173:18 606.98199:80 708.69403:28	[M+H]+		yes	0.10719	2.3644	0.0092176	3.0579	Other	Stilbenes			(3S,3'S,4'R,6'S,8'R,8'aR)-5-[3-(carbamoylamino)prop-1-ynyl]-6'-[4-(2-hydroxyethoxy)phenyl]-1',2-dioxo-3',4'-diphenyl-N-prop-2-enyl-8'-spiro[1H-indole-3,7'-4,6,8,8a-tetrahydro-3H-pyrrolo[2,1-c][1,4]oxazine]carboxamide			ChEBI=CHEBI:94090			C42H39N5O7			6.2304
Positive	727.934	8.43	250.02046:16 260.33981:16 393.20453:32 454.98102:16 484.84924:34 532.06635:13 542.58752:26 562.28326:19 592.35956:22 605.63611:19 612.42487:12 651.6972:11 656.0152:12 689.61938:11 692.01361:13 709.90851:50	[M+H]+		yes	0.015666	8.3139	0.08736	9.6317	No annotation
Positive	729.699	2.13	247.24072:35 252.28636:11 265.18085:34 276.4386:30 294.28583:42 308.13232:31 320.35733:14 322.30249:30919 323.2836:1537 354.60016:44 372.48993:13 379.2793:14 391.2301:34 405.38336:17 408.38318:12694 409.48553:870 417.97009:96 418.70093:13 420.3905:13 421.56122:14 432.46136:373 435.86395:21 440.69629:31 446.34717:171 447.41046:71 448.51965:2507 449.47577:106 463.31934:26 465.40637:863 466.28918:42…	[M+H]+			0.027266	-0.36044	0.92111	0.057437	No annotation
Positive	731.857	11.72	408.73193:12 449.01697:16 567.19537:17 672.30096:15 690.70624:154 707.20697:27 708.2312:51 709.1214:10 714.87665:15	[M+H]+		yes	0.11177	-1.9256	0.047866	-5.7208	No annotation
Positive	732.555	1.12	236.26875:21 237.2794:20 241.00853:26 265.23669:10 281.24463:12 288.27716:26 291.23065:25 294.46057:41 297.34329:36 309.00873:27 310.15253:19 313.09088:16 314.99298:20 319.17035:14 322.30524:717 323.36386:1243 324.24133:554 324.93317:24 325.57086:77 356.21539:27 377.67474:23 379.30029:13 383.02661:12 393.27313:22 397.27222:48 398.45728:52 406.49017:25 408.49146:145 409.37146:568 410.25336:239 411…	[M+H]+	yes	yes	0.016224	0.96352	0.011296	1.0555	Phospholipid	Phosphatidylcholines	Phosphatidylcholines	Phosphatidylcholines	PC(14:1(9Z)/18:0)	PC(14:0/18:1(9Z))	PC(14:0/18:1(11Z))	HMDB=HMDB0007904,ChEBI=CHEBI:88907,YMDB=YMDB01831,FooDB=FDB025096,BMDB=BMDB07904,LipidMAPS=LMGP01011389,Urine=HMDB0007904,Serum=HMDB0007904	HMDB=HMDB0007873,ChEBI=CHEBI:84808,YMDB=YMDB01814,FooDB=FDB025065,BMDB=BMDB07873,LipidMAPS=LMGP01010492,Urine=HMDB0007873,Serum=HMDB0007873	HMDB=HMDB0007872,ChEBI=CHEBI:73793,YMDB=YMDB01813,FooDB=FDB025064,BMDB=BMDB07872,LipidMAPS=LMGP01010490,Urine=HMDB0007872,Serum=HMDB0007872	C40H78NO8P	C40H78NO8P	C40H78NO8P	7.765	7.7464	7.7463
Positive	734.278	7.35	239.17601:381 283.07812:21 476.89984:774 495.65338:27 515.13202:77 578.87616:15 605.46295:43 615.01416:586 616.82257:28 652.60468:13 715.00079:51 717.19897:14	[M+H]+			0.58018	0.33482	0.17272	-1.7963	No annotation
Negative	735.271	7.41	237.13112:25 473.64728:12 497.32373:10 527.15704:11	[M-H]-			0.10761	-0.49322	0.64977	0.13279	No annotation
Positive	737.285	7.21	239.19958:36 240.13509:52 261.12097:3217 272.94589:13 301.16986:41 305.25763:44 313.15326:17 433.26868:11 445.13538:23 477.03149:109 477.84546:27 479.00824:30 499.02069:20009 499.66968:40 515.06958:10 518.18079:20 539.88654:17 572.11914:20 579.12329:19 616.53882:39 617.59283:99 618.36334:39 622.62213:28 643.10199:21 644.30414:23 695.5343:26 718.01373:18 718.94702:17	[M+H]+		yes	0.030603	2.5589	0.087357	2.6145	No annotation
Positive	740.522	1.17	219.30966:14 237.30081:21 302.3313:12 309.27234:11 363.90082:26 384.37549:12 410.25055:11 411.42529:50 459.24701:21 467.57745:16 510.40051:20 521.38196:16 535.27606:14 549.58997:20 557.48694:12 577.45959:116 589.54547:38 598.39111:30 599.5462:1189 604.85529:19 617.34991:20 648.61163:28 681.06616:288 681.89868:21 683.49335:31 697.36334:732 705.06647:36 721.77606:11 722.75043:96 723.41278:58 739.84…	[M+H]+			0.43057	0.93693	0.13224	1.8597	No annotation
Negative	742.048	9.22	333.94025:26 384.84875:49 469.63965:115 520.69946:111 521.39642:21 539.28406:14 589.96899:13 605.5885:305 628.04608:473 630.29401:19 656.75891:78	[M-H]-			0.15919	-1.7831	0.36059	-0.61667	No annotation
Positive	744.554	1.13	283.32352:10 301.20935:13 308.13049:38 309.25006:20 319.32446:11 339.3407:47 361.16382:17 365.75024:18 401.39587:11 406.4585:16 417.24609:19 419.41174:51 422.10626:31 446.17017:20 452.80096:15 462.14386:78 476.65466:25 477.31934:29 478.20776:35 479.68646:13 490.43292:11 504.48682:21 527.44055:20 535.0766:19 553.82886:14 575.34283:17 577.36469:36 589.28479:27 592.99445:41 600.50555:11 601.41083:77…	[M+H]+			0.5072	0.32959	0.060247	0.69921	Phospholipid	Phosphatidylethanolamines	Phosphatidylethanolamines	Phosphatidylcholines	PE(18:1(9Z)/18:1(9Z))	PE(18:0/18:2(9Z,12Z))	PC(15:0/18:2(9Z,12Z))	HMDB=HMDB0009059,ChEBI=CHEBI:60285;CHEBI:74986;CHEBI:84839;CHEBI:84844,YMDB=YMDB01208,FooDB=FDB026249,BMDB=BMDB09059,LipidMAPS=LMGP02010039;LMGP02010052,PubChem=44251425	HMDB=HMDB0008994,ChEBI=CHEBI:133599;CHEBI:133600,FooDB=FDB026184,BMDB=BMDB08994,LipidMAPS=LMGP02010044,PubChem=25245827,PlantCyc=CPD-8290	HMDB=HMDB0007940,ChEBI=CHEBI:133617,SMPDB=PW_C003990,FooDB=FDB025132,BMDB=BMDB07940,LipidMAPS=LMGP01010543	C41H78NO8P	C41H78NO8P	C41H78NO8P	8.2457	8.2444	7.6262
Positive	745.27	7.32	323.40771:11 425.28412:26 464.66797:10 488.60858:15 507.03717:29 542.27899:16 587.60297:11 588.84198:13 609.09711:11 726.89215:16 727.82257:38	[M+H]+		yes	0.015967	3.2564	0.35072	1.0737	No annotation
Positive	746.569	1.12	220.89424:22 243.74405:14 268.19415:11 287.24548:35 308.0675:45 309.37415:22 322.32184:359 323.32983:57 325.00378:43 333.07126:19 349.05872:21 364.74323:17 397.45294:72 399.24701:21 424.38867:557 425.4519:40 439.96124:37 450.56238:26 478.47009:40 482.1665:55 490.47357:27 496.28906:46 504.42609:11 505.30731:22 522.72809:22 547.38031:29 563.6123:32 577.62958:29 591.46893:41 603.5379:162 604.70319:1…	[M+H]+			0.078855	0.68265	0.014532	0.86097	Phospholipid	Phosphatidylethanolamines	Phosphatidylethanolamines	Phosphatidylcholines	PE(18:0/18:1(9Z))	PE(18:1(9Z)/18:0)	PC(15:0/18:1(9Z))	HMDB=HMDB0008993,ChEBI=CHEBI:75038,YMDB=YMDB01206,FooDB=FDB026183,BMDB=BMDB08993,LipidMAPS=LMGP02010036,PubChem=25244969,PlantCyc=CPD-8289	HMDB=HMDB0009057,ChEBI=CHEBI:84234;CHEBI:85076,FooDB=FDB026247,BMDB=BMDB09057,LipidMAPS=LMGP02010050,UNPD=UNPD207632;UNPD89269;UNPD213636	HMDB=HMDB0007939,ChEBI=CHEBI:133623,FooDB=FDB025131,BMDB=BMDB07939,LipidMAPS=LMGP01011415	C41H80NO8P	C41H80NO8P	C41H80NO8P	8.2857	7.9729	7.8693
Positive	748.276	7.36	250.2061:15 276.47583:28 277.22885:26 308.40469:21 466.24518:35 487.61029:102 488.21698:905 509.6059:18 510.2948:31 536.9682:38 558.87915:18 588.6488:12 601.59424:15 649.57288:16 654.26514:10 654.99738:15 656.82538:37 663.177:20 686.58331:11 689.01495:33 712.01263:13 713.6651:13 729.54535:11 730.38824:37	[M+H]+			0.18827	8.7477	0.14157	10.627	No annotation
Positive	753.25	7.29	239.34116:19 255.23778:12 277.19452:24 495.57471:16 497.216:37 509.03247:20 513.17139:21 515.11261:98256 516.1604:49 517.44928:14 532.49371:13 609.15723:16 616.13989:24 626.08673:18 636.49811:14 639.18701:101 656.72522:16 659.00812:83 679.5119:18 689.97089:18 693.97986:18 720.01093:13 734.98895:17	[M+H]+		yes	0.46794	0.32698	0.0079503	-2.1024	No annotation
Positive	759.268	7.19	239.18179:37 261.08316:13 280.90778:63 282.94852:2019 298.87479:48 299.78198:12 326.0625:10 341.93372:41 355.06671:13 400.89203:46 416.11621:12 429.2254:47 493.17139:25 499.03894:119 503.17255:40 516.92334:17 518.53467:49 519.43976:101 521.03876:13585 521.67725:36 523.32996:22 622.84247:35 637.09058:27 644.98578:69 646.95599:12 699.04376:13 740.54822:19	[M+H]+		yes	0.005942	4.377	0.092713	4.5294	No annotation
Positive	760.586	1.11	241.42297:22 265.23499:57 266.82721:50 280.89716:200 283.09918:122 286.53491:20 296.30511:15 298.96869:46 322.38635:20 361.37869:18 375.86993:38 392.52631:15 393.47864:88 409.23694:16 433.60052:15 445.08215:19 447.37878:38 469.83026:21 476.43005:87 478.21442:63 479.37994:18 496.32446:236 504.44434:246 505.32129:107 506.31671:68 521.65649:11 522.492:71 524.09485:111 551.44623:57 571.44171:24 577.6…	[M+H]+	yes	yes	0.013136	1.0096	0.012026	1.073	Phospholipid	Phosphatidylcholines	Phosphatidylcholines	Phosphatidylcholines	PC(16:0/18:1(9Z))	PC(18:1(11Z)/16:0)	PC(16:0/18:1(11Z))	HMDB=HMDB0007972,KNApSAcK=C00032109,ChEBI=CHEBI:73001,YMDB=YMDB01183,FooDB=FDB019141;FDB025163;FDB030200,BMDB=BMDB07972,LipidMAPS=LMGP01010005;LMGP01010581,Urine=HMDB0007972,Saliva=HMDB0007972,Serum=HMDB0007972,PubChem=6436017;5497103,PlantCyc=CPD-8157	HMDB=HMDB0008067,ChEBI=CHEBI:89677,YMDB=YMDB01908,FooDB=FDB025258,BMDB=BMDB08067,LipidMAPS=LMGP01012146,Urine=HMDB0008067,Saliva=HMDB0008067,Serum=HMDB0008067	HMDB=HMDB0007971,ChEBI=CHEBI:85037,YMDB=YMDB01844,FooDB=FDB025162,BMDB=BMDB07971,LipidMAPS=LMGP01010575;LMGP01010576,Urine=HMDB0007971,Saliva=HMDB0007971,Serum=HMDB0007971	C42H82NO8P	C42H82NO8P	C42H82NO8P	8.0543	7.7451	7.7434
Positive	760.823	10.57	223.01874:23 264.92139:14 265.99835:13 280.9989:100 282.46417:61 283.30893:37 298.59283:70 300.72458:12 325.18723:25 328.77042:21 342.07361:13 343.33154:14 352.7644:967 353.38367:17 354.95557:38 358.32489:21 360.45245:18 417.31909:27 430.05249:88 430.7395:666 488.09161:288 488.71796:1726 491.01392:33 503.20233:35 504.9754:41 529.04077:41 566.64832:485 623.99396:229 624.67633:1630 663.69989:16 702…	[M+H]+		yes	0.011426	2.6492	0.11897	3.803	No annotation
Negative	764.034	9.22	220.87277:18 238.81013:14 292.85895:21 316.98859:14 322.86786:48 402.04437:17 405.95801:14 416.0213:139 425.03387:10 495.89368:25 516.89746:92 535.02777:193 561.20947:32 585.28119:21 589.13483:37 606.94409:567 628.15955:839 632.19257:14 650.09595:4602 650.99377:19 678.82227:31	[M-H]-			0.28378	-1.8039	0.66439	-0.49565	No annotation
Positive	766.866	11.74	301.70026:21 500.47217:24 630.77832:32 672.77936:86 684.6571:22 687.02899:11 689.74646:17 690.42487:107 725.54651:70 729.64673:14	[M+H]+			0.11596	-8.5865	0.11596	-8.5865	No annotation
Positive	768.539	1.07	228.26115:14 255.24832:17 265.14838:14 308.58875:15 330.1203:23 339.03864:44 354.43567:130 393.33557:16 410.46844:19 429.48413:15 430.26489:23 434.17096:16 443.24133:11 469.552:55 495.75726:20 522.26526:21 528.98224:13 563.35406:26 585.48108:53 589.47906:17 596.41956:14 599.51898:11 627.44647:1374 645.26837:24 654.7132:17 703.01361:14 709.4408:375 725.38348:94 727.42242:13 731.99347:24 750.4364:2…	[M+H]+			0.42311	0.39305	0.74632	0.19424	No annotation
Positive	769.224	7.23	393.99438:13 403.08746:23 495.39691:44 531.13953:3162 547.97723:12 582.88019:35 632.95654:19 640.01892:10 654.9657:28	[M+H]+			0.1721	-4.5942	0.16569	-5.4095	No annotation
Positive	772.823	10.42	281.26453:19 285.06195:18 354.9585:19 369.04062:11 590.42413:11 658.58228:27 678.62439:171 696.11011:24 711.38849:12 713.63098:29 715.4953:34 730.94073:18 731.67297:12 749.93304:16 755.31128:66	[M+H]+			0.30997	-3.371	0.2668	-7.8034	No annotation
Positive	773.496	1.35	223.32901:19 233.04495:11 243.24136:15 301.75018:13 309.42596:63 311.4819:11 368.91061:21 373.31085:10 377.46008:20 381.59558:26 385.47369:15 388.38025:25 397.13171:14 398.2475:13710 417.25964:31 439.9483:24 447.06293:43 447.87378:11 457.25555:20 473.58545:25 475.23615:12 489.01569:15 490.1499:13 491.2276:85 499.69208:16 504.32367:50 505.44238:15 508.48584:38 531.51257:40 536.47821:23 543.42303:1…	[M+H]+		yes	0.0076004	1.0241	0.11829	0.65391	No annotation
Positive	775.234	7.12	291.04514:12 399.27222:15 407.23712:52 481.96783:22 515.26184:67 519.81219:19 537.10425:5538 553.95502:12 556.55151:17 630.70618:24 645.08502:380 648.6662:19 660.98566:49 704.27521:26	[M+H]+			0.18942	1.2939	0.32036	-1.9906	No annotation
Negative	779.829	11.25	236.07397:12 394.94666:134 396.88098:18 414.03113:178 495.86523:12 507.9552:11920 508.67999:16 514.92871:24 521.89783:11 569.82758:59 606.09589:15 643.4682:737 644.15668:86 666.12854:66 705.76898:60 747.58014:16	[M-H]-		yes	0.075437	-2.6681	0.034619	-8.889	No annotation
Negative	780.825	10.22	508.93903:30 551.05426:86 644.82715:4707 645.5036:11 677.26752:17 686.79694:34	[M-H]-			0.12214	2.0819	0.28607	1.8491	No annotation
Negative	780.991	7.61	249.07298:228 384.95435:235 520.26276:58 520.96521:434 644.75256:582 649.09503:21 695.9704:24	[M-H]-			0.1133	-0.82087	0.14159	0.70161	No annotation
Positive	785.273	7.65	233.47507:29 264.0538:18 270.21451:14 277.07269:372 309.22879:23 311.23004:16 473.2298:13 501.26654:18 530.53168:284 531.16541:1966 547.21893:45 553.2851:13 554.22162:14 562.98187:14 563.9566:46 608.8446:45 616.91809:38 638.65265:33 639.32129:24 640.94299:33 649.4079:36 668.50299:20 670.95184:54 672.71381:20 702.07776:17 703.33069:23 705.96393:14 710.70026:18 718.92072:12 744.15643:23 746.99323:2…	[M+H]+			0.3739	7.9898			No annotation
Negative	785.729	10.6	621.30206:38 649.87262:317 690.81439:19	[M-H]-			0.097679	2.402	0.46926	1.5424	No annotation
Positive	786.602	1.1	287.00287:47 309.37454:23 319.80383:14 415.34637:24 437.37384:21 475.81659:16 487.44989:17 504.68744:36 522.52277:53 529.30603:13 543.40118:31 548.31696:33 562.591:10 570.37469:11 588.74811:12 605.80096:20 607.29376:34 623.43866:18 645.6283:41 662.73901:10 686.36523:25 688.5296:67 727.35126:95 766.98505:29 768.38342:43 769.15509:34	[M+H]+	yes	yes	0.01329	0.95523	0.010147	1.0401	Phospholipid	Phosphatidylcholines	Phosphatidylcholines	Phosphatidylcholines	PC(18:1(9Z)/18:1(9Z))	PC(18:2(9Z,12Z)/18:0)	PC(18:0/18:2(9Z,12Z))	HMDB=HMDB0000593;HMDB0062690,ChEBI=CHEBI:52360;CHEBI:60428;CHEBI:74669,DrugBank=DB03690,YMDB=YMDB01191,FooDB=FDB022133;FDB030210,BMDB=BMDB00593,LipidMAPS=LMGP01010876;LMGP01010890,Urine=HMDB0000593,Saliva=HMDB0000593,Serum=HMDB0000593,PubChem=10350317;6437081,PlantCyc=CPD-2181,UNPD=UNPD4262	HMDB=HMDB0008135,ChEBI=CHEBI:86112,YMDB=YMDB01958,FooDB=FDB025325,BMDB=BMDB08135,LipidMAPS=LMGP01010935,Urine=HMDB0008135,Saliva=HMDB0008135,Serum=HMDB0008135	HMDB=HMDB0008039,ChEBI=CHEBI:84822,YMDB=YMDB01891,FooDB=FDB025230,BMDB=BMDB08039,LipidMAPS=LMGP01010768,Urine=HMDB0008039,Saliva=HMDB0008039,Serum=HMDB0008039	C44H84NO8P	C44H84NO8P	C44H84NO8P	7.8521	7.563	7.563
Negative	786.843	10.6	284.96652:1169 363.29224:42 378.98737:5722 420.99255:103 498.74335:71 514.78436:23258 557.11255:45 634.75128:25 650.74695:25686 651.51245:49 656.87592:99 690.05762:12 692.63617:177	[M-H]-			0.42078	0.58963	0.43363	0.67979	No annotation
Positive	789.087	7.93	668.52234:13	[M+H]+			0.28795	0.56778	0.96869	-0.029462	No annotation
Positive	791.084	8.25	591.49554:18 633.13116:52 668.7536:10 670.53864:27 697.08911:10 705.90674:17 773.32343:42	[M+H]+			0.066487	0.84332	0.22571	1.2522	No annotation
Positive	791.199	7.48	260.91229:14 315.02484:17 371.37122:21 553.11694:474 597.52399:24 602.56476:28 608.85815:25 654.51154:23 661.0213:2036 662.07422:38 663.08258:19 677.1662:93 677.86456:12 682.26569:13 694.22614:13 701.4455:14 713.18878:49 725.42584:27 728.15814:32 731.06763:16 732.79736:15 755.01617:47 758.78821:34 772.96014:15 773.76849:19	[M+H]+			0.10161	-3.5301	0.078918	-7.3504	Flavonoid-like	Flavonoid-7-O-glycosides	Flavonoid-7-O-glycosides	Flavonoid O-glucuronides	6-{4-[12-(3,4-dihydroxyphenyl)-13-hydroxy-4-oxo-8-{[3,4,5-trihydroxy-6-(hydroxymethyl)oxan-2-yl]oxy}-3,11-dioxatricyclo[8.4.0.0??,???]tetradeca-1,7,9-trien-6-yl]-2-hydroxyphenoxy}-3,4,5-trihydroxyoxane-2-carboxylic acid	6-{5-[12-(3,4-dihydroxyphenyl)-13-hydroxy-4-oxo-8-{[3,4,5-trihydroxy-6-(hydroxymethyl)oxan-2-yl]oxy}-3,11-dioxatricyclo[8.4.0.0??,???]tetradeca-1,7,9-trien-6-yl]-2-hydroxyphenoxy}-3,4,5-trihydroxyoxane-2-carboxylic acid	6-{4-[6-(3,4-dihydroxyphenyl)-13-hydroxy-4-oxo-8-{[3,4,5-trihydroxy-6-(hydroxymethyl)oxan-2-yl]oxy}-3,11-dioxatricyclo[8.4.0.0??,???]tetradeca-1,7,9-trien-12-yl]-2-hydroxyphenoxy}-3,4,5-trihydroxyoxane-2-carboxylic acid	HMDB=HMDB0124840	HMDB=HMDB0124841	HMDB=HMDB0124842	C36H38O20	C36H38O20	C36H38O20	6.36	6.36	6.3564
Negative	792.859	1.38	249.12511:62 384.07794:13 384.98364:64 426.92859:22 520.8493:792 596.19995:13 656.742:667	[M-H]-			0.58919	-1.3233	0.40671	2.7659	No annotation
Positive	793.573	1.02	389.27979:17 463.07428:21 479.4104:14 662.26617:14 735.59357:14	[M+H]+			0.30872	9.5596	0.3739	5.9969	No annotation
Negative	798.817	10.52	248.84515:12 390.84973:87 432.73749:31 520.12878:17 526.81177:1581 568.91699:231 603.09015:14 610.47314:10 662.67059:10061 663.36041:92 684.53754:63 702.51056:16 703.64276:27 704.84821:1209	[M-H]-			0.11261	-1.0873	0.39859	-0.37725	No annotation
Negative	800.545	1.01	253.53632:17 261.35037:29 279.43173:211 280.16968:14 281.28857:3803 282.58423:48 283.40228:112 295.2627:10 307.37411:15 311.52219:37 417.24103:249 418.58557:27 419.4043:54 442.13422:16 488.48499:80 506.25854:370 508.52423:54 516.38763:30 699.66406:44 701.41901:11 742.3421:30 769.14655:122 770.64215:248	[M-H]-			0.3739	7.7378			Phospholipid	Phosphatidylserines	Phosphatidylserines	Phosphatidylserines	PS(15:0/22:2(13Z,16Z))	PS(22:2(13Z,16Z)/15:0)	PS(18:1(9Z)/19:1(9Z))	HMDB=HMDB0116749,LipidMAPS=LMGP03010158	HMDB=HMDB0112763,LipidMAPS=LMGP03010760	LipidMAPS=LMGP03010333	C43H80NO10P	C43H80NO10P	C43H80NO10P	7.2539	7.2535	7.0156
Negative	802.486	1.14	433.49371:21 629.47742:12 688.49103:36 782.27753:40	[M-H]-		yes	0.013911	-1.1191	0.16809	-0.18196	No annotation
Positive	803.233	7.54	261.1196:32 282.99268:666 401.08069:14 464.01331:13 537.09998:41 543.12891:3849 564.70074:39 606.79926:14 666.98041:45 667.59583:16 689.01154:173 718.20319:21 723.34064:16 739.87091:21 783.99945:25	[M+H]+		yes	0.11734	7.5764	0.014163	9.5998	No annotation
Negative	807.505	1.27	241.03789:144 253.22809:154 255.22324:291 259.12988:25 283.48407:22 296.96881:88 389.25897:76 391.11414:382 392.6842:18 409.29797:117 465.26196:29 497.5163:16 525.30585:16 551.09918:79 553.27325:572 569.25287:18 571.32672:159 720.14301:67 720.77209:16 767.19928:20	[M-H]-			0.93907	-0.029756	0.89091	0.039154	Phospholipid	Phosphatidylinositols	Phosphatidylinositols	Phosphatidylinositols	PI(16:1(9Z)/16:0)	PI(16:0/16:1(9Z))	PI(18:1(9Z)/14:0)	HMDB=HMDB0009797,ChEBI=CHEBI:88425,FooDB=FDB026987,BMDB=BMDB09797,LipidMAPS=LMGP06010175,Serum=HMDB0009797	HMDB=HMDB0009779,ChEBI=CHEBI:88396,YMDB=YMDB01235,BMDB=BMDB09779,LipidMAPS=LMGP06010881,Serum=HMDB0009779	LipidMAPS=LMGP06010852	C41H77O13P	C41H77O13P	C41H77O13P	7.6068	7.5996	6.971
Positive	808.585	1.09	366.1723:29 439.15173:13 466.7937:12 467.49286:63 478.37927:71 491.27509:33 493.0506:18 496.05682:18 504.61731:32 509.26678:191 511.44403:18 522.2113:32 526.45868:60 536.99152:36 552.39508:76 554.20953:12 570.31879:21 603.54401:87 620.9176:19 624.82361:12 625.4903:322 648.98706:29 650.11908:41 652.64264:17 677.98767:51 749.21649:1692 749.90436:45 773.40442:68 790.97491:27 807.60291:33 808.45795:63	[M+H]+	yes	yes	0.012193	1.0025	0.012099	1.0861	Phospholipid	Phosphatidylcholines	Phosphatidylcholines	Phosphatidylcholines	PC(20:5(5Z,8Z,11Z,14Z,17Z)/18:0)	PC(16:0/22:5(7Z,10Z,13Z,16Z,19Z))	PC(16:0/22:5(4Z,7Z,10Z,13Z,16Z))	HMDB=HMDB0008497,ChEBI=CHEBI:88924,FooDB=FDB025687,BMDB=BMDB08497,LipidMAPS=LMGP01011937,Urine=HMDB0008497,Saliva=HMDB0008497,Serum=HMDB0008497	HMDB=HMDB0007990,ChEBI=CHEBI:84796,YMDB=YMDB01858,FooDB=FDB025181,BMDB=BMDB07990,LipidMAPS=LMGP01010647,Urine=HMDB0007990,Saliva=HMDB0007990,Serum=HMDB0007990	HMDB=HMDB0007989,ChEBI=CHEBI:84795,YMDB=YMDB01857,FooDB=FDB025180,BMDB=BMDB07989,LipidMAPS=LMGP01010645,Urine=HMDB0007989,Saliva=HMDB0007989,Serum=HMDB0007989	C46H82NO8P	C46H82NO8P	C46H82NO8P	7.2313	7.2218	7.2218
Negative	808.834	10.94	249.0376:80 384.90631:117 426.8598:11 520.76868:914 536.44165:37 656.61176:807 672.05145:54 672.67328:61 726.65759:16	[M-H]-			0.61037	-0.20189	0.81819	-0.065786	No annotation
Positive	813.435	1.08	341.38098:38 437.35126:16 438.16528:261 524.3269:14 528.2782:15 585.64349:25 637.39496:29 672.60297:51 729.57935:11 753.44897:16 754.31641:49 770.32135:36 795.48346:23 796.65509:15	[M+H]+			0.12421	-10.556	0.12421	-10.556	No annotation
Negative	815.55	1.19	404.47717:45 406.97131:22 615.61902:16 616.57764:75 642.62714:249 671.06915:24 678.78613:32 686.61127:150 687.7309:181 701.53033:263 727.98669:100 728.64581:20	[M-H]-			0.40736	-0.94501	0.99523	0.0039301	No annotation
Positive	819.585	1.02	306.30194:40 307.34528:13 435.98315:19 441.29828:36 465.92975:15 505.24622:24 507.25616:15 517.11615:11 534.22528:86 535.06506:57 536.42108:64 636.52142:12 655.72241:47 665.52203:14 669.46869:11 673.43335:16 748.16107:21	[M+H]+			0.34603	9.79	0.3739	2.1095	No annotation
Positive	826.805	11.53	393.39301:34 497.22717:32 690.01703:51 690.88745:380 691.84729:22 707.51855:105 708.38324:198 710.31342:27 713.06207:14 714.43469:27 731.18408:25 732.9046:98 808.17828:16	[M+H]+			0.089843	-2.4645	0.05061	-9.3366	No annotation
Negative	830.518	1.14	701.78937:10 716.54449:59 811.16364:49 811.79779:27	[M-H]-			0.041075	-0.73506	0.45054	-0.11321	No annotation
Negative	835.535	1.26	241.10349:346 253.29408:44 255.29381:456 256.26147:36 259.00854:37 279.26654:10 280.31213:17 281.23907:530 282.30432:100 283.30945:521 297.25519:334 297.96576:11 305.4559:19 315.03323:13 329.30777:15 389.0979:62 391.22906:505 392.09711:48 409.11597:21 416.21057:14 417.28162:175 418.24567:125 419.27979:297 435.43512:25 436.24847:10 437.32318:30 465.57574:17 491.28546:20 525.48047:13 551.3634:137 5…	[M-H]-			0.76416	-0.084116	0.95487	-0.0083448	Phospholipid	Phosphatidylinositols	Phosphatidylinositols	Phosphatidylinositols	PI(18:1(9Z)/16:0)	PI(16:0/18:1(9Z))	PI(16:1(9Z)/18:0)	HMDB=HMDB0009834,ChEBI=CHEBI:88625,BMDB=BMDB09834,LipidMAPS=LMGP06010933,Serum=HMDB0009834	HMDB=HMDB0009783,ChEBI=CHEBI:72837;CHEBI:73215,DrugBank=DB02144,SMPDB=PW_C005831,YMDB=YMDB01236,BMDB=BMDB09783,LipidMAPS=LMGP06010001,Serum=HMDB0009783	HMDB=HMDB0009799,ChEBI=CHEBI:88423,FooDB=FDB026989,BMDB=BMDB09799,LipidMAPS=LMGP06010179,Serum=HMDB0009799	C43H81O13P	C43H81O13P	C43H81O13P	7.5291	7.5257	7.4985
Positive	836.616	1.08	280.84509:16 309.48343:16 319.11591:27 430.16711:18 463.06744:14 489.10522:12 509.25275:16 536.29828:20 548.49371:13 555.30359:12 603.25751:32 629.46838:38 639.1734:28 643.52704:22 648.59698:21 650.02094:12 672.87897:23 690.5105:22 694.37189:16 697.12091:15 719.83173:12 723.29425:30 725.13708:21 727.35345:22 742.5639:10 753.90002:22 760.72369:41 767.93219:14 776.28802:22 778.73102:11 818.49579:33	[M+H]+			0.011461	0.93141	0.011367	0.99822	No annotation
Positive	838.839	10.8	294.97003:1622 336.84906:81 428.51373:85 430.79688:115517 431.43286:389 465.75659:26 468.61517:77 470.98853:389 471.79987:18 566.61365:77219 606.59552:62 608.56744:61 700.03461:294 700.91449:110 702.46967:67108 703.28082:208 723.95294:18 742.20667:68 744.86926:63	[M+H]+			0.7628	-0.16147	0.81482	-0.15133	No annotation
Positive	844.795	10.53	300.84427:178 436.86853:1162 572.1355:202 572.79297:2938 701.26202:19 708.62115:4985 709.27301:72 750.66571:30 826.06085:40	[M+H]+		yes	0.041485	1.4796	0.040094	2.425	No annotation
Positive	852.561	2.11	478.89246:11 526.27991:10 537.56238:12 550.38696:61 551.61499:52 552.46405:31 565.60992:62 568.70172:18 577.724:34 578.54315:106 579.44293:109 607.61676:18 677.41882:17 735.8996:13 741.29236:14 792.67938:32 810.34644:61 835.15771:59 851.68195:16	[M+H]+		yes	0.032499	2.0072	0.27202	1.7606	No annotation
Positive	853.327	7.3	560.97955:12 614.81653:50 722.79181:42 814.8819:91 817.27838:30	[M+H]+			0.82175	0.16995	0.19507	-2.3958	No annotation
Positive	854.576	2.12	287.16846:30 306.21899:19 429.16461:17 436.40125:21 551.53394:25 552.40021:17 572.49176:10 578.32892:22 580.48389:27 581.37012:39 593.05511:16 622.17328:16 641.39667:11 660.36218:11 671.43506:35 680.51404:17 690.4234:17 712.83844:53 713.73016:16 725.47876:11 767.39996:56 795.20331:119 795.86578:27 796.57697:18 854.53699:36	[M+H]+		yes	0.021929	1.7121	0.29502	1.4784	No annotation
Positive	854.812	10.88	430.72211:116 446.74878:2574 447.35339:16 566.63495:44 581.22571:15 582.53894:1860 702.13324:96 718.40863:1548 802.58832:53	[M+H]+			0.84919	-0.11538	0.70665	-0.25959	No annotation
Negative	858.51	1.01	281.47339:31 293.21484:12 431.57355:14 529.38806:24 545.59784:23 684.59882:14 685.51996:38 686.38635:18 729.50751:14 730.34479:24 744.62982:46 773.53455:38 827.81378:28 828.58051:26	[M-H]-			0.3739	6.795			No annotation
Negative	861.551	1.24	241.13411:198 242.02019:15 255.28252:90 256.41516:64 257.31863:13 259.11414:10 260.21021:17 279.37201:132 280.23419:30 281.38068:1301 282.40189:134 283.33923:431 297.18433:215 298.08731:53 298.98306:25 305.36554:63 306.44403:14 315.28613:19 390.3302:30 391.26575:82 392.43872:50 393.38254:21 415.20551:87 417.21893:822 418.06348:55 419.16028:232 420.13098:43 421.27191:17 435.31921:53 442.16754:37 4…	[M-H]-			0.82607	0.064214	0.46936	0.13795	No annotation
Positive	867.831	11.67	348.59821:18 455.11639:25 730.42175:11 731.84253:88 805.44458:10 831.55902:12 849.92328:13	[M+H]+		yes	0.16743	-1.3953	0.041075	-9.298	No annotation
Positive	872.078	8.12	307.36966:10	[M+H]+			0.55856	0.34556	0.45285	0.64077	No annotation
Negative	872.564	1.1	255.43237:19 281.13467:65 419.3623:52 437.49719:20 447.53699:19 461.33813:11 488.75488:48 489.46912:23 495.00684:12 630.61292:15 672.58569:66 673.5155:14 699.26508:450 700.39404:147 728.25201:18 742.60754:24 743.61951:289 744.71515:82 757.89868:106 758.6391:200 773.32971:13	[M-H]-			0.27983	-0.24774	0.62076	0.090347	No annotation
Positive	873.074	8.15	309.03751:11 496.74176:11 593.55243:16 837.99225:42 855.51819:10	[M+H]+			0.63568	0.28134	0.46763	0.6652	No annotation
Positive	874.073	8.1	581.638:20 600.53027:12 736.72223:34 765.90759:21 766.83673:11 856.74774:29	[M+H]+			0.72841	0.22994	0.41668	0.73737	No annotation
Positive	875.074	8.13	575.91797:20 756.96149:14	[M+H]+			0.50867	0.35809	0.36128	0.79316	No annotation
Positive	878.578	1.25	269.76627:12 355.36304:39 406.07233:34 418.06091:34 438.33502:31 503.96857:13 540.05658:14 575.47186:15 612.43646:18 623.10596:29 730.30609:24 748.71271:26 789.17426:20 837.5368:26 859.56238:16 860.53375:81 861.56366:19	[M+H]+			0.12274	0.52823	0.042579	0.75421	No annotation
Positive	880.591	2.12	287.10779:90 287.90878:33 303.94916:23 323.30014:22 371.01407:37 434.79755:42 464.99121:13 531.43396:23 544.17706:37 552.52893:20 576.72992:13 577.46875:62 579.00677:68 579.74371:25 580.65717:38 597.66547:24 606.12091:50 623.40363:14 634.53741:22 644.47729:11 677.68842:27 717.45233:26 718.29364:73 719.61334:28 744.37616:22 762.65436:33 776.46234:11 782.58344:26 789.21283:10 793.31854:22 795.14703…	[M+H]+		yes	0.046018	1.5236	0.33532	1.3915	No annotation
Positive	882.607	1.24	258.25693:11 283.02277:40 286.97586:77 288.14587:11 295.27219:37 297.21564:12 306.02982:37 308.19034:12 339.48032:29 345.25098:11 347.13382:18 353.41708:16 358.24451:16 359.46564:19 377.4585:18 395.27344:14 399.45905:15 400.33118:10 401.29822:15 408.31305:13 421.65955:15 431.33453:12 437.22235:13 441.2533:15 443.49603:22 447.27777:22 451.40704:21 463.16162:67 467.3031:67 469.57886:24 473.14783:21…	[M+H]+			0.031294	0.83728	0.0065289	0.938	No annotation
Negative	883.535	1.23	255.43849:24 267.0824:11 279.25159:39 281.31131:196 297.23676:70 303.45038:25 305.3808:49 417.13434:90 439.31726:12 441.31183:15 474.17419:16 505.21234:40 579.4472:123 597.39294:65 599.39465:15 600.99786:11 619.42438:15 620.76929:16 684.7608:24 754.74677:12 795.54297:19 824.25659:14 843.28033:29	[M-H]-			0.36184	-0.36982	0.61085	-0.18591	No annotation
Positive	884.763	11.63	645.12897:37 652.54193:14 748.70587:458 765.52295:14 766.15967:15 768.16565:21 789.11743:13 790.78308:44 844.68561:12 867.69543:10	[M+H]+		yes	0.33141	-0.7795	0.027682	-6.1812	No annotation
Negative	885.551	1.23	279.35623:17 281.25034:292 282.54688:45 283.48447:125 297.04965:45 297.98413:15 302.60052:30 303.25763:38 305.23257:31 315.33453:18 329.2088:47 417.23627:147 418.33002:24 419.37714:111 488.41199:12 579.21466:133 581.26782:328 597.6568:36 598.34515:41 599.6554:16 601.37262:32 602.67548:12 603.43115:32 604.53583:21 622.4613:20 687.08203:21 711.63385:15 712.85406:34 755.35406:30 770.70142:93 867.968…	[M-H]-			0.15766	-0.35088	0.55483	-0.098262	No annotation
Positive	902.843	11.72	636.66394:19 674.94305:11 765.96234:25 766.60614:112 784.28967:31 788.51117:17 792.67792:10 793.51599:15 808.74164:147 842.52838:13 864.67999:29	[M+H]+			0.10801	-8.6697	0.10801	-8.6697	No annotation
Positive	904.592	1.24	410.99579:13 430.31909:16 520.25165:12 547.82367:20 550.42267:15 578.95929:14 603.61023:23 604.42725:88 621.54236:22 629.12628:28 648.35895:42 721.35297:43 723.23798:11 733.33295:34 747.50043:34 764.50922:31 825.04779:27 844.41827:40 845.48444:19 861.5484:14 868.54138:25 886.11456:27	[M+H]+			0.039249	0.63463	0.013163	0.88955	No annotation
Negative	916.801	11.73	456.83301:32 507.99835:45 551.00671:507 644.80353:4140 645.43329:59 736.94745:39 750.13721:29 780.13306:930 780.75793:2763 786.49347:21 822.67194:47	[M-H]-			0.054029	2.2656	0.13764	1.9638	No annotation
Negative	928.834	10.81	291.07544:47 332.84546:81 384.9566:16125 427.0733:2056 520.81665:131216 562.90643:388 654.49316:228 656.64923:306159 657.30304:2678 792.63977:163302 793.35065:671 834.71014:114	[M-H]-			0.062826	-0.43517	0.75499	-0.049776	No annotation
Negative	944.809	10.95	385.07355:33 520.90833:34 656.73077:198 791.38391:13 792.40717:118	[M-H]-			0.52254	-0.22979	0.89615	-0.032156	No annotation
Positive	962.78	11.48	560.74054:56 691.17004:12 696.94171:18 730.21594:39 768.21149:26 826.60199:2576 832.55328:24 843.80597:40 844.58972:48 845.22552:23 846.07806:21 847.00092:52 852.29352:25 854.13092:12 866.46277:51 867.1684:95 868.61749:17 875.33496:14 945.37152:33	[M+H]+		yes	0.10032	-1.9005	0.039054	-9.9623	No annotation
Positive	968.797	11.29	430.86713:92 560.69904:211 696.61426:2470 697.25995:19 772.31519:43 832.63782:5529 834.75427:19	[M+H]+			0.88942	-0.068381	0.057104	-1.428	No annotation
Positive	980.771	10.47	300.95255:16 436.90106:504 483.53394:15 572.71021:703 635.50928:21 708.58264:2293 844.60693:2841	[M+H]+			0.34371	0.99665	0.11238	1.7705	No annotation
Positive	990.788	11.05	353.09619:16 430.80414:33 446.23074:27 446.91843:341 582.79352:181 702.83368:71 717.55914:40 718.39789:957 838.58167:34 854.39209:465 855.0094:36	[M+H]+		yes	0.0091474	1.1773	0.10439	1.4595	No annotation
Positive	991.351	7.37	515.25818:100 575.05823:14 752.55878:24 753.32605:56 860.46741:19 898.66797:19 918.8584:32	[M+H]+			0.99885	0.0010332	0.091169	-2.8916	No annotation
Positive	997.366	7.4	457.06152:13 521.25232:48 601.19623:42 632.25708:13 633.38794:31 758.9928:423 781.29871:28 802.93933:53 861.23389:52 882.62427:44 922.87463:17 960.93018:27	[M+H]+		yes	0.031494	4.7356	0.058275	5.7155	No annotation
Positive	997.79	11.72	800.95837:22 803.73828:42 860.49561:33	[M+H]+			0.08183	-6.2357	0.079623	-8.4206	No annotation
Positive	1010.53	8.27	523.98035:16 851.83826:29 928.35718:15 944.19177:26 982.80664:14 991.80396:23	[M+H]+			0.16497	-2.0501	0.081134	-8.8548	No annotation
Negative	1012.57	1.1	875.65161:18	[M-H]-			0.99204	-0.0019756	0.68632	-0.071822	No annotation
Positive	1019.35	7.47	395.70404:11 543.06213:69 780.90063:318 781.63586:18 917.47412:14 934.76233:52 983.09106:38 1002.3783:15	[M+H]+		yes	0.047187	7.8866	0.045862	9.3289	No annotation
Positive	1031.17	10.82	561.97937:15	[M+H]+			0.0048314	-0.58643	0.068051	-0.57132	No annotation
Negative	1046.11	10.64	773.88666:18 909.42297:21	[M-H]-			0.17171	1.2694	0.3118	1.2818	No annotation
Negative	1061.8	11.32	516.7395:27 650.78906:26 786.36938:29 789.14093:55 789.84937:14 925.82434:66	[M-H]-			0.46986	0.88425	0.36124	2.0594	No annotation
Negative	1064.81	11.35	385.09235:150 426.8847:33 520.75293:1592 521.37:23 654.42468:10 656.70154:1679 790.59357:11 791.76794:259 792.57971:4304 793.26514:21 833.81982:17 912.40881:50 928.45532:1686 929.19922:37 976.78015:16	[M-H]-			0.072759	-0.72777	0.84917	-0.048274	No annotation
Negative	1080.79	10.95	385.25531:19 520.85913:108 656.66821:152 792.15936:83 792.79871:192 862.4624:32 928.57349:60 944.69006:19	[M-H]-			0.70592	-0.16705	0.90951	0.035505	No annotation
Positive	1092.74	11.59	561.29272:11 826.76953:25 923.06934:17 956.68433:253 962.85681:20 975.73865:24 977.03528:27 979.76501:39 985.95862:25 998.62585:60 1092.67529:15	[M+H]+			0.12243	-2.4469	0.29601	-1.0091	No annotation
Positive	1098.76	11.22	560.69421:146 572.50635:25 577.00049:12 600.01245:27 690.67987:46 696.76904:223 710.98242:13 826.61975:1210 844.09802:58 845.73096:20 851.7605:14 855.26538:28 865.77197:20 866.87427:83 962.60254:10575 984.61377:18 1000.58545:18 1001.98547:55	[M+H]+			0.16816	-2.6206	0.11439	-6.7586	No annotation
Positive	1104.77	11.27	560.84363:115 601.54614:16 696.60388:845 832.57703:2644 967.95715:396 968.60156:799 990.88025:15 1010.00391:17 1086.4054:27	[M+H]+		yes	0.98936	-0.0057692	0.045663	-1.3803	No annotation
Positive	1111.59	8.09	919.94458:21	[M+H]+			0.49224	0.38403	0.29419	0.86833	No annotation
Positive	1112.59	8.02	754.50598:25	[M+H]+			0.11885	0.74877	0.18106	0.65298	No annotation
Positive	1126.76	11.04	431.255:16 446.90649:101 582.54993:92 702.59888:35 718.224:105 718.82977:28 838.66113:53 853.87976:90 854.58899:659 973.27625:23 990.14429:109	[M+H]+		yes	0.023615	1.1104	0.11055	1.4719	No annotation
Positive	1127.8	7.34	1109.54028:79	[M+H]+		yes	0.11751	7.2466	0.012462	8.3474	No annotation
Negative	1129.79	11.27	993.62024:16	[M-H]-			0.76778	0.17497	0.59656	0.58679	No annotation
Negative	1132.8	10.8	792.90155:28	[M-H]-			0.078936	-0.36264	0.45937	0.1184	No annotation
Negative	1140.79	10.97	868.61267:13 1004.45703:16	[M-H]-			0.86438	-0.074013	0.19671	0.23704	No annotation
Positive	1143.79	1.06	442.91129:20 478.56393:32 690.85931:31 705.37897:29 747.06006:17 757.9024:21 781.4917:15 787.73004:21 809.40326:25 817.13098:13 853.53748:51 854.36475:59 858.88013:28 887.47949:15 908.28333:38 976.4718:25 1028.73718:17 1039.34229:44 1078.18188:17 1083.30945:31	[M+H]+			0.51814	0.47143	0.84415	-0.16223	No annotation
Positive	1168.75	10.64	352.92261:19 430.75482:40 488.14008:30 488.97223:21 624.42609:67 760.51782:568 838.73083:18 896.36609:904 974.33252:193 1032.35571:643	[M+H]+		yes	0.036392	2.2913	0.17833	3.2899	No annotation
Positive	1188.1	8.14	1128.80078:30	[M+H]+			0.58049	0.34205	0.4555	0.62849	No annotation
Positive	1190.1	7.97	946.6156:19	[M+H]+			0.064193	0.76881	0.14057	0.43689	No annotation
Positive	1197.04	7.9	694.49115:12 970.89868:36	[M+H]+			0.4353	1.26	0.46615	1.1366	No annotation
Positive	1199.04	8.31	793.49792:12 967.35889:23 1100.18164:18 1140.21619:18	[M+H]+		yes	0.012366	2.4248	0.090342	3.0097	No annotation
Negative	1200.78	10.81	384.90384:341 426.99866:74 520.79523:3044 521.42859:15 656.68921:7077 657.55981:27 792.17334:917 792.78308:5196 834.82312:16 927.90442:1008 928.51038:7986 929.26416:22 1064.38989:3846 1065.26794:12 1106.42993:20	[M-H]-			0.082443	-0.4249	0.87411	0.033916	No annotation
Positive	1203.04	8.3	1008.58142:15 1185.35938:14	[M+H]+		yes	0.0023162	2.806	0.064831	3.5805	No annotation
Negative	1208.77	10.95	663.77063:20 934.85486:31 936.19373:33 985.08472:12 1071.97192:12	[M-H]-			0.92682	0.046583	0.20343	0.38316	No annotation
Negative	1216.76	10.96	384.89963:47 520.84576:114 656.68787:633 792.0766:149 792.71826:624 808.79382:61 927.96362:57 928.62756:491 943.41333:48 944.50891:249 998.02307:14 1064.58569:491 1079.94751:72 1080.59033:54	[M-H]-			0.81754	-0.089514	0.64095	0.14911	No annotation
Positive	1228.71	11.61	826.72028:81 955.87158:32 962.71216:12 979.77795:38 1035.23877:16 1092.4209:1231 1093.03259:34 1113.06909:39 1132.05933:29	[M+H]+			0.086082	-2.1008	0.42048	-0.70202	No annotation
Positive	1234.73	11.28	560.81439:41 696.67944:170 826.73627:219 832.52429:29 961.89648:185 962.60608:2066 1002.72192:11 1098.35754:6687 1099.10498:100 1109.19702:31	[M+H]+			0.15091	-2.1739	0.080257	-9.6992	No annotation
Positive	1240.75	11.13	430.94287:22 966.64587:20 967.77844:42 968.42969:72 1104.2605:165 1104.89539:16	[M+H]+			0.3666	-0.67519	0.091426	-2.2131	No annotation
Positive	1246.76	10.68	430.90707:3234 566.729:721 702.39099:5565 703.1864:21 838.06873:1719 838.67834:5626 973.90125:3176 974.53967:13421 1110.23755:6842 1111.0343:51	[M+H]+			0.2459	-1.4273	0.5445	-0.62242	No annotation
Positive	1262.74	11.03	582.03162:31 582.64081:11 718.60986:43 854.34094:226 974.4585:70 988.8407:31 990.24072:342 1110.56836:29 1125.45703:39 1126.33716:99	[M+H]+		yes	0.014352	1.1629	0.11709	1.5304	No annotation
Negative	1276.18	8.4	800.63373:39 1121.76501:15	[M-H]-			0.27048	1.803	0.7276	0.47095	No annotation
Negative	1276.76	10.96	732.99109:14 1004.08081:12	[M-H]-			0.92485	0.040528	0.56053	0.20382	No annotation
Negative	1298.36	11.69	1282.20166:28	[M-H]-			0.66777	0.98719	0.35245	4.3405	No annotation
Negative	1303.06	10.46	1276.50488:18	[M-H]-			0.27848	2.5061	0.64073	0.75119	No annotation
Negative	1307.77	9.18	1171.42114:60	[M-H]-			0.22957	8.9749	0.3739	5.4556	No annotation
Positive	1317.21	7.36	537.12775:12 661.16162:21 667.17017:125 683.07202:56 689.17676:36 791.3064:215 802.94989:13 810.22302:40 813.20581:1649 814.27899:24 817.32043:11 829.06366:23 926.98804:253 931.03015:28 936.90002:12 943.09045:9097 943.7854:72 944.93665:32 965.23547:64 1014.98828:25 1024.50671:11 1043.40161:15 1051.00488:22 1054.54614:28 1057.03564:610 1067.2074:3279 1073.14417:24 1076.91748:29 1078.43445:54 1089.…	[M+H]+			0.3739	-8.6461	0.3739	-8.6461	No annotation
Negative	1330.74	11.32	514.90973:70 650.57745:42 786.56378:84 922.63184:60 1058.49658:77 1194.83533:12	[M-H]-			0.9841	-0.033873	0.18143	2.4761	No annotation
Negative	1330.8	1.55	1330.79016:14	[M-H]-			0.32868	1.1826	0.37689	-1.0912	No annotation
Negative	1336.76	10.73	384.99829:16 520.87769:629 656.5791:796 698.7655:23 792.12805:302 792.7337:1711 928.6051:1505 1064.00208:522 1064.62292:997 1200.2218:505 1200.854:151	[M-H]-			0.39077	-0.40258	0.96475	-0.01768	No annotation
Negative	1352.73	10.96	520.86188:20 656.82727:22 792.80212:61 928.69983:58 944.80762:19 1080.85693:30 1216.9259:11	[M-H]-			0.32662	-0.53161	0.80025	0.048527	No annotation
Negative	1359.41	9.52	1134.6687:26	[M-H]-			0.44836	1.7812	0.65675	0.86715	No annotation
Negative	1359.41	9.88	638.7688:10 900.57153:22 935.07874:10 950.3833:14 1222.3916:14	[M-H]-			0.23723	2.5668	0.45432	1.706	No annotation
Negative	1359.44	5.53	814.66467:15	[M-H]-			0.16082	1.4109	0.99404	-0.012961	No annotation
Positive	1376.72	11.13	430.24707:15 430.86011:12 696.0744:42 696.94714:37 832.55835:260 968.60657:124 1104.38818:126 1240.57031:22	[M+H]+			0.39603	-0.62612	0.091718	-2.1742	No annotation
Positive	1398.71	10.97	1126.44165:46	[M+H]+		yes	0.0097024	1.0233	0.056305	1.38	No annotation
