# Supplementary material for: Dengue virus reduces AGPAT1 expression to alter phospholipids and enhance infection in Aedes aegypti
Source: PLoS Pathog. 2019 Dec 9;15(12):e1008199. doi: 10.1371/journal.ppat.1008199 (PMC6922471; doi:10.1371/journal.ppat.1008199)
Supplement: S7 Table — The table contains compound detected on cell with the following information: ionization mode (positive and negative), the mass average m/z between replicate, the retention time average Rt in minutes between replicates, the MS/MS spectrum fragmentation and intensity, adducts [M+H]+ and [M-H]-, metabolites of importance in Fig 3E, regulated compound with abundance between dsAGPAT1 or 2 and dsControl samples (p-value < 0.05, |log2 fold change| ≥ 1) and annotation classes with the first 3 ranks of identification by MS-Finder. (XLSX) [file ppat.1008199.s018.xlsx]

## Sheet: Table S7
METABOLOMIC ANALYSIS OF DENV-INFECTED CELL AFTER AGPAT DEPLETION
							Red shows significantly regulated metabolite abundance between dsAGPAT and dsControl samples (p-value < 0.05, log2 fold change ≥ 1 or ≤ -1)
							dsAGPAT1 vs dsControl		dsAGPAT2 vs dsControl		Annotation
Ionization mode	Average Mz	Average Rt(min)	MS/MS spectrum	Adduct ion name	Metabolites in Fig 3E	Regulated compound	p-value	Log2 (FC)	p-value	Log2 (FC)	Classes	Ontology 1	Ontology 2	Ontology 3	Structure rank 1	Structure rank 2	Structure rank 3	Databases 1	Databases 2	Databases 3	Formula 1	Formula 2	Formula 3	Total score 1	Total score 2	Total score 3
Positive	119.086	0.99	91.04964:691	[M+H]+			0.091121	5.0657	0.053623	1.6092	Other	Dialkylthioethers	Alkylthiols	Dialkylthioethers	Dipropyl sulfide	1-Hexanethiol	Diisopropyl sulfide	HMDB=HMDB0031431,FooDB=FDB003594,UNPD=UNPD160904	HMDB=HMDB0039806,FooDB=FDB019456,UNPD=UNPD153138	HMDB=HMDB0029579,YMDB=YMDB01478,FooDB=FDB000735,UNPD=UNPD114583	C6H14S	C6H14S	C6H14S	8.0624	7.8945	7.6018
Positive	131.118	6.53	56.02335:70 57.99435:200 70.129:201 99.04643:193 113.0997:571	[M+H]+			0.091508	0.40906	0.042051	0.34145	Amino acid	Carboximidic acids	Leucine and derivatives	Isoleucine and derivatives	N-Acetylputrescine	L-leucinamide	L-isoleucinamide	HMDB=HMDB0002064;HMDB0060268,ChEBI=CHEBI:17768;CHEBI:58263,YMDB=YMDB00738,FooDB=FDB022827,BMDB=BMDB02064,Urine=HMDB0002064,Saliva=HMDB0002064,Feces=HMDB0002064,ECMDB=ECMDB02064,Serum=HMDB0002064,PubChem=25243990;122356,PlantCyc=CPD-569	ChEBI=CHEBI:21349	ChEBI=CHEBI:21345	C6H14N2O	C6H14N2O	C6H14N2O	8.6687	8.339	8.3048
Negative	132.03	7.67	114.10968:51 115.0874:123	[M-H]-			0.26756	0.54595	0.1708	0.64885	Amino acid	Aspartic acid and derivatives	Alpha amino acids	Organic carbonic acids and derivatives	L-Aspartic acid	Iminodiacetic acid	N-carboxy-beta-alanine	HMDB=HMDB0000191;HMDB0006483;HMDB0062186;HMDB0062501,KNApSAcK=C00001342,ChEBI=CHEBI:17053;CHEBI:17364;CHEBI:29990;CHEBI:29991;CHEBI:35391;CHEBI:22660;CHEBI:29993;CHEBI:29994;CHEBI:29995,DrugBank=DB00128;DB02655;DB03089,SMPDB=PW_C000123;PW_C002766,YMDB=YMDB00896,FooDB=FDB012567;FDB023933;FDB030958,STOFF=STOFF_8717,BMDB=BMDB00191;BMDB06483,Urine=HMDB0000191;HMDB0006483,Saliva=HMDB0000191,Feces=HMDB…	HMDB=HMDB0011753,ChEBI=CHEBI:24785;CHEBI:24786;CHEBI:62745,FooDB=FDB028424,BMDB=BMDB11753,Urine=HMDB0011753,Serum=HMDB0011753,PubChem=6995749;3344189	ChEBI=CHEBI:21694	C4H7NO4	C4H7NO4	C4H7NO4	8.3087	8.139	7.7124
Negative	135.03	8.15	74.96593:69 117.04399:143	[M-H]-			0.61625	0.61666	0.83854	0.28102	Carbohydrate	Sugar acids and derivatives	Hypoxanthines	Short-chain hydroxy acids and derivatives	Erythronic acid	Hypoxanthine	2,2,4-trihydroxybutanoic acid	HMDB=HMDB0000613;HMDB0000943;HMDB0062620,KNApSAcK=C00033834;C00034314,ChEBI=CHEBI:15908;CHEBI:37655;CHEBI:45912;CHEBI:49058;CHEBI:49059;CHEBI:49060;CHEBI:57561;CHEBI:136591,FooDB=FDB022143;FDB022331;FDB030975,BMDB=BMDB00613;BMDB00943,Urine=HMDB0000613;HMDB0000943,Saliva=HMDB0000613;HMDB0000943,Feces=HMDB0000613;HMDB0000943,CSF=HMDB0000613,Serum=HMDB0000613;HMDB0000943;HMDB0062620,PubChem=21145021…	HMDB=HMDB0000157,KNApSAcK=C00001502,ChEBI=CHEBI:17368,SMPDB=PW_C000102,YMDB=YMDB00555,T3DB=T3D4150,FooDB=FDB003949,STOFF=STOFF_8667,BMDB=BMDB00157,Urine=HMDB0000157,Saliva=HMDB0000157,Feces=HMDB0000157,ECMDB=ECMDB00157,CSF=HMDB0000157,Serum=HMDB0000157,PubChem=790,PlantCyc=HYPOXANTHINE,UNPD=UNPD77089	ChEBI=CHEBI:73967	C4H8O5	C5H4N4O	C4H8O5	9.1682	8.8737	8.5775
Negative	136.007	6.52	81.07791:178	[M-H]-			0.051312	0.81284	0.0011002	0.88012	Organic acid	Organic phosphonic acids	L-alpha-amino acids	L-cysteine-S-conjugates	1-aminocyclopropylphosphonate(1-)	S-oxy-L-cysteine	S-hydroxy-L-cysteine	ChEBI=CHEBI:44158;CHEBI:30987;CHEBI:30989,DrugBank=DB03053	ChEBI=CHEBI:41630	ChEBI=CHEBI:41710,DrugBank=DB01915	C3H8NO3P	C3H7NO3S	C3H7NO3S	6.3607	5.4087	5.4087
Negative	136.043	2.43	65.00916:336	[M-H]-			0.1837	-0.081197	0.066667	0.099091	Benzenoid	Aminobenzoic acids	Aminobenzoic acids	1-hydroxy-4-unsubstituted benzenoids	p-Aminobenzoic acid	2-Aminobenzoic acid	Salicylamide	HMDB=HMDB0001392,KNApSAcK=C00001401,ChEBI=CHEBI:17836;CHEBI:30753,DrugBank=DB02362,YMDB=YMDB00493,FooDB=FDB001037;FDB030487,STOFF=STOFF_7410,BMDB=BMDB01392,Urine=HMDB0001392,Feces=HMDB0001392,ECMDB=ECMDB01392,Serum=HMDB0001392,PubChem=4876;978,PlantCyc=P-AMINO-BENZOATE,UNPD=UNPD178955	HMDB=HMDB0001123,KNApSAcK=C00007382,ChEBI=CHEBI:16567;CHEBI:30754,DrugBank=DB04056;DB04166,SMPDB=PW_C000877,YMDB=YMDB00278,T3DB=T3D4165,FooDB=FDB000896;FDB030679,NANPDB=NANPDB_3852,STOFF=STOFF_7408,BMDB=BMDB01123,Urine=HMDB0001123,Feces=HMDB0001123,ECMDB=ECMDB01123,CSF=HMDB0001123,Serum=HMDB0001123,PubChem=5459842;227,PlantCyc=ANTHRANILATE,UNPD=UNPD99279	HMDB=HMDB0015687,ChEBI=CHEBI:32114,DrugBank=DB08797,STOFF=STOFF_1038,Urine=HMDB0015687,Serum=HMDB0015687	C7H7NO2	C7H7NO2	C7H7NO2	7.1733	7.1733	7.1733
Positive	136.062	1.86	108.1239:88	[M+H]+			0.012646	0.91158	0.010433	0.35794	Purine	6-aminopurines	Pyridazines and derivatives	Purines and purine derivatives	Adenine	zarzissine	2-aminopurine	HMDB=HMDB0000034,KNApSAcK=C00001490,ChEBI=CHEBI:16708,DrugBank=DB00173,SMPDB=PW_C000024,YMDB=YMDB00887,T3DB=T3D4279,STOFF=STOFF_617,BMDB=BMDB00034,Urine=HMDB0000034,Saliva=HMDB0000034,Feces=HMDB0000034,ECMDB=ECMDB00034,CSF=HMDB0000034,Serum=HMDB0000034,PubChem=190,PlantCyc=ADENINE,UNPD=UNPD128555	ChEBI=CHEBI:66501,NANPDB=NANPDB_367,UNPD=UNPD220079	ChEBI=CHEBI:479072	C5H5N5	C5H5N5	C5H5N5	8.5976	8.2203	8.1801
Negative	141.001	2.49	77.11867:59	[M-H]-			0.94152	0.0033966	0.64737	0.03087	Benzenoid	Benzene and substituted derivatives	Furoic acid and derivatives	Heteroaromatic compounds	benzenesulfinate	Methyl 2-thiofuroate	S-(2-Furanylmethyl) methanethioate	ChEBI=CHEBI:38100;CHEBI:32404,DrugBank=DB03848,UNPD=UNPD119438	HMDB=HMDB0037762,FooDB=FDB016903	HMDB=HMDB0037731,FooDB=FDB016861	C6H6O2S	C6H6O2S	C6H6O2S	8.1622	7.6279	7.5248
Positive	143.118	1.43	70.0205:3588 82.00753:66 112.07964:114 113.08377:4716 115.08865:87 125.07248:100 128.12517:1325	[M+H]+			0.14046	-12.943	0.14046	-12.943	No annotation
Positive	144.077	4.65	56.03925:57 74.04368:1690 86.00067:1358 102.02008:186 114.05229:2138 115.99017:5083 126.00175:1583 127.0641:4460	[M+H]+			0.1326	-20.47	0.1326	-20.47	Other	Isothiocyanates	Benzazepines	Isothiocyanates	1-Isothiocyanatohexane	1-benzazepine	1-Isothiocyanato-4-methylpentane	HMDB=HMDB0038432,FooDB=FDB017790	ChEBI=CHEBI:38430	HMDB=HMDB0038435,FooDB=FDB017793	C7H13NS	C10H9N	C7H13NS	7.3306	7.263	7.2547
Negative	145.062	7.63	109.02882:64 127.14302:1247 128.11357:138	[M-H]-			0.00075115	-0.84646	0.26268	-0.21983	Peptide	Dipeptides	Ureas	Alpha amino acids	Alanylglycine	Ureidoisobutyric acid	L-Glutamine	HMDB=HMDB0006899,ChEBI=CHEBI:73757;CHEBI:73786;CHEBI:73836,FooDB=FDB006400;FDB024146,BMDB=BMDB06899,PlantCyc=ALA-GLY,UNPD=UNPD81020	HMDB=HMDB0002031,ChEBI=CHEBI:1670;CHEBI:74414,SMPDB=PW_C001363,FooDB=FDB022808;FDB030465,BMDB=BMDB02031,Urine=HMDB0002031,ECMDB=ECMDB02031,CSF=HMDB0002031,Serum=HMDB0002031,PubChem=91820371;55289370;21123869;160663,PlantCyc=3-UREIDO-ISOBUTYRATE	HMDB=HMDB0000641;HMDB0003423,KNApSAcK=C00001359,ChEBI=CHEBI:17061;CHEBI:18050;CHEBI:28300;CHEBI:32665;CHEBI:32666;CHEBI:32672;CHEBI:32673;CHEBI:32678;CHEBI:32679;CHEBI:58000;CHEBI:58359,DrugBank=DB00130;DB02174,SMPDB=PW_C000500,YMDB=YMDB00002;YMDB00990,T3DB=T3D4319,FooDB=FDB012164;FDB023171;FDB030965,STOFF=STOFF_8696,BMDB=BMDB00641;BMDB03423,Urine=HMDB0000641,Saliva=HMDB0000641;HMDB0003423,Feces=…	C5H10N2O3	C5H10N2O3	C5H10N2O3	8.1374	8.1316	8.1269
Positive	148.06	7.42	56.05186:61 83.94768:7039 85.03583:201 89.09034:68 106.50484:56 130.07068:60183 131.00375:528	[M+H]+			0.0019844	0.60299	0.1546	-0.18393	Amino acid	N-acyl-L-alpha-amino acids	Aspartic acid and derivatives	L-alpha-amino acids	N-Acetylserine	N-Methyl-D-aspartic acid	L-4-Hydroxyglutamate semialdehyde	HMDB=HMDB0002931,ChEBI=CHEBI:45441,DrugBank=DB02340,YMDB=YMDB00810,FooDB=FDB000970,BMDB=BMDB02931,Urine=HMDB0002931,Saliva=HMDB0002931,UNPD=UNPD174395	HMDB=HMDB0002393,ChEBI=CHEBI:31882,FooDB=FDB022992,BMDB=BMDB02393,PubChem=22880,UNPD=UNPD133883;UNPD42466	HMDB=HMDB0006556,ChEBI=CHEBI:27809;CHEBI:62637,SMPDB=PW_C002808,YMDB=YMDB00720,FooDB=FDB023970,BMDB=BMDB06556,ECMDB=ECMDB06556,PubChem=25201126;440851	C5H9NO4	C5H9NO4	C5H9NO4	8.8031	8.7842	8.7057
Negative	148.113	1.37	92.12372:141	[M-H]-			0.98725	0.004136	0.29309	0.26552	Other	Amphetamines and derivatives	Amphetamines and derivatives	Aniline and substituted anilines	Phentermine	Methamphetamine	2,6-Diethylaniline	HMDB=HMDB0014337,ChEBI=CHEBI:8080;CHEBI:50508,DrugBank=DB00191,T3DB=T3D2709,STOFF=STOFF_1227,Urine=HMDB0014337,Serum=HMDB0014337,UNPD=UNPD109992	HMDB=HMDB0015517,KNApSAcK=C00042732,ChEBI=CHEBI:6809;CHEBI:132297;CHEBI:136013,DrugBank=DB01577,T3DB=T3D3052,STOFF=STOFF_758;STOFF_3373,Urine=HMDB0015517,Serum=HMDB0015517	HMDB=HMDB0032782,T3DB=T3D4868,FooDB=FDB010752	C10H15N	C10H15N	C10H15N	7.416	7.3537	7.0144
Positive	152.038	6.53	69.88705:1430 133.98763:330	[M+H]+			0.0043124	0.47239	0.00029578	0.53574	Amino acid	Alpha amino acids	Morpholines	O-quinonimines	(S)C(S)S-S-Methylcysteine sulfoxide	4-(dioxo-lambda(6)-sulfanyl)morpholine	6-imino-5-oxocyclohexa-1,3-dienecarboxylic acid	HMDB=HMDB0029432,FooDB=FDB000534;FDB000535;FDB003687,PubChem=90659041,UNPD=UNPD129923	ChEBI=CHEBI:36583	ChEBI=CHEBI:15953;CHEBI:57583	C4H9NO3S	C4H9NO3S	C7H5NO3	8.0965	7.6324	6.8983
Negative	152.995	7.55	79.06451:52 97.07933:56	[M-H]-			0.0020923	0.61619	0.019361	0.45007	Other	Acyl monophosphates	Monoalkyl phosphates	Organic phosphoric acids and derivatives	propanoyl phosphate	hydroxyacetone phosphate	glycerol 1,2-cyclic phosphate	ChEBI=CHEBI:8478;CHEBI:58933,ECMDB=ECMDB20184,PubChem=22003434;1034,PlantCyc=PROPIONYL-P	ChEBI=CHEBI:15362;CHEBI:57290	ChEBI=CHEBI:16597;CHEBI:57831	C3H7O5P	C3H7O5P	C3H7O5P	8.4372	8.3446	8.095
Negative	154.947	10.08	137.00478:90 155.02562:282	[M-H]-			0.96833	-0.015273	0.1034	0.50966	No annotation
Negative	154.974	9.91	59.05464:394 61.1543:119 112.95836:1151 154.9127:61	[M-H]-			0.54518	0.25915	0.38728	0.36205	No annotation
Positive	165.013	9.33	104.95343:226 148.03513:181	[M+H]+		yes	2.4718e-08	13.419	1.7388e-05	12.238	No annotation
Positive	166.086	5.32	93.03802:102 103.13261:56 124.12256:246 125.06256:132 149.01216:443	[M+H]+			0.15419	0.41802	0.0064928	0.61037	Pyridine	Pyridines and derivatives	Phenylalanine and derivatives	Tetrahydroisoquinolines	5-(3-Pyridyl)-2-hydroxytetrahydrofuran	L-Phenylalanine	Norsalsolinol	HMDB=HMDB0062407,ChEBI=CHEBI:82572,PubChem=179630	HMDB=HMDB0000159,KNApSAcK=C00001386,ChEBI=CHEBI:16998;CHEBI:17295;CHEBI:28044;CHEBI:32486;CHEBI:32487;CHEBI:32494;CHEBI:32495;CHEBI:32504;CHEBI:32505;CHEBI:57981;CHEBI:58095;CHEBI:76052,DrugBank=DB00120;DB02556,SMPDB=PW_C000104,YMDB=YMDB00304;YMDB00995,T3DB=T3D4366,FooDB=FDB004940;FDB013245;FDB014705,STOFF=STOFF_8691,BMDB=BMDB00159,Urine=HMDB0000159,Saliva=HMDB0000159,Feces=HMDB0000159,ECMDB=ECMD…	HMDB=HMDB0006044,FooDB=FDB023817,BMDB=BMDB06044,UNPD=UNPD198803	C9H11NO2	C9H11NO2	C9H11NO2	8.2351	8.1536	7.9783
Positive	171.149	4.18	55.02286:317 58.0639:12132 69.30368:78 69.96159:53 71.98414:233 73.07045:79 79.08221:197 82.03685:192 83.0034:55 88.95008:513 94.07304:64 95.1163:268 96.00537:4018 97.0247:149 109.07365:133 111.85968:105 113.05045:2458 114.13097:2021 115.00371:52 119.06172:165 136.18056:612 153.10387:5519 154.03557:8022	[M+H]+		yes	0.00089115	2.6409	0.00092137	1.6753	No annotation
Negative	172.958	11.89	131.08987:1395 154.87988:2681 156.30318:92	[M-H]-			0.22159	-0.098382	0.016404	-0.24973	No annotation
Negative	173.056	5.66	108.98679:128 155.07414:741 156.07259:98	[M-H]-		yes	0.0021972	13.853	2.4524e-06	12.843	Amino acid	Glutamic acid and derivatives	Proline and derivatives	Asparagine and derivatives	Formiminoglutamic acid	(2R,4R)-4-aminopyrrolidine-2,4-dicarboxylic acid	N-Acetylasparagine	HMDB=HMDB0000854,ChEBI=CHEBI:18327;CHEBI:7274;CHEBI:58928,SMPDB=PW_C000680,FooDB=FDB022280,BMDB=BMDB00854,Urine=HMDB0000854,Feces=HMDB0000854,PubChem=25246274;5459920;439233	ChEBI=CHEBI:40139	HMDB=HMDB0006028,FooDB=FDB023807,BMDB=BMDB06028	C6H10N2O4	C6H10N2O4	C6H10N2O4	8.3361	7.9138	7.798
Negative	173.104	11.88	131.10507:4648 155.01358:1416 156.21385:519	[M-H]-			0.20416	1.766	0.19625	1.3271	Amino acid	L-alpha-amino acids	Arginine and derivatives	Arginine and derivatives	L-Arginine	Arginine hydrochloride	Arginine glutamate	HMDB=HMDB0000517;HMDB0003416;HMDB0062762,KNApSAcK=C00001340,ChEBI=CHEBI:15816;CHEBI:16467;CHEBI:29016;CHEBI:32682;CHEBI:32681;CHEBI:32683;CHEBI:32688;CHEBI:32689;CHEBI:32690;CHEBI:32695;CHEBI:32696;CHEBI:32697,DrugBank=DB00125;DB04027,SMPDB=PW_C000396;PW_C001880,YMDB=YMDB00592,T3DB=T3D4289,FooDB=FDB002257;FDB023167;FDB030954,STOFF=STOFF_6956,BMDB=BMDB00517;BMDB03416,Urine=HMDB0000517,Saliva=HMDB0…	ChEBI=CHEBI:31235,FooDB=FDB011914	ChEBI=CHEBI:31234	C6H14N4O2	C6H14N4O2	C6H14N4O2	8.639	8.2223	8.2223
Positive	175.071	3.24	84.11819:381 101.06505:83 102.07727:79 140.03529:89 143.13089:53 147.07329:2723 157.03786:7234 157.93279:16570	[M+H]+			0.53062	-4.8578	0.52353	-5.857	Amino acid	Glutamic acid and derivatives	Glutamic acid and derivatives	Medium-chain fatty acids	Formiminoglutamic acid	Formylisoglutamine	2E,8Z-Undecadiene-4,6-diynoic acid	HMDB=HMDB0000854,ChEBI=CHEBI:18327;CHEBI:7274;CHEBI:58928,SMPDB=PW_C000680,FooDB=FDB022280,BMDB=BMDB00854,Urine=HMDB0000854,Feces=HMDB0000854,PubChem=25246274;5459920;439233	ChEBI=CHEBI:80654,PubChem=90659030;20802017	LipidMAPS=LMFA01030752	C6H10N2O4	C6H10N2O4	C11H10O2	8.5353	8.289	8.2451
Negative	179.056	7.31	88.96916:69 117.06697:77 161.0481:1330	[M-H]-			0.91488	-0.16629	0.71245	-0.67486	Carbohydrate	Monosaccharides	Hexoses	Cyclohexanols	D-Tagatose	Glycoprotein-phospho-D-mannose	myo-Inositol	HMDB=HMDB0003418;HMDB0062538,KNApSAcK=C00033848,ChEBI=CHEBI:27605;CHEBI:48095;CHEBI:13022;CHEBI:13172;CHEBI:37724;CHEBI:47693;CHEBI:134275,DrugBank=DB04936,YMDB=YMDB00657,STOFF=STOFF_1679,BMDB=BMDB03418,Saliva=HMDB0003418,PubChem=107428;6904;5984,PlantCyc=CPD-15616;CPD-15382,UNPD=UNPD11673;UNPD157348;UNPD28362;UNPD42482	HMDB=HMDB0062473,KNApSAcK=C00019681;C00042470;C00050440,ChEBI=CHEBI:17118;CHEBI:28014;CHEBI:28385;CHEBI:40822;CHEBI:42758;CHEBI:37617;CHEBI:37626;CHEBI:37675;CHEBI:37681;CHEBI:37695;CHEBI:37701;CHEBI:37746;CHEBI:68461;CHEBI:86058;CHEBI:134625,DrugBank=DB01914,YMDB=YMDB00789,FooDB=FDB031288,NANPDB=NANPDB_3520;NANPDB_3521,PubChem=3037556;161658,PlantCyc=CPD-15374;CPD-15373,UNPD=UNPD142849;UNPD3363;…	HMDB=HMDB0000211;HMDB0006088;HMDB0034220;HMDB0062138;HMDB0240207;HMDB0240208;HMDB0240209;HMDB0240210;HMDB0240211,KNApSAcK=C00001164,ChEBI=CHEBI:10642;CHEBI:17268;CHEBI:27372;CHEBI:27374;CHEBI:27987;CHEBI:22357;CHEBI:23311;CHEBI:23927;CHEBI:24848;CHEBI:25492,DrugBank=DB03106,SMPDB=PW_C000137,YMDB=YMDB00173,FooDB=FDB001138;FDB010547;FDB012525;FDB023828;FDB030285,STOFF=STOFF_452,BMDB=BMDB00211,Urine…	C6H12O6	C6H12O6	C6H12O6	9.1417	9.1417	9.1011
Positive	184.074	1.99	60.10617:1025 71.08829:170 86.07097:8413 104.09808:102 125.03113:3145 165.95494:301 184.05356:104	[M+H]+			0.099771	-0.13816	0.30087	-0.092168	Pyrimidine	Hydroxypyrimidines	Pyrimidinecarboxylic acids	Sulfuric acid monoesters	2,6-Diamino-4-hydroxy-5-N-methylformamidopyrimidine	ethyl 2-amino-4-hydroxypyrimidine-5-carboxylate	Choline sulfate	HMDB=HMDB0011657,ChEBI=CHEBI:28643,FooDB=FDB028348,BMDB=BMDB11657	ChEBI=CHEBI:39721,DrugBank=DB06906	KNApSAcK=C00001530,ChEBI=CHEBI:16822;CHEBI:52859,PubChem=485,UNPD=UNPD158184;UNPD98098	C6H9N5O2	C7H9N3O3	C5H13NO4S	7.4136	7.3033	6.6535
Positive	185.165	5.86	57.99992:855 84.13602:62 94.04405:125 95.08139:60 112.02881:8659 113.03955:101 123.07257:6583 157.17549:146 167.46407:725 168.16707:7306	[M+H]+			0.18176	1.1826	0.75572	0.32872	No annotation
Positive	186.996	9.5	104.94316:591894 105.74123:586 121.80534:244 122.76762:202 145.86497:136 186.96617:96	[M+H]+			0.00018504	0.66825	8.9626e-05	0.67002	No annotation
Negative	193.065	7.73	79.95682:155 107.02486:74	[M-H]-			0.00027596	-0.83286	0.00056317	-0.74438	Other	Xanthines	Xanthines	O-glycosyl compounds	Caffeine	Enprofylline	Methyl beta-D-glucopyranoside	HMDB=HMDB0001847,KNApSAcK=C00001492,ChEBI=CHEBI:27732,DrugBank=DB00201,SMPDB=PW_C001222,T3DB=T3D2712,FooDB=FDB002100;FDB017732,STOFF=STOFF_609,BMDB=BMDB01847,Urine=HMDB0001847,Saliva=HMDB0001847,Feces=HMDB0001847,CSF=HMDB0001847,Serum=HMDB0001847,PubChem=2519,PlantCyc=1-3-7-TRIMETHYLXANTHINE,UNPD=UNPD163159	HMDB=HMDB0014962,ChEBI=CHEBI:126237,DrugBank=DB00824,Urine=HMDB0014962,Serum=HMDB0014962,UNPD=UNPD140104	HMDB=HMDB0029965,KNApSAcK=C00051554,ChEBI=CHEBI:17540;CHEBI:43943;CHEBI:55507;CHEBI:320055;CHEBI:320061;CHEBI:37656;CHEBI:37657,DrugBank=DB01642;DB01979;DB02100;DB04046,FooDB=FDB001246,NANPDB=NANPDB_4563,PubChem=94214,PlantCyc=METHYL-BETA-D-GALACTOSIDE,UNPD=UNPD101890;UNPD124761;UNPD132274;UNPD171428;UNPD88941;UNPD97197	C8H10N4O2	C8H10N4O2	C7H14O6	7.7619	7.7331	7.6032
Negative	200.056	6.47	128.01781:6376	[M-H]-		yes	0.012194	0.99933	9.1995e-05	1.0252	Amino acid	Histidine and derivatives			Ovothiol A;L-Ovothiol A			KNApSAcK=C00028779,ChEBI=CHEBI:82723;CHEBI:83318,UNPD=UNPD73164			C7H11N3O2S			7.5249
Negative	201.099	7.31	115.15378:82 159.25774:3194 184.19635:524	[M-H]-			0.10388	-0.85366	0.075015	-1.0979	Other	Nitroguanidines	Harmala alkaloids	3-alkylindoles	dinotefuran	Tetrahydroharmol	N-acetyltryptamine	ChEBI=CHEBI:39183;CHEBI:39184,STOFF=STOFF_8730	HMDB=HMDB0029835,FooDB=FDB001050,UNPD=UNPD37607;UNPD91735	ChEBI=CHEBI:55515,UNPD=UNPD133626	C7H14N4O3	C12H14N2O	C12H14N2O	7.6407	7.4268	7.151
Positive	203.114	7.35	59.97301:242 70.05929:434 97.00052:143 98.0179:64 100.06013:113 111.99513:1678 113.09424:380 114.09444:76 115.12006:1322 116.1116:420 128.01186:273 130.08853:276 131.09056:191 140.09238:234 141.15121:123 142.10771:67 143.10718:2772 143.97899:2897 160.97142:120 169.01669:57 175.03807:17657 185.17381:817 186.11705:6746	[M+H]+			0.90646	0.032041	0.078462	0.40331	Other	Nitroguanidines	Harmala alkaloids	Tryptamines and derivatives	dinotefuran	Tetrahydroharmol	N-Methyl-1H-indole-3-propanamide	ChEBI=CHEBI:39183;CHEBI:39184,STOFF=STOFF_8730	HMDB=HMDB0029835,FooDB=FDB001050,UNPD=UNPD37607;UNPD91735	HMDB=HMDB0032756,FooDB=FDB010723	C7H14N4O3	C12H14N2O	C12H14N2O	7.7255	7.6368	7.142
Positive	204.098	6.68	59.94564:261 61.05954:231 68.01445:130 69.0146:155 70.11199:88 80.05412:264 80.99825:165 85.0006:150 97.91219:1568 99.04236:2408 100.02327:318 109.89166:184 112.02521:566 115.99739:6507 117.01558:127 124.06139:155 126.03523:325 129.92978:52 133.89494:164 138.03523:156 139.99387:629 141.12883:195 142.07494:177 144.17351:244 145.01399:96 150.06775:1205 168.03853:2751 168.94797:62 176.23027:123 186.…	[M+H]+			0.51649	-10.897	0.51649	-10.897	Peptide	Dipeptides	Dipeptides	Peptides	Glutaminylglycine	Alanyl-Asparagine	Glycyl-Glutamine	HMDB=HMDB0028797,ChEBI=CHEBI:73848	HMDB=HMDB0028682,ChEBI=CHEBI:73330	HMDB=HMDB0028839,ChEBI=CHEBI:73898;CHEBI:74392,STOFF=STOFF_6297,PlantCyc=CPD-13394	C7H13N3O4	C7H13N3O4	C7H13N3O4	8.1581	8.1012	8.0535
Positive	207.081	6.87	70.01111:642 83.09322:55 84.08542:779 97.99956:7233 98.97003:68 112.07855:134 115.06984:378 125.03702:926 127.02896:22934 176.12849:164 189.96715:57 192.15565:964	[M+H]+			0.0022622	0.87786	0.00029475	0.63581	Peptide	Dipeptides	Dipeptides	Hexoses	Glycyl-Methionine	Methionyl-Glycine	2-O-acetyl-alpha-L-rhamnose	HMDB=HMDB0028847,ChEBI=CHEBI:74120;CHEBI:74393,Feces=HMDB0028847,PlantCyc=CPD-13393	HMDB=HMDB0028973,ChEBI=CHEBI:73611	ChEBI=CHEBI:59422	C7H14N2O3S	C7H14N2O3S	C8H14O6	7.8935	7.8404	6.9964
Negative	212.074	6.77	65.09937:109 92.02831:232 146.14909:401 148.12334:1586 156.03308:183	[M-H]-			0.38918	0.079697	0.13617	0.14478	Other	4,5-disubstituted thiazoles	Benzenesulfonamides	4,5-disubstituted thiazoles	2-(4-Methyl-5-thiazolyl)ethyl butanoate	N-Butylbenzenesulfonamide	2-(4-Methyl-5-thiazolyl)ethyl isobutyrate	HMDB=HMDB0032418,FooDB=FDB009861	KNApSAcK=C00041687,ChEBI=CHEBI:44237,DrugBank=DB02055,T3DB=T3D4810,STOFF=STOFF_764,UNPD=UNPD43555	HMDB=HMDB0032422,FooDB=FDB009865	C10H15NO2S	C10H15NO2S	C10H15NO2S	7.5086	7.2804	7.2798
Negative	212.962	7.52	65.04018:109 79.05083:661 92.21344:113 93.01262:62 146.24902:274 147.12991:112 148.14839:839 149.1709:128 156.06865:50 157.03613:64	[M-H]-			0.032109	0.83611	0.021348	0.83702	No annotation
Negative	214.913	9.1	214.95164:187	[M-H]-			0.00013479	-0.95941	0.00012103	-0.46019	No annotation
Positive	220.093	10.44	84.0576:106 98.02374:352 100.04791:3589 112.12128:329 114.04686:110 132.03606:287 138.04747:555 142.04086:169 154.06761:443 156.14352:132 160.0406:84 166.097:1165 184.08934:2524 192.20016:138 202.00186:4720 203.1577:242	[M+H]+			0.33885	-3.9652	0.67264	-0.77759	Peptide	Dipeptides	Dipeptides	Cyclitols and derivatives	Asparaginyl-Serine	Serylasparagine	1D-1-guanidino-1-deoxy-3-dehydro-scyllo-inositol	HMDB=HMDB0028740,ChEBI=CHEBI:73426	HMDB=HMDB0029034,ChEBI=CHEBI:74802	ChEBI=CHEBI:17845;CHEBI:58291,PubChem=25201852;5460106	C7H13N3O5	C7H13N3O5	C7H13N3O5	7.4245	7.3873	6.9702
Negative	221.059	2.24	107.01646:113	[M-H]-			0.77262	0.11356	0.10853	-0.56575	Flavonoid-like	Flavones	Sulfones	Isoflavones	Flavone	butoxycarboxim	isoflavone	HMDB=HMDB0003075,KNApSAcK=C00001040,ChEBI=CHEBI:42491,DrugBank=DB07776,T3DB=T3D4924,FooDB=FDB006784,NANPDB=NANPDB_4519,STOFF=STOFF_616,LipidMAPS=LMPK12110097,UNPD=UNPD33417	ChEBI=CHEBI:38470,T3DB=T3D0938,STOFF=STOFF_3151	ChEBI=CHEBI:18220,FooDB=FDB005582,LipidMAPS=LMPK12050000,UNPD=UNPD71962	C15H10O2	C7H14N2O4S	C15H10O2	8.6553	8.3165	8.2523
Negative	232.924	10.57	215.03915:2125 215.98131:72	[M-H]-			0.19535	-0.056668	0.13362	-0.081549	No annotation
Positive	239.106	1.4	84.00327:213 87.13075:58 88.13623:415 89.00661:462 97.07663:270 112.02605:901 113.22644:208 128.12761:306 129.09172:127 130.99501:14540 131.98732:85 133.01479:1112 141.17455:122 143.024:183 150.99332:72 152.03299:468 177.10442:189 221.10208:1430	[M+H]+			0.4785	-0.45738	0.1757	0.64533	Peptide	Dipeptides	Dipeptides	Benzene and substituted derivatives	Tyrosyl-Glycine	Glycyl-Tyrosine	Felbamate	HMDB=HMDB0029105,ChEBI=CHEBI:74990	HMDB=HMDB0028853,ChEBI=CHEBI:73517,Saliva=HMDB0028853,Feces=HMDB0028853,UNPD=UNPD192248	HMDB=HMDB0015084,ChEBI=CHEBI:4995,DrugBank=DB00949,SMPDB=PW_C009391,T3DB=T3D2937,STOFF=STOFF_3443,Urine=HMDB0015084,Serum=HMDB0015084,PubChem=3331	C11H14N2O4	C11H14N2O4	C11H14N2O4	7.7025	7.6927	7.4643
Positive	239.12	6.2	69.15755:430 70.07463:6364 72.01421:2030 82.15997:447 82.94926:1177 84.04979:26742 85.47232:1661 86.20621:1073 87.07368:8522 88.08115:67511 91.07616:391 96.94835:19426 98.00719:3528 99.08426:4535 99.99391:2561 100.94844:2192 102.37073:1014 110.09953:792 112.01093:67923 113.06232:18850 114.07564:1468 116.13454:1244 120.18123:2265 128.05084:34996 129.10484:15065 131.03043:1271791 132.14214:4338 137…	[M+H]+			0.11784	-1.0892	0.0012155	0.48906	Other	Retrochalcones	Dipeptides	Dipeptides	4'-Methoxychalcone	Tyrosyl-Glycine	Glycyl-Tyrosine	HMDB=HMDB0032585,KNApSAcK=C00006917,FooDB=FDB010522,LipidMAPS=LMPK12120188,UNPD=UNPD113193;UNPD211603	HMDB=HMDB0029105,ChEBI=CHEBI:74990	HMDB=HMDB0028853,ChEBI=CHEBI:73517,Saliva=HMDB0028853,Feces=HMDB0028853,UNPD=UNPD192248	C16H14O2	C11H14N2O4	C11H14N2O4	8.4888	8.3305	8.3301
Negative	240.098	7.09	126.05196:283 139.11894:253 143.19325:77 164.95949:94 222.25099:235	[M-H]-			0.83534	-0.49398	0.8332	-0.50668	Nucleoside	Pyrimidine 2'-deoxyribonucleosides	Pyrimidine 2',3'-dideoxyribonucleosides	Tetralins	5-Methyldeoxycytidine	3'-Amino-3'-deoxythimidine	6-(1,2,3,4-Tetrahydro-6-hydroxy-2-naphthyl)-2(1H)-pyridone	HMDB=HMDB0002224,ChEBI=CHEBI:47876,FooDB=FDB022917,BMDB=BMDB02224,UNPD=UNPD84789	HMDB=HMDB0060750,Urine=HMDB0060750,Serum=HMDB0060750	ChEBI=CHEBI:79428	C10H15N3O4	C10H15N3O4	C15H15NO2	7.7856	7.4827	7.3428
Positive	240.967	9.48	104.96039:4076 145.09476:62 158.97081:3681 173.00032:218 180.97165:257 223.02077:138	[M+H]+		yes	0.0003085	2.08	0.00052032	1.2255	No annotation
Negative	241.011	7.56	79.0798:187 96.98297:55 223.17892:188	[M-H]-			0.0024033	0.5794	0.31429	0.17051	Organic acid	Organic phosphoric acids and derivatives	Glycerone phosphates	Cinnamaldehydes	Inositol cyclic phosphate	1-deoxy-D-threo-hexo-2,5-diulose 6-phosphate	[(2Z)-3-oxo-2-(phenylmethylidene)propoxy]sulfonic acid	HMDB=HMDB0001125,ChEBI=CHEBI:18426;CHEBI:58484,FooDB=FDB022438,BMDB=BMDB01125,UNPD=UNPD192451	ChEBI=CHEBI:51284;CHEBI:58861,PubChem=44123434;25137933,PlantCyc=CPD-10791	HMDB=HMDB0133624	C6H11O8P	C6H11O8P	C10H10O5S	8.2615	7.8691	7.5232
Positive	241.085	2.02	72.12224:76 88.07454:136 115.92157:7990 131.29094:114 152.00145:128 179.97902:10464 213.05049:2286 223.12883:6183 224.08342:68	[M+H]+			0.080845	3.8599	0.5061	-0.86739	Other	Flavanones	Anthracenes	Dinitrophenols	7-Hydroxyflavanone	Chrysophanic acid 9-anthrone	(??)-2-(1-Methylpropyl)-4,6-dinitrophenol	KNApSAcK=C00008126,ChEBI=CHEBI:34483;CHEBI:41888;CHEBI:48020,DrugBank=DB04274,LipidMAPS=LMPK12140018,UNPD=UNPD75834;UNPD96495	KNApSAcK=C00002806,ChEBI=CHEBI:3686,FooDB=FDB006968,LipidMAPS=LMPK13040005,PubChem=68111,PlantCyc=CPD-11587,UNPD=UNPD54951	HMDB=HMDB0032559,ChEBI=CHEBI:83632;CHEBI:83633;CHEBI:83636,T3DB=T3D4873,FooDB=FDB010491,STOFF=STOFF_938	C15H12O3	C15H12O3	C10H12N2O5	8.1875	7.9053	7.8788
Negative	251.07	2.29	79.99255:124 81.03879:134 107.08911:473 138.15891:81 150.02316:81 164.06364:131 193.16348:676 221.13783:186 223.24879:866 233.16216:76 251.15501:83	[M-H]-			0.053754	0.81864	0.04055	0.34497	Nucleoside	Purine 2'-deoxyribonucleosides	Alkyl-phenylketones	Purine nucleosides	Deoxyinosine	5-Hydroxy-N-formylkynurenine	Nebularine	HMDB=HMDB0000071,ChEBI=CHEBI:28997,SMPDB=PW_C000050,YMDB=YMDB00659,FooDB=FDB012323,STOFF=STOFF_8621,BMDB=BMDB00071,Urine=HMDB0000071,Saliva=HMDB0000071,Feces=HMDB0000071,ECMDB=ECMDB00071,Serum=HMDB0000071,PubChem=65058;639,PlantCyc=DEOXYINOSINE,UNPD=UNPD124169;UNPD17723	HMDB=HMDB0004086,ChEBI=CHEBI:36407;CHEBI:2065,SMPDB=PW_C002055,FooDB=FDB023307,BMDB=BMDB04086,PubChem=9548588;440744	HMDB=HMDB0029956,KNApSAcK=C00018685,ChEBI=CHEBI:18255,DrugBank=DB04440,FooDB=FDB001236,UNPD=UNPD122923;UNPD76981	C10H12N4O4	C11H12N2O5	C10H12N4O4	7.7253	7.7118	7.6769
Positive	252.108	10.53	102.05431:762 216.00325:338 234.0836:17004 235.17334:60	[M+H]+			0.45132	-0.18105	0.0069398	-0.74346	Nucleoside	Purine 2'-deoxyribonucleosides	5'-deoxyribonucleosides	Sugar acids and derivatives	Deoxyadenosine	5'-Deoxyadenosine	Muramic acid	HMDB=HMDB0000101,KNApSAcK=C00019281,ChEBI=CHEBI:17256,SMPDB=PW_C000068,YMDB=YMDB00503,T3DB=T3D4958,FooDB=FDB021894,BMDB=BMDB00101,Urine=HMDB0000101,ECMDB=ECMDB00101,Serum=HMDB0000101,PubChem=13730;636,PlantCyc=DEOXYADENOSINE,UNPD=UNPD148912;UNPD177483	HMDB=HMDB0001983,ChEBI=CHEBI:17319,SMPDB=PW_C001329,YMDB=YMDB00150,FooDB=FDB022781,BMDB=BMDB01983,Urine=HMDB0001983,Serum=HMDB0001983,PubChem=439182,PlantCyc=CH33ADO	HMDB=HMDB0003254,ChEBI=CHEBI:7027;CHEBI:44312;CHEBI:47969,FooDB=FDB023131,BMDB=BMDB03254,UNPD=UNPD63102;UNPD69743;UNPD98180	C10H13N5O3	C10H13N5O3	C9H17NO7	8.5259	8.5213	8.5112
Negative	252.923	8.42	235.03413:1331	[M-H]-		yes	0.0023474	-2.1876	0.006631	-1.4564	No annotation
Negative	253.07	9.09	78.94699:216 97.07759:159 234.97429:592 236.04718:56	[M-H]-			0.014896	0.67839	0.078027	0.23387	Amino acid	L-alpha-amino acids	Aminobenzenesulfonamides	Aromatic anilides	L-Phosphoarginine	sulfadicramide	N-(3-hydroxyphenyl)-3-pyrazolo[1,5-a]pyrimidinecarboxamide	HMDB=HMDB0029438,ChEBI=CHEBI:18412;CHEBI:58477,FooDB=FDB000543,PubChem=92150,UNPD=UNPD101478	ChEBI=CHEBI:135039,STOFF=STOFF_1350	ChEBI=CHEBI:121388	C6H15N4O5P	C11H14N2O3S	C13H10N4O2	7.7174	7.7112	7.5845
Negative	253.085	6.96	80.17836:216 106.92708:1887 108.86362:127 136.09171:208 140.02245:77 163.03355:54 191.06419:139 223.11473:65 235.07593:95	[M-H]-			0.014773	0.36679	0.31414	0.12778	Glycoside	Glycosylglycerols	Xanthines	Glycerolipids	Galactosylglycerol	Dyphylline	2-Hydroxyfelbamate	HMDB=HMDB0006790;HMDB0038664,KNApSAcK=C00019351,ChEBI=CHEBI:15754;CHEBI:91033,SMPDB=PW_C002928,FooDB=FDB018063;FDB024079;FDB030467,BMDB=BMDB06790,ECMDB=ECMDB06790,PubChem=16048618,PlantCyc=3-B-D-GALACTOSYL-SN-GLYCEROL,UNPD=UNPD124491;UNPD154761;UNPD172592;UNPD28459;UNPD50499;UNPD59711;UNPD60580;UNPD87940;UNPD9883	HMDB=HMDB0014789,KNApSAcK=C00030143,ChEBI=CHEBI:4728;CHEBI:59846;CHEBI:59847,DrugBank=DB00651,STOFF=STOFF_3208,Urine=HMDB0014789,Serum=HMDB0014789	HMDB=HMDB0060670,ChEBI=CHEBI:80583,SMPDB=PW_C040524,Urine=HMDB0060670,Serum=HMDB0060670,PubChem=10400039	C9H18O8	C10H14N4O4	C11H14N2O5	8.0938	8.0843	8.082
Positive	254.983	9.43	90.98516:91 104.97038:714 112.05934:85 129.18964:149 173.00125:4741 175.10704:723 187.00575:8921 192.02051:118 238.15627:57	[M+H]+			0.00023398	0.6619	0.00032094	0.59547	No annotation
Negative	255.232	1.25	237.07475:54	[M-H]-			0.3926	0.32915	0.33449	-0.22642	Fatty acid	Long-chain fatty acids	Sesquiterpenoids	Long-chain fatty acids	Palmitic acid	Trimethyltridecanoic acid	Isopalmitic acid	HMDB=HMDB0000220,KNApSAcK=C00001233;C00030479,ChEBI=CHEBI:7896;CHEBI:15756,DrugBank=DB03796,SMPDB=PW_C000145;PW_C040705,YMDB=YMDB00069,T3DB=T3D4797,FooDB=FDB011679;FDB031084,NANPDB=NANPDB_250;NANPDB_720;NANPDB_1422;NANPDB_1436;NANPDB_2334;NANPDB_4157;NANPDB_4179;NANPDB_4239;NANPDB_4548;NANPDB_4835,STOFF=STOFF_231,BMDB=BMDB00220,LipidMAPS=LMFA01010001;LMFA01010046,Urine=HMDB0000220,Saliva=HMDB0000…	HMDB=HMDB0002396,ChEBI=CHEBI:58966,FooDB=FDB022994,BMDB=BMDB02396,LipidMAPS=LMFA01020249,UNPD=UNPD10479	HMDB=HMDB0031068,ChEBI=CHEBI:84890,FooDB=FDB003070,LipidMAPS=LMFA01020010,Feces=HMDB0031068,UNPD=UNPD3944	C16H32O2	C16H32O2	C16H32O2	9.1321	9.1282	9.1282
Positive	256.3	3.45	85.03867:295 164.30653:52 228.269:79 237.96924:63	[M+H]+			0.0061738	0.47672	0.099807	0.3265	No annotation
Negative	258.92	5.12	240.92799:414	[M-H]-		yes	0.00012945	-2.1004	0.00048554	-1.4865	No annotation
Negative	259.022	7.75	78.94899:77 96.96991:291 139.10063:122 241.08278:1538	[M-H]-			5.4298e-05	0.86967	0.030119	0.3053	Other	Inositol phosphates	Hexose phosphates	Monosaccharide phosphates	Myo-inositol 1-phosphate	Fructose 6-phosphate	D-Tagatose 1-phosphate	HMDB=HMDB0000213;HMDB0001313;HMDB0002985;HMDB0006814,KNApSAcK=C00007483,ChEBI=CHEBI:18169;CHEBI:18297;CHEBI:18384;CHEBI:37493;CHEBI:58401;CHEBI:58433;CHEBI:58469;CHEBI:62383;CHEBI:64838;CHEBI:64841;CHEBI:84141;CHEBI:84142,DrugBank=DB03542,SMPDB=PW_C000139;PW_C001012;PW_C002944,YMDB=YMDB00714;YMDB00715;YMDB00792;YMDB02322,FooDB=FDB021907;FDB022548;FDB023090;FDB024095,BMDB=BMDB00213;BMDB01313;BMDB0…	HMDB=HMDB0000124,KNApSAcK=C00007305;C00019683,ChEBI=CHEBI:15845;CHEBI:15946;CHEBI:47947;CHEBI:57579;CHEBI:61519;CHEBI:61559;CHEBI:134283;CHEBI:134284,DrugBank=DB04277,SMPDB=PW_C000079,YMDB=YMDB00078,FooDB=FDB021896;FDB030766,BMDB=BMDB00124,Saliva=HMDB0000124,ECMDB=ECMDB00124;ECMDB04068;ECMDB20540,Serum=HMDB0000124,PubChem=40467872;21872891;21114947;5459902;69507,UNPD=UNPD94448	HMDB=HMDB0006328;HMDB0006797;HMDB0060467,KNApSAcK=C00019630;C00019676,ChEBI=CHEBI:18105;CHEBI:39737;CHEBI:218;CHEBI:38342;CHEBI:137409,YMDB=YMDB00655,FooDB=FDB023891;FDB024084;FDB030864,BMDB=BMDB06328;BMDB06797,ECMDB=ECMDB06797,PubChem=23615304;439837;65246	C6H13O9P	C6H13O9P	C6H13O9P	9.1621	9.0581	9.0581
Positive	261.088	6.6	84.11744:62 112.12674:89 130.06857:63 131.12332:599 153.21223:166 155.25322:95 156.37416:151 157.09764:1214 158.14099:122 173.97688:380 177.01888:52 181.17879:67 202.00624:163 243.13428:405 244.15099:145	[M+H]+			0.054006	-0.32212	0.45466	0.066167	Other	Biotin and derivatives	Harmala alkaloids	Alpha amino acids and derivatives	biotinate sulfoxide(1-)	1,2,3,4-Tetrahydro-b-carboline-1,3-dicarboxylic acid	2-(1,3-benzodioxol-5-yl)-4-(dimethylaminomethylidene)-5-oxazolone	ChEBI=CHEBI:62046;CHEBI:62193,ECMDB=ECMDB20288,PubChem=83833,UNPD=UNPD458	HMDB=HMDB0032102,FooDB=FDB008820	ChEBI=CHEBI:116464	C10H16N2O4S	C13H12N2O4	C13H12N2O4	7.2643	7.2143	7.1291
Negative	265.049	2.43	107.0887:385 157.05504:65 235.0769:96 236.96411:52 247.11023:246 265.05927:56	[M-H]-			0.025986	0.91483	0.14658	0.23959	Carbohydrate	Monosaccharides	Purine nucleosides	Benzenesulfonamides	3-oxo-3-[(3,4,5,6-tetrahydroxyoxan-2-yl)methoxy]propanoic acid	5'-dehydroinosine	sulfadiazine hydroxylamine	HMDB=HMDB0125085	ChEBI=CHEBI:27427	ChEBI=CHEBI:61017	C9H14O9	C10H10N4O5	C10H10N4O3S	7.1759	7.076	6.8977
Negative	267.065	2.17	107.09563:696 131.09193:98	[M-H]-			0.6475	0.18407	0.39144	-0.3544	Flavonoid-like	4'-O-methylisoflavones	7-O-methylisoflavones	6-O-methylated flavonoids	Formononetin	Isoformononetin	Trigraecum	HMDB=HMDB0005808,KNApSAcK=C00002525,ChEBI=CHEBI:18088;CHEBI:77688,FooDB=FDB012219,STOFF=STOFF_8529,BMDB=BMDB05808,LipidMAPS=LMPK12050037,Urine=HMDB0005808,Serum=HMDB0005808,PubChem=5280378,PlantCyc=FORMONONETIN,UNPD=UNPD95557	HMDB=HMDB0033994,KNApSAcK=C00009382,ChEBI=CHEBI:29608,DrugBank=DB04202,FooDB=FDB012228,LipidMAPS=LMPK12050039,PubChem=3764,PlantCyc=CPD-3343,UNPD=UNPD52933	HMDB=HMDB0030720,KNApSAcK=C00013291,FooDB=FDB002643,LipidMAPS=LMPK12110062,UNPD=UNPD188924	C16H12O4	C16H12O4	C16H12O4	8.6029	8.4592	8.0173
Positive	268.999	9.49	104.95016:37868 145.95793:64 187.00034:898314 187.87123:251 222.82924:160 224.97847:96 226.42842:128 227.80447:344	[M+H]+			0.00096165	0.60658	0.00023733	0.75699	No annotation
Positive	271.096	7.39	141.09462:176 152.28769:54 163.15211:5165 181.10042:67 235.06395:664 236.06213:235 253.10803:268	[M+H]+			0.16304	1.2171	0.37018	0.88316	Flavonoid-like	2-arylbenzofuran flavonoids	Cinnamylphenols	2'-Hydroxychalcones	Vignafuran	3-(4-Hydroxyphenyl)-1-(4-hydroxy-2-methoxyphenyl)-2-propen-1-one	1-(2,4-dihydroxy-6-methoxyphenyl)-3-phenylprop-2-en-1-one	HMDB=HMDB0033940,KNApSAcK=C00002414,ChEBI=CHEBI:9980,FooDB=FDB012147,LipidMAPS=LMPK12160036,UNPD=UNPD118659	HMDB=HMDB0037319,KNApSAcK=C00006927;C00038229,ChEBI=CHEBI:519567,FooDB=FDB016339,LipidMAPS=LMPK12120098,PubChem=5319688,PlantCyc=CPD-3361,UNPD=UNPD54249;UNPD215893	HMDB=HMDB0132913,KNApSAcK=C00006935;C00031536,ChEBI=CHEBI:125601,LipidMAPS=LMPK12120245,UNPD=UNPD148108;UNPD220329	C16H14O4	C16H14O4	C16H14O4	8.7322	8.6394	8.5954
Positive	273.119	7	95.04683:79 96.12852:53 110.20989:90 114.01122:62 132.09518:421 135.1308:262 137.04655:1861 138.34612:92 139.0799:119 148.11572:60 149.19373:59 150.02377:192 151.15021:115 154.10773:89 163.05264:101 165.32022:87 166.10835:166 167.15837:91 174.11111:230 179.14679:352 183.01398:8471 184.12224:1445 185.04919:541 186.05478:441 191.1111:121 193.22739:55 195.07974:301 196.22104:208 197.08179:237 202.23…	[M+H]+			0.034781	0.59301	0.32501	-0.78424	Flavonoid-like	4'-O-methylated isoflavonoids	2'-Hydroxy-dihydrochalcones	Alpha-methyldeoxybenzoin flavonoids	3-(2-hydroxy-4-methoxyphenyl)-3,4-dihydro-2H-1-benzopyran-7-ol	1-(2,6-Dihydroxy-4-methoxyphenyl)-3-phenyl-1-propanone	1-(2,4-dihydroxyphenyl)-2-(4-methoxyphenyl)propan-1-one	HMDB=HMDB0133781,KNApSAcK=C00002583;C00018948;C00019387,ChEBI=CHEBI:9971;CHEBI:69088;CHEBI:80392,FooDB=FDB030085,LipidMAPS=LMPK12080026,PubChem=182259;177149,PlantCyc=CPD-9366,UNPD=UNPD28690;UNPD98528	HMDB=HMDB0034435,KNApSAcK=C00007929,ChEBI=CHEBI:28523,FooDB=FDB012836,LipidMAPS=LMPK12120511,UNPD=UNPD177258	HMDB=HMDB0141947,KNApSAcK=C00009794,ChEBI=CHEBI:113545,FooDB=FDB029971,LipidMAPS=LMPK12160054,UNPD=UNPD174719	C16H16O4	C16H16O4	C16H16O4	8.2106	8.006	7.8276
Positive	274.274	2.46	88.00958:1153 102.09457:1573 106.0535:962 167.38358:56 212.24448:263 217.28027:72 256.27161:8639 257.3399:735 260.23969:67	[M+H]+			0.54801	0.72001	0.66252	-0.79669	Other	1,2-aminoalcohols			hexadecasphinganine(1+)			ChEBI=CHEBI:71009;CHEBI:71050,LipidMAPS=LMSP01040001			C16H35NO2			7.9137
Negative	274.88	9.25	233.25882:51 257.99213:125 275.01553:114	[M-H]-			0.55582	-3.4118	0.51649	-12.392	No annotation
Positive	276.119	6.87	85.99685:97 90.0887:879 98.03513:170 113.91606:141 115.13879:254 116.07156:204 117.00896:90 125.95352:68 132.03976:1038 144.23378:124 152.00488:97 157.22049:51 165.91631:116 169.98721:1814 171.47354:87 172.10983:629 176.14278:66 182.13525:146 184.08176:803 186.1505:357 194.12387:216 195.99088:365 198.17996:78 200.19995:59 210.01862:66 212.10095:280 213.97067:182 222.12799:286 240.10596:1629 241.1…	[M+H]+			0.69764	-0.04585	0.27381	0.12768	Peptide	Dipeptides	Dipeptides	Oligopeptides	N2-gamma-Glutamylglutamine	Glutaminylglutamic acid	Norophthalmic acid	HMDB=HMDB0011738,ChEBI=CHEBI:73707;CHEBI:133625,FooDB=FDB028416,BMDB=BMDB11738,Feces=HMDB0011738,CSF=HMDB0011738,Serum=HMDB0011738,UNPD=UNPD89668	HMDB=HMDB0028796,ChEBI=CHEBI:73847	HMDB=HMDB0005766,FooDB=FDB023756,BMDB=BMDB05766,UNPD=UNPD31906	C10H17N3O6	C10H17N3O6	C10H17N3O6	8.1706	8.1533	7.7731
Positive	276.144	8.96	80.99355:56 86.14729:784 87.90753:239 95.96474:63 97.3233:73 98.09275:608 100.23984:127 103.2543:53 110.07584:123 114.21889:64 115.93857:78 122.17459:74 125.13156:59 127.08633:69 128.21689:184 131.99869:1582 143.27991:86 144.01309:963 152.04182:146 155.9545:99 161.23141:85 164.10471:116 166.38171:53 170.20517:201 173.99977:158 182.1955:153 186.10167:234 194.03915:247 198.26459:66 209.9906:265 212…	[M+H]+			0.0096054	0.49683	0.00016727	0.54717	Other	Carbazoles	3-methylindoles	Carbazoles	Ondansetron	Fabesetron	Ondansetron hydrochloride	HMDB=HMDB0005035,ChEBI=CHEBI:7773,DrugBank=DB00904,T3DB=T3D2925,FooDB=FDB023602,STOFF=STOFF_1184,PubChem=4595	ChEBI=CHEBI:31588	ChEBI=CHEBI:7774	C18H19N3O	C18H19N3O	C18H19N3O	7.9641	7.5897	7.5475
Negative	276.992	9.6	195.04279:1161	[M-H]-			0.34588	0.12066	0.26866	0.13506	Other	Organic pyrophosphates			2-C-Methyl-D-erythritol 2,4-cyclodiphosphate			KNApSAcK=C00007295,ChEBI=CHEBI:18425;CHEBI:58483,DrugBank=DB03961,FooDB=FDB030324,ECMDB=ECMDB04103,PubChem=21605869;126747,PlantCyc=2C-METH-D-ERYTHRITOL-CYCLODIPHOSPHATE			C5H12O9P2			8.064
Negative	277.072	5.43	156.85625:101 169.17599:94 187.12741:673 205.09314:159 217.08929:235 247.2619:113 258.97833:128	[M-H]-			0.27506	0.92079	0.52382	0.35315	Benzenoid	Aminobenzenesulfonamides	Psoralens	Psoralens	Sulfamethazine	3,9-dihydroxy-2-(2-hydroxypropan-2-yl)-2H,3H,7H-furo[3,2-g]chromen-7-one	2-(1,2-dihydroxypropan-2-yl)-9-hydroxy-2H,3H,7H-furo[3,2-g]chromen-7-one	HMDB=HMDB0015522,ChEBI=CHEBI:102265,DrugBank=DB01582,FooDB=FDB010660,STOFF=STOFF_556,Urine=HMDB0015522,Serum=HMDB0015522	HMDB=HMDB0132920,UNPD=UNPD206008	HMDB=HMDB0132919	C12H14N4O2S	C14H14O6	C14H14O6	7.5787	7.5102	7.5039
Negative	279.101	2.07	237.0563:100	[M-H]-			0.64529	-1.0934	0.56508	-1.5796	Flavonoid-like	Isoflavones	4-hydroxycoumarins	Phenylhydrazines	Ipriflavone	Phenprocoumon	Levosimendan	HMDB=HMDB0032987,ChEBI=CHEBI:31719,FooDB=FDB010976	HMDB=HMDB0015081,ChEBI=CHEBI:50438,DrugBank=DB00946,SMPDB=PW_C009388,T3DB=T3D3105,Urine=HMDB0015081,Serum=HMDB0015081	HMDB=HMDB0015058,ChEBI=CHEBI:50567,DrugBank=DB00922,Urine=HMDB0015058,Serum=HMDB0015058	C18H16O3	C18H16O3	C14H12N6O	8.3935	8.2083	8.0913
Negative	281.065	8.01	97.11269:306 120.84893:51	[M-H]-		yes	0.00039841	12.738	0.018631	11.398	Other	Phenylhydantoins	Indolonaphthyridine alkaloids	Phthalimides	Phenytoin quinone	5-Hydroxy-4-methoxy-6-canthinone 3-N-oxide	N-(p-Nitrobenzyl)phthalimide	HMDB=HMDB0060868,SMPDB=PW_C040703,Urine=HMDB0060868,Serum=HMDB0060868	HMDB=HMDB0040794,FooDB=FDB020610	ChEBI=CHEBI:34864	C15H10N2O4	C15H10N2O4	C15H10N2O4	6.7271	6.1437	6.107
Negative	283.264	1.27	265.30392:58 283.30643:53	[M-H]-			0.32043	0.39215	0.90702	-0.03132	Fatty acid	Long-chain fatty acids	Long-chain fatty acids	Long-chain fatty acids	Stearic acid	16-Methylheptadecanoic acid	(2S)-2-methylheptadecanoate	HMDB=HMDB0000827,KNApSAcK=C00001238;C00032087,ChEBI=CHEBI:25629;CHEBI:28842,DrugBank=DB03193,SMPDB=PW_C000661,YMDB=YMDB00682,T3DB=T3D4755,FooDB=FDB002941;FDB031183,NANPDB=NANPDB_251;NANPDB_721;NANPDB_2335;NANPDB_4155;NANPDB_4836,STOFF=STOFF_52,BMDB=BMDB00827,LipidMAPS=LMFA01010018;LMFA01010047,Urine=HMDB0000827,Saliva=HMDB0000827,Feces=HMDB0000827,CSF=HMDB0000827,Serum=HMDB0000827,PubChem=3033836…	HMDB=HMDB0031066,ChEBI=CHEBI:84896,FooDB=FDB003068,STOFF=STOFF_98,LipidMAPS=LMFA01020014,UNPD=UNPD110472	ChEBI=CHEBI:84269;CHEBI:85218,STOFF=STOFF_423,LipidMAPS=LMFA01020093,UNPD=UNPD168077	C18H36O2	C18H36O2	C18H36O2	9.2603	9.2511	8.8265
Positive	284.332	3.41	85.0125:665 98.85684:78	[M+H]+			0.0043629	0.49575	0.0041068	0.50447	No annotation
Positive	284.973	10	121.08394:3957 186.93074:771 195.04202:107 202.91943:50724 225.13138:59 267.03961:63	[M+H]+			0.15648	8.2116	0.15776	5.6035	No annotation
Positive	292.103	7.78	84.05271:76 96.42303:60 97.07466:51 102.04249:93 114.05891:55 122.02687:76 126.96293:105 129.93454:565 136.06595:60 142.03302:200 148.08862:1802 159.98538:591 168.09531:54 180.04178:120 182.06099:78 191.98088:99 198.1492:159 208.00934:265 209.22263:57 210.21313:161 214.08612:111 219.83807:53 226.07162:4642 228.06506:213 238.05844:630 256.02478:718 257.12598:58 274.06631:8764	[M+H]+			0.032763	0.85744	0.32285	0.38711	Glycoside	O-glycosyl compounds	Secondary alcohols	Oxepanes	Sarmentosin epoxide	2-deoxy-2,3-dehydro-N-acetylneuraminic acid	N-acetyl-2,7-anhydro-alpha-neuraminic acid	KNApSAcK=C00001456,ChEBI=CHEBI:9034,UNPD=UNPD195797;UNPD93782	ChEBI=CHEBI:28062,DrugBank=DB03991,UNPD=UNPD104482	ChEBI=CHEBI:28695	C11H17NO8	C11H17NO8	C11H17NO8	8.1201	8.0181	7.9314
Negative	292.891	10.6	131.10332:97 203.07837:97 233.1687:50 274.9826:5678	[M-H]-			0.26196	-0.22826	0.35504	-0.15318	No annotation
Positive	292.96	9.62	129.03909:7772 211.12299:64 233.13684:51 274.94968:244 275.95987:68	[M+H]+			0.65156	-0.068761	0.4495	0.10307	No annotation
Positive	294.155	8.75	86.0694:92 87.95544:831 97.03:68 98.12062:245 116.06825:668 131.42737:85 132.13603:318 144.03204:10406 150.23259:55 151.23227:82 182.07695:95 210.12253:225 212.12799:163 220.09927:85 226.22589:81 228.20081:53 230.12695:5120 258.20734:5514 276.12802:128693 277.28064:135	[M+H]+			0.00032092	0.87822	1.2251e-06	0.95786	Other	Aporphines	Leucine and derivatives	Isoleucine and derivatives	(8R)-7-prop-2-enyl-5,6,6a,7-tetrahydro-4H-dibenzo[de,g]quinoline-13,14-diol	N-(1-Deoxy-1-fructosyl)leucine	N-(1-Deoxy-1-fructosyl)isoleucine	ChEBI=CHEBI:92130	HMDB=HMDB0037840,FooDB=FDB016991	HMDB=HMDB0039780,FooDB=FDB019430	C19H19NO2	C12H23NO7	C12H23NO7	7.8564	7.7883	7.7883
Negative	294.879	8.23	276.98212:3541 277.97156:147	[M-H]-		yes	5.4674e-05	-1.9244	0.0091813	-0.58703	No annotation
Positive	297.159	5.97	239.05307:14336 279.14526:67 280.20078:50	[M+H]+			0.27338	-0.82839	0.23283	-0.94192	Benzenoid	Benzimidazoles	Benzoic acids and derivatives	Lysergic acids	1-(2-methoxyethyl)-2-[(4-methylphenoxy)methyl]benzimidazole	N'-benzoyl-N-(tert-butyl)benzohydrazide	6-allyl-8b-Carboxy-ergoline	ChEBI=CHEBI:108147	ChEBI=CHEBI:38457,STOFF=STOFF_10137	HMDB=HMDB0060782,Urine=HMDB0060782,Serum=HMDB0060782	C18H20N2O2	C18H20N2O2	C18H20N2O2	8.0721	8.0211	7.9385
Positive	302.198	3.25	102.02972:5960 123.02355:1751 128.11946:204 184.15759:212 241.17944:333 246.11218:88 266.17706:55 275.16599:70 284.2319:59 285.25177:147	[M+H]+			0.54121	-1.7484	0.46191	-2.7388	Acyl carnitine	Acyl carnitines	Indoles and derivatives	Indoles	3-hydroxy-cis-5-octenoylcarnitine	1-[(5-methoxy-3-indolylidene)methylamino]-2-pentylguanidine	tegaserod maleate	ChEBI=CHEBI:73043,LipidMAPS=LMFA07070038	ChEBI=CHEBI:94540	ChEBI=CHEBI:51044	C15H27NO5	C16H23N5O	C16H23N5O	8.1429	6.9866	6.6423
Negative	305.023	9.96	140.99088:6220 222.89105:1454	[M-H]-			0.14198	2.8962	0.3218	0.65859	Nucleotide	2',3'-cyclic pyrimidine nucleotides	Pentose phosphates	Azobenzenes	Uridine 2',3'-cyclic phosphate	3',5'-cyclic UMP	4-carboxy-4'-sulfoazobenzene	HMDB=HMDB0011640,ChEBI=CHEBI:28637;CHEBI:60873,FooDB=FDB028337,BMDB=BMDB11640,ECMDB=ECMDB20062,PubChem=439715,PlantCyc=CPD-3725,UNPD=UNPD39968	ChEBI=CHEBI:75175,UNPD=UNPD56803	ChEBI=CHEBI:28585;CHEBI:63476,PubChem=441135	C9H11N2O8P	C9H11N2O8P	C13H10N2O5S	8.367	7.9511	7.3614
Negative	308.098	9.03	146.06235:274 188.18707:98 200.06131:583 218.13202:427 230.22861:81 254.13379:95 272.19232:239 290.14038:1203	[M-H]-			0.0027507	0.60976	0.29325	0.18255	Sialic acid	N-acylneuraminic acids	Neuraminic acids	Pyrrolopyrimidine nucleosides and nucleotides	N-Acetylneuraminic acid	9-O-acetylneuraminic acid	sangivamycin	HMDB=HMDB0000230;HMDB0000773,ChEBI=CHEBI:17012;CHEBI:35418;CHEBI:49026;CHEBI:45744;CHEBI:58705;CHEBI:58770,DrugBank=DB01894;DB02344;DB03721;DB04265,SMPDB=PW_C000155,FooDB=FDB022234,BMDB=BMDB00230;BMDB00773,Urine=HMDB0000230,Saliva=HMDB0000230,Feces=HMDB0000230,ECMDB=ECMDB00830;ECMDB20347;ECMDB20348,CSF=HMDB0000230,Serum=HMDB0000230,PubChem=21983255;7173827;6857396;445063;439197,PlantCyc=CPD0-1123…	ChEBI=CHEBI:28879,PubChem=440038	ChEBI=CHEBI:85997,PubChem=14978,UNPD=UNPD112652;UNPD134006	C11H19NO9	C11H19NO9	C12H15N5O5	8.8989	8.46	8.206
Positive	309.129	11.72	110.3777:77 111.16871:57 113.16734:107 114.16519:196 130.07526:1295 142.16699:843 147.17285:255 156.98553:109 159.04602:7411 162.24748:120 170.17285:62 179.08392:63 180.19391:129 192.22668:122 196.10217:52 208.00333:1402 211.23297:80 220.15176:140 225.10507:8209 226.1066:332 237.05212:411 238.07986:1221 245.10257:75 249.16693:79 255.0249:859 256.09088:696 273.14511:31573 274.07001:3467 291.01254:…	[M+H]+			3.1198e-06	0.89999	6.3592e-07	0.96351	Sialic acid	N-acylneuraminic acids and derivatives	Glycosyl-amino acids	2-benzopyrans	N-acetylneuraminamide	O-(N-acetyl-alpha-D-galactosaminyl)-L-serine	Monocerin	ChEBI=CHEBI:62288;CHEBI:62289	ChEBI=CHEBI:53608;CHEBI:90837,DrugBank=DB02397,PubChem=16760241	KNApSAcK=C00003006,ChEBI=CHEBI:70148,UNPD=UNPD162883;UNPD195713;UNPD89565	C11H20N2O8	C11H20N2O8	C16H20O6	7.8302	7.8291	7.7775
Positive	310.113	8.32	96.92781:90 102.07909:71 114.02988:1023 120.14028:218 121.88573:58 127.06897:64 128.03693:73 129.44272:101 130.08148:615 132.14061:242 142.09915:1547 143.92535:133 147.15771:106 148.10399:563 157.10329:64 159.9772:19010 162.12186:94 166.00038:625 178.11229:306 180.14874:91 181.04362:71 182.21431:60 190.22659:62 193.14249:58 196.15013:199 208.05807:849 209.16302:60 210.05783:98 213.24362:111 214.2…	[M+H]+			0.017479	0.46644	0.77814	-0.055951	Sialic acid	N-acylneuraminic acids	Neuraminic acids	Pyrrolopyrimidine nucleosides and nucleotides	N-Acetylneuraminic acid	9-O-acetylneuraminic acid	sangivamycin	HMDB=HMDB0000230;HMDB0000773,ChEBI=CHEBI:17012;CHEBI:35418;CHEBI:49026;CHEBI:45744;CHEBI:58705;CHEBI:58770,DrugBank=DB01894;DB02344;DB03721;DB04265,SMPDB=PW_C000155,FooDB=FDB022234,BMDB=BMDB00230;BMDB00773,Urine=HMDB0000230,Saliva=HMDB0000230,Feces=HMDB0000230,ECMDB=ECMDB00830;ECMDB20347;ECMDB20348,CSF=HMDB0000230,Serum=HMDB0000230,PubChem=21983255;7173827;6857396;445063;439197,PlantCyc=CPD0-1123…	ChEBI=CHEBI:28879,PubChem=440038	ChEBI=CHEBI:85997,PubChem=14978,UNPD=UNPD112652;UNPD134006	C11H19NO9	C11H19NO9	C12H15N5O5	8.274	7.9128	7.6077
Positive	314.092	2.79	97.01566:3284 118.97928:89 136.01659:25439 142.91422:1346 160.92789:809 178.31879:477 179.01285:1275 182.19345:63 220.11862:156 229.79984:53 232.14575:93 248.22583:860 250.24332:318 278.19122:1018 296.06476:13547	[M+H]+			0.73723	-0.65324	0.61431	-1.1483	Nucleoside	5'-deoxyribonucleosides	Imidazopyridines	Phenylpyrazoles	(S)-5'-Deoxy-5'-(methylsulfinyl)adenosine	2-methyl-N-[(5-nitro-2-furanyl)methylideneamino]-3-imidazo[1,2-a]pyridinecarboxamide	1-(4-methylphenyl)sulfonyl-4-phenyl-3-pyrazolamine	HMDB=HMDB0033662,FooDB=FDB011764;FDB011765,UNPD=UNPD120713	ChEBI=CHEBI:116201	ChEBI=CHEBI:120032	C11H15N5O4S	C14H11N5O4	C16H15N3O2S	7.818	7.3079	7.268
Negative	317.146	8.66	155.77722:86 158.24889:64 185.16783:809 202.21898:97 281.23358:121 299.19196:3994	[M-H]-			0.038384	0.56762	0.048638	0.36873	Other	Zearalenones	1-benzopyrans	Hydroxy fatty acids	(S,E)-Zearalenone	2-hydroxy-2-[8-hydroxy-2-methyl-2-(4-methylpent-3-en-1-yl)-2H-chromen-5-yl]acetic acid	(2Z,10Z)-3-hydroxy-5,17-dioxo-4,5-secoestra-2,10-diene-3-oate	HMDB=HMDB0031752,KNApSAcK=C00003025,ChEBI=CHEBI:10106;CHEBI:125462,T3DB=T3D3665,FooDB=FDB008421;FDB018605,STOFF=STOFF_8754,LipidMAPS=LMPK04000016,UNPD=UNPD120362;UNPD192198;UNPD96306	HMDB=HMDB0134720	ChEBI=CHEBI:137521;CHEBI:138283	C18H22O5	C18H22O5	C18H22O5	8.7133	7.9211	7.8789
Positive	319.161	8.64	98.03912:54 98.95821:140 111.96692:218 115.02023:75 116.04121:728 126.12098:55 132.99852:86 140.0683:101 150.11575:221 158.07584:489 159.15605:128 161.49919:68 162.09924:142 167.90788:399 179.27673:54 180.21667:54 186.10904:942 187.03778:54 204.07889:15632 209.21024:67 213.14285:78 216.24115:189 221.22641:87 227.16302:79 229.10065:55 239.2702:59 240.26828:115 253.06995:188 256.151:2170 257.0065:7…	[M+H]+			0.015337	0.93138	0.0065901	0.65535	Other	Zearalenones	7-hydroxycoumarins	Alpha amino acids and derivatives	(S,E)-Zearalenone	7-hydroxy-8-[[4-(2-hydroxyethyl)-1-piperazinyl]methyl]-4-methyl-1-benzopyran-2-one	Phomamide	HMDB=HMDB0031752,KNApSAcK=C00003025,ChEBI=CHEBI:10106;CHEBI:125462,T3DB=T3D3665,FooDB=FDB008421;FDB018605,STOFF=STOFF_8754,LipidMAPS=LMPK04000016,UNPD=UNPD120362;UNPD192198;UNPD96306	ChEBI=CHEBI:115062	KNApSAcK=C00011260,ChEBI=CHEBI:68077,UNPD=UNPD132501;UNPD201470	C18H22O5	C17H22N2O4	C17H22N2O4	7.9247	7.5771	7.5709
Negative	320.997	9.46	141.09393:766 223.04279:524	[M-H]-		yes	0.0050887	1.9856	0.023368	1.0449	No annotation
Positive	322.97	9.6	104.99152:2395 159.01828:306 187.03333:23092 228.9292:565 240.98721:1947 262.85223:103 287.02661:64 304.92026:85 322.94263:95	[M+H]+			0.75574	0.061183	0.77044	0.054269	No annotation
Negative	330.075	7.11	240.10556:1063 266.26227:85	[M-H]-			0.56585	-3.0819	0.6311	-1.9223	Other	Thiazolidinediones	N-acyl-phenylthioureas		4-[5-(2-methyl-3-phenylprop-2-enylidene)-2,4-dioxo-3-thiazolidinyl]butanoic acid	N-[[2-(1-pyrrolidinyl)anilino]-sulfanylidenemethyl]-2-thiophenecarboxamide		ChEBI=CHEBI:109828	ChEBI=CHEBI:111250		C17H17NO4S	C16H17N3OS2		7.0577	6.3161
Negative	333.058	7.55	152.97252:4129 241.11246:3630 259.03104:65 315.10303:53	[M-H]-			9.1379e-05	0.919	0.034725	0.29663	Phospholipid	Glycerophosphoinositols	6-O-methylated flavonoids	Monosaccharide phosphates	1-(sn-Glycero-3-phospho)-1D-myo-inositol	2-(3,4-dihydroxyphenyl)-3,5,7-trihydroxy-6-methoxy-3,4-dihydro-2H-1-benzopyran-4-one	O-(alpha-D-glucosyl) poly[glycerol phosphate(1-)]	HMDB=HMDB0011649,ChEBI=CHEBI:18321;CHEBI:58444,YMDB=YMDB00781,FooDB=FDB011624,BMDB=BMDB11649,PubChem=45480544,UNPD=UNPD171337;UNPD66690	HMDB=HMDB0128756,ChEBI=CHEBI:2213,UNPD=UNPD35028	ChEBI=CHEBI:76109;CHEBI:76239	C9H19O11P	C16H14O8	C9H19O11P	8.6392	8.3386	8.1646
Negative	337.054	7.56	96.98611:144 151.1817:98 211.02292:660 246.14392:142 319.22949:129	[M-H]-		yes	0.00070221	1.2964	0.0042192	-2.8402	Other	1-ribosyl-imidazolecarboxamides	Coumarin glycosides	Coumarin glycosides	AICAR	3,4,5-trihydroxy-6-[(2-oxo-2H-chromen-7-yl)oxy]oxane-2-carboxylic acid	3,4,5-trihydroxy-6-[(2-oxo-2H-chromen-8-yl)oxy]oxane-2-carboxylic acid	HMDB=HMDB0001517,KNApSAcK=C00007383,ChEBI=CHEBI:18406;CHEBI:58475;CHEBI:93885,DrugBank=DB01700,SMPDB=PW_C001168,YMDB=YMDB00562;YMDB01481,FooDB=FDB001213;FDB030675,BMDB=BMDB01517,Saliva=HMDB0001517,ECMDB=ECMDB01517,PubChem=45266657;25244110;65110,PlantCyc=AICAR,UNPD=UNPD33016	HMDB=HMDB0140951,ChEBI=CHEBI:33678,UNPD=UNPD102403	HMDB=HMDB0140952,UNPD=UNPD52574	C9H15N4O8P	C15H14O9	C15H14O9	8.4177	8.1759	7.7592
Positive	337.173	11.11	112.0218:2767 114.12717:1233 116.02864:278 128.10555:322 130.15544:228 131.15997:241 138.1459:160 143.03757:218 150.11942:464 155.26338:62 156.13629:197 157.04596:314 158.16914:882 164.07224:82 173.17162:3788 175.22346:6375 180.19331:611 187.24075:467 192.13559:81 193.1517:84 197.15282:148 198.25484:635 203.14963:151 204.24706:54 209.19153:1718 216.06439:302 217.1196:3935 221.21121:161 222.17242:…	[M+H]+			0.00011066	-0.4067	1.1045e-05	-0.52841	Amino acid	Arginine and derivatives	Quinazolines	Sesquiterpene lactones	N2-Fructopyranosylarginine	2-(1,3-benzoxazol-2-ylamino)-5-spiro[1,6,7,8-tetrahydroquinazoline-4,1'-cyclopentane]one	(1S,2R,5R,6S,7R,8S,10R)-6-acetoxy-2-methoxy-4-oxopseudoguai-11(13)-en-12,8-olide	HMDB=HMDB0041541,FooDB=FDB021521,UNPD=UNPD220866	ChEBI=CHEBI:93488	ChEBI=CHEBI:69330;CHEBI:69331,UNPD=UNPD203440;UNPD203441	C12H24N4O7	C19H20N4O2	C18H24O6	7.5403	6.8594	6.7848
Positive	338.05	4.4	175.03102:65 301.10861:265 302.40991:79 320.22247:188	[M+H]+			0.00026684	0.71704	0.00076432	0.72033	Other	Phenol ethers	2,4-disubstituted thiazoles	Sulfanilides	3-[5-[(4-ethoxyphenyl)methylidene]-4-oxo-2-sulfanylidene-3-thiazolidinyl]propanoic acid	Famotidine	N-[2-(methylthio)phenyl]-2,3-dihydro-1,4-benzodioxin-6-sulfonamide	ChEBI=CHEBI:109699	HMDB=HMDB0001919,ChEBI=CHEBI:4975,DrugBank=DB00927,SMPDB=PW_C001278,FooDB=FDB022737,STOFF=STOFF_3251,Serum=HMDB0001919,PubChem=5702160;3325	ChEBI=CHEBI:121117	C15H15NO4S2	C8H15N7O2S3	C15H15NO4S2	5.6393	5.5486	5.4098
Positive	339.07	7.52	109.89922:3571 126.93372:5912 128.02423:484 169.14566:127 188.08025:89 204.99016:267 206.01462:2261 222.99673:128 224.00983:144 241.19427:79 278.04706:78 302.91092:933 304.13351:1556 321.30862:483 322.12262:3868	[M+H]+		yes	0.00026648	2.0862	0.0089616	-2.144	Other	1-ribosyl-imidazolecarboxamides	Coumarin glycosides	Coumarin glycosides	AICAR	3,4,5-trihydroxy-6-[(2-oxo-2H-chromen-7-yl)oxy]oxane-2-carboxylic acid	3,4,5-trihydroxy-6-[(2-oxo-2H-chromen-8-yl)oxy]oxane-2-carboxylic acid	HMDB=HMDB0001517,KNApSAcK=C00007383,ChEBI=CHEBI:18406;CHEBI:58475;CHEBI:93885,DrugBank=DB01700,SMPDB=PW_C001168,YMDB=YMDB00562;YMDB01481,FooDB=FDB001213;FDB030675,BMDB=BMDB01517,Saliva=HMDB0001517,ECMDB=ECMDB01517,PubChem=45266657;25244110;65110,PlantCyc=AICAR,UNPD=UNPD33016	HMDB=HMDB0140951,ChEBI=CHEBI:33678,UNPD=UNPD102403	HMDB=HMDB0140952,UNPD=UNPD52574	C9H15N4O8P	C15H14O9	C15H14O9	7.7853	6.5866	6.17
Positive	340.394	3.35	322.8942:50	[M+H]+			0.068455	-0.64527	0.98771	0.0020863	No annotation
Positive	347.156	7.03	107.97878:51 112.04948:52 112.98226:53 115.16246:281 115.99982:255 117.10723:59 125.28044:94 126.12486:273 134.1124:112 141.04022:61 143.06126:147 144.10565:831 150.01767:68 158.04494:429 158.96576:91 161.15976:415 162.194:359 164.11871:189 168.0614:127 169.05319:63 182.82494:76 185.13867:76 186.1205:625 187.17619:139 196.08447:225 198.05182:108 203.24388:171 204.0883:2505 208.14569:123 210.17075…	[M+H]+			0.0014588	0.53027	0.27679	0.23559	Organic acid	C19-gibberellin 6-carboxylic acids	Gamma butyrolactones	Strigolactones	Gibberellin A3	Alectrol	Strigol	HMDB=HMDB0003559,KNApSAcK=C00000003,ChEBI=CHEBI:28833;CHEBI:58590;CHEBI:95296,DrugBank=DB07814,FooDB=FDB005727;FDB013644,STOFF=STOFF_4022,BMDB=BMDB03559,LipidMAPS=LMPR0104170002,PubChem=25200591;9819600;439551;6466,PlantCyc=GIBBERELLIN,UNPD=UNPD154014;UNPD75452;UNPD81243	HMDB=HMDB0041372,KNApSAcK=C00003401,ChEBI=CHEBI:2565,FooDB=FDB021298,UNPD=UNPD104099;UNPD71242	HMDB=HMDB0036677,KNApSAcK=C00003486,ChEBI=CHEBI:9290,FooDB=FDB015607,NANPDB=NANPDB_2980,PubChem=5281396,UNPD=UNPD95095	C19H22O6	C19H22O6	C19H22O6	8.0284	7.7361	7.6542
Positive	350.71	1	292.27734:161	[M+H]+		yes	0.18723	4.4575	0.00012924	9.8105	No annotation
Positive	351.002	9.5	105.07007:195 186.94571:4117 188.15768:90 230.03406:64 243.25845:131 268.96826:373070 269.89374:57 283.20593:67	[M+H]+		yes	9.6429e-05	0.89455	5.3795e-05	1.0177	No annotation
Negative	352.058	7.11	181.96742:260 262.16193:1076 264.27094:62 274.17883:64 279.28473:136 334.84152:67	[M-H]-			0.49029	-11.546	0.6001	-2.0354	Carbohydrate	Pentose phosphates	L-cysteine-S-conjugates	Oligopeptides	2,5-diamino-4-hydroxy-6-(5-phosphoribosylamino)pyrimidine	cysteine tryptophylquinone	Glu-Cys-Cys	ChEBI=CHEBI:29114;CHEBI:58614;CHEBI:59545;CHEBI:59546,YMDB=YMDB00147,FooDB=FDB030303,ECMDB=ECMDB04052;ECMDB20058,PubChem=25244331;439480,PlantCyc=DIAMINO-OH-PHOSPHORIBOSYLAMINO-PYR	ChEBI=CHEBI:73670	ChEBI=CHEBI:73495	C9H16N5O8P	C14H15N3O6S	C11H19N3O6S2	7.0202	6.514	6.4271
Negative	353.048	1.37	184.17966:101 195.09915:1405 195.88495:96 197.0737:215 245.12857:134 271.04248:844 272.41797:459 273.25256:1820 274.15576:276 288.22037:56 289.19766:1051 290.09439:78 325.08813:148 335.52985:80 336.35709:69 353.10587:194	[M-H]-		yes	0.0086255	1.385	8.8286e-05	1.1203	Carbohydrate	Pentose phosphates	Coumarin glycosides	Coumarin glycosides	5-Amino-6-(5'-phosphoribosylamino)uracil;5-Amino-6-(ribosylamino)-2,4-(1H,3H)-pyrimidinedione 5'-phosphate;5-Amino-6-(5-phosphoribosylamino)uracil	3,4,5-trihydroxy-6-[(7-hydroxy-2-oxo-2H-chromen-6-yl)oxy]oxane-2-carboxylic acid	3,4,5-trihydroxy-6-[(8-hydroxy-2-oxo-2H-chromen-7-yl)oxy]oxane-2-carboxylic acid	KNApSAcK=C00019665,ChEBI=CHEBI:18337;CHEBI:58453,YMDB=YMDB00163,FooDB=FDB030560,ECMDB=ECMDB20099,PubChem=25245199;439462,PlantCyc=CPD-602	HMDB=HMDB0132255	HMDB=HMDB0130552,UNPD=UNPD20170	C9H15N4O9P	C15H14O10	C15H14O10	7.2396	7.1391	7.1391
Negative	358.995	9.63	194.90942:850 277.07892:303 341.04474:127	[M-H]-			0.48187	-0.083499	0.53264	-0.066804	No annotation
Negative	362.004	7.4	177.01547:215 261.05841:229 264.21289:169 344.18658:463	[M-H]-		yes	1.2392e-05	2.6742	0.061099	1.258	No annotation
Negative	367.104	5.3	157.00708:69 169.03381:161 187.08377:391 205.11093:384 277.05133:1820	[M-H]-			0.39081	-0.28172	0.91085	0.029155	Organic acid	Quinic acids and derivatives	Quinic acids and derivatives	Phenolic glycosides	3-O-Caffeoyl-4-O-methylquinic acid	3-O-Caffeoyl-1-O-methylquinic acid	3,4,5-trihydroxy-6-[(5-hydroxy-2,2-dimethyl-2H-chromen-6-yl)oxy]oxane-2-carboxylic acid	HMDB=HMDB0039960,KNApSAcK=C00035939,ChEBI=CHEBI:86388,FooDB=FDB000247;FDB000249;FDB019623,NANPDB=NANPDB_4373;NANPDB_5284;NANPDB_5319,UNPD=UNPD173560;UNPD182470;UNPD188103;UNPD190634;UNPD218348;UNPD226250	HMDB=HMDB0039959,FooDB=FDB019622,UNPD=UNPD120329	HMDB=HMDB0126420	C17H20O9	C17H20O9	C17H20O9	7.3746	7.0158	7
Negative	370.868	10.6	310.31683:50 352.95132:2292 370.84036:616	[M-H]-			0.032648	-0.50676	0.0091266	-0.69385	No annotation
Positive	375.176	5.87	111.05719:171 123.03195:64 125.00053:72 133.27606:54 137.05408:153 141.1006:979 142.1889:98 153.14679:400 153.99197:81 155.09027:116 167.06961:419 167.99426:59 169.12451:166 170.9866:79 178.9314:142 181.1131:115 182.08398:126 183.08154:2833 184.13028:210 194.36615:53 195.10699:229 196.03204:65 197.10228:151 207.11172:56 209.06604:554 210.13063:96 211.11449:2362 212.13283:323 213.07521:1168 214.17…	[M+H]+			0.10758	1.1184	0.11351	1.0984	Other	7,7'-epoxylignans	Germacranolides and derivatives	2,4,5-trisubstituted thiazoles	Fragransin C1	Sonchifolin	3-[2-(cyclohexylamino)-4-(4-methoxyphenyl)-5-thiazolyl]propanoic acid methyl ester	HMDB=HMDB0033534,KNApSAcK=C00024166;C00024167;C00024168;C00024169,ChEBI=CHEBI:68166,FooDB=FDB011594;FDB018407;FDB018408;FDB018409,UNPD=UNPD112532;UNPD131557;UNPD164893;UNPD167813;UNPD16802;UNPD23384;UNPD3552;UNPD93477	HMDB=HMDB0041139,FooDB=FDB021024,UNPD=UNPD118984;UNPD139754	ChEBI=CHEBI:109220	C21H26O6	C21H26O6	C20H26N2O3S	7.8106	7.7586	7.7401
Positive	376.261	0.98	125.21541:8608 126.04797:38239 127.03464:9430 135.05804:2327 136.12849:689 150.15425:1509 163.99454:624 168.33563:1974 173.3212:1922 174.14188:6452 182.14476:2584 191.34515:11325 192.08542:8092 200.09499:2339 204.38347:933 209.06401:592543 210.16315:121205 211.0795:715 218.12851:50903 219.18118:113612 228.14322:9122 241.21927:887 249.92432:763 256.37186:826 257.35632:18388 260.01431:1013 272.3064…	[M+H]+			0.0022811	0.4458	0.00039616	0.38417	No annotation
Positive	382.95	9.5	136.86566:459 202.9725:78 218.97174:5784 284.93207:5486 300.29596:1285 300.90219:12142 322.87231:107	[M+H]+		yes	0.0013203	2.338	0.0017428	1.2931	No annotation
Negative	382.994	7.44	247.24164:58 365.18478:814 382.95706:664	[M-H]-			0.12873	0.30319	0.33201	0.18971	No annotation
Positive	383.293	6.54	239.01706:83	[M+H]+		yes	4.8055e-05	5.6883	0.12891	4.5954	No annotation
Positive	383.36	1.03	327.13977:348	[M+H]+			0.51649	-8.3597	0.71569	-1.1945	Fatty acid	Very long-chain fatty acids	Very long-chain fatty acids	Dicarboxylic acids and derivatives	2-hydroxynervonate(1-)	3-oxotetracosanoic acid	dodecanoic anhydride	ChEBI=CHEBI:84324;CHEBI:85341,LipidMAPS=LMFA01050216;LMFA01050547,UNPD=UNPD107090;UNPD189216;UNPD218159	ChEBI=CHEBI:52352,LipidMAPS=LMFA01060147	ChEBI=CHEBI:132849	C24H46O3	C24H46O3	C24H46O3	7.7598	7.7014	7.2966
Negative	386.032	8.23	257.0744:116 272.2955:51 274.20657:70 304.12592:230 306.21655:757 368.2308:575	[M-H]-			0.69335	-1.3279	0.62922	-1.9375	Other	Thiophene carboxylic acids and derivatives			thifensulfuron-methyl			ChEBI=CHEBI:83453,STOFF=STOFF_3511			C12H13N5O6S2			5.5251
Positive	390.152	7.31	130.06155:207 141.06923:136 153.15707:56 167.11679:137 183.23672:776 197.14282:56 213.09631:597 225.12262:2655 226.04706:52 243.04697:4006 244.09732:70 258.44467:77 261.13715:23107 262.15829:476 373.19479:9445 374.17313:405	[M+H]+			0.66816	0.25406	0.32586	0.58063	Other	Penicillins	Beta carbolines	Tricarboxylic acids and derivatives	Hetacillin	Tadalafil	Senaetnine	HMDB=HMDB0014877,ChEBI=CHEBI:5683;CHEBI:52059,DrugBank=DB00739,Urine=HMDB0014877,Serum=HMDB0014877	HMDB=HMDB0014958,ChEBI=CHEBI:71940,DrugBank=DB00820,STOFF=STOFF_1376,Urine=HMDB0014958,Serum=HMDB0014958	KNApSAcK=C00002114,ChEBI=CHEBI:9105,UNPD=UNPD139543;UNPD160334;UNPD183885;UNPD190864;UNPD207893;UNPD35276;UNPD84332;UNPD219949	C19H23N3O4S	C22H19N3O4	C20H23NO7	8.1601	8.1148	7.6864
Positive	393.289	1.29	376.22958:8517 376.85437:101	[M+H]+		yes	1.8064e-05	2.2196	3.3608e-06	1.7325	No annotation
Positive	402.358	3.77	120.13922:69 283.2923:49384 284.30011:53	[M+H]+			0.55523	-2.219	0.74278	-0.83405	No annotation
Negative	402.994	8.16	158.96851:353 272.81512:127 291.06439:538 305.04071:3494 385.09442:1399	[M-H]-		yes	1.8778e-05	1.1761	0.25641	0.19199	Nucleoside	Pyrimidine ribonucleoside diphosphates			Uridine 5'-diphosphate			HMDB=HMDB0000295,KNApSAcK=C00007313,ChEBI=CHEBI:17659;CHEBI:58223,DrugBank=DB03435,SMPDB=PW_C000201,YMDB=YMDB00307,FooDB=FDB007509;FDB031236,BMDB=BMDB00295,ECMDB=ECMDB00295,Serum=HMDB0000295,PubChem=20056717;6031;1158,PlantCyc=UDP,UNPD=UNPD145466;UNPD27306;UNPD35188			C9H14N2O12P2			8.8631
Negative	403	10.02	140.85207:65 222.91643:174 304.87305:941 320.57135:59	[M-H]-			0.353	1.4634	0.50216	-1.7877	Nucleoside	Pyrimidine ribonucleoside diphosphates	Benzenesulfonyl compounds		Uridine 5'-diphosphate	Sulfoxone		HMDB=HMDB0000295,KNApSAcK=C00007313,ChEBI=CHEBI:17659;CHEBI:58223,DrugBank=DB03435,SMPDB=PW_C000201,YMDB=YMDB00307,FooDB=FDB007509;FDB031236,BMDB=BMDB00295,ECMDB=ECMDB00295,Serum=HMDB0000295,PubChem=20056717;6031;1158,PlantCyc=UDP,UNPD=UNPD145466;UNPD27306;UNPD35188	HMDB=HMDB0015276,ChEBI=CHEBI:135651,DrugBank=DB01145,Urine=HMDB0015276,Serum=HMDB0015276		C9H14N2O12P2	C14H16N2O6S3		7.2826	6.3494
Positive	404.973	9.33	186.85979:275 255.10254:75 269.02023:6372 322.85101:4756 344.90515:791 347.11804:59	[M+H]+			0.0014175	0.84665	0.0010422	0.83132	No annotation
Negative	412.824	11.77	413.05127:69	[M-H]-			0.00060683	-0.45762	0.0018941	-0.23611	No annotation
Positive	415.211	1.27	119.15356:1323 132.98741:248 259.09702:51 277.07538:174 294.97079:443 361.37012:71	[M+H]+			0.73489	-0.81413	0.61224	-1.4974	Other	Spironolactones and derivatives	Melleolides and analogues	Melleolides and analogues	Eplerenone	Armillarin	Armillaripin	HMDB=HMDB0014838,ChEBI=CHEBI:31547;CHEBI:91683,DrugBank=DB00700,SMPDB=PW_C009176,STOFF=STOFF_5114,Urine=HMDB0014838,Serum=HMDB0014838	HMDB=HMDB0039380,FooDB=FDB018945,UNPD=UNPD25702	HMDB=HMDB0030404,FooDB=FDB002265,UNPD=UNPD45602	C24H30O6	C24H30O6	C24H30O6	7.7511	7.4599	7.4381
Positive	420.666	6.54	239.10049:101	[M+H]+		yes	2.1055e-05	5.9175	0.12296	4.9395	No annotation
Positive	420.682	1.02	302.26108:133 334.57657:55	[M+H]+		yes	0.16108	5.2463	6.6487e-05	6.5252	No annotation
Positive	422.036	8.11	177.13208:63 209.09644:102 214.19547:58 259.05472:249 260.30591:81 274.94446:167 293.20703:135 302.29498:170 306.94241:122 331.16364:140 332.47205:59 358.3974:78 405.02579:22730	[M+H]+		yes	0.0010008	2.224	0.0076993	0.87687	No annotation
Negative	425.139	6.04	237.16721:1634 364.11841:89 365.30637:837 389.1221:164	[M-H]-			0.0024815	0.9952	0.032595	0.63854	Other	Acylaminosugars	Phenolic glycosides	Phenolic glycosides	Chitobiose	6-(2-Carboxyethyl)-7-hydroxy-2,2-dimethyl-4-chromanone glucoside	6-[4-(1-carboxyethyl)-3-hydroxy-2-(3-methylbut-2-en-1-yl)phenoxy]-3,4,5-trihydroxyoxane-2-carboxylic acid	HMDB=HMDB0003556,SMPDB=PW_C001925,FooDB=FDB023196,BMDB=BMDB03556,ECMDB=ECMDB03556	HMDB=HMDB0034032,FooDB=FDB012272,UNPD=UNPD54700	HMDB=HMDB0134166	C15H26N2O12	C20H26O10	C20H26O10	7.16	6.9416	6.9117
Negative	426.021	8.06	134.01813:895 158.90381:132 328.11383:3773 408.12802:493	[M-H]-			0.096979	0.63528	0.002073	-0.52455	Nucleoside	Purine ribonucleoside 3',5'-bisphosphates	Purine ribonucleoside diphosphates	Purine 2'-deoxyribonucleoside diphosphates	Adenosine 3',5'-diphosphate	ADP	dGDP	HMDB=HMDB0000061,KNApSAcK=C00019352,ChEBI=CHEBI:17985;CHEBI:58343,DrugBank=DB01812,SMPDB=PW_C000043,YMDB=YMDB00349,FooDB=FDB021887;FDB030650,BMDB=BMDB00061,ECMDB=ECMDB00061;ECMDB04006,PubChem=23615194;159296,PlantCyc=3-5-ADP,UNPD=UNPD109426;UNPD67306	HMDB=HMDB0001341,KNApSAcK=C00019353,ChEBI=CHEBI:16761;CHEBI:87518;CHEBI:456216,SMPDB=PW_C001034,YMDB=YMDB00914,FooDB=FDB021817,BMDB=BMDB01341,Urine=HMDB0001341,Saliva=HMDB0001341,ECMDB=ECMDB01341,CSF=HMDB0001341,Serum=HMDB0001341,PubChem=7058055;6022,PlantCyc=ADP,UNPD=UNPD106879;UNPD181906	HMDB=HMDB0000960,KNApSAcK=C00019355,ChEBI=CHEBI:28862;CHEBI:58595,DrugBank=DB03491,SMPDB=PW_C000767,YMDB=YMDB00898,FooDB=FDB022338,BMDB=BMDB00960,ECMDB=ECMDB00960,PubChem=25245673;439220,PlantCyc=DGDP	C10H15N5O10P2	C10H15N5O10P2	C10H15N5O10P2	7.6874	7.6574	7.5344
Positive	428.037	7.91	136.05768:30622 216.09734:146 232.13884:913 250.20636:174 329.95563:463 348.12939:17741	[M+H]+			0.11941	0.81573	0.84015	-0.10628	Nucleoside	Purine ribonucleoside 3',5'-bisphosphates	Purine ribonucleoside diphosphates	Purine 2'-deoxyribonucleoside diphosphates	Adenosine 3',5'-diphosphate	ADP	dGDP	HMDB=HMDB0000061,KNApSAcK=C00019352,ChEBI=CHEBI:17985;CHEBI:58343,DrugBank=DB01812,SMPDB=PW_C000043,YMDB=YMDB00349,FooDB=FDB021887;FDB030650,BMDB=BMDB00061,ECMDB=ECMDB00061;ECMDB04006,PubChem=23615194;159296,PlantCyc=3-5-ADP,UNPD=UNPD109426;UNPD67306	HMDB=HMDB0001341,KNApSAcK=C00019353,ChEBI=CHEBI:16761;CHEBI:87518;CHEBI:456216,SMPDB=PW_C001034,YMDB=YMDB00914,FooDB=FDB021817,BMDB=BMDB01341,Urine=HMDB0001341,Saliva=HMDB0001341,ECMDB=ECMDB01341,CSF=HMDB0001341,Serum=HMDB0001341,PubChem=7058055;6022,PlantCyc=ADP,UNPD=UNPD106879;UNPD181906	HMDB=HMDB0000960,KNApSAcK=C00019355,ChEBI=CHEBI:28862;CHEBI:58595,DrugBank=DB03491,SMPDB=PW_C000767,YMDB=YMDB00898,FooDB=FDB022338,BMDB=BMDB00960,ECMDB=ECMDB00960,PubChem=25245673;439220,PlantCyc=DGDP	C10H15N5O10P2	C10H15N5O10P2	C10H15N5O10P2	8.552	8.549	8.385
Positive	430.39	3.71	311.36084:76121	[M+H]+			0.53413	-4.5464	0.55876	-3.3133	No annotation
Positive	432.238	1.25	292.24005:155 415.11276:728	[M+H]+		yes	0.04934	3.6292	0.2163	1.2057	Amino acid	Beta amino acids and derivatives	Phenylazetidines	Benzanilides	LSM-11961	(6R,7R,8R)-7-[4-(1-cyclohexenyl)phenyl]-8-(hydroxymethyl)-4-[1-oxo-2-(3-pyridinyl)ethyl]-1,4-diazabicyclo[4.2.0]octan-2-one	N-(3,4-dimethoxyphenyl)-4-[(4-phenyl-1-piperazinyl)methyl]benzamide	ChEBI=CHEBI:100587	ChEBI=CHEBI:126356;CHEBI:128254;CHEBI:129099;CHEBI:129945;CHEBI:130315;CHEBI:130907	ChEBI=CHEBI:116653	C26H29N3O3	C26H29N3O3	C26H29N3O3	7.2947	7.2729	7.0885
Positive	433.004	9.32	187.06456:33190 268.91458:407849 335.24182:80 350.68912:40163 351.43222:138 390.24106:91	[M+H]+			0.086546	1.0604	0.088347	1.041	No annotation
Positive	434.313	1.41	283.1485:182 376.33151:155	[M+H]+			0.022159	0.42336	0.84686	0.025252	No annotation
Negative	440.998	9.66	195.10463:338 276.99466:582 358.89853:694	[M-H]-			0.40886	-0.095104	0.1773	0.077388	No annotation
Positive	448.978	10	203.01689:950 268.89307:382 284.8801:13218 350.75284:175 366.81961:2208	[M+H]+			0.16994	19.016	0.17069	10.734	No annotation
Positive	463.787	1.02	239.27054:84 339.24271:66 377.43967:123 446.34351:70	[M+H]+		yes	2.0708e-05	6.6999	0.18206	4.3159	No annotation
Positive	463.822	1.01	243.19275:52 376.39609:1047	[M+H]+		yes	0.021157	7.1828	2.3184e-06	12.134	No annotation
Negative	469.03	9.95	140.97005:62 223.00421:114 304.9129:1372 386.19711:152 386.94073:1909	[M-H]-			0.17426	2.9009	0.51845	0.39981	Benzenoid	Benzenesulfonic acids and derivatives			ferrozine(2-)			ChEBI=CHEBI:63945;CHEBI:63946			C20H14N4O6S2			6.2764
Negative	471.077	5.19	265.23978:148 283.13235:119 291.1283:229 375.13962:527 435.16019:758 453.3027:225	[M-H]-		yes	2.7738e-07	6.8652	3.2402e-05	6.2898	No annotation
Negative	475.188	6.21	237.11429:11329	[M-H]-		yes	0.0016292	2.1113	0.034111	0.27918	Glycosyl	O-glycosyl compounds	Steroid glucuronide conjugates	Quassinoids	Kanokoside A	2-methoxyestrone 3-O-(beta-D-glucuronide)	gutolactone	HMDB=HMDB0035635,KNApSAcK=C00010586,ChEBI=CHEBI:81081,FooDB=FDB014343,UNPD=UNPD11454;UNPD42282	ChEBI=CHEBI:37450;CHEBI:136971,LipidMAPS=LMST05010010,PubChem=443077	ChEBI=CHEBI:65989	C21H32O12	C25H32O9	C25H32O9	8.2693	7.9946	7.5867
Negative	478.292	3.66	224.14767:53 253.32181:1936	[M-H]-	yes	yes	0.00012606	1.8055	0.013932	0.86151	Phospholipid	1-acyl-sn-glycero-3-phosphoethanolamines	2-acyl-sn-glycero-3-phosphoethanolamines	1-acyl-sn-glycero-3-phosphoethanolamines	LysoPE(18:1(9Z)/0:0)	LysoPE(0:0/18:1(9Z))	LysoPE(18:1(11Z)/0:0)	HMDB=HMDB0011506,ChEBI=CHEBI:60287;CHEBI:74971;CHEBI:75168,YMDB=YMDB01207,FooDB=FDB028222,BMDB=BMDB11506,LipidMAPS=LMGP02050004,Feces=HMDB0011506,PubChem=58177709	HMDB=HMDB0011476,ChEBI=CHEBI:76088;CHEBI:76231,FooDB=FDB028192,BMDB=BMDB11476,LipidMAPS=LMGP02050040	HMDB=HMDB0011505,FooDB=FDB028221,BMDB=BMDB11505,LipidMAPS=LMGP02050064	C23H46NO7P	C23H46NO7P	C23H46NO7P	8.2167	8.2155	7.8001
Negative	485.003	10.02	304.90543:227 386.8201:895 402.98245:189 413.50613:50	[M-H]-			0.079532	6.0223	0.081783	2.7853	No annotation
Positive	485.36	1.37	184.12555:702 241.11371:58 284.30411:90 302.17346:13491 384.20279:75 424.41617:1270	[M+H]+			0.90288	0.25061	0.46078	-13.353	Terpenoid	Bicyclic monoterpenoids	Triterpenoids	Triterpenoids	lamesticumin E	Methyl kulonate	Methyl 3b,24-dihydroxy-11,13(18)-oleanadien-30-oate	ChEBI=CHEBI:67478,UNPD=UNPD201086	KNApSAcK=C00046140,ChEBI=CHEBI:70529,UNPD=UNPD171020;UNPD97768	HMDB=HMDB0035257,FooDB=FDB013918,UNPD=UNPD151870	C31H48O4	C31H48O4	C31H48O4	6.1949	6.1884	6.1856
Positive	486.976	9.51	186.98798:1123 255.01196:59 268.89435:7394 322.95279:3384 350.77625:469 404.85971:582 418.80417:115 421.08151:55 426.20407:124 426.84369:915	[M+H]+			0.011697	0.46713	0.00024529	0.85422	No annotation
Negative	497.17	6.05	237.19084:4833	[M-H]-			0.20357	-0.1109	0.12961	-0.067798	Other	Fatty amides	Fatty amides	C-glycosyl compounds	S-Acetyldihydrolipoamide	S-Acetyldihydrolipoamide-E	5-acetamido-3,5-dideoxy-L-arabino-hept-2-ulopyranosonic acid	HMDB=HMDB0001526,ChEBI=CHEBI:16807;CHEBI:83096,FooDB=FDB022671,BMDB=BMDB01526,LipidMAPS=LMFA08010023,ECMDB=ECMDB01526,PubChem=1076,PlantCyc=S-ACETYLDIHYDROLIPOAMIDE	HMDB=HMDB0006878,ChEBI=CHEBI:50623,SMPDB=PW_C002986,FooDB=FDB024131,BMDB=BMDB06878,LipidMAPS=LMFA08020202,PubChem=24906332	ChEBI=CHEBI:62322	C10H19NO2S2	C10H19NO2S2	C9H15NO7	5.109	5.109	4.2767
Positive	499.188	6.08	261.06842:22413 261.76147:52	[M+H]+			0.35759	-0.13448	0.09128	0.10146	Peptide	Dipeptides	Nitrophenyl ethers	Benzene and substituted derivatives	Tyrosyl-Glycine	Falimint	Felbamate	HMDB=HMDB0029105,ChEBI=CHEBI:74990	HMDB=HMDB0040988,ChEBI=CHEBI:134968,FooDB=FDB020847,STOFF=STOFF_3444	HMDB=HMDB0015084,ChEBI=CHEBI:4995,DrugBank=DB00949,SMPDB=PW_C009391,T3DB=T3D2937,STOFF=STOFF_3443,Urine=HMDB0015084,Serum=HMDB0015084,PubChem=3331	C11H14N2O4	C11H14N2O4	C11H14N2O4	7.1524	7.1524	7.1524
Negative	501.336	1.42	281.34125:1786	[M-H]-		yes	0.0079072	1.7155	0.63956	0.19261	No annotation
Positive	503.108	0.95	221.2901:55 239.01295:404 264.24344:78 280.96851:1359 282.96408:60 298.52435:365 299.19763:415 341.01956:133 358.40173:75 415.01208:647	[M+H]+			0.20205	3.6825	0.21125	3.3458	Other	O-glucuronides	O-glucuronides	Phenolic glycosides	6-[(3-carboxy-3-hydroxy-2-{[3-(4-hydroxy-3-methoxyphenyl)prop-2-enoyl]oxy}propanoyl)oxy]-3,4,5-trihydroxyoxane-2-carboxylic acid	6-[(3-carboxy-2-hydroxy-3-{[3-(4-hydroxy-3-methoxyphenyl)prop-2-enoyl]oxy}propanoyl)oxy]-3,4,5-trihydroxyoxane-2-carboxylic acid	2-[(3-{4-[(6-carboxy-3,4,5-trihydroxyoxan-2-yl)oxy]-3-methoxyphenyl}prop-2-enoyl)oxy]-3-hydroxybutanedioic acid	HMDB=HMDB0127949	HMDB=HMDB0127950	HMDB=HMDB0127948	C20H22O15	C20H22O15	C20H22O15	6.1029	6.1029	6.0821
Negative	506.323	3.87	281.39993:1955	[M-H]-		yes	0.0039911	1.7307	0.3836	0.19803	No annotation
Negative	513.165	6.79	209.09476:514 237.09998:407 253.21228:146 274.24152:56	[M-H]-			0.051055	-0.44681	0.25725	-0.14696	Other	2'-Hydroxy-dihydrochalcones	Coumarins and derivatives	Coumarins and derivatives	Littorachalcone	DY-520XL	DY-480XL	KNApSAcK=C00014636,ChEBI=CHEBI:66583,UNPD=UNPD24855	ChEBI=CHEBI:52041	ChEBI=CHEBI:52038	C30H26O8	C26H30N2O7S	C26H30N2O7S	6.6551	6.6508	6.6508
Positive	515.007	9.35	187.04097:2037 269.02631:36328 350.8374:35421 403.9118:82 432.75037:399691 433.52905:509 492.30157:62	[M+H]+		yes	0.00060907	1.1704	0.00021172	1.2312	No annotation
Positive	519.139	0.95	262.27722:317 280.64185:97	[M+H]+			0.48469	-0.74725	0.52991	-0.73185	Glycoside	Phenolic glycosides	Phenolic glycosides		3,4,5-trihydroxy-6-{2-hydroxy-4-[(1E)-3-oxo-3-[(3,4,5,6-tetrahydroxyoxan-2-yl)methoxy]prop-1-en-1-yl]phenoxy}oxane-2-carboxylic acid	3,4,5-trihydroxy-6-{2-hydroxy-5-[(1E)-3-oxo-3-[(3,4,5,6-tetrahydroxyoxan-2-yl)methoxy]prop-1-en-1-yl]phenoxy}oxane-2-carboxylic acid		HMDB=HMDB0125184	HMDB=HMDB0125185		C21H26O15	C21H26O15		4.5608	4.5608
Positive	521.168	1.45	261.14026:1057 283.11139:48099 341.06018:93 402.96692:71	[M+H]+			0.14241	-12.537	0.16999	-3.7995	Glycoside	Terpene glycosides	Phenylpyruvic acid derivatives	Flavonoid O-glycosides	Loniphenyruviridoside D	Loniphenyruviridoside B, (rel)-	Zosterin;4,2'-Dihydroxy-4',6'-diacetoxydihydrochalcone 2'-O-glucoside	ChEBI=CHEBI:69641,UNPD=UNPD204111	ChEBI=CHEBI:69639;CHEBI:69640,UNPD=UNPD204112;UNPD204113;UNPD214190	KNApSAcK=C00014632,LipidMAPS=LMPK12120521	C25H28O12	C25H28O12	C25H28O12	6.9786	6.9666	6.9524
Negative	528.284	4.15	224.17403:127 242.25766:108 253.29169:4310 303.42133:90	[M-H]-			0.13613	0.86818	0.4444	-0.60299	No annotation
Negative	529.16	6.98	209.11893:437 253.16258:523 441.19983:939	[M-H]-			0.69043	-0.095149	0.96553	-0.0082814	Glycoside	Phenolic glycosides	Biflavonoids and polyflavonoids		5-hydroxy-6-methoxy-2-methylchromone-7-O-rutinoside	8-[3,7-dihydroxy-2-(3-hydroxyphenyl)-3,4-dihydro-2H-1-benzopyran-4-yl]-2-(3-hydroxyphenyl)-3,4-dihydro-2H-1-benzopyran-3,5,7-triol		ChEBI=CHEBI:66370,UNPD=UNPD52541	HMDB=HMDB0135066		C23H30O14	C30H26O9		7.527	6.8365
Negative	530.302	4.1	224.27324:142 253.27293:1266 255.36987:4015 305.4989:92	[M-H]-		yes	0.0016084	2.1169	0.042654	0.9555	No annotation
Positive	530.982	9.49	187.02966:150 203.00537:622 268.91174:2305 283.60083:183 284.99097:15719 350.9743:1140 366.75897:32471 390.78894:100 432.78577:22818 447.08759:204 448.70496:185783 449.43774:225 466.5899:145 500.29254:52	[M+H]+		yes	0.00049313	1.7807	0.00047277	1.2663	No annotation
Positive	546.956	9.49	218.80048:59 284.91562:343 300.89099:414 350.89893:55 366.92389:138 382.73633:2043 383.38293:51 448.7973:3526 464.83722:7731 482.75604:57 486.79333:165	[M+H]+		yes	0.0015975	2.4048	0.0013871	1.3062	No annotation
Negative	548.084	8.6	306.08258:1081 368.12158:60 376.21942:115 378.29993:251 386.16394:154 406.21234:66 424.28967:69 450.23376:188 468.28943:1692 469.24188:102	[M-H]-		yes	0.0002758	2.5943	0.0045869	1.9727	No annotation
Negative	551.032	9.95	222.94278:192 304.85944:488 386.35052:650 386.97571:3787 468.7644:2365	[M-H]-			0.29114	2.0112	0.44424	-1.2554	Nucleoside	Pyrimidine ribonucleoside triphosphates	Pyrimidine ribonucleoside triphosphates		dimethylallyl-UTP	isopentenyl-UTP		ChEBI=CHEBI:62896	ChEBI=CHEBI:62897		C14H23N2O15P3	C14H23N2O15P3		6.5165	6.5165
Negative	556.315	3.5	224.26976:66 242.1447:76 281.35535:3075	[M-H]-		yes	0.0023691	2.0035	0.033602	0.66536	No annotation
Negative	567.007	10.01	223.04321:60 386.78986:358 402.73749:125 468.27264:91 468.97101:567	[M-H]-		yes	0.12775	14.784	0.04083	11.41	No annotation
Positive	568.979	9.48	187.0486:122 268.94644:1819 322.88928:107 350.8244:1051 404.32642:86 404.97449:108 432.26001:770 432.93677:6178 486.20795:441 486.88824:3830 490.86188:91 508.88525:1880	[M+H]+			0.0019538	0.4138	2.3967e-05	0.68745	No annotation
Positive	575.505	0.88	187.01146:65 209.0997:67 219.18245:260 237.26717:715 247.10558:271 257.22244:52 263.31046:53 265.38089:825 295.2869:71 303.22339:63 321.42554:174 339.22302:105 501.50897:226 519.48608:60	[M+H]+			1.3967e-05	0.72664	0.29853	0.15949	Other	Annonaceous acetogenins	Lineolic acids and derivatives		Montecristin	Mayolene-19		HMDB=HMDB0029795,KNApSAcK=C00044239,FooDB=FDB001003,UNPD=UNPD39588	LipidMAPS=LMFA07010690		C37H66O4	C37H66O4		6.9386	6.9121
Positive	577.521	0.87	205.03549:64 219.3058:72 236.60101:83 237.33525:349 238.99197:458 247.15976:514 265.26028:1992 267.27835:68 285.42749:58 293.19434:53 313.3186:78 321.26514:243 322.05737:52 323.35242:72 503.47632:371	[M+H]+			0.028535	-0.1935	0.014182	-0.24932	Other	Annonaceous acetogenins	Annonaceous acetogenins	Fatty alcohols	Cohibin C	Cohibin D	phenolic phthiocerol	HMDB=HMDB0035397,KNApSAcK=C00047030,ChEBI=CHEBI:134015,FooDB=FDB014072	HMDB=HMDB0035398,FooDB=FDB014073	ChEBI=CHEBI:59237,LipidMAPS=LMFA05000691	C37H68O4	C37H68O4	C37H68O4	7.3515	7.1505	7.0912
Positive	592.268	6.28	354.11932:78 477.01221:205	[M+H]+			0.79782	-0.71424	0.74107	-1.0107	Benzenoid	Dimethoxybenzenes			1-[[(2R,3S)-8-[2-(3,4-dimethoxyphenyl)ethynyl]-5-[(2R)-1-hydroxypropan-2-yl]-3-methyl-6-oxo-3,4-dihydro-2H-pyrido[2,3-b][1,5]oxazocin-2-yl]methyl]-3-(3,5-dimethyl-4-isoxazolyl)-1-methylurea			ChEBI=CHEBI:96170			C31H37N5O7			6.917
Positive	597.012	9.94	187.02863:106 268.96881:1859 350.88391:293 432.76837:15519 433.53265:51 514.85443:41928 515.51532:110	[M+H]+			0.1511	9.4413	0.12088	6.6047	No annotation
Positive	599.548	6.05	321.35263:238 347.32471:158 348.36798:3619 374.34631:992 414.49701:55 460.42291:16000 486.57666:3566 487.5705:11544	[M+H]+		yes	0.014433	1.8983	0.018212	0.64851	No annotation
Negative	605.004	9.64	440.86688:443 522.78882:105	[M-H]-			0.50179	0.24583	0.065425	0.58605	No annotation
Positive	610.185	0.94	221.19672:469 238.73242:121 265.09106:76 267.00598:1001 268.91455:205 281.12592:499 284.96423:932 298.69824:279 307.79895:55 355.10254:9668 370.84357:388 372.76538:63 395.48724:53 414.94763:132 488.99799:166 536.06519:53 576.94177:180	[M+H]+		yes	0.033009	-5.3252	0.033506	-5.1298	No annotation
Negative	628.053	7.38	313.14175:69 384.01343:67 402.09186:306 406.97198:68 425.16553:250 444.08374:270 495.15747:245 516.05066:54	[M-H]-			0.0011208	-0.95156	8.3235e-05	-0.95124	No annotation
Negative	633.036	9.94	305.03497:124 386.91052:272 468.79193:1056 550.81787:645	[M-H]-			0.14789	6.0762	0.48377	0.9588	No annotation
Negative	639.137	8.29	282.16385:186 300.14801:139 306.10022:170 332.24219:325 334.2392:581 337.70337:67 366.01807:372 510.20892:440 602.74579:52	[M-H]-		yes	3.1227e-05	3.9138	0.17078	1.6947	Flavonoid-like	Flavonoid 3-O-p-coumaroyl glycosides	Flavonoid 3-O-p-coumaroyl glycosides		Patuletin 3-(6''-p-coumaroylglucoside);Quercetagetin 6-methyl ether 3-(6''-p-coumaroylglucoside);2-(3,4-Dihydroxyphenyl)-5,7-dihydroxy-3-[[6-O-[(2E)-3-(4-hydroxyphenyl)-1-oxo-2-propenyl]-beta-D-glucopyranosyl]oxy]-6-methoxy-4H-1-benzopyran-4-one	Quercetin 3-(6''-ferulylglucoside)		KNApSAcK=C00013944,LipidMAPS=LMPK12112959,UNPD=UNPD28793	KNApSAcK=C00005962;C00013863,LipidMAPS=LMPK12112145;LMPK12112256,PubChem=11114901,PlantCyc=CPD-14979,UNPD=UNPD151679;UNPD230592		C31H28O15	C31H28O15		6.0709	6.0503
Negative	649.009	9.46	305.01196:191 386.82684:707 468.07074:62 468.72241:1689 484.76544:548 550.81256:2502 566.09698:108 566.73596:836	[M-H]-		yes	0.0038539	1.8519	0.0029064	1.1908	No annotation
Positive	663.455	0.94	341.00787:70 494.68866:112 495.31958:3286 551.20105:32860 551.89758:152 564.68274:81 565.52338:62 607.25677:46743 608.01678:149	[M+H]+			0.0084234	-0.92069	0.12465	-0.42467	Glycoside	Cucurbitacin glycosides			Goyaglycoside c			HMDB=HMDB0038349,KNApSAcK=C00030425;C00030426,FooDB=FDB017685;FDB017686,UNPD=UNPD24869;UNPD52603;UNPD212307			C38H62O9			7.5513
Negative	664.417	5.39	201.15488:247 255.34262:442 480.35223:140 605.3045:219	[M-H]-			0.0010078	0.87768	0.13677	0.31611	Phospholipid	Phosphatidylcholines	Phosphatidylserines	Phosphatidylserines	1-palmitoyl-2-azelaoyl-sn-glycero-3-phosphocholine	PS(15:0/12:0)	PS(12:0/15:0)	ChEBI=CHEBI:61817;CHEBI:78207,LipidMAPS=LMGP20010007	LipidMAPS=LMGP03010139	LipidMAPS=LMGP03010047	C33H64NO10P	C33H64NO10P	C33H64NO10P	7.5015	7.0705	7.0485
Negative	664.983	9.45	386.90698:101 468.79028:125 484.73877:112 500.9267:63 566.6673:851	[M-H]-		yes	0.0048254	4.3587	0.0037294	3.1758	No annotation
Positive	666.435	5.4	410.30994:81 428.24402:65 478.32892:95 481.41986:55 496.36438:150	[M+H]+			0.0058606	0.4528	0.90962	-0.018981	Phospholipid	Phosphatidylcholines	Phosphatidylserines	Phosphatidylserines	1-palmitoyl-2-azelaoyl-sn-glycero-3-phosphocholine	PS(14:0/13:0)	PS(13:0/14:0)	ChEBI=CHEBI:61817;CHEBI:78207,LipidMAPS=LMGP20010007	LipidMAPS=LMGP03010093	LipidMAPS=LMGP03010069	C33H64NO10P	C33H64NO10P	C33H64NO10P	7.7524	7.2837	7.2828
Negative	673.479	1.43	255.39262:207 281.19931:106 283.39142:134 391.37952:192 409.22394:97 419.44873:126 437.46539:62	[M-H]-			0.039039	-0.80473	0.075073	-0.30819	Phospholipid	1,2-diacylglycerol-3-phosphates	1,2-diacylglycerol-3-phosphates	1,2-diacylglycerol-3-phosphates	PA(16:0/18:1(11Z))	PA(16:0/18:1(9Z))	9-Octadecenoic acid 1-[[(1-oxohexadecyl)oxy]methyl]-2-(phosphonoxy)ethyl ester	HMDB=HMDB0007858,ChEBI=CHEBI:89530,FooDB=FDB025050,BMDB=BMDB07858,LipidMAPS=LMGP10010007,ECMDB=ECMDB07858,Serum=HMDB0007858	HMDB=HMDB0007859,ChEBI=CHEBI:64844;CHEBI:64839,YMDB=YMDB01163,FooDB=FDB025051,BMDB=BMDB07859,LipidMAPS=LMGP10010032,ECMDB=ECMDB07859,Serum=HMDB0007859,UNPD=UNPD2028;UNPD207457;UNPD221169	HMDB=HMDB0031130;HMDB0114924,ChEBI=CHEBI:74551;CHEBI:74836,FooDB=FDB003141,LipidMAPS=LMGP10010964,PlantCyc=CPD-8264	C37H71O8P	C37H71O8P	C37H71O8P	8.7671	8.7671	8.7671
Positive	679.014	9.49	269.01346:1263 350.88452:569 432.81598:9057 514.84937:81117 515.51294:339 596.77386:12303	[M+H]+		yes	0.00014775	1.3082	0.00031464	1.4668	No annotation
Negative	688.49	1.61	227.4126:82 253.23639:1693 254.14796:55 255.41953:618 281.34296:399 450.40399:72 452.41327:240	[M-H]-			0.2272	-0.42074	0.012932	-0.28164	Phospholipid	Phosphatidylethanolamines	Phosphatidylethanolamines	Phosphatidylethanolamines	PE(16:0/16:1(9Z))	PE(18:1(9Z)/14:0)	PE(14:0/18:1(9Z))	HMDB=HMDB0008924,ChEBI=CHEBI:73999,YMDB=YMDB01199,FooDB=FDB026114,BMDB=BMDB08924,LipidMAPS=LMGP02011228,ECMDB=ECMDB08924	HMDB=HMDB0009052,ChEBI=CHEBI:78814;CHEBI:82840,FooDB=FDB026242,BMDB=BMDB09052,LipidMAPS=LMGP02011199	HMDB=HMDB0008828,ChEBI=CHEBI:84300;CHEBI:85237,FooDB=FDB026018,BMDB=BMDB08828,LipidMAPS=LMGP02011247	C37H72NO8P	C37H72NO8P	C37H72NO8P	8.5331	8.5007	8.5007
Positive	690.507	1.08	549.55402:1232	[M+H]+			0.89612	-0.037994	0.6751	-0.073909	Phospholipid	Phosphatidylethanolamines	Phosphatidylethanolamines	Phosphatidylethanolamines	PE(18:1(9Z)/14:0)	PE(16:0/16:1(9Z))	PE(14:0/18:1(9Z))	HMDB=HMDB0009052,ChEBI=CHEBI:78814;CHEBI:82840,FooDB=FDB026242,BMDB=BMDB09052,LipidMAPS=LMGP02011199	HMDB=HMDB0008924,ChEBI=CHEBI:73999,YMDB=YMDB01199,FooDB=FDB026114,BMDB=BMDB08924,LipidMAPS=LMGP02011228,ECMDB=ECMDB08924	HMDB=HMDB0008828,ChEBI=CHEBI:84300;CHEBI:85237,FooDB=FDB026018,BMDB=BMDB08828,LipidMAPS=LMGP02011247	C37H72NO8P	C37H72NO8P	C37H72NO8P	8.4655	8.4655	8.4655
Positive	694.466	5.37	410.34094:62 509.40912:288 524.0368:67	[M+H]+			0.0047202	0.48347	0.5151	0.13511	Phospholipid	Phosphatidylserines	Phosphatidylserines	Phosphatidylserines	PS(14:0/15:0)	PS(15:0/14:0)	PS(17:0/12:0)	HMDB=HMDB0112273,LipidMAPS=LMGP03010930	HMDB=HMDB0112320,LipidMAPS=LMGP03010140	LipidMAPS=LMGP03010226	C35H68NO10P	C35H68NO10P	C35H68NO10P	7.1688	7.1679	6.7786
Positive	694.988	9.48	203.20235:51 268.86813:227 284.8804:809 351.04828:111 366.81433:1358 432.927:1603 448.70605:8660 514.77161:5218 515.44397:54 530.84839:75665 531.5249:232 596.0556:69 596.69391:2203 612.14508:1177 612.75183:10806 630.34338:86 634.14899:76	[M+H]+		yes	0.0011167	1.9112	0.0013374	1.5053	No annotation
Negative	699.496	1.43	281.40656:479 417.24524:387 435.50586:286	[M-H]-			0.033863	-0.8389	0.39085	-0.12833	Phospholipid	1,2-diacylglycerol-3-phosphates	1,2-diacylglycerol-3-phosphates	1,2-diacylglycerol-3-phosphates	PA(18:1(9Z)/18:1(9Z))	PA(18:0/18:2(9Z,12Z))	PA(18:1(9Z)/18:1(11Z))	HMDB=HMDB0007865;HMDB0031129,ChEBI=CHEBI:74546;CHEBI:60427;CHEBI:83308;CHEBI:83775;CHEBI:134027,YMDB=YMDB01169,FooDB=FDB003140;FDB025057,BMDB=BMDB07865,LipidMAPS=LMGP10010962,ECMDB=ECMDB07865,Serum=HMDB0007865,PubChem=71627209;25245731,PlantCyc=CPD-8268	HMDB=HMDB0007861,ChEBI=CHEBI:77098;CHEBI:77248,FooDB=FDB025053,BMDB=BMDB07861,LipidMAPS=LMGP10010036,ECMDB=ECMDB07861,Serum=HMDB0007861,UNPD=UNPD205970	HMDB=HMDB0007864,ChEBI=CHEBI:75122;CHEBI:75357,FooDB=FDB025056,BMDB=BMDB07864,ECMDB=ECMDB07864,Serum=HMDB0007864	C39H73O8P	C39H73O8P	C39H73O8P	8.0119	8.011	7.5952
Positive	704.523	1.42	476.40643:68 548.99554:176 549.60919:204 672.2179:58	[M+H]+	yes	yes	2.4693e-06	1.3401	0.035585	0.31283	Phospholipid	Phosphatidylcholines	Phosphatidylcholines	Phosphatidylethanolamines	PC(14:0/16:1(9Z))	PC(16:1(9Z)/14:0)	PE(15:0/18:1(9Z))	HMDB=HMDB0007870,ChEBI=CHEBI:84578,YMDB=YMDB01177,FooDB=FDB025062,BMDB=BMDB07870,LipidMAPS=LMGP01010485	HMDB=HMDB0007998,FooDB=FDB025189,BMDB=BMDB07998,LipidMAPS=LMGP01011475	HMDB=HMDB0008894,FooDB=FDB026084,BMDB=BMDB08894,LipidMAPS=LMGP02010458	C38H74NO8P	C38H74NO8P	C38H74NO8P	7.0958	6.6792	6.6596
Positive	707.077	5.31	440.96167:54	[M+H]+		yes	4.856e-05	6.7362	0.16774	5.1475	No annotation
Positive	709.073	3.97	335.63882:62 443.43811:124 495.61194:57	[M+H]+			3.4127e-06	0.94557	4.6421e-06	0.80023	No annotation
Positive	710.962	9.49	284.99695:177 300.8808:166 366.88202:192 382.66077:511 448.80273:1665 464.75214:2297 514.9715:74 528.87823:80 530.24078:271 530.94891:5249 546.745:23727 547.44495:119 612.68292:2173 628.5788:4879 702.07812:84	[M+H]+		yes	0.0022706	2.9875	0.0039825	1.7554	No annotation
Positive	711.07	2.16	337.55261:58 443.18774:81	[M+H]+			0.89085	-0.038445	0.3122	0.12435	Benzenoid	Benzenesulfonamides			N-succinylsulfathiazole			ChEBI=CHEBI:9309,STOFF=STOFF_1365			C13H13N3O5S2			4.0257
Positive	713.067	3.86	337.37631:74 392.24695:71 442.71063:94 443.57306:91 445.3269:163 447.1106:121 495.72943:79 496.49744:103 498.23553:234 499.31793:64	[M+H]+			1.493e-07	0.88068	8.1515e-07	0.76772	No annotation
Negative	714.506	1.59	253.2637:1103 255.18741:51 279.20316:53 281.31705:1411 450.41827:182 478.21753:202	[M-H]-			0.3065	-0.34507	0.14066	-0.13371	Phospholipid	Phosphatidylethanolamines	Phosphatidylethanolamines	Phosphatidylethanolamines	PE(18:1(9Z)/16:1(9Z))	PE(16:0/18:2(9Z,12Z))	PE(16:1(9Z)/18:1(9Z))	HMDB=HMDB0009056,ChEBI=CHEBI:78810;CHEBI:82837,FooDB=FDB026246,BMDB=BMDB09056,LipidMAPS=LMGP02011198	HMDB=HMDB0008928,ChEBI=CHEBI:73008;CHEBI:73121,FooDB=FDB026118,BMDB=BMDB08928,LipidMAPS=LMGP02010042,UNPD=UNPD147922	HMDB=HMDB0008960,YMDB=YMDB01203,FooDB=FDB026150,BMDB=BMDB08960,LipidMAPS=LMGP02011220	C39H74NO8P	C39H74NO8P	C39H74NO8P	8.4896	8.4621	8.0729
Positive	715.064	3.74	339.86749:114 443.13672:63 445.15344:91 446.44073:92 447.63428:101 500.12506:72	[M+H]+			1.1713e-06	0.7313	2.712e-06	0.69884	No annotation
Negative	716.521	2.05	253.29414:946 254.1172:58 255.37456:356 281.32568:248 480.61053:121	[M-H]-			0.27851	0.2569	0.56953	0.049867	Phospholipid	Phosphatidylethanolamines	Phosphatidylethanolamines	Phosphatidylethanolamines	PE(18:1(9Z)/16:0)	PE(16:0/18:1(9Z))	PE(16:0/18:1(11Z))	HMDB=HMDB0009055,ChEBI=CHEBI:78813;CHEBI:82839,FooDB=FDB026245,BMDB=BMDB09055,LipidMAPS=LMGP02010099	HMDB=HMDB0008927,ChEBI=CHEBI:60286;CHEBI:73007;CHEBI:73124,YMDB=YMDB01200,FooDB=FDB026117,BMDB=BMDB08927,LipidMAPS=LMGP02010009	HMDB=HMDB0008926,ChEBI=CHEBI:84833,FooDB=FDB026116,BMDB=BMDB08926,LipidMAPS=LMGP02010010,ECMDB=ECMDB08926	C39H76NO8P	C39H76NO8P	C39H76NO8P	8.3924	8.3924	8.3924
Positive	718.54	1.57	308.59888:71 575.80756:322 576.84814:3378 577.52325:17605 603.66138:66	[M+H]+			0.075	-0.61478	0.36329	-0.1318	Phospholipid	Phosphatidylethanolamines	Phosphatidylethanolamines	Phosphatidylethanolamines	PE(18:1(9Z)/16:0)	PE(16:0/18:1(9Z))	PE(16:0/18:1(11Z))	HMDB=HMDB0009055,ChEBI=CHEBI:78813;CHEBI:82839,FooDB=FDB026245,BMDB=BMDB09055,LipidMAPS=LMGP02010099	HMDB=HMDB0008927,ChEBI=CHEBI:60286;CHEBI:73007;CHEBI:73124,YMDB=YMDB01200,FooDB=FDB026117,BMDB=BMDB08927,LipidMAPS=LMGP02010009	HMDB=HMDB0008926,ChEBI=CHEBI:84833,FooDB=FDB026116,BMDB=BMDB08926,LipidMAPS=LMGP02010010,ECMDB=ECMDB08926	C39H76NO8P	C39H76NO8P	C39H76NO8P	7.6529	7.6529	7.6529
Positive	719.058	5.31	446.97791:106 447.81134:52 449.27057:152 450.96777:56 500.14435:53 502.03284:66	[M+H]+		yes	8.5758e-05	8.2945	0.16748	6.6912	No annotation
Positive	722.57	2.01	322.38177:571 323.41052:1002 324.4241:445 408.45404:206 409.4848:391 410.44653:285 419.63892:67 420.73419:58 449.70953:61 450.57391:76 467.53357:62 476.32935:325 477.54028:69 478.48016:160 496.51642:177 547.09015:149 576.52075:130 577.61676:1181 590.71588:211 591.61359:253	[M+H]+	yes	yes	4.5511e-06	1.4337	0.12907	0.49395	Phospholipid	Phosphatidylethanolamines	Phosphatidylcholines	Phosphatidylcholines	PE(15:0/20:0)	PC(18:0/14:0)	PC(16:0/16:0)	HMDB=HMDB0008899,ChEBI=CHEBI:131145,BMDB=BMDB08899,LipidMAPS=LMGP02010463	HMDB=HMDB0008031,ChEBI=CHEBI:86089,YMDB=YMDB01887,FooDB=FDB025222,BMDB=BMDB08031,LipidMAPS=LMGP01010739,Urine=HMDB0008031,Saliva=HMDB0008031,Serum=HMDB0008031	HMDB=HMDB0000564,ChEBI=CHEBI:72999;CHEBI:40265;CHEBI:60474,SMPDB=PW_C000440,YMDB=YMDB01180,FooDB=FDB022121,STOFF=STOFF_2783,BMDB=BMDB00564,LipidMAPS=LMGP01010564,Urine=HMDB0000564,Saliva=HMDB0000564,Serum=HMDB0000564,PubChem=452110;6138,UNPD=UNPD35303	C40H80NO8P	C40H80NO8P	C40H80NO8P	4.9791	4.9709	4.9709
Positive	729.699	1.63	294.37094:149 317.60657:64 322.35364:41654 323.35358:1753 373.72894:53 405.39539:98 408.4126:16405 409.5072:585 418.41052:186 432.56763:256 446.55988:196 448.4267:3211 449.50134:207 465.59833:1166 668.72595:54	[M+H]+		yes	7.4123e-05	1.1326	0.0010914	1.3203	No annotation
Negative	731.013	10	305.07397:80 386.81128:76 468.9046:228 550.80408:331 566.7821:230 632.64044:390 648.3476:110 649.06281:116	[M-H]-			0.17047	18.295	0.17047	13.027	No annotation
Positive	731.299	6.63	239.12125:871 255.17595:71 477.22552:1453 493.04822:1513	[M+H]+		yes	0.028632	1.3138	0.12912	0.79049	No annotation
Positive	732.552	2.03	322.81793:444 323.45966:905 324.55627:838 339.29297:378 409.51733:374 450.49084:465 467.43451:283 476.38916:589 477.4762:1011 478.40283:334 482.35638:54 494.12421:912 495.42383:536 496.40375:1003 522.41504:195 530.3927:70 547.5788:382 549.80945:664 573.57819:347 575.69128:140 576.54236:507 577.6153:3123 589.47479:170 590.81183:317 591.59027:1530 610.40643:194 655.52155:247	[M+H]+	yes	yes	1.4878e-08	1.7084	0.94787	-0.026587	Phospholipid	Phosphatidylcholines	Phosphatidylcholines	Phosphatidylcholines	PC(18:0/14:1(9Z))	PC(14:0/18:1(11Z))	PC(16:1(9Z)/16:0)	HMDB=HMDB0008032,ChEBI=CHEBI:89667,YMDB=YMDB01888,FooDB=FDB025223,BMDB=BMDB08032,LipidMAPS=LMGP01011582,Urine=HMDB0008032,Serum=HMDB0008032	HMDB=HMDB0007872,ChEBI=CHEBI:73793,YMDB=YMDB01813,FooDB=FDB025064,BMDB=BMDB07872,LipidMAPS=LMGP01010490,Urine=HMDB0007872,Serum=HMDB0007872	HMDB=HMDB0008001,ChEBI=CHEBI:89731,YMDB=YMDB01864,FooDB=FDB025192,BMDB=BMDB08001,LipidMAPS=LMGP01011479,Urine=HMDB0008001,Serum=HMDB0008001	C40H78NO8P	C40H78NO8P	C40H78NO8P	5.915	5.915	5.915
Positive	732.557	1.08	322.81793:444 323.45966:905 324.55627:838 339.29297:378 409.51733:374 450.49084:465 467.43451:283 476.38916:589 477.4762:1011 478.40283:334 482.35638:54 494.12421:912 495.42383:536 496.40375:1003 522.41504:195 530.3927:70 547.5788:382 549.80945:664 573.57819:347 575.69128:140 576.54236:507 577.6153:3123 589.47479:170 590.81183:317 591.59027:1530 610.40643:194 655.52155:247	[M+H]+			2.5883e-06	0.85572	0.13094	0.20141	Phospholipid	Phosphatidylcholines	Phosphatidylcholines	Phosphatidylcholines	PC(14:0/18:1(11Z))	PC(14:0/18:1(9Z))	PC(18:1(9Z)/14:0)	HMDB=HMDB0007872,ChEBI=CHEBI:73793,YMDB=YMDB01813,FooDB=FDB025064,BMDB=BMDB07872,LipidMAPS=LMGP01010490,Urine=HMDB0007872,Serum=HMDB0007872	HMDB=HMDB0007873,ChEBI=CHEBI:84808,YMDB=YMDB01814,FooDB=FDB025065,BMDB=BMDB07873,LipidMAPS=LMGP01010492,Urine=HMDB0007873,Serum=HMDB0007873	HMDB=HMDB0008097,ChEBI=CHEBI:86092,YMDB=YMDB01932,FooDB=FDB025288,BMDB=BMDB08097,LipidMAPS=LMGP01010882,Urine=HMDB0008097,Serum=HMDB0008097	C40H78NO8P	C40H78NO8P	C40H78NO8P	7.5705	7.5705	7.5619
Positive	737.288	6.12	261.15405:1955 499.09534:9453	[M+H]+			1.0607e-05	-0.98835	1.7709e-05	-0.52803	Carbohydrate	Oligosaccharides			alpha-D-Glcp-(1->4)-alpha-D-GalpNAc-(1->2)-alpha-DD-Hepp-(1->6)-alpha-D-GlcpN			ChEBI=CHEBI:62260			C27H48N2O21			6.6985
Negative	742.537	1.98	253.28496:254 279.42294:63 281.21844:444 506.62726:91	[M-H]-			0.076335	0.32432	0.18221	0.10279	Phospholipid	Phosphatidylethanolamines	Phosphatidylcholines	Phosphatidylethanolamines	PE(18:1(9Z)/18:1(9Z))	PC(15:0/18:2(9Z,12Z))	PE(18:0/18:2(9Z,12Z))	HMDB=HMDB0009059,ChEBI=CHEBI:60285;CHEBI:74986;CHEBI:84839;CHEBI:84844,YMDB=YMDB01208,FooDB=FDB026249,BMDB=BMDB09059,LipidMAPS=LMGP02010039;LMGP02010052,PubChem=44251425	HMDB=HMDB0007940,ChEBI=CHEBI:133617,SMPDB=PW_C003990,FooDB=FDB025132,BMDB=BMDB07940,LipidMAPS=LMGP01010543	HMDB=HMDB0008994,ChEBI=CHEBI:133599;CHEBI:133600,FooDB=FDB026184,BMDB=BMDB08994,LipidMAPS=LMGP02010044,PubChem=25245827,PlantCyc=CPD-8290	C41H78NO8P	C41H78NO8P	C41H78NO8P	8.1546	8.1458	8.1422
Negative	744.552	2.01	253.47809:159 254.41901:68 255.32205:199 281.3764:653 283.41498:73 506.24103:53 508.46063:52	[M-H]-			0.63746	-0.14475	0.053028	0.1276	Phospholipid	Phosphatidylethanolamines	Phosphatidylethanolamines	Phosphatidylcholines	PE(18:0/18:1(9Z))	PE(18:1(9Z)/18:0)	PC(15:0/18:1(9Z))	HMDB=HMDB0008993,ChEBI=CHEBI:75038,YMDB=YMDB01206,FooDB=FDB026183,BMDB=BMDB08993,LipidMAPS=LMGP02010036,PubChem=25244969,PlantCyc=CPD-8289	HMDB=HMDB0009057,ChEBI=CHEBI:84234;CHEBI:85076,FooDB=FDB026247,BMDB=BMDB09057,LipidMAPS=LMGP02010050,UNPD=UNPD207632;UNPD89269;UNPD213636	HMDB=HMDB0007939,ChEBI=CHEBI:133623,FooDB=FDB025131,BMDB=BMDB07939,LipidMAPS=LMGP01011415	C41H80NO8P	C41H80NO8P	C41H80NO8P	8.7813	8.7813	8.7281
Positive	744.554	1.09	603.50598:1699	[M+H]+			0.090954	0.23159	0.13267	0.16928	Phospholipid	Phosphatidylethanolamines	Phosphatidylethanolamines	Phosphatidylcholines	PE(18:1(9Z)/18:1(9Z))	PE(18:0/18:2(9Z,12Z))	PC(15:0/18:2(9Z,12Z))	HMDB=HMDB0009059,ChEBI=CHEBI:60285;CHEBI:74986;CHEBI:84839;CHEBI:84844,YMDB=YMDB01208,FooDB=FDB026249,BMDB=BMDB09059,LipidMAPS=LMGP02010039;LMGP02010052,PubChem=44251425	HMDB=HMDB0008994,ChEBI=CHEBI:133599;CHEBI:133600,FooDB=FDB026184,BMDB=BMDB08994,LipidMAPS=LMGP02010044,PubChem=25245827,PlantCyc=CPD-8290	HMDB=HMDB0007940,ChEBI=CHEBI:133617,SMPDB=PW_C003990,FooDB=FDB025132,BMDB=BMDB07940,LipidMAPS=LMGP01010543	C41H78NO8P	C41H78NO8P	C41H78NO8P	8.4005	8.3997	8.1577
Negative	746.987	9.45	386.96167:121 468.76636:131 484.69397:88 550.71063:99 566.62268:262 567.27325:64 648.77521:396 664.73236:67	[M-H]-		yes	0.0054575	3.9172	0.0027016	2.8341	No annotation
Positive	747.294	6.72	239.10323:147 255.0363:649 493.07837:1757 509.10211:1708	[M+H]+		yes	0.00075858	1.2927	0.00011541	0.96532	No annotation
Positive	751.511	1.25	293.35651:71 302.0943:207 376.28601:5639	[M+H]+		yes	0.032415	1.6106	0.022964	2.7659	No annotation
Positive	758.568	1.97	342.78485:52 476.51959:218 478.41254:92 494.40228:119 503.2915:59 504.42224:476 522.44342:105 575.72748:119 603.59058:181 617.66309:123	[M+H]+	yes	yes	0.00010303	1.4864	0.12836	0.47054	Phospholipid	Monomethylphosphatidylethanolamines	Phosphatidylcholines	Phosphatidylcholines	PE-NMe(18:1(9Z)/18:1(9Z))	PC(18:1(9Z)/16:1(9Z))	PC(16:1(9Z)/18:1(11Z))	HMDB=HMDB0010565,ChEBI=CHEBI:85679;CHEBI:85962,FooDB=FDB027715,BMDB=BMDB10565,LipidMAPS=LMGP02010331;LMGP02010338	HMDB=HMDB0008101,ChEBI=CHEBI:86100,YMDB=YMDB01934,FooDB=FDB025292,BMDB=BMDB08101,LipidMAPS=LMGP01010887,Urine=HMDB0008101,Saliva=HMDB0008101,Serum=HMDB0008101	HMDB=HMDB0008004,ChEBI=CHEBI:84810,YMDB=YMDB01866,FooDB=FDB025195,BMDB=BMDB08004,LipidMAPS=LMGP01010687,Urine=HMDB0008004,Saliva=HMDB0008004,Serum=HMDB0008004	C42H80NO8P	C42H80NO8P	C42H80NO8P	5.9103	5.9064	5.9064
Positive	758.571	1.45	342.78485:52 476.51959:218 478.41254:92 494.40228:119 503.2915:59 504.42224:476 522.44342:105 575.72748:119 603.59058:181 617.66309:123	[M+H]+			1.3794e-07	0.90856	0.0072869	0.42347	Phospholipid	Monomethylphosphatidylethanolamines	Phosphatidylcholines	Phosphatidylcholines	PE-NMe(18:1(9Z)/18:1(9Z))	PC(16:1(9Z)/18:1(11Z))	PC(16:1(9Z)/18:1(9Z))	HMDB=HMDB0010565,ChEBI=CHEBI:85679;CHEBI:85962,FooDB=FDB027715,BMDB=BMDB10565,LipidMAPS=LMGP02010331;LMGP02010338	HMDB=HMDB0008004,ChEBI=CHEBI:84810,YMDB=YMDB01866,FooDB=FDB025195,BMDB=BMDB08004,LipidMAPS=LMGP01010687,Urine=HMDB0008004,Saliva=HMDB0008004,Serum=HMDB0008004	HMDB=HMDB0008005,ChEBI=CHEBI:84811,YMDB=YMDB01186,FooDB=FDB025196,BMDB=BMDB08005,LipidMAPS=LMGP01010688,Urine=HMDB0008005,Saliva=HMDB0008005,Serum=HMDB0008005	C42H80NO8P	C42H80NO8P	C42H80NO8P	7.8646	7.8143	7.8143
Positive	760.586	1.51	476.72412:96 478.45764:292 495.53156:78 504.32672:105 505.65002:97 522.45642:137 524.35596:162 575.64813:274 604.39661:136 605.80389:158 619.58295:277	[M+H]+			0.0075145	0.5284	0.017707	0.31359	Phospholipid	Phosphatidylcholines	Phosphatidylcholines	Phosphatidylcholines	PC(16:0/18:1(11Z))	PC(16:0/18:1(9Z))	PC(18:1(9Z)/16:0)	HMDB=HMDB0007971,ChEBI=CHEBI:85037,YMDB=YMDB01844,FooDB=FDB025162,BMDB=BMDB07971,LipidMAPS=LMGP01010575;LMGP01010576,Urine=HMDB0007971,Saliva=HMDB0007971,Serum=HMDB0007971	HMDB=HMDB0007972,KNApSAcK=C00032109,ChEBI=CHEBI:73001,YMDB=YMDB01183,FooDB=FDB019141;FDB025163;FDB030200,BMDB=BMDB07972,LipidMAPS=LMGP01010005;LMGP01010581,Urine=HMDB0007972,Saliva=HMDB0007972,Serum=HMDB0007972,PubChem=6436017;5497103,PlantCyc=CPD-8157	HMDB=HMDB0008100,ChEBI=CHEBI:74667,DrugBank=DB05456,YMDB=YMDB01933,FooDB=FDB025291,BMDB=BMDB08100,LipidMAPS=LMGP01010884,Urine=HMDB0008100,Saliva=HMDB0008100,Serum=HMDB0008100	C42H82NO8P	C42H82NO8P	C42H82NO8P	8.5267	8.5267	8.5178
Positive	761.018	9.47	268.97784:1180 350.80969:201 432.8526:7421 514.87836:26872 596.68518:49254 597.43689:152 678.26349:3074 678.88818:19968 696.74878:67	[M+H]+		yes	0.0005416	1.2914	0.00042503	1.5695	No annotation
Negative	762.527	2.05	253.2516:98 688.44354:1988 703.02216:86	[M-H]-	yes	yes	1.1539e-05	1.6852	0.02647	0.5089	Phospholipid	Phosphatidylserines	Phosphatidylserines	Phosphatidylserines	PS(16:0/18:0)	PS(18:0/16:0)	PS(14:0/20:0)	HMDB=HMDB0012356,ChEBI=CHEBI:84520,FooDB=FDB028974,BMDB=BMDB12356,LipidMAPS=LMGP03010906,Serum=HMDB0012356	HMDB=HMDB0012376,ChEBI=CHEBI:90035,FooDB=FDB028994,BMDB=BMDB12376,LipidMAPS=LMGP03010888,Serum=HMDB0012376	HMDB=HMDB0112295,LipidMAPS=LMGP03010924	C40H78NO10P	C40H78NO10P	C40H78NO10P	8.7241	8.7241	8.3075
Negative	766.514	2.14	227.28127:72 253.35172:1512 255.15073:498 281.45447:236 478.26324:85 480.22717:223 692.6955:59	[M-H]-			0.31762	-0.26192	3.4585e-05	-0.52602	No annotation
Positive	775.213	8.43	238.3055:118 255.96954:73 274.17068:169 288.20303:109 355.15472:1966 409.21136:125 421.16052:287 466.13403:149 475.14709:57 484.16162:3194 548.29486:80 550.23969:1630 592.00812:187 610.00714:91 613.23846:391 625.05969:168 628.14398:752 646.18005:1400 659.57501:70 679.16687:64 703.00769:151 703.61194:56 739.17102:721	[M+H]+		yes	0.0010689	4.3315	0.00033959	3.1351	No annotation
Positive	782.57	1.39	526.49042:63 722.48767:83 723.49896:376	[M+H]+			2.2517e-06	0.89832	0.00081731	0.79452	Phospholipid	Phosphatidylcholines	Phosphatidylcholines	Phosphatidylcholines	PC(20:4(8Z,11Z,14Z,17Z)/16:0)	PC(16:0/20:4(8Z,11Z,14Z,17Z))	PC(16:0/20:4(5Z,8Z,11Z,14Z))	HMDB=HMDB0008462,ChEBI=CHEBI:88909,FooDB=FDB025652,BMDB=BMDB08462,LipidMAPS=LMGP01011056,Urine=HMDB0008462,Saliva=HMDB0008462,Serum=HMDB0008462	HMDB=HMDB0007983,ChEBI=CHEBI:88990,YMDB=YMDB01854,FooDB=FDB025174,BMDB=BMDB07983,LipidMAPS=LMGP01012136,Urine=HMDB0007983,Saliva=HMDB0007983,Serum=HMDB0007983	HMDB=HMDB0007982,ChEBI=CHEBI:73003;CHEBI:84794,YMDB=YMDB01853,FooDB=FDB025173,BMDB=BMDB07982,LipidMAPS=LMGP01010007;LMGP01010629,Urine=HMDB0007982,Saliva=HMDB0007982,Serum=HMDB0007982	C44H80NO8P	C44H80NO8P	C44H80NO8P	8.0099	8.0099	8.0099
Positive	786.602	1.54	504.32819:243 522.44525:141 631.78912:52	[M+H]+			0.0047085	0.48529	0.043004	0.26332	No annotation
Positive	788.617	1.69	504.28931:108 506.47717:61 524.38611:148 603.62085:1991	[M+H]+			0.95044	0.014875	0.24361	0.19863	Phospholipid	Phosphatidylcholines	Phosphatidylcholines	Phosphatidylcholines	PC(18:0/18:1(11Z))	PC(18:0/18:1(9Z))	PC(18:1(11Z)/18:0)	HMDB=HMDB0008037,ChEBI=CHEBI:86109,YMDB=YMDB01890,FooDB=FDB025228,BMDB=BMDB08037,LipidMAPS=LMGP01010750,Urine=HMDB0008037,Saliva=HMDB0008037,Serum=HMDB0008037	HMDB=HMDB0008038,ChEBI=CHEBI:75034;CHEBI:60653,YMDB=YMDB01189,FooDB=FDB025229,BMDB=BMDB08038,LipidMAPS=LMGP01010759;LMGP01010761,Urine=HMDB0008038,Saliva=HMDB0008038,Serum=HMDB0008038	HMDB=HMDB0008069,ChEBI=CHEBI:86111,YMDB=YMDB01910,FooDB=FDB025260,BMDB=BMDB08069,LipidMAPS=LMGP01010840,Urine=HMDB0008069,Saliva=HMDB0008069,Serum=HMDB0008069	C44H86NO8P	C44H86NO8P	C44H86NO8P	7.9901	7.9901	7.9901
Negative	790.559	1.4	253.33936:68 702.63055:87 703.58893:81 716.57599:3475	[M-H]-			0.055835	0.60213	0.62457	0.11963	Phospholipid	Phosphatidylserines	Phosphatidylserines	Phosphatidylserines	PS(18:0/18:0)	PS(16:0/20:0)	PS(20:0/16:0)	HMDB=HMDB0012378,ChEBI=CHEBI:84519,FooDB=FDB028996,BMDB=BMDB12378,LipidMAPS=LMGP03010036,Serum=HMDB0012378	HMDB=HMDB0112345,LipidMAPS=LMGP03010035	HMDB=HMDB0112514,LipidMAPS=LMGP03010864	C42H82NO10P	C42H82NO10P	C42H82NO10P	8.7778	8.3459	8.3459
Positive	792.965	9.47	284.84705:57 300.73239:101 367.02484:60 382.72034:104 448.78223:321 464.7218:808 514.79199:137 530.87439:1682 546.74359:2134 596.83405:54 611.31769:56 612.12299:229 612.82916:1126 628.72461:5817 694.70685:1376 710.09204:314 710.79187:2471	[M+H]+		yes	0.003296	3.5459	0.00090466	2.2931	No annotation
Negative	797.043	9.86	304.83231:90 386.849:194 468.82037:760 550.92981:650 632.79266:1528 714.82458:773	[M-H]-			0.17331	7.0693	0.16656	6.6293	No annotation
Negative	804.572	2	730.58954:1223 744.73199:421	[M-H]-			0.072995	0.49295	0.0024736	0.45806	Phospholipid	Phosphatidylserines	Phosphatidylserines	Phosphatidylserines	PS(15:0/22:0)	PS(22:0/15:0)	PS(21:0/16:0)	HMDB=HMDB0112334,LipidMAPS=LMGP03010156	HMDB=HMDB0112709,LipidMAPS=LMGP03010703	LipidMAPS=LMGP03010680	C43H84NO10P	C43H84NO10P	C43H84NO10P	8.1188	8.1188	7.7063
Positive	806.574	1.07	296.24374:56 419.82068:57 477.99603:102 496.3418:129 525.47534:110 551.47333:122 552.46387:106 576.67297:51 664.65143:94 722.49591:58 746.25543:80 747.57343:332 774.15131:68	[M+H]+			1.2239e-05	0.78569	0.0028625	0.65231	Phospholipid	Phosphatidylcholines	Phosphatidylcholines	Phosphatidylcholines	PC(16:1(9Z)/22:5(4Z,7Z,10Z,13Z,16Z))	PC(16:1(9Z)/22:5(7Z,10Z,13Z,16Z,19Z))	PC(16:0/22:6(4Z,7Z,10Z,13Z,16Z,19Z))	HMDB=HMDB0008022,ChEBI=CHEBI:89657,YMDB=YMDB01880,FooDB=FDB025213,BMDB=BMDB08022,LipidMAPS=LMGP01012140,Urine=HMDB0008022,Saliva=HMDB0008022,Serum=HMDB0008022	HMDB=HMDB0008024,ChEBI=CHEBI:89655,YMDB=YMDB01881,FooDB=FDB025215,BMDB=BMDB08024,LipidMAPS=LMGP01012141,Urine=HMDB0008024,Saliva=HMDB0008024,Serum=HMDB0008024	HMDB=HMDB0007991,ChEBI=CHEBI:74963;CHEBI:84797,YMDB=YMDB01859,FooDB=FDB025182,BMDB=BMDB07991,LipidMAPS=LMGP01010650;LMGP01012137,Urine=HMDB0007991,Saliva=HMDB0007991,Serum=HMDB0007991,UNPD=UNPD529	C46H80NO8P	C46H80NO8P	C46H80NO8P	7.1781	7.1781	7.1722
Negative	807.501	1.48	241.02202:346 253.3605:312 255.23618:883 297.20026:305 389.25916:181 391.28723:748 525.34174:95 551.46045:291 553.42236:1033 571.38275:240 579.34479:62 732.47656:52	[M-H]-			0.46572	0.25454	0.18813	0.11444	Phospholipid	Phosphatidylinositols	Phosphatidylinositols	Phosphatidylinositols	PI(16:1(9Z)/16:0)	PI(16:0/16:1(9Z))	PI(14:0/18:1(9Z))	HMDB=HMDB0009797,ChEBI=CHEBI:88425,FooDB=FDB026987,BMDB=BMDB09797,LipidMAPS=LMGP06010175,Serum=HMDB0009797	HMDB=HMDB0009779,ChEBI=CHEBI:88396,YMDB=YMDB01235,BMDB=BMDB09779,LipidMAPS=LMGP06010881,Serum=HMDB0009779	YMDB=YMDB01228,LipidMAPS=LMGP06010960	C41H77O13P	C41H77O13P	C41H77O13P	8.3712	8.3598	7.5166
Positive	810.6	1.88	261.96039:399 625.56104:567 627.57507:111 750.84344:113 751.57562:419	[M+H]+			0.0058992	0.51184	8.4036e-05	0.71575	Phospholipid	Phosphatidylcholines	Phosphatidylcholines	Phosphatidylcholines	PC(20:2(11Z,14Z)/18:2(9Z,12Z))	PC(18:2(9Z,12Z)/20:2(11Z,14Z))	PC(18:1(11Z)/20:3(8Z,11Z,14Z))	HMDB=HMDB0008336,ChEBI=CHEBI:89081,YMDB=YMDB02073,FooDB=FDB025526,BMDB=BMDB08336,LipidMAPS=LMGP01011848,Urine=HMDB0008336,Saliva=HMDB0008336,Serum=HMDB0008336	HMDB=HMDB0008145,ChEBI=CHEBI:89572,YMDB=YMDB01967,FooDB=FDB025335,BMDB=BMDB08145,LipidMAPS=LMGP01011632,Urine=HMDB0008145,Saliva=HMDB0008145,Serum=HMDB0008145	HMDB=HMDB0008080,ChEBI=CHEBI:89695,YMDB=YMDB01919,FooDB=FDB025271,BMDB=BMDB08080,LipidMAPS=LMGP01012155,Urine=HMDB0008080,Saliva=HMDB0008080,Serum=HMDB0008080	C46H84NO8P	C46H84NO8P	C46H84NO8P	7.0151	7.0151	7.0136
Negative	813.016	9.46	304.84595:73 386.64386:228 387.30133:118 468.83844:504 550.21692:116 550.82861:749 566.62665:132 632.76569:1446 648.51294:411 651.17377:79 714.65973:1092 730.00781:102 730.61493:502	[M-H]-		yes	0.003873	2.0464	0.0012724	1.5765	No annotation
Positive	814.633	1.11	603.75159:71 629.74872:156	[M+H]+			0.68478	-0.17617	0.39367	-0.1229	Phospholipid	Phosphatidylcholines	Phosphatidylcholines	Phosphatidylcholines	PC(18:2(9Z,12Z)/20:0)	PC(20:0/18:2(9Z,12Z))	PC(22:2(13Z,16Z)/16:0)	HMDB=HMDB0008143,FooDB=FDB025333,BMDB=BMDB08143,LipidMAPS=LMGP01011630	HMDB=HMDB0008270,FooDB=FDB025460,BMDB=BMDB08270,LipidMAPS=LMGP01011296	HMDB=HMDB0008593,FooDB=FDB025783,BMDB=BMDB08593,LipidMAPS=LMGP01012041	C46H88NO8P	C46H88NO8P	C46H88NO8P	5.9498	5.9498	5.9498
Negative	816.575	1.42	742.53485:3937	[M-H]-	yes	yes	0.012652	1.2677	0.012803	0.83122	Phospholipid	Phosphatidylserines	Phosphatidylserines	Phosphatidylserines	PS(18:1(9Z)/20:0)	PS(20:1(11Z)/18:0)	PS(18:0/20:1(11Z))	HMDB=HMDB0112411,LipidMAPS=LMGP03010957	HMDB=HMDB0112545,LipidMAPS=LMGP03010539	HMDB=HMDB0112375,LipidMAPS=LMGP03010961	C44H84NO10P	C44H84NO10P	C44H84NO10P	7.8293	7.8293	7.8293
Positive	816.648	1.91	603.55933:52 631.5799:186	[M+H]+			0.074005	-0.69415	0.05892	-0.32429	Phospholipid	Phosphatidylcholines	Phosphatidylcholines	Phosphatidylcholines	PC(16:0/22:1(13Z))	PC(14:0/24:1(15Z))	PC(20:0/18:1(9Z))	HMDB=HMDB0007986,ChEBI=CHEBI:86174,FooDB=FDB025177,BMDB=BMDB07986,LipidMAPS=LMGP01010638,Serum=HMDB0007986	HMDB=HMDB0007894,ChEBI=CHEBI:86175,FooDB=FDB025086,BMDB=BMDB07894,LipidMAPS=LMGP01010516,Urine=HMDB0007894,Serum=HMDB0007894	HMDB=HMDB0008269,ChEBI=CHEBI:86171,FooDB=FDB025459,BMDB=BMDB08269,LipidMAPS=LMGP01011010,Serum=HMDB0008269	C46H90NO8P	C46H90NO8P	C46H90NO8P	8.4815	8.4803	8.4316
Negative	818.588	1.64	743.44543:291 744.60602:5519 745.27179:113	[M-H]-			0.21148	0.39705	0.021713	0.31766	Phospholipid	Phosphatidylserines	Phosphatidylserines	Phosphatidylserines	PS(20:0/18:0)	PS(18:0/20:0)	PS(22:0/16:0)	HMDB=HMDB0112516,LipidMAPS=LMGP03010952	HMDB=HMDB0010164,FooDB=FDB027347,BMDB=BMDB10164,LipidMAPS=LMGP03010962	HMDB=HMDB0112710,LipidMAPS=LMGP03010705	C44H86NO10P	C44H86NO10P	C44H86NO10P	8.3467	8.3467	8.3461
Negative	821.562	1.73	744.34113:70 746.64954:75	[M-H]-			0.54386	0.22264	0.28294	0.34604	No annotation
Negative	828.99	9.45	386.80127:100 468.62585:60 550.55841:128 566.77899:144 632.69604:186 648.73627:250 664.60382:79 729.85394:79 730.65717:447 746.22186:120 746.99921:61	[M-H]-			0.66384	0.37027	0.59857	-0.56946	No annotation
Positive	832.586	1.86	649.3761:80 772.94446:79 773.5531:167	[M+H]+			3.2084e-06	0.82911	0.00021283	0.80001	Phospholipid	Phosphatidylcholines	Phosphatidylcholines	Phosphatidylcholines	PC(18:1(9Z)/22:6(4Z,7Z,10Z,13Z,16Z,19Z))	PC(18:1(11Z)/22:6(4Z,7Z,10Z,13Z,16Z,19Z))	PC(20:5(5Z,8Z,11Z,14Z,17Z)/20:2(11Z,14Z))	HMDB=HMDB0008123,ChEBI=CHEBI:84814,FooDB=FDB025313,BMDB=BMDB08123,LipidMAPS=LMGP01010913	HMDB=HMDB0008090,ChEBI=CHEBI:84812,FooDB=FDB025281,BMDB=BMDB08090,LipidMAPS=LMGP01010847	HMDB=HMDB0008506,FooDB=FDB025696,BMDB=BMDB08506,LipidMAPS=LMGP01011946	C48H82NO8P	C48H82NO8P	C48H82NO8P	6.8086	6.8086	6.3929
Negative	833.516	1.47	241.09727:247 253.38722:219 281.36948:1160 297.21234:142 389.34802:109 417.40234:634 551.24945:449 551.85809:54 553.30481:76 569.31244:60 579.41327:835 597.39679:391 758.60083:127	[M-H]-			0.52996	0.20811	0.26261	-0.092249	Phospholipid	Phosphatidylinositols	Phosphatidylinositols	Phosphatidylinositols	PI(16:1(9Z)/18:1(9Z))	PI(18:1(9Z)/16:1(9Z))	PI(18:2(9Z,12Z)/16:0)	HMDB=HMDB0009801,ChEBI=CHEBI:88562,YMDB=YMDB01239,FooDB=FDB026991,BMDB=BMDB09801,LipidMAPS=LMGP06010873,Serum=HMDB0009801	HMDB=HMDB0009835,ChEBI=CHEBI:88626,BMDB=BMDB09835,LipidMAPS=LMGP06010851,Serum=HMDB0009835	HMDB=HMDB0009846,ChEBI=CHEBI:88640,FooDB=FDB027036,BMDB=BMDB09846,LipidMAPS=LMGP06010847,Serum=HMDB0009846	C43H79O13P	C43H79O13P	C43H79O13P	7.8716	7.8684	7.842
Positive	834.601	1.86	649.57959:349 775.55939:91 798.48846:66	[M+H]+			0.0013825	0.65447	7.2864e-05	0.74022	Phospholipid	Phosphatidylcholines	Phosphatidylcholines	Phosphatidylcholines	PC(18:0/22:6(4Z,7Z,10Z,13Z,16Z,19Z))	PC(18:1(11Z)/22:5(7Z,10Z,13Z,16Z,19Z))	PC(20:1(11Z)/20:5(5Z,8Z,11Z,14Z,17Z))	HMDB=HMDB0008057,ChEBI=CHEBI:84829,FooDB=FDB025248,BMDB=BMDB08057,LipidMAPS=LMGP01010821,Urine=HMDB0008057,Serum=HMDB0008057	HMDB=HMDB0008089,ChEBI=CHEBI:73868,FooDB=FDB025280,BMDB=BMDB08089,LipidMAPS=LMGP01010846,Serum=HMDB0008089	HMDB=HMDB0008314,FooDB=FDB025504,BMDB=BMDB08314,LipidMAPS=LMGP01011828,Serum=HMDB0008314	C48H84NO8P	C48H84NO8P	C48H84NO8P	7.5801	7.5801	7.1639
Positive	834.855	6.37	649.22443:63	[M+H]+		yes	0.00026667	12.667	0.0032943	13.319	No annotation
Negative	835.53	1.4	241.0564:111 255.31499:123 281.32211:277 282.77734:130 283.50876:169 297.3139:107 391.3548:121 417.47186:79 419.4859:138 551.19861:107 553.47607:213 579.56244:58 580.74835:60 581.47174:290 599.37744:84	[M-H]-			0.12202	-1.5219	0.49012	-0.53176	Phospholipid	Phosphatidylinositols	Phosphatidylinositols	Phosphatidylinositols	PI(18:0/16:1(9Z))	PI(16:0/18:1(9Z))	PI(18:1(9Z)/16:0)	HMDB=HMDB0009806,ChEBI=CHEBI:88557,YMDB=YMDB01241,BMDB=BMDB09806,LipidMAPS=LMGP06010857,Serum=HMDB0009806	HMDB=HMDB0009783,ChEBI=CHEBI:72837;CHEBI:73215,DrugBank=DB02144,SMPDB=PW_C005831,YMDB=YMDB01236,BMDB=BMDB09783,LipidMAPS=LMGP06010001,Serum=HMDB0009783	HMDB=HMDB0009834,ChEBI=CHEBI:88625,BMDB=BMDB09834,LipidMAPS=LMGP06010933,Serum=HMDB0009834	C43H81O13P	C43H81O13P	C43H81O13P	7.8073	7.8069	7.8069
Negative	838.558	1.91	764.46613:2103	[M-H]-			8.9871e-05	0.69774	0.0032995	0.54916	Phospholipid	Phosphatidylserines	Phosphatidylserines	Phosphatidylserines	PS(18:0/22:4(7Z,10Z,13Z,16Z))	PS(20:2(11Z,14Z)/20:2(11Z,14Z))	PS(20:3(8Z,11Z,14Z)/20:1(11Z))	HMDB=HMDB0112382,ChEBI=CHEBI:84506,LipidMAPS=LMGP03010883	HMDB=HMDB0112580,LipidMAPS=LMGP03010579	HMDB=HMDB0112626,LipidMAPS=LMGP03010609	C46H82NO10P	C46H82NO10P	C46H82NO10P	7.9795	7.5677	7.5652
Negative	840.572	1.91	766.48914:1505	[M-H]-			0.0075071	0.64808	0.0002322	0.76924	Phospholipid	Phosphatidylserines	Phosphatidylserines	Phosphatidylserines	PS(20:1(11Z)/20:2(11Z,14Z))	PS(20:2(11Z,14Z)/20:1(11Z))	PS(18:1(9Z)/22:2(13Z,16Z))	HMDB=HMDB0112553,LipidMAPS=LMGP03010548	HMDB=HMDB0112579,LipidMAPS=LMGP03010578	HMDB=HMDB0112419,LipidMAPS=LMGP03010338	C46H84NO10P	C46H84NO10P	C46H84NO10P	7.462	7.462	7.4595
Positive	843.021	9.48	268.8754:567 350.78705:268 432.89594:2853 514.85925:20817 596.74493:7208 678.74554:29612 679.53705:134 680.39581:72 689.11121:60 759.13177:62 760.18903:2026 760.82733:11857	[M+H]+		yes	0.0011367	1.1762	0.00066892	1.4789	No annotation
Negative	844.603	1.53	769.98236:235 770.62201:2489	[M-H]-			0.48415	0.21822	0.097221	0.26271	Phospholipid	Phosphatidylserines	Phosphatidylserines	Phosphatidylserines	PS(20:0/20:1(11Z))	PS(20:1(11Z)/20:0)	PS(22:0/18:1(9Z))	HMDB=HMDB0112524,LipidMAPS=LMGP03010948	HMDB=HMDB0112551,LipidMAPS=LMGP03010547	HMDB=HMDB0112714,LipidMAPS=LMGP03010945	C46H88NO10P	C46H88NO10P	C46H88NO10P	6.2305	6.2305	6.2299
Negative	844.963	9.41	550.75049:57 648.51581:122 664.71759:84 746.51166:194	[M-H]-		yes	0.06854	26.665	0.0082272	22.43	No annotation
Negative	846.619	1.93	772.5011:1037	[M-H]-			0.26443	-0.3655	0.68729	-0.036335	Phospholipid	Phosphatidylserines	Phosphatidylserines	Phosphatidylserines	PS(20:0/20:0)	PS(18:0/22:0)	PS(22:0/18:0)	HMDB=HMDB0112523,LipidMAPS=LMGP03010863	HMDB=HMDB0112379,LipidMAPS=LMGP03010975	HMDB=HMDB0112712,LipidMAPS=LMGP03010847	C46H90NO10P	C46H90NO10P	C46H90NO10P	6.6551	6.6545	6.6545
Negative	850.542	4.69	253.28943:93 688.45599:744	[M-H]-			0.3158	1.433	0.1526	1.0644	Phospholipid	Phosphatidylcholines	Phosphatidylcholines	Monomethylphosphatidylethanolamines	PC(22:6(4Z,7Z,10Z,13Z,16Z,19Z)/20:5(5Z,8Z,11Z,14Z,17Z))	PC(20:5(5Z,8Z,11Z,14Z,17Z)/22:6(4Z,7Z,10Z,13Z,16Z,19Z))	PE-NMe(22:5(4Z,7Z,10Z,13Z,16Z)/22:6(4Z,7Z,10Z,13Z,16Z,19Z))	HMDB=HMDB0008741,FooDB=FDB025931,BMDB=BMDB08741,LipidMAPS=LMGP01012120	HMDB=HMDB0008518,FooDB=FDB025708,BMDB=BMDB08518,LipidMAPS=LMGP01011059	HMDB=HMDB0113643	C50H78NO8P	C50H78NO8P	C50H78NO8P	7.085	7.085	6.744
Positive	852.561	1.49	262.00549:60 304.18863:59 549.45642:159 768.23035:210	[M+H]+			0.0030497	0.75857	0.00011527	0.58122	Phospholipid	Phosphatidylcholines	Phosphatidylcholines	Monomethylphosphatidylethanolamines	PC(22:6(4Z,7Z,10Z,13Z,16Z,19Z)/20:5(5Z,8Z,11Z,14Z,17Z))	PC(20:5(5Z,8Z,11Z,14Z,17Z)/22:6(4Z,7Z,10Z,13Z,16Z,19Z))	PE-NMe(22:6(4Z,7Z,10Z,13Z,16Z,19Z)/22:5(4Z,7Z,10Z,13Z,16Z))	HMDB=HMDB0008741,FooDB=FDB025931,BMDB=BMDB08741,LipidMAPS=LMGP01012120	HMDB=HMDB0008518,FooDB=FDB025708,BMDB=BMDB08518,LipidMAPS=LMGP01011059	HMDB=HMDB0113696	C50H78NO8P	C50H78NO8P	C50H78NO8P	5.6026	5.6026	5.1783
Negative	857.516	1.46	255.3595:92 259.38055:57 391.11603:69 553.44495:82	[M-H]-			0.58036	-0.18724	0.024292	0.28088	Phospholipid	Phosphatidylinositols	Phosphatidylinositols	Phosphatidylinositols	PI(20:4(5Z,8Z,11Z,14Z)/16:0)	PI(16:0/20:4(5Z,8Z,11Z,14Z))	PI(18:3(9Z,12Z,15Z)/18:1(9Z))	HMDB=HMDB0009893,ChEBI=CHEBI:89112,FooDB=FDB027083,BMDB=BMDB09893,LipidMAPS=LMGP06010828,Serum=HMDB0009893	HMDB=HMDB0009789,ChEBI=CHEBI:72834;CHEBI:73209,FooDB=FDB026979,BMDB=BMDB09789,LipidMAPS=LMGP06010958,Serum=HMDB0009789	HMDB=HMDB0009864,ChEBI=CHEBI:88673,FooDB=FDB027054,BMDB=BMDB09864,LipidMAPS=LMGP06010843,Serum=HMDB0009864	C45H79O13P	C45H79O13P	C45H79O13P	7.1487	7.1487	6.9721
Negative	861.547	1.47	281.25687:910 283.33978:125 297.20773:194 417.26392:597 579.48846:711 581.34534:127 597.37146:264	[M-H]-			0.31941	-0.37191	0.017675	-0.3691	Phospholipid	Phosphatidylinositols	Phosphatidylinositols	Phosphatidylinositols	PI(18:0/18:2(9Z,12Z))	PI(18:2(9Z,12Z)/18:0)	PI(20:2(11Z,14Z)/16:0)	HMDB=HMDB0009809,ChEBI=CHEBI:77158;CHEBI:77343,FooDB=FDB026999,BMDB=BMDB09809,LipidMAPS=LMGP06010956,Serum=HMDB0009809	HMDB=HMDB0009847,ChEBI=CHEBI:88641,FooDB=FDB027037,BMDB=BMDB09847,LipidMAPS=LMGP06010846,Serum=HMDB0009847	HMDB=HMDB0009875,ChEBI=CHEBI:89150,FooDB=FDB027065,BMDB=BMDB09875,LipidMAPS=LMGP06010532,Serum=HMDB0009875	C45H83O13P	C45H83O13P	C45H83O13P	8.1497	8.128	8.0518
Negative	864.573	1.41	790.63342:579	[M-H]-			0.30733	0.23886	0.0084169	0.2946	Phospholipid	Phosphatidylserines	Phosphatidylserines	Phosphatidylserines	PS(22:2(13Z,16Z)/20:3(8Z,11Z,14Z))	PS(22:0/20:5(5Z,8Z,11Z,14Z,17Z))	PS(20:5(5Z,8Z,11Z,14Z,17Z)/22:0)	HMDB=HMDB0116779,LipidMAPS=LMGP03010778	HMDB=HMDB0112726,LipidMAPS=LMGP03010720	HMDB=HMDB0112698,LipidMAPS=LMGP03010673	C48H84NO10P	C48H84NO10P	C48H84NO10P	7.4986	7.4986	7.4986
Negative	866.588	1.91	792.49628:1484	[M-H]-			0.065011	0.45153	0.00028138	0.62161	Phospholipid	Phosphatidylserines	Phosphatidylserines	Phosphatidylserines	PS(20:2(11Z,14Z)/22:2(13Z,16Z))	PS(22:2(13Z,16Z)/20:2(11Z,14Z))	PS(22:4(7Z,10Z,13Z,16Z)/20:0)	HMDB=HMDB0112587,LipidMAPS=LMGP03010586	HMDB=HMDB0112775,LipidMAPS=LMGP03010777	HMDB=HMDB0112800,LipidMAPS=LMGP03010806	C48H86NO10P	C48H86NO10P	C48H86NO10P	7.5709	7.5709	7.5686
Negative	878.572	3.29	281.36566:106 716.55518:992	[M-H]-			0.60576	-0.37746	0.61671	0.31064	Phospholipid	Phosphatidylcholines	Phosphatidylcholines	Phosphatidylcholines	PC(22:5(7Z,10Z,13Z,16Z,19Z)/22:6(4Z,7Z,10Z,13Z,16Z,19Z))	PC(22:6(4Z,7Z,10Z,13Z,16Z,19Z)/22:5(4Z,7Z,10Z,13Z,16Z))	PC(22:5(4Z,7Z,10Z,13Z,16Z)/22:6(4Z,7Z,10Z,13Z,16Z,19Z))	HMDB=HMDB0008715,FooDB=FDB025905,BMDB=BMDB08715	HMDB=HMDB0008746,FooDB=FDB025936,BMDB=BMDB08746	HMDB=HMDB0008682,FooDB=FDB025872,BMDB=BMDB08682	C52H82NO8P	C52H82NO8P	C52H82NO8P	5.9664	5.9664	5.9664
Negative	879.045	9.51	550.72974:105 632.67542:290 714.15857:89 714.81219:677 796.67657:275	[M-H]-			0.11241	0.69983	0.10307	0.5922	No annotation
Negative	883.532	1.46	281.31995:91 417.23743:234 579.39484:256 597.56989:125	[M-H]-			0.72051	-0.11011	0.85013	0.014985	Phospholipid	Phosphatidylinositols	Phosphatidylinositols	Phosphatidylinositols	PI(18:1(9Z)/20:4(5Z,8Z,11Z,14Z))	PI(20:4(5Z,8Z,11Z,14Z)/18:1(9Z))	PI(20:3(8Z,11Z,14Z)/18:2(9Z,12Z))	HMDB=HMDB0009844;HMDB0062586,ChEBI=CHEBI:78765;CHEBI:82762,FooDB=FDB027034,BMDB=BMDB09844,LipidMAPS=LMGP06010849,Serum=HMDB0009844	HMDB=HMDB0009896,ChEBI=CHEBI:89126,FooDB=FDB027086,BMDB=BMDB09896,LipidMAPS=LMGP06010599,Serum=HMDB0009896	HMDB=HMDB0009890,ChEBI=CHEBI:89117,FooDB=FDB027080,BMDB=BMDB09890,LipidMAPS=LMGP06010570,Serum=HMDB0009890	C47H81O13P	C47H81O13P	C47H81O13P	7.4886	7.4886	7.4274
Negative	890.589	1.85	816.44647:960	[M-H]-			0.038064	0.5839	0.00052166	0.87026	Phospholipid	Phosphatidylserines	Phosphatidylserines	Phosphatidylserines	PS(22:0/22:6(4Z,7Z,10Z,13Z,16Z,19Z))	PS(22:6(4Z,7Z,10Z,13Z,16Z,19Z)/22:0)	PS(22:2(13Z,16Z)/22:4(7Z,10Z,13Z,16Z))	HMDB=HMDB0112733,LipidMAPS=LMGP03010973	HMDB=HMDB0116792,LipidMAPS=LMGP03010842	HMDB=HMDB0112782,LipidMAPS=LMGP03010785	C50H86NO10P	C50H86NO10P	C50H86NO10P	7.471	7.471	7.471
Negative	892.603	1.87	720.30951:51 818.61029:1398	[M-H]-			0.26483	0.32831	0.00028154	0.66359	Phospholipid	Phosphatidylethanolamines	Dimethylphosphatidylethanolamines	Dimethylphosphatidylethanolamines	PE(MonoMe(13,5)/DiMe(11,5))	PE-NMe2(11M5/11D5)	PE-NMe2(11M3/13D5)	HMDB=HMDB0061535	HMDB=HMDB0114688	HMDB=HMDB0114682	C50H88NO10P	C50H88NO10P	C50H88NO10P	7.2665	7.2665	7.2665
Negative	895.019	9.46	468.80121:154 550.71924:96 632.8327:263 714.02441:56 714.75745:316 730.48389:337 796.79559:245 812.3371:79 812.94318:125	[M-H]-		yes	0.015356	1.4666	0.033363	1.14	No annotation
Negative	904.587	3.22	281.298:234 742.63385:873 784.7724:62	[M-H]-			0.53284	-4.6507	0.52448	-5.6765	No annotation
Negative	935.247	8.48	466.23773:56 609.56793:61 611.15851:219 755.19647:87 773.30896:567 815.27533:201 873.21014:145	[M-H]-		yes	0.00058359	4.2336	4.8434e-05	3.2256	No annotation
Positive	940.998	9.46	432.99792:191 448.68286:390 514.77637:463 530.7879:1081 596.85364:270 612.6897:2226 678.30127:184 678.93195:441 694.72754:2453 760.73053:769 776.08026:1006 776.7467:5414 842.76581:1450 857.46594:84 858.07892:492 858.80182:4823 880.75934:67	[M+H]+		yes	0.0015191	2.2695	0.00046739	1.9035	No annotation
Positive	953.403	6.19	476.89807:65 715.02087:137	[M+H]+			0.61992	-0.52301	0.43646	-0.93901	No annotation
Positive	975.385	6.2	499.16461:191 736.375:128 737.21393:448	[M+H]+			0.99778	0.0007696	0.31484	0.21777	No annotation
Positive	1007.03	9.45	432.81638:71 514.86597:815 596.78455:248 678.0564:127 678.78296:1807 760.59937:1227 842.69922:6070 924.08276:97 924.74341:1192	[M+H]+		yes	0.00014144	2.2177	0.00011621	2.7093	No annotation
Positive	1017.39	6.94	509.24866:3062 763.14429:3408	[M+H]+		yes	0.037613	8.9899	7.9706e-05	4.7901	No annotation
Positive	1488.1	1.07	941.52161:63	[M+H]+		yes	0.0033012	2.4318	0.03771	1.1253	No annotation
Positive	1492.13	1.1	704.41156:70 706.5946:58 730.56348:417 731.86206:839 732.60559:2195 733.42004:1574 734.54919:167 745.57404:71 746.60193:357 747.61523:133 758.45801:1225 759.4079:1626 760.53149:1642 761.41937:409 772.54395:245 773.65247:233 774.6239:204 786.56165:118 787.4375:56 856.50537:189 882.54364:60 883.68091:65 884.95056:87 914.87048:81 915.88098:264 916.55164:195 941.31067:223 942.62158:241 943.56372:244 …	[M+H]+			0.057073	0.8992	0.85782	-0.10972	No annotation
Positive	1492.13	1.56	731.67578:99 732.60474:305 733.53442:190 746.50043:55 758.29669:78 759.37427:126 760.48364:295 761.59149:123 786.96667:60	[M+H]+			0.73759	-0.14457	0.062014	-1.0729	No annotation
Positive	1518.15	2	730.83984:64 731.58179:68 757.52832:64 758.50635:339 759.55194:142 760.67352:154 785.5874:74 786.51123:75 787.5899:57 883.36969:77	[M+H]+		yes	0.005803	1.0504	0.046013	0.41671	No annotation
Positive	1518.15	1.53	732.53278:90 758.52454:307 759.50604:176 760.36365:303 784.4043:52 786.67657:144 941.2981:64	[M+H]+		yes	0.002819	1.7019	0.19082	0.8987	No annotation
Positive	1540.13	1.08	732.5108:131 758.57074:101 759.26605:52 780.32532:98 782.66748:71 807.67749:148 808.59735:98	[M+H]+		yes	1.7629e-05	2.2612	0.0042825	1.7481	No annotation
Positive	1544.16	1.1	732.47485:104 733.60681:88 758.4754:338 759.74225:222 760.64844:215 761.64355:199 763.08813:53 774.18665:61 782.37793:120 783.70642:179 784.65088:174 785.51086:101 786.61121:286 808.7627:52 809.57422:79 810.60132:157 811.53705:159 825.80817:69 965.30981:58 1010.74536:59 1483.99438:159	[M+H]+		yes	0.00031092	2.8008	0.0034749	2.2283	No annotation
Positive	1546.18	1.95	758.09326:118 758.72675:107 759.61108:225 760.94476:62 785.27832:61 786.38812:251 787.31635:182 788.37476:100 800.30969:52 1136.48584:58	[M+H]+		yes	0.017827	1.2243	1.5282e-05	0.98633	No annotation
Positive	1570.18	1.11	732.64685:57 759.76062:100 760.44183:297 761.55872:165 762.45569:56 774.28705:55 782.54663:118 783.70074:56 786.40222:60 787.51239:129 807.60004:112 808.5246:233 809.46979:201 810.47876:104 811.52075:130 823.16248:82	[M+H]+		yes	0.00016636	2.8985	0.0030228	2.4357	No annotation
