# Supplementary material for: Dengue virus reduces AGPAT1 expression to alter phospholipids and enhance infection in Aedes aegypti
Source: PLoS Pathog. 2019 Dec 9;15(12):e1008199. doi: 10.1371/journal.ppat.1008199 (PMC6922471; doi:10.1371/journal.ppat.1008199)
Supplement: S8 Table — The two tabs contain compound detected on cell after 2 or 7 days post blood feeding with the following information: ionization mode (positive and negative), the mass average m/z between replicate, the retention time average Rt in minutes between replicates, the MS/MS spectrum fragmentation and intensity, adducts [M+H]+ and [M-H]-, metabolites of importance in Fig 4B, regulated compound with abundance between dsAGPAT1 and dsControl samples (p-value < 0.05, |log2 fold change| ≥ 1) and annotation classes with the first 3 ranks of identification by MS-Finder. (XLSX) [file ppat.1008199.s019.xlsx]

## Sheet: Day 2
METABOLOMIC ANALYSIS OF UNINFECTED MOSQUITO AFTER AGPAT1 DEPLETION COMPARED TO DSCONTROL
							Red shows significantly regulated metabolite abundance between dsAGPAT and dsControl samples (p-value < 0.05, log2 fold change ≥ 1 or ≤ -1)
							dsAGPAT1 vs dsControl		Annotation
Ionization mode	Average Mz	Average Rt(min)	MS/MS spectrum	Adduct ion name	Metabolites in Fig 4B	Regulated compound	p-value	Log2 (FC)	Classes	Ontology 1	Ontology 2	Ontology 3	Structure rank 1	Structure rank 2	Structure rank 3	Databases 1	Databases 2	Databases 3	Formula 1	Formula 2	Formula 3	Total score 1	Total score 2	Total score 3
Positive	116.07	0.89	88.22993:107	[M+H]+			0.15442	-0.47251	Other	Alpha-hydrogen aldehydes	Proline and derivatives	Pyrrolidine-2-ones	Acetamidopropanal	L-Proline	Pterolactam	HMDB=HMDB0012880,ChEBI=CHEBI:30322,YMDB=YMDB00315,FooDB=FDB029195;FDB030406,PubChem=5460495,PlantCyc=CPD-10687	HMDB=HMDB0000162;HMDB0003411,KNApSAcK=C00001388,ChEBI=CHEBI:16313;CHEBI:17203;CHEBI:60039;CHEBI:26271;CHEBI:32862;CHEBI:32864;CHEBI:32867;CHEBI:32868;CHEBI:32871;CHEBI:32872;CHEBI:57726,DrugBank=DB00172;DB02853,SMPDB=PW_C000106;PW_C001878,YMDB=YMDB00378;YMDB00903,T3DB=T3D4411,FooDB=FDB000570;FDB023166;FDB030009,BMDB=BMDB00162;BMDB03411,Urine=HMDB0000162;HMDB0003411,Saliva=HMDB0000162,Feces=HMDB00…	HMDB=HMDB0034208,FooDB=FDB012507,UNPD=UNPD131365	C5H9NO2	C5H9NO2	C5H9NO2	8.4594	8.6001	8.1554
Negative	117.056	13.49	59.10385:448	[M-H]-			0.41922	-2.3911	Fatty acid	Hydroxy fatty acids	Hydroxy fatty acids	Hydroxy fatty acids	4-Hydroxyisovaleric acid	3-Hydroxyvaleric acid	3-Hydroxyisovaleric acid	HMDB=HMDB0002011,ChEBI=CHEBI:90005,FooDB=FDB022793,BMDB=BMDB02011,LipidMAPS=LMFA01050399,Urine=HMDB0002011,Serum=HMDB0002011	HMDB=HMDB0000531,ChEBI=CHEBI:139272;CHEBI:138588;CHEBI:138608;CHEBI:139239;CHEBI:139270,FooDB=FDB022099,BMDB=BMDB00531,LipidMAPS=LMFA01050008,Urine=HMDB0000531,Feces=HMDB0000531,CSF=HMDB0000531,Serum=HMDB0000531,UNPD=UNPD98442	HMDB=HMDB0000754,ChEBI=CHEBI:37084;CHEBI:82957,T3DB=T3D4263,FooDB=FDB007451;FDB022225,BMDB=BMDB00754,LipidMAPS=LMFA01050396,Urine=HMDB0000754,Feces=HMDB0000754,CSF=HMDB0000754,Serum=HMDB0000754,PubChem=69362,UNPD=UNPD153815	C5H10O3	C5H10O3	C5H10O3	9.1978	9.2116	9.1924
Positive	120.081	2.02	93.20941:59 103.02464:81	[M+H]+			0.36874	-3.9002	Other	Indolines			indoline			ChEBI=CHEBI:43295			C8H9N				7.5768
Negative	130.052	20.08	88.02394:339	[M-H]-			0.24646	-0.46702	Other	Short-chain keto acids and derivatives	N-acyl-alpha amino acids	L-alpha-amino acids	5-Amino-2-oxopentanoic acid	N-Acetyl-L-alanine	L-Glutamic gamma-semialdehyde	HMDB=HMDB0006272,ChEBI=CHEBI:17572;CHEBI:49268;CHEBI:58802,SMPDB=PW_C002698,FooDB=FDB023870,BMDB=BMDB06272,LipidMAPS=LMFA01060169,Saliva=HMDB0006272,PubChem=25200452;439402,PlantCyc=5-AMINO-2-OXOPENTANOATE	HMDB=HMDB0000766,ChEBI=CHEBI:40992;CHEBI:133520,DrugBank=DB02518,YMDB=YMDB00855;YMDB01758,FooDB=FDB022231,BMDB=BMDB00766,Urine=HMDB0000766,Feces=HMDB0000766,ECMDB=ECMDB01138,UNPD=UNPD196274	HMDB=HMDB0002104,KNApSAcK=C00007475,ChEBI=CHEBI:17232;CHEBI:58066,DrugBank=DB03774;DB04388,SMPDB=PW_C001415,YMDB=YMDB00918,FooDB=FDB022847;FDB030963,BMDB=BMDB02104,ECMDB=ECMDB01305,PubChem=49791979;25245270;193305,PlantCyc=L-GLUTAMATE_GAMMA-SEMIALDEHYDE	C5H9NO3	C5H9NO3	C5H9NO3	8.9312	9.0936	8.9034
Negative	133.015	21.2	114.99982:463	[M-H]-			0.68235	0.12483	Other	Beta hydroxy acids and derivatives	Short-chain keto acids and derivatives	Short-chain keto acids and derivatives	L-Malic acid	(R)-3,4-dihydroxy-2-oxobutanoate	(R)-2,4-dihydroxy-3-oxobutanoic acid	HMDB=HMDB0000156;HMDB0000744;HMDB0031518,KNApSAcK=C00001192,ChEBI=CHEBI:15588;CHEBI:15589;CHEBI:15595;CHEBI:30796;CHEBI:30797;CHEBI:6650,DrugBank=DB03499,SMPDB=PW_C000101;PW_C000592,YMDB=YMDB00280;YMDB01064,FooDB=FDB001044;FDB007218;FDB008114;FDB008115;FDB012047;FDB030170,STOFF=STOFF_8704,BMDB=BMDB00156;BMDB00744,Urine=HMDB0000156;HMDB0000744,Saliva=HMDB0000156;HMDB0000744,Feces=HMDB0000156;HMDB0…	ChEBI=CHEBI:136668;CHEBI:136669;CHEBI:137456;CHEBI:137486	ChEBI=CHEBI:16943;CHEBI:57958;CHEBI:136670;CHEBI:137502,PubChem=439896	C4H6O5	C4H6O5	C4H6O5	8.4349	8.926	8.3828
Positive	133.065	16.98	105.15359:300	[M+H]+			0.21106	0.18203	Other	Phenylacetaldehydes	Cinnamaldehydes	Benzofurans	Atropaldehyde	Cinnamaldehyde	2-Methylcumarone	HMDB=HMDB0060671,ChEBI=CHEBI:80590,SMPDB=PW_C040530,Urine=HMDB0060671,Serum=HMDB0060671,PubChem=10312,UNPD=UNPD49352	HMDB=HMDB0003441;HMDB0032072,KNApSAcK=C00002725;C00035187,ChEBI=CHEBI:16731;CHEBI:89729,YMDB=YMDB01654,T3DB=T3D4985,FooDB=FDB008781;FDB008782;FDB008783;FDB030727,NANPDB=NANPDB_5231,STOFF=STOFF_73,Saliva=HMDB0032072,Feces=HMDB0003441;HMDB0032072,PubChem=637511,PlantCyc=CINNAMALDEHYDE,UNPD=UNPD152606;UNPD2440;UNPD226313	HMDB=HMDB0059847,ChEBI=CHEBI:89722,Feces=HMDB0059847	C9H8O	C9H8O	C9H8O	8.6964	8.7637	8.5716
Negative	135.031	18.84	75.1893:99 116.9996:210	[M-H]-			0.4275	-0.66534	Other	Sugar acids and derivatives	Hypoxanthines	Pyrazolo[3,4-d]pyrimidines	Erythronic acid	Hypoxanthine	Allopurinol	HMDB=HMDB0000613;HMDB0000943;HMDB0062620,KNApSAcK=C00033834;C00034314,ChEBI=CHEBI:15908;CHEBI:37655;CHEBI:45912;CHEBI:49058;CHEBI:49059;CHEBI:49060;CHEBI:57561;CHEBI:136591,FooDB=FDB022143;FDB022331;FDB030975,BMDB=BMDB00613;BMDB00943,Urine=HMDB0000613;HMDB0000943,Saliva=HMDB0000613;HMDB0000943,Feces=HMDB0000613;HMDB0000943,CSF=HMDB0000613,Serum=HMDB0000613;HMDB0000943;HMDB0062620,PubChem=21145021…	HMDB=HMDB0000157,KNApSAcK=C00001502,ChEBI=CHEBI:17368,SMPDB=PW_C000102,YMDB=YMDB00555,T3DB=T3D4150,FooDB=FDB003949,STOFF=STOFF_8667,BMDB=BMDB00157,Urine=HMDB0000157,Saliva=HMDB0000157,Feces=HMDB0000157,ECMDB=ECMDB00157,CSF=HMDB0000157,Serum=HMDB0000157,PubChem=790,PlantCyc=HYPOXANTHINE,UNPD=UNPD77089	HMDB=HMDB0014581,ChEBI=CHEBI:40279,DrugBank=DB00437,T3DB=T3D3477,STOFF=STOFF_2551,Urine=HMDB0014581,Serum=HMDB0014581,PubChem=2094,PlantCyc=CPD-9024	C4H8O5	C5H4N4O	C5H4N4O	8.5621	8.6465	8.1339
Positive	137.046	0.93	119.11165:51	[M+H]+			0.9656	0.057585	Other	Hypoxanthines	Pyrazolopyrimidines	Sugar acids and derivatives	Hypoxanthine	3H-pyrazolo[4,3-d]pyrimidin-7-ol	Erythronic acid	HMDB=HMDB0000157,KNApSAcK=C00001502,ChEBI=CHEBI:17368,SMPDB=PW_C000102,YMDB=YMDB00555,T3DB=T3D4150,FooDB=FDB003949,STOFF=STOFF_8667,BMDB=BMDB00157,Urine=HMDB0000157,Saliva=HMDB0000157,Feces=HMDB0000157,ECMDB=ECMDB00157,CSF=HMDB0000157,Serum=HMDB0000157,PubChem=790,PlantCyc=HYPOXANTHINE,UNPD=UNPD77089	ChEBI=CHEBI:44995,DrugBank=DB03153	HMDB=HMDB0000613;HMDB0000943;HMDB0062620,KNApSAcK=C00033834;C00034314,ChEBI=CHEBI:15908;CHEBI:37655;CHEBI:45912;CHEBI:49058;CHEBI:49059;CHEBI:49060;CHEBI:57561;CHEBI:136591,FooDB=FDB022143;FDB022331;FDB030975,BMDB=BMDB00613;BMDB00943,Urine=HMDB0000613;HMDB0000943,Saliva=HMDB0000613;HMDB0000943,Feces=HMDB0000613;HMDB0000943,CSF=HMDB0000613,Serum=HMDB0000613;HMDB0000943;HMDB0062620,PubChem=21145021…	C5H4N4O	C5H4N4O	C4H8O5	8.6483	9.2093	8.6278
Positive	139.988	13.37	98.98013:427	[M+H]+			0.72555	-0.019282	No annotation
Positive	141	1.14	77.10279:871 100.29228:55 109.00562:90	[M+H]+			0.95525	-0.0061377	Organic acid	Organic phosphonic acids	Acyl monophosphates	Monoalkyl phosphates	Phosphonoacetate	Acetylphosphate	glycolaldehyde phosphate(2-)	HMDB=HMDB0004110,ChEBI=CHEBI:15732;CHEBI:57488,DrugBank=DB02823,FooDB=FDB023313,BMDB=BMDB04110,PubChem=25244968;546,PlantCyc=CPD-764,UNPD=UNPD129788	HMDB=HMDB0001494,KNApSAcK=C00019559,ChEBI=CHEBI:15350;CHEBI:13711;CHEBI:22191,DrugBank=DB02897,SMPDB=PW_C001151,FooDB=FDB022653,BMDB=BMDB01494,ECMDB=ECMDB01494,PubChem=4183249;186,PlantCyc=ACETYL-P	ChEBI=CHEBI:133927;CHEBI:136456	C2H5O5P	C2H5O5P	C2H5O5P	7.4482	7.8136	7.1151
Negative	141.018	21.85	59.0558:10399 78.95642:77	[M-H]-			0.38635	0.22783	Fatty acid	Medium-chain fatty acids	Medium-chain fatty acids	Furoic acids	trans-trans-Muconic acid	cis,trans-4-hydroxymuconic semialdehyde	Sumiki's acid	HMDB=HMDB0002349;HMDB0006331;HMDB0062661;HMDB0062704,ChEBI=CHEBI:16508;CHEBI:27671;CHEBI:32379;CHEBI:38407;CHEBI:27031;CHEBI:27035;CHEBI:27036;CHEBI:36157;CHEBI:36501;CHEBI:36502;CHEBI:36504,FooDB=FDB022974;FDB023893,BMDB=BMDB02349;BMDB06331,LipidMAPS=LMFA01170077;LMFA01170124,Urine=HMDB0002349,Feces=HMDB0002349,Serum=HMDB0002349,PubChem=7310978;5280518,UNPD=UNPD7335;UNPD81447;UNPD96391;UNPD226577	ChEBI=CHEBI:18301;CHEBI:58434;CHEBI:66947;CHEBI:67103,LipidMAPS=LMFA01030927	HMDB=HMDB0002432;HMDB0029188,ChEBI=CHEBI:89118,FooDB=FDB023004,NANPDB=NANPDB_1262,BMDB=BMDB02432,Urine=HMDB0002432,Feces=HMDB0002432,Serum=HMDB0002432,UNPD=UNPD61195	C6H6O4	C6H6O4	C6H6O4	7.6057	7.9951	7.5525
Negative	142.976	17.91	59.07584:792 99.14822:51	[M-H]-			0.5337	0.20986	No annotation
Negative	143.035	13.48	99.07167:369	[M-H]-			0.34737	0.36556	Fatty acid	Medium-chain fatty acids	Methyl-branched fatty acids	Medium-chain fatty acids	trans-2-Hexenedioic acid	3-Methylglutaconic acid	3-Hexenedioic acid	HMDB=HMDB0013311,ChEBI=CHEBI:36192;CHEBI:49296,FooDB=FDB029375,LipidMAPS=LMFA01170070,Urine=HMDB0013311,UNPD=UNPD169139	HMDB=HMDB0000522,ChEBI=CHEBI:37245,T3DB=T3D4265,FooDB=FDB022090,BMDB=BMDB00522,LipidMAPS=LMFA01170068,Urine=HMDB0000522,CSF=HMDB0000522,UNPD=UNPD145288;UNPD43669	HMDB=HMDB0000393,ChEBI=CHEBI:86952;CHEBI:87166,FooDB=FDB022011,BMDB=BMDB00393,LipidMAPS=LMFA01170087	C6H8O4	C6H8O4	C6H8O4	9.1128	9.1135	8.9948
Negative	143.108	6.3	99.13921:104	[M-H]-			0.49524	0.18558	Fatty acid	Medium-chain fatty acids	Carboxylic acid esters	Medium-chain fatty acids	2-Ethylhexanoic acid	Hexyl acetate	Caprylic acid	HMDB=HMDB0031230;HMDB0062546,KNApSAcK=C00007414,ChEBI=CHEBI:89058,T3DB=T3D4938,FooDB=FDB003254,STOFF=STOFF_65,LipidMAPS=LMFA01020087,Feces=HMDB0031230,UNPD=UNPD99063	HMDB=HMDB0029980,KNApSAcK=C00035701,ChEBI=CHEBI:87510,YMDB=YMDB01384,FooDB=FDB001267,STOFF=STOFF_7348,LipidMAPS=LMFA07010184,Feces=HMDB0029980,UNPD=UNPD162455	HMDB=HMDB0000482;HMDB0062511,KNApSAcK=C00001231,ChEBI=CHEBI:28837;CHEBI:25646,DrugBank=DB04519,SMPDB=PW_C000366,YMDB=YMDB00676,T3DB=T3D4594,FooDB=FDB003336;FDB004445;FDB006235;FDB031069,NANPDB=NANPDB_716,STOFF=STOFF_2046,BMDB=BMDB00482,LipidMAPS=LMFA01010008,Urine=HMDB0000482;HMDB0062511,Saliva=HMDB0000482,Feces=HMDB0000482;HMDB0062511,ECMDB=ECMDB00482,CSF=HMDB0000482,Serum=HMDB0000482,PubChem=11…	C8H16O2	C8H16O2	C8H16O2	9.3042	9.334	9.2927
Negative	145.05	2.9	83.18733:80	[M-H]-			0.48154	0.052929	Other	Short-chain keto acids and derivatives	Methyl-branched fatty acids	Methyl-branched fatty acids	(S)-2-Aceto-2-hydroxybutanoic acid	Methylglutaric acid	2-Methylglutaric acid	HMDB=HMDB0006900,ChEBI=CHEBI:27681;CHEBI:982;CHEBI:49256,YMDB=YMDB00039;YMDB00428,FooDB=FDB024147;FDB030318,BMDB=BMDB06900,LipidMAPS=LMFA01050383;LMFA01050501,ECMDB=ECMDB04001;ECMDB06900,PubChem=21145135;13999771;440875;21,PlantCyc=2-ACETO-2-HYDROXY-BUTYRATE	HMDB=HMDB0000752,ChEBI=CHEBI:68566,FooDB=FDB022224,BMDB=BMDB00752,LipidMAPS=LMFA01170117,Urine=HMDB0000752,Feces=HMDB0000752,Serum=HMDB0000752,UNPD=UNPD7631	HMDB=HMDB0000422,ChEBI=CHEBI:68567;CHEBI:84980,YMDB=YMDB01573,FooDB=FDB007246;FDB022036,STOFF=STOFF_9690,BMDB=BMDB00422,LipidMAPS=LMFA01170084,Urine=HMDB0000422,Serum=HMDB0000422	C6H10O4	C6H10O4	C6H10O4	9.1994	9.2591	9.1716
Negative	145.063	19.56	109.02513:158 127.02121:1054 128.06268:180	[M-H]-			0.73794	-0.10442	Peptide	Dipeptides	Ureas	Alpha amino acids	Alanylglycine	Ureidoisobutyric acid	L-Glutamine	HMDB=HMDB0006899,ChEBI=CHEBI:73757;CHEBI:73786;CHEBI:73836,FooDB=FDB006400;FDB024146,BMDB=BMDB06899,PlantCyc=ALA-GLY,UNPD=UNPD81020	HMDB=HMDB0002031,ChEBI=CHEBI:1670;CHEBI:74414,SMPDB=PW_C001363,FooDB=FDB022808;FDB030465,BMDB=BMDB02031,Urine=HMDB0002031,ECMDB=ECMDB02031,CSF=HMDB0002031,Serum=HMDB0002031,PubChem=91820371;55289370;21123869;160663,PlantCyc=3-UREIDO-ISOBUTYRATE	HMDB=HMDB0000641;HMDB0003423,KNApSAcK=C00001359,ChEBI=CHEBI:17061;CHEBI:18050;CHEBI:28300;CHEBI:32665;CHEBI:32666;CHEBI:32672;CHEBI:32673;CHEBI:32678;CHEBI:32679;CHEBI:58000;CHEBI:58359,DrugBank=DB00130;DB02174,SMPDB=PW_C000500,YMDB=YMDB00002;YMDB00990,T3DB=T3D4319,FooDB=FDB012164;FDB023171;FDB030965,STOFF=STOFF_8696,BMDB=BMDB00641;BMDB03423,Urine=HMDB0000641,Saliva=HMDB0000641;HMDB0003423,Feces=…	C5H10N2O3	C5H10N2O3	C5H10N2O3	8.1382	8.144	8.1335
Negative	146.047	19.63	128.06105:1192	[M-H]-			0.1167	-0.99977	Amino acid	N-acyl-L-alpha-amino acids	Glutamic acid and derivatives	L-alpha-amino acids	N-Acetylserine	L-Glutamic acid	L-4-Hydroxyglutamate semialdehyde	HMDB=HMDB0002931,ChEBI=CHEBI:45441,DrugBank=DB02340,YMDB=YMDB00810,FooDB=FDB000970,BMDB=BMDB02931,Urine=HMDB0002931,Saliva=HMDB0002931,UNPD=UNPD174395	HMDB=HMDB0000148;HMDB0003339;HMDB0060475,KNApSAcK=C00001358;C00019577,ChEBI=CHEBI:15966;CHEBI:16015;CHEBI:18237;CHEBI:29985;CHEBI:29986;CHEBI:14321;CHEBI:29987;CHEBI:29988;CHEBI:29989;CHEBI:76051,DrugBank=DB00142;DB02517,SMPDB=PW_C000095;PW_C001849,YMDB=YMDB00271,T3DB=T3D4296,FooDB=FDB012534;FDB012535;FDB012536;FDB020170;FDB020321;FDB020322;FDB023148;FDB030962,STOFF=STOFF_297,BMDB=BMDB00148;BMDB0…	HMDB=HMDB0006556,ChEBI=CHEBI:27809;CHEBI:62637,SMPDB=PW_C002808,YMDB=YMDB00720,FooDB=FDB023970,BMDB=BMDB06556,ECMDB=ECMDB06556,PubChem=25201126;440851	C5H9NO4	C5H9NO4	C5H9NO4	8.8524	8.8786	8.8524
Negative	147.03	1.15	128.95557:1470	[M-H]-			0.025017	0.78747	Other	Short-chain hydroxy acids and derivatives	Hydroxy fatty acids	Hydroxy fatty acids	D-2-Hydroxyglutaric acid	3-methylmalate(2-)	Citramalic acid	HMDB=HMDB0000606;HMDB0000694;HMDB0059655,KNApSAcK=C00050428,ChEBI=CHEBI:15801;CHEBI:16782;CHEBI:17084;CHEBI:32796;CHEBI:32797;CHEBI:11596;CHEBI:36149,YMDB=YMDB00059,T3DB=T3D4247;T3D4251,FooDB=FDB022139;FDB022185,BMDB=BMDB00606;BMDB00694,LipidMAPS=LMFA01050483,Urine=HMDB0000606;HMDB0000694;HMDB0059655,Saliva=HMDB0000606;HMDB0000694;HMDB0059655,Feces=HMDB0000606;HMDB0000694;HMDB0059655,ECMDB=ECMDB0…	HMDB=HMDB0062739,ChEBI=CHEBI:27394;CHEBI:27736;CHEBI:28456;CHEBI:25312;CHEBI:50787;CHEBI:58511;CHEBI:87810,ECMDB=ECMDB20137,PubChem=45266666;440892;440891;440889	HMDB=HMDB0000426,KNApSAcK=C00001181,ChEBI=CHEBI:15584;CHEBI:15586;CHEBI:29003;CHEBI:30934;CHEBI:30936;CHEBI:13997,YMDB=YMDB01584,FooDB=FDB001372;FDB002815,BMDB=BMDB00426,Urine=HMDB0000426,Saliva=HMDB0000426,Feces=HMDB0000426,Serum=HMDB0000426,PubChem=5460281;5460279;441696;439766,PlantCyc=CPD-31,UNPD=UNPD144468;UNPD86386	C5H8O5	C5H8O5	C5H8O5	8.9512	9.3262	8.9512
Negative	147.03	20.57	129.03297:2919	[M-H]-			0.10467	0.4493	Other	Short-chain hydroxy acids and derivatives	Hydroxy fatty acids	Hydroxy fatty acids	D-2-Hydroxyglutaric acid	3-methylmalate(2-)	Citramalic acid	HMDB=HMDB0000606;HMDB0000694;HMDB0059655,KNApSAcK=C00050428,ChEBI=CHEBI:15801;CHEBI:16782;CHEBI:17084;CHEBI:32796;CHEBI:32797;CHEBI:11596;CHEBI:36149,YMDB=YMDB00059,T3DB=T3D4247;T3D4251,FooDB=FDB022139;FDB022185,BMDB=BMDB00606;BMDB00694,LipidMAPS=LMFA01050483,Urine=HMDB0000606;HMDB0000694;HMDB0059655,Saliva=HMDB0000606;HMDB0000694;HMDB0059655,Feces=HMDB0000606;HMDB0000694;HMDB0059655,ECMDB=ECMDB0…	HMDB=HMDB0062739,ChEBI=CHEBI:27394;CHEBI:27736;CHEBI:28456;CHEBI:25312;CHEBI:50787;CHEBI:58511;CHEBI:87810,ECMDB=ECMDB20137,PubChem=45266666;440892;440891;440889	HMDB=HMDB0000426,KNApSAcK=C00001181,ChEBI=CHEBI:15584;CHEBI:15586;CHEBI:29003;CHEBI:30934;CHEBI:30936;CHEBI:13997,YMDB=YMDB01584,FooDB=FDB001372;FDB002815,BMDB=BMDB00426,Urine=HMDB0000426,Saliva=HMDB0000426,Feces=HMDB0000426,Serum=HMDB0000426,PubChem=5460281;5460279;441696;439766,PlantCyc=CPD-31,UNPD=UNPD144468;UNPD86386	C5H8O5	C5H8O5	C5H8O5	8.9508	9.3258	8.9508
Positive	151.035	0.75	89.16675:136 110.07275:1014 128.02036:193 133.16922:67	[M+H]+			0.91175	-0.033694	Benzenoid	Benzodioxoles	Medium-chain fatty acids	Benzoyl derivatives	3,4-Methylenedioxybenzaldehyde	(E)-8-Hydroxy-2-octene-4,6-diynoic acid	Phenylglyoxylic acid	HMDB=HMDB0032612,KNApSAcK=C00002666,ChEBI=CHEBI:8240,YMDB=YMDB01776,FooDB=FDB010553,STOFF=STOFF_2239,UNPD=UNPD64754	HMDB=HMDB0031515,FooDB=FDB008109,UNPD=UNPD135107	HMDB=HMDB0001587,ChEBI=CHEBI:18280;CHEBI:36656,DrugBank=DB02279,FooDB=FDB022696,BMDB=BMDB01587,Urine=HMDB0001587,PubChem=1548898;11915,UNPD=UNPD77764	C8H6O3	C8H6O3	C8H6O3	7.0909	7.2703	6.815
Negative	151.061	15.45	59.12531:252	[M-H]-			0.2799	0.40682	Other	Sugar alcohols	Sugar alcohols		Ribitol	L-2-(Hydroxymethyl)-1,2,3,4-butanetetrol		HMDB=HMDB0000508;HMDB0000568;HMDB0001851;HMDB0002917,KNApSAcK=C00001156;C00001171,ChEBI=CHEBI:15963;CHEBI:17151;CHEBI:18333;CHEBI:18403,DrugBank=DB01904,YMDB=YMDB00591;YMDB00778,FooDB=FDB001134;FDB001475;FDB022083;FDB022709;FDB030801,STOFF=STOFF_1057,BMDB=BMDB00508;BMDB00568;BMDB01851,Urine=HMDB0000508;HMDB0000568;HMDB0001851;HMDB0002917,Saliva=HMDB0001851;HMDB0002917,Feces=HMDB0000508;HMDB000185…	HMDB=HMDB0033730,KNApSAcK=C00036346,ChEBI=CHEBI:17702;CHEBI:48307;CHEBI:48310,FooDB=FDB011853,UNPD=UNPD59887		C5H12O5	C5H12O5		8.8751	8.9049
Positive	151.096	14.76	89.10611:643 109.98589:150 133.11693:241	[M+H]+			0.54655	0.091639	Other	Polyethylene glycols	Nicotinamides	Pyrimidones	triethylene glycol	6-Methylnicotinamide	7,8-Dihydro-3-methylpyrrolo[1,2-a]pyrimidin-2(6H)-one	ChEBI=CHEBI:44926,DrugBank=DB02327,STOFF=STOFF_56	HMDB=HMDB0013704,ChEBI=CHEBI:88954,Urine=HMDB0013704	HMDB=HMDB0038513,FooDB=FDB017893,UNPD=UNPD36787	C6H14O4	C8H10N2O	C8H10N2O	6.814	7.6887	6.253
Negative	154.063	19.61	136.96564:90	[M-H]-			0.10828	-1.2874	Amino acid	L-alpha-amino acids	Histidine and derivatives	Histidine and derivatives	L-2-Amino-3-(1-pyrazolyl)propanoic acid	L-Histidine	L-histidinate(2-)	HMDB=HMDB0034267,KNApSAcK=C00001390,ChEBI=CHEBI:16357;CHEBI:57747,FooDB=FDB012598,PubChem=25203312,PlantCyc=CPD-670,UNPD=UNPD166609	HMDB=HMDB0000177,KNApSAcK=C00001363,ChEBI=CHEBI:15971;CHEBI:27570;CHEBI:27947;CHEBI:32510;CHEBI:32512;CHEBI:32513;CHEBI:32523;CHEBI:32526;CHEBI:32527;CHEBI:32529;CHEBI:32531;CHEBI:32532;CHEBI:57595,DrugBank=DB00117,SMPDB=PW_C000116,YMDB=YMDB00369;YMDB00794,T3DB=T3D4363,FooDB=FDB011856,STOFF=STOFF_3295;STOFF_8623,BMDB=BMDB00177,Urine=HMDB0000177,Saliva=HMDB0000177,Feces=HMDB0000177,ECMDB=ECMDB0017…	ChEBI=CHEBI:32511;CHEBI:32524;CHEBI:32530	C6H9N3O2	C6H9N3O2	C6H9N3O2	8.8208	8.8307	8.4042
Positive	154.99	13.52	113.96608:689 137.07957:66	[M+H]+			0.77855	0.032698	Other	Sulfenyl compounds			(E)-S-1-Propenyl thiosulfate			HMDB=HMDB0041079,FooDB=FDB020954;FDB020955,UNPD=UNPD123044;UNPD30620			C3H6O3S2				6.4113
Negative	155.035	7.82	67.08082:56	[M-H]-			0.2909	0.40266	Fatty acid	Branched fatty acids	Medium-chain keto acids and derivatives	Medium-chain fatty acids	2,3-Methyleneglutaric acid	2-Hydroxy-6-keto-2,4-heptadienoate	2-hydroxy-5-methyl-cis,cis-muconic semialdehyde	HMDB=HMDB0059731,ChEBI=CHEBI:89910,Urine=HMDB0059731	ChEBI=CHEBI:1132;CHEBI:90886;CHEBI:90887,PubChem=54675845;9776837	ChEBI=CHEBI:28027	C7H8O4	C7H8O4	C7H8O4	8.2333	8.5796	8.2298
Positive	156.077	0.79	95.12543:325	[M+H]+			0.21665	-0.74006	Amino acid	Histidine and derivatives	L-alpha-amino acids	Histidine and derivatives	L-Histidine	L-2-Amino-3-(1-pyrazolyl)propanoic acid	L-histidinate(2-)	HMDB=HMDB0000177,KNApSAcK=C00001363,ChEBI=CHEBI:15971;CHEBI:27570;CHEBI:27947;CHEBI:32510;CHEBI:32512;CHEBI:32513;CHEBI:32523;CHEBI:32526;CHEBI:32527;CHEBI:32529;CHEBI:32531;CHEBI:32532;CHEBI:57595,DrugBank=DB00117,SMPDB=PW_C000116,YMDB=YMDB00369;YMDB00794,T3DB=T3D4363,FooDB=FDB011856,STOFF=STOFF_3295;STOFF_8623,BMDB=BMDB00177,Urine=HMDB0000177,Saliva=HMDB0000177,Feces=HMDB0000177,ECMDB=ECMDB0017…	HMDB=HMDB0034267,KNApSAcK=C00001390,ChEBI=CHEBI:16357;CHEBI:57747,FooDB=FDB012598,PubChem=25203312,PlantCyc=CPD-670,UNPD=UNPD166609	ChEBI=CHEBI:32511;CHEBI:32524;CHEBI:32530	C6H9N3O2	C6H9N3O2	C6H9N3O2	8.6813	8.6813	8.2646
Negative	156.991	13.75	59.08877:2042	[M-H]-			0.78804	0.12675	Benzenoid	Benzenesulfonic acids and derivatives			benzenesulfonic acid			ChEBI=CHEBI:64455;CHEBI:64457,STOFF=STOFF_667,PubChem=91526			C6H6O3S				6.3137
Negative	157.124	5.97	59.10064:207	[M-H]-			0.54501	0.14596	Fatty acid	Fatty acid esters	Fatty acid methyl esters	Medium-chain fatty acids	Propyl hexanoate	Methyl caprylate	Pelargonic acid	HMDB=HMDB0034165,ChEBI=CHEBI:87365,YMDB=YMDB01347,FooDB=FDB012451,LipidMAPS=LMFA07010435,Feces=HMDB0034165	HMDB=HMDB0031291,KNApSAcK=C00051552,ChEBI=CHEBI:87432,YMDB=YMDB01339,FooDB=FDB003337,STOFF=STOFF_5449,LipidMAPS=LMFA07010446,UNPD=UNPD169180	HMDB=HMDB0000847,KNApSAcK=C00030829,ChEBI=CHEBI:29019;CHEBI:32361,YMDB=YMDB01761,FooDB=FDB003306,STOFF=STOFF_142,BMDB=BMDB00847,LipidMAPS=LMFA01010009,Saliva=HMDB0000847,Feces=HMDB0000847,Serum=HMDB0000847,UNPD=UNPD103537;UNPD104751	C9H18O2	C9H18O2	C9H18O2	9.1694	9.1863	9.1126
Negative	158.083	13.48	74.07812:197	[M-H]-			0.3745	-5.3979	Fatty acid	Straight chain fatty acids	N-acyl-alpha amino acids	N-acyl-alpha amino acids	5-Acetamidovalerate	2-Methylbutyrylglycine	Isovalerylglycine	HMDB=HMDB0012175,ChEBI=CHEBI:2024;CHEBI:79193,FooDB=FDB028829,BMDB=BMDB12175,LipidMAPS=LMFA01030987,PubChem=21145042;439903	HMDB=HMDB0000339,ChEBI=CHEBI:86366,FooDB=FDB021963,BMDB=BMDB00339,Urine=HMDB0000339	HMDB=HMDB0000678,ChEBI=CHEBI:70984;CHEBI:133611,FooDB=FDB022177,BMDB=BMDB00678,Urine=HMDB0000678,Serum=HMDB0000678	C7H13NO3	C7H13NO3	C7H13NO3	8.7623	8.9434	8.7623
Positive	158.961	13.74	57.06361:412 72.06432:1474 73.24147:89 96.87631:2076 98.9554:525 100.09131:68 117.05028:50 117.99658:76	[M+H]+			0.32883	-0.22037	Other	Phosphorodithioic acid O,O-diesters			Dimethyldithiophosphate			HMDB=HMDB0061737,STOFF=STOFF_5675,Urine=HMDB0061737			C2H7O2PS2				5.9187
Positive	159.065	1.13	56.99913:1903 61.06223:120 98.89267:1870 103.05013:133 141.07478:77 142.13756:301	[M+H]+			0.79652	-0.018998	Fatty acid	Medium-chain fatty acids	Methyl-branched fatty acids	Medium-chain keto acids and derivatives	hept-2-enedioic acid	Isopropylmaleate	Succinylacetone	ChEBI=CHEBI:37260,LipidMAPS=LMFA01031011	HMDB=HMDB0012241,ChEBI=CHEBI:17275;CHEBI:58085,YMDB=YMDB00442,FooDB=FDB028883;FDB030340,BMDB=BMDB12241,ECMDB=ECMDB12241,PubChem=21954611;6508102;5280533,PlantCyc=CPD-9451	HMDB=HMDB0000635,ChEBI=CHEBI:87897,T3DB=T3D4471,FooDB=FDB022156,BMDB=BMDB00635,Urine=HMDB0000635,Serum=HMDB0000635,UNPD=UNPD122008	C7H10O4	C7H10O4	C7H10O4	8.3995	8.459	8.3377
Positive	162.112	0.86	60.00441:1462 85.04048:295 102.0172:668 103.11217:1726 133.27029:54 143.98238:118	[M+H]+			0.77286	0.069742	Carnitine	Carnitines	Isothioureas		L-Carnitine	Dimaprit		HMDB=HMDB0000062;HMDB0062496;HMDB0062634,ChEBI=CHEBI:16347;CHEBI:17126;CHEBI:3424;CHEBI:11060;CHEBI:39547;CHEBI:51453,DrugBank=DB00583;DB02648,SMPDB=PW_C000044,YMDB=YMDB00188;YMDB00616,T3DB=T3D2832,FooDB=FDB000571;FDB000572,STOFF=STOFF_4444,BMDB=BMDB00062,Urine=HMDB0000062,Saliva=HMDB0000062,Feces=HMDB0000062,ECMDB=ECMDB00062;ECMDB01467,CSF=HMDB0000062,Serum=HMDB0000062;HMDB0062496,PubChem=272448…	ChEBI=CHEBI:81389		C7H15NO3	C6H15N3S		7.5371	9.1795
Positive	162.113	17.89	60.0289:266 85.09903:58 102.10703:118 103.13812:599	[M+H]+			0.3239	-0.21641	Carnitine	Carnitines	Isothioureas		L-Carnitine	Dimaprit		HMDB=HMDB0000062;HMDB0062496;HMDB0062634,ChEBI=CHEBI:16347;CHEBI:17126;CHEBI:3424;CHEBI:11060;CHEBI:39547;CHEBI:51453,DrugBank=DB00583;DB02648,SMPDB=PW_C000044,YMDB=YMDB00188;YMDB00616,T3DB=T3D2832,FooDB=FDB000571;FDB000572,STOFF=STOFF_4444,BMDB=BMDB00062,Urine=HMDB0000062,Saliva=HMDB0000062,Feces=HMDB0000062,ECMDB=ECMDB00062;ECMDB01467,CSF=HMDB0000062,Serum=HMDB0000062;HMDB0062496,PubChem=272448…	ChEBI=CHEBI:81389		C7H15NO3	C6H15N3S		7.1729	8.6346
Negative	164.039	18.66	63.10518:672 100.11589:936	[M-H]-			0.24568	-0.40043	Amino acid	Alpha amino acids	Alpha amino acids	Pyridinecarboxylic acids	Methionine sulfoxide	Ethiin	4-Pyridoxolactone	HMDB=HMDB0002005,ChEBI=CHEBI:17016;CHEBI:49031;CHEBI:49032;CHEBI:49033;CHEBI:49034;CHEBI:49035;CHEBI:49036;CHEBI:58772;CHEBI:58773,DrugBank=DB02235;DB02467,SMPDB=PW_C001342,YMDB=YMDB00035,FooDB=FDB022789,BMDB=BMDB02005,Urine=HMDB0002005,Saliva=HMDB0002005,Feces=HMDB0002005,ECMDB=ECMDB02005;ECMDB20295,Serum=HMDB0002005,PubChem=10909908;10062737;158980;847,PlantCyc=CPD-8990,UNPD=UNPD15039	HMDB=HMDB0037057,FooDB=FDB016040,PubChem=91820395,PlantCyc=CPD-9280,UNPD=UNPD26717	HMDB=HMDB0003454,ChEBI=CHEBI:16871,YMDB=YMDB00787,FooDB=FDB023177,BMDB=BMDB03454,PubChem=151228	C5H11NO3S	C5H11NO3S	C8H7NO3	7.6377	8.3597	6.9269
Negative	164.072	16.35	147.0918:410	[M-H]-			0.37378	-3.6616	Amino acid	Phenylalanine and derivatives	Pyridines and derivatives	Benzoic acid esters	L-Phenylalanine	5-(3-Pyridyl)-2-hydroxytetrahydrofuran	Benzocaine	HMDB=HMDB0000159,KNApSAcK=C00001386,ChEBI=CHEBI:16998;CHEBI:17295;CHEBI:28044;CHEBI:32486;CHEBI:32487;CHEBI:32494;CHEBI:32495;CHEBI:32504;CHEBI:32505;CHEBI:57981;CHEBI:58095;CHEBI:76052,DrugBank=DB00120;DB02556,SMPDB=PW_C000104,YMDB=YMDB00304;YMDB00995,T3DB=T3D4366,FooDB=FDB004940;FDB013245;FDB014705,STOFF=STOFF_8691,BMDB=BMDB00159,Urine=HMDB0000159,Saliva=HMDB0000159,Feces=HMDB0000159,ECMDB=ECMD…	HMDB=HMDB0062407,ChEBI=CHEBI:82572,PubChem=179630	HMDB=HMDB0004992,ChEBI=CHEBI:116735,DrugBank=DB01086,SMPDB=PW_C002349,T3DB=T3D2980,FooDB=FDB023574,STOFF=STOFF_327,UNPD=UNPD173084	C9H11NO2	C9H11NO2	C9H11NO2	8.7258	8.7456	8.5256
Negative	164.836	13.43	136.77284:218	[M-H]-			0.43442	0.16801	No annotation
Negative	164.927	13.4	136.85101:149	[M-H]-			0.59388	0.11471	No annotation
Negative	165.041	5.13	149.00664:924	[M-H]-			0.35839	0.64603	Other	Xanthines	Xanthines	Xanthines	3-Methylxanthine	1-Methylxanthine	7-Methylxanthine	HMDB=HMDB0001886,KNApSAcK=C00043196,ChEBI=CHEBI:62207;CHEBI:62208,FooDB=FDB022724,STOFF=STOFF_8601,BMDB=BMDB01886,Urine=HMDB0001886,Serum=HMDB0001886,PubChem=70639,PlantCyc=3-METHYLXANTHINE,UNPD=UNPD124092	HMDB=HMDB0010738,ChEBI=CHEBI:68444,SMPDB=PW_C006745,FooDB=FDB027885,STOFF=STOFF_8619,BMDB=BMDB10738,Urine=HMDB0010738,Feces=HMDB0010738,Serum=HMDB0010738,PubChem=80220,PlantCyc=CPD-9025,UNPD=UNPD106310	HMDB=HMDB0001991,KNApSAcK=C00007326,ChEBI=CHEBI:48991,SMPDB=PW_C001335,FooDB=FDB001978,STOFF=STOFF_8600,BMDB=BMDB01991,Urine=HMDB0001991,Feces=HMDB0001991,Serum=HMDB0001991,PubChem=68374,PlantCyc=7-METHYLXANTHINE,UNPD=UNPD88787	C6H6N4O2	C6H6N4O2	C6H6N4O2	8.7833	8.7833	8.7717
Positive	166.053	0.88	56.11637:1006 73.97922:4932 75.05169:7595 99.05238:91 100.08363:161 102.06235:663 131.0997:531 148.0024:659 148.97533:6815	[M+H]+			0.17916	-0.37862	Amino acid	Alpha amino acids	Benzoxazinones	Alpha amino acids	Methionine sulfoxide	(R)-2-Hydroxy-2H-1,4-benzoxazin-3(4H)-one	Ethiin	HMDB=HMDB0002005,ChEBI=CHEBI:17016;CHEBI:49031;CHEBI:49032;CHEBI:49033;CHEBI:49034;CHEBI:49035;CHEBI:49036;CHEBI:58772;CHEBI:58773,DrugBank=DB02235;DB02467,SMPDB=PW_C001342,YMDB=YMDB00035,FooDB=FDB022789,BMDB=BMDB02005,Urine=HMDB0002005,Saliva=HMDB0002005,Feces=HMDB0002005,ECMDB=ECMDB02005;ECMDB20295,Serum=HMDB0002005,PubChem=10909908;10062737;158980;847,PlantCyc=CPD-8990,UNPD=UNPD15039	HMDB=HMDB0038318,KNApSAcK=C00036489,ChEBI=CHEBI:63559,FooDB=FDB017651,PubChem=322636,PlantCyc=CPD-6364,UNPD=UNPD16130	HMDB=HMDB0037057,FooDB=FDB016040,PubChem=91820395,PlantCyc=CPD-9280,UNPD=UNPD26717	C5H11NO3S	C8H7NO3	C5H11NO3S	8.4173	8.6531	8.1797
Positive	166.086	2.03	149.08839:146	[M+H]+			0.37032	-3.5921	Amino acid	Phenylalanine and derivatives	Pyridines and derivatives	Benzoic acid esters	L-Phenylalanine	5-(3-Pyridyl)-2-hydroxytetrahydrofuran	Benzocaine	HMDB=HMDB0000159,KNApSAcK=C00001386,ChEBI=CHEBI:16998;CHEBI:17295;CHEBI:28044;CHEBI:32486;CHEBI:32487;CHEBI:32494;CHEBI:32495;CHEBI:32504;CHEBI:32505;CHEBI:57981;CHEBI:58095;CHEBI:76052,DrugBank=DB00120;DB02556,SMPDB=PW_C000104,YMDB=YMDB00304;YMDB00995,T3DB=T3D4366,FooDB=FDB004940;FDB013245;FDB014705,STOFF=STOFF_8691,BMDB=BMDB00159,Urine=HMDB0000159,Saliva=HMDB0000159,Feces=HMDB0000159,ECMDB=ECMD…	HMDB=HMDB0062407,ChEBI=CHEBI:82572,PubChem=179630	HMDB=HMDB0004992,ChEBI=CHEBI:116735,DrugBank=DB01086,SMPDB=PW_C002349,T3DB=T3D2980,FooDB=FDB023574,STOFF=STOFF_327,UNPD=UNPD173084	C9H11NO2	C9H11NO2	C9H11NO2	8.6934	8.7671	8.5885
Positive	167.013	13.38	125.88672:2922 143.7746:299 149.18942:143	[M+H]+			0.52117	-0.045851	Other	Short-chain keto acids and derivatives			Phosphinopyruvate;PPA			KNApSAcK=C00000796,ChEBI=CHEBI:81404			C4H7O5P				5.0667
Positive	168.077	0.79	76.99715:83 95.04922:2230 107.05292:57 126.94164:69 150.25949:50 151.09776:103	[M+H]+			0.20993	0.40438	Amino acid	Alpha amino acids	Aminosalicylic acids and derivatives	Nitrobenzenes	(S)-Spinacine	aminosalicylic acid hydrazide	2,4-Diamino-6-nitrotoluene	HMDB=HMDB0029873,FooDB=FDB001102,UNPD=UNPD141981	ChEBI=CHEBI:134800	HMDB=HMDB0060362,ChEBI=CHEBI:19342,PubChem=96177	C7H9N3O2	C7H9N3O2	C7H9N3O2	7.6715	7.982	6.8403
Negative	170.833	13.36	102.96562:111	[M-H]-			0.9332	0.024726	No annotation
Negative	171.007	20.09	78.99966:427	[M-H]-			0.17974	0.66967	Glycerophosphate	Glycerophosphates	Glycerophosphates	p-Methylbenzenesulfonates	Beta-Glycerophosphoric acid	Glycerol 3-phosphate	p-Toluenesulfonic acid	HMDB=HMDB0002520,KNApSAcK=C00007407,ChEBI=CHEBI:17270;CHEBI:58083,DrugBank=DB01779,YMDB=YMDB00994,FooDB=FDB023021,BMDB=BMDB02520,PubChem=3611397;2526,PlantCyc=CPD-536,UNPD=UNPD5513	HMDB=HMDB0000126,KNApSAcK=C00007288,ChEBI=CHEBI:15978;CHEBI:16221;CHEBI:14336;CHEBI:57597;CHEBI:57685;CHEBI:231935,DrugBank=DB02515,SMPDB=PW_C000081,YMDB=YMDB00073,FooDB=FDB021800;FDB031180,BMDB=BMDB00126,Urine=HMDB0000126,Saliva=HMDB0000126,Feces=HMDB0000126,ECMDB=ECMDB00126;ECMDB20610,Serum=HMDB0000126,PubChem=7048686;7048685;3707990;439276;439162;754,PlantCyc=GLYCEROL-3P,UNPD=UNPD164174;UNPD17…	HMDB=HMDB0059933,ChEBI=CHEBI:27849;CHEBI:27023,DrugBank=DB03120,FooDB=FDB028333,STOFF=STOFF_681,BMDB=BMDB11635,PubChem=85570;6101,UNPD=UNPD92164;UNPD93824	C3H9O6P	C3H9O6P	C7H8O3S	8.8712	8.8897	8.4194
Negative	172.098	13.42	88.26974:77 128.19043:113 130.08865:5122 154.14934:71	[M-H]-			0.37554	-6.3108	Amino acid	Isoleucine and derivatives	Leucine and derivatives	N-acyl-alpha amino acids	N-Acetylisoleucine	N-Acetylleucine	Hexanoylglycine	HMDB=HMDB0061684,ChEBI=CHEBI:21555;CHEBI:84056;CHEBI:133735,Feces=HMDB0061684,UNPD=UNPD174834;UNPD20551;UNPD75628	HMDB=HMDB0011756,ChEBI=CHEBI:17786;CHEBI:58270;CHEBI:94479,YMDB=YMDB00829,FooDB=FDB028426,BMDB=BMDB11756,Saliva=HMDB0011756,Feces=HMDB0011756	HMDB=HMDB0000701,ChEBI=CHEBI:64390;CHEBI:133580,FooDB=FDB022190,BMDB=BMDB00701,Urine=HMDB0000701,Serum=HMDB0000701	C8H15NO3	C8H15NO3	C8H15NO3	8.7895	8.7895	8.5861
Negative	173.082	4.4	110.97057:653	[M-H]-			0.55855	0.1353	Fatty acid	Medium-chain fatty acids	Medium-chain fatty acids	Medium-chain fatty acids	Suberic acid	2-Propylglutaric acid	2,4-Dimethyladipic acid	HMDB=HMDB0000893,KNApSAcK=C00001204,ChEBI=CHEBI:9300;CHEBI:76282,FooDB=FDB003340,BMDB=BMDB00893,LipidMAPS=LMFA01170001,Urine=HMDB0000893,Feces=HMDB0000893,CSF=HMDB0000893,Serum=HMDB0000893,PlantCyc=CPD0-1264,UNPD=UNPD12255	HMDB=HMDB0060684,ChEBI=CHEBI:80644,SMPDB=PW_C040548,Urine=HMDB0060684,Serum=HMDB0060684,PubChem=134970	HMDB=HMDB0059727,ChEBI=CHEBI:89933,Urine=HMDB0059727	C8H14O4	C8H14O4	C8H14O4	8.6192	8.6506	8.6089
Negative	174.042	20.08	59.08481:668 70.02628:64 71.15096:117 88.18161:1274 112.01344:321 113.95261:6735 115.00317:726 155.30453:108 155.91568:2428	[M-H]-			0.43303	-0.23195	Amino acid	Alpha amino acids	Aspartic acid and derivatives	Glutamic acid and derivatives	2-Amino-3-oxoadipate	N-Acetyl-L-aspartic acid	N-Formyl-L-glutamic acid	HMDB=HMDB0060273,ChEBI=CHEBI:28095,LipidMAPS=LMFA01100036	HMDB=HMDB0000812,ChEBI=CHEBI:16953;CHEBI:21547,SMPDB=PW_C000649,T3DB=T3D4310,FooDB=FDB022260,BMDB=BMDB00812,Urine=HMDB0000812,Saliva=HMDB0000812,Feces=HMDB0000812,CSF=HMDB0000812,Serum=HMDB0000812,PubChem=2042020;65065,UNPD=UNPD77974	HMDB=HMDB0003470,ChEBI=CHEBI:17684;CHEBI:48309,SMPDB=PW_C001903,FooDB=FDB023180,BMDB=BMDB03470,PubChem=5459967;439376	C6H9NO5	C6H9NO5	C6H9NO5	8.3861	8.749	8.3789
Negative	174.956	13.36	116.87999:155 147.04399:978	[M-H]-			0.95674	-0.010566	No annotation
Positive	175.119	0.79	60.01926:3491 70.11758:1564 71.92109:112 98.15485:89 112.04425:834 113.02699:685 113.96399:129 115.25095:500 116.10162:4711 140.1075:357 141.02574:88 157.15855:3718 158.08961:7102	[M+H]+			0.43284	-0.13217	Amino acid	L-alpha-amino acids	Arginine and derivatives	Arginine and derivatives	L-Arginine	Arginine hydrochloride	Arginine glutamate	HMDB=HMDB0000517;HMDB0003416;HMDB0062762,KNApSAcK=C00001340,ChEBI=CHEBI:15816;CHEBI:16467;CHEBI:29016;CHEBI:32682;CHEBI:32681;CHEBI:32683;CHEBI:32688;CHEBI:32689;CHEBI:32690;CHEBI:32695;CHEBI:32696;CHEBI:32697,DrugBank=DB00125;DB04027,SMPDB=PW_C000396;PW_C001880,YMDB=YMDB00592,T3DB=T3D4289,FooDB=FDB002257;FDB023167;FDB030954,STOFF=STOFF_6956,BMDB=BMDB00517;BMDB03416,Urine=HMDB0000517,Saliva=HMDB0…	ChEBI=CHEBI:31235,FooDB=FDB011914	ChEBI=CHEBI:31234	C6H14N4O2	C6H14N4O2	C6H14N4O2	8.4517	8.8683	8.4517
Negative	176.093	16.43	59.05095:326	[M-H]-			0.93294	0.058405	Other	Beta hydroxy acids and derivatives	Aminocyclitols	Piperidines	Anthopleurine	validamine	N-Methyl-1-deoxynojirimycin	ChEBI=CHEBI:80848	ChEBI=CHEBI:30449,UNPD=UNPD100465	HMDB=HMDB0035360,KNApSAcK=C00045360;C00051703,FooDB=FDB014032,UNPD=UNPD154796	C7H15NO4	C7H15NO4	C7H15NO4	8.0196	8.1107	8.0194
Negative	178.977	13.64	85.0724:69	[M-H]-			0.55972	0.1477	No annotation
Negative	179.057	18.24	71.09499:56 89.13559:511 101.05598:61 107.07501:95 113.04333:293 119.0629:231 143.08139:642 148.94868:63 161.1949:443	[M-H]-			0.92896	-0.044859	Carbohydrate	Hexoses	Monosaccharides	C-glycosyl compounds	D-Glucose	L-Sorbose	D-Fructose	HMDB=HMDB0000122;HMDB0000143;HMDB0000169;HMDB0000516;HMDB0001151;HMDB0003345;HMDB0003449;HMDB0012326;HMDB0033704;HMDB0061922;HMDB0062170;HMDB0062202,KNApSAcK=C00001119;C00001122;C00001126,ChEBI=CHEBI:15903;CHEBI:17925;CHEBI:27667;CHEBI:28061;CHEBI:28563;CHEBI:28729;CHEBI:40656;CHEBI:42905;CHEBI:43104;CHEBI:4093;CHEBI:4139;CHEBI:4167;CHEBI:4191;CHEBI:4208;CHEBI:37619;CHEBI:37620;CHEBI:37627;CHEBI:…	HMDB=HMDB0001266,ChEBI=CHEBI:41005;CHEBI:48649;CHEBI:4249;CHEBI:10295;CHEBI:37714;CHEBI:37715;CHEBI:37719;CHEBI:37728;CHEBI:37729;CHEBI:48645;CHEBI:48674;CHEBI:48677;CHEBI:48678;CHEBI:49091;CHEBI:49092,DrugBank=DB02561,YMDB=YMDB00204,BMDB=BMDB01266,Urine=HMDB0001266,ECMDB=ECMDB01266,PubChem=439312;439192,UNPD=UNPD1409;UNPD14140;UNPD196486;UNPD43618;UNPD51200;UNPD69968	HMDB=HMDB0000660;HMDB0125599,KNApSAcK=C00001117;C00047705,ChEBI=CHEBI:28645;CHEBI:43703;CHEBI:37720;CHEBI:37721;CHEBI:37725;CHEBI:37727;CHEBI:48646;CHEBI:48647;CHEBI:48648;CHEBI:48670;CHEBI:48672;CHEBI:48673;CHEBI:49088;CHEBI:49089;CHEBI:49090,DrugBank=DB04173,SMPDB=PW_C000517,T3DB=T3D4345,FooDB=FDB031286,BMDB=BMDB00660,Urine=HMDB0000660,Saliva=HMDB0000660,Feces=HMDB0000660,ECMDB=ECMDB00660,CSF=H…	C6H12O6	C6H12O6	C6H12O6	8.8696	8.8976	8.8509
Negative	180.067	18.38	119.17136:71 162.96706:167	[M-H]-			0.52889	-0.12094	Amino acid	Phenylalanine and derivatives	Tyrosine and derivatives	Phenylalanine and derivatives	Meta-Tyrosine	L-Tyrosine	o-Tyrosine	HMDB=HMDB0059720,ChEBI=CHEBI:44303;CHEBI:78290,DrugBank=DB02387;DB03552,UNPD=UNPD93879	HMDB=HMDB0000158,KNApSAcK=C00001397,ChEBI=CHEBI:17895;CHEBI:18186;CHEBI:28479;CHEBI:32760;CHEBI:32761;CHEBI:32762;CHEBI:32773;CHEBI:32774;CHEBI:32775;CHEBI:32784;CHEBI:32785;CHEBI:32786;CHEBI:58315;CHEBI:58570,DrugBank=DB00135;DB03839,SMPDB=PW_C000103,YMDB=YMDB00364;YMDB00805,T3DB=T3D4371,FooDB=FDB000446,STOFF=STOFF_8573,BMDB=BMDB00158,Urine=HMDB0000158,Saliva=HMDB0000158,Feces=HMDB0000158,ECMDB=…	HMDB=HMDB0006050,ChEBI=CHEBI:91037;CHEBI:91038;CHEBI:91041,FooDB=FDB023822,BMDB=BMDB06050,Urine=HMDB0006050,Feces=HMDB0006050,Serum=HMDB0006050,UNPD=UNPD56807	C9H11NO3	C9H11NO3	C9H11NO3	8.7442	8.7442	8.7442
Negative	180.973	13.2	113.04051:575	[M-H]-			0.71309	-0.087647	Fatty acid	Thia fatty acids	Sulfoxides		Succimer	(Z)-Methyl 3-(methylsulfinyl)-1-propenyl disulfide		HMDB=HMDB0014706,ChEBI=CHEBI:63623,DrugBank=DB00566,STOFF=STOFF_10444,Urine=HMDB0014706,Serum=HMDB0014706	HMDB=HMDB0032124,FooDB=FDB008846;FDB008848		C4H6O4S2	C5H10OS3		5.6827	6.7321
Negative	181.073	18.52	88.89081:107 101.11568:165 113.02855:107 118.96812:155 163.09239:149	[M-H]-			0.99746	-0.0033864	Other	Sugar alcohols	L-alpha-amino acids	Heteroaromatic compounds	Galactitol	L-Lathyrine	Atractylodin	HMDB=HMDB0000107;HMDB0000247;HMDB0000765;HMDB0011632,KNApSAcK=C00001160;C00001165;C00001173;C00047000,ChEBI=CHEBI:16813;CHEBI:16899;CHEBI:17459;CHEBI:17924;CHEBI:18202;CHEBI:28789;CHEBI:38030;CHEBI:87978;CHEBI:125392;CHEBI:134311,DrugBank=DB00742;DB01638,SMPDB=PW_C000069;PW_C000168,YMDB=YMDB00087;YMDB00656;YMDB00724;YMDB00830,T3DB=T3D4349,FooDB=FDB001982;FDB006453;FDB011676;FDB028331;FDB030767;FD…	KNApSAcK=C00001376,ChEBI=CHEBI:6259,PubChem=25203094,PlantCyc=LATHYRINE,UNPD=UNPD12197	ChEBI=CHEBI:80795,UNPD=UNPD129161;UNPD74016	C6H14O6	C7H10N4O2	C13H10O	7.5148	8.6238	7.2187
Positive	182.081	1.16	141.16118:53 165.08357:2292	[M+H]+			0.50604	-0.21209	Flavonoid-like	2'-O-methylated isoflavonoids	Diphenylmethanes	Linear diarylheptanoids	4',7-Dihydroxy-2'-methoxy-3'-prenylisoflavan	2,2-Bis[4-(2,3-epoxypropoxy)phenyl]propane	1,7-bis(3-methoxyphenyl)heptane-3,5-dione	HMDB=HMDB0034010,KNApSAcK=C00009727,FooDB=FDB012246,LipidMAPS=LMPK12080007,UNPD=UNPD10273	HMDB=HMDB0032737,ChEBI=CHEBI:34578,FooDB=FDB010699,STOFF=STOFF_8429	HMDB=HMDB0133470	C21H24O4	C21H24O4	C21H24O4	7.446	7.5811	7.4041
Positive	184.986	13.38	143.8112:212 161.93523:66 167.2252:88	[M+H]+			0.94672	0.0082627	Glycerophosphate	Glycerone phosphates			Phosphohydroxypyruvic acid			HMDB=HMDB0001024,KNApSAcK=C00019657,ChEBI=CHEBI:18110;CHEBI:30933,SMPDB=PW_C000810,YMDB=YMDB00393;YMDB01061,FooDB=FDB022377;FDB030461,BMDB=BMDB01024,ECMDB=ECMDB01024,PubChem=5460375;105,PlantCyc=3-P-HYDROXYPYRUVATE			C3H5O7P				4.9463
Negative	185.155	5.56	109.06065:63	[M-H]-			0.38365	-0.56021	Fatty acid	Medium-chain fatty acids	Medium-chain fatty acids	Fatty acid methyl esters	4,6-Dimethylnonanoic acid	Undecanoic acid	Methyl decanoate	HMDB=HMDB0002373,ChEBI=CHEBI:63864;CHEBI:77063,FooDB=FDB022984,BMDB=BMDB02373,LipidMAPS=LMFA01020288	HMDB=HMDB0000947,KNApSAcK=C00007421,ChEBI=CHEBI:32368;CHEBI:32369,YMDB=YMDB01800,FooDB=FDB000700,BMDB=BMDB00947,LipidMAPS=LMFA01010011,UNPD=UNPD157268	HMDB=HMDB0033848,KNApSAcK=C00035690,ChEBI=CHEBI:87658,YMDB=YMDB01336,FooDB=FDB012026,NANPDB=NANPDB_5420,STOFF=STOFF_5439,LipidMAPS=LMFA07010454,UNPD=UNPD116850	C11H22O2	C11H22O2	C11H22O2	7.5389	7.8054	7.5111
Positive	186.956	14.74	96.97415:196 114.93974:422 124.93146:265 145.84758:389 163.94395:231	[M+H]+			0.86598	-0.017244	No annotation
Negative	187.001	17.03	89.07452:350	[M-H]-			0.41579	1.0023	Other	Phenylsulfates	Benzene and substituted derivatives	Phenylsulfates	p-Cresol sulfate	Benzyl sulfate	o-cresol hydrogen sulfate	HMDB=HMDB0011635,ChEBI=CHEBI:82914;CHEBI:133670,T3DB=T3D4184,Urine=HMDB0011635,Saliva=HMDB0011635,Feces=HMDB0011635,Serum=HMDB0011635,UNPD=UNPD72884	HMDB=HMDB0034782,FooDB=FDB013335	ChEBI=CHEBI:133089;CHEBI:133090,UNPD=UNPD30728	C7H8O4S	C7H8O4S	C7H8O4S	8.0035	8.3994	7.9827
Negative	187.097	4.99	97.119:83 125.00252:4598 169.14609:202	[M-H]-			0.49569	0.20551	Fatty acid	Medium-chain fatty acids	Medium-chain fatty acids	Fatty acid esters	3-Methylsuberic acid	Azelaic acid	cis- and trans-Ethyl 2,4-dimethyl-1,3-dioxolane-2-acetate	HMDB=HMDB0059783,ChEBI=CHEBI:89847,LipidMAPS=LMFA01030981,Urine=HMDB0059783,UNPD=UNPD116253	HMDB=HMDB0000784,KNApSAcK=C00045634,ChEBI=CHEBI:48131;CHEBI:78208,DrugBank=DB00548,T3DB=T3D4799,FooDB=FDB012192,STOFF=STOFF_2610,BMDB=BMDB00784,LipidMAPS=LMFA01170054,Urine=HMDB0000784,Saliva=HMDB0000784,Feces=HMDB0000784,CSF=HMDB0000784,Serum=HMDB0000784,UNPD=UNPD104030	HMDB=HMDB0032200,FooDB=FDB009181,LipidMAPS=LMFA07010803	C9H16O4	C9H16O4	C9H16O4	8.6348	8.9127	8.5921
Negative	188.057	19.83	102.06685:71 128.09566:218 170.07716:307	[M-H]-			0.085307	-0.82619	Amino acid	Glutamic acid and derivatives	N-acyl-alpha amino acids	L-alpha-amino acids	N-Acetylglutamic acid	Glutarylglycine	(S)-2-amino-6-oxopimelic acid	HMDB=HMDB0001138,ChEBI=CHEBI:17533;CHEBI:44337;CHEBI:21549,DrugBank=DB04075,YMDB=YMDB00066,FooDB=FDB022447;FDB031019,STOFF=STOFF_9095,BMDB=BMDB01138,Urine=HMDB0001138,Saliva=HMDB0001138,Feces=HMDB0001138,PubChem=1549099;70914;185,PlantCyc=ACETYL-GLU,UNPD=UNPD216037	HMDB=HMDB0000590,FooDB=FDB022131,BMDB=BMDB00590,Urine=HMDB0000590	ChEBI=CHEBI:28245;CHEBI:58556,PubChem=25202391;194695	C7H11NO5	C7H11NO5	C7H11NO5	8.5334	8.851	8.4352
Negative	189.113	5.48	171.03706:505	[M-H]-			0.48342	0.17702	Other	Serotonins	Medium-chain hydroxy acids and derivatives	Medium-chain hydroxy acids and derivatives	N-Methylserotonin	(3R,8R)-3,8-dihydroxynonanoic acid	(3R)-3,9-dihydroxynonanoic acid	HMDB=HMDB0004369,ChEBI=CHEBI:48294,SMPDB=PW_C002132,FooDB=FDB017273,BMDB=BMDB04369,PubChem=150885,UNPD=UNPD11265	ChEBI=CHEBI:79224	ChEBI=CHEBI:79257	C11H14N2O	C9H18O4	C9H18O4	7.9371	8.0378	7.9371
Negative	191.019	1.17	102.98625:317 111.08472:1902 173.06013:267	[M-H]-			0.07792	-0.86368	Other	Sugar acids and derivatives	Gamma butyrolactones	Medium-chain keto acids and derivatives	Diketogulonic acid	D-Glucaro-1,4-lactone	2,5-didehydro-D-gluconate	HMDB=HMDB0005971;HMDB0006511;HMDB0062803,ChEBI=CHEBI:15622;CHEBI:57441,FooDB=FDB023950;FDB030298,BMDB=BMDB05971;BMDB06511,LipidMAPS=LMFA01060195,ECMDB=ECMDB06511,PubChem=53477844;21145097;440390,PlantCyc=CPD-334	HMDB=HMDB0041862,ChEBI=CHEBI:85317;CHEBI:85336;CHEBI:85532;CHEBI:85805,PubChem=91666371;90658314;13035175	ChEBI=CHEBI:11449;CHEBI:18281,LipidMAPS=LMFA01050471,ECMDB=ECMDB04062,PubChem=9548631;102287,UNPD=UNPD121762	C6H8O7	C6H8O7	C6H8O7	8.6584	9.0198	8.5678
Negative	191.946	13.37	155.82236:55	[M-H]-			0.93986	0.014185	No annotation
Positive	192.139	16.97	58.18417:126 105.1644:99 133.11659:1919	[M+H]+			0.14767	0.26882	Other	Phenylmorpholines	Acetanilides	N,N-dialkyl-m-toluamides	Phendimetrazine	N-Acetyl-2,6-diethylaniline	N,N-diethyl-m-toluamide	HMDB=HMDB0015519,ChEBI=CHEBI:8059,DrugBank=DB01579,STOFF=STOFF_1217,Urine=HMDB0015519,Serum=HMDB0015519	HMDB=HMDB0032854,FooDB=FDB010831	ChEBI=CHEBI:7071,T3DB=T3D3827,STOFF=STOFF_12,UNPD=UNPD96143	C12H17NO	C12H17NO	C12H17NO	8.2685	8.7894	8.0751
Negative	192.929	13.37	102.97252:596 129.07587:51	[M-H]-			0.47791	0.12708	No annotation
Negative	193.087	7.1	102.98685:138	[M-H]-			0.64622	0.13817	Other	Methoxyphenols	Methoxyphenols	1,3-dioxanes	Zingerone	Methoxyeugenol	5-Hydroxy-2-benzyl-1,3-dioxane	HMDB=HMDB0032590,ChEBI=CHEBI:68657,YMDB=YMDB01809,FooDB=FDB010527,UNPD=UNPD32183	HMDB=HMDB0041194,ChEBI=CHEBI:86562,YMDB=YMDB01614,FooDB=FDB021092,UNPD=UNPD168824	HMDB=HMDB0041505,FooDB=FDB021477	C11H14O3	C11H14O3	C11H14O3	8.2118	8.4243	8.2071
Positive	194.154	14.76	58.10228:73 133.24683:82 135.12277:356 159.08104:520 177.12718:241	[M+H]+			0.86516	-0.014774	Other	N-acyl amines	Phenylpropanes		N-Cyclopropyl-trans-2-cis-6-nonadienamide	etafedrine		HMDB=HMDB0032210,FooDB=FDB009258,LipidMAPS=LMFA08020191	ChEBI=CHEBI:134847,STOFF=STOFF_3548		C12H19NO	C12H19NO		7.6335	7.6759
Negative	195.052	19.95	75.13467:83 99.03024:153 129.0943:1825 158.97449:109 177.02325:259	[M-H]-			0.13716	1.1041	Other	Medium-chain hydroxy acids and derivatives	Hydroxy fatty acids	Xanthines	Galactonic acid	2-carboxy-D-arabinitol	3,7-Dimethyluric acid	HMDB=HMDB0000565;HMDB0000625;HMDB0003290,KNApSAcK=C00007303;C00034850,ChEBI=CHEBI:16154;CHEBI:16534;CHEBI:17360;CHEBI:17767;CHEBI:17796;CHEBI:18391;CHEBI:33076;CHEBI:33198;CHEBI:12931;CHEBI:13115;CHEBI:21336;CHEBI:37425;CHEBI:46644;CHEBI:53071;CHEBI:86359;CHEBI:87753,DrugBank=DB04304,YMDB=YMDB00383,T3DB=T3D1157;T3D4960,FooDB=FDB001855;FDB001980;FDB016203;FDB020175;FDB022122;FDB023136,STOFF=STOFF_…	ChEBI=CHEBI:17077;CHEBI:58008,FooDB=FDB020764,PubChem=25202685,PlantCyc=2-CARBOXY-D-ARABINITOL,UNPD=UNPD120124	HMDB=HMDB0001982,ChEBI=CHEBI:68531,SMPDB=PW_C001328,FooDB=FDB022780,BMDB=BMDB01982,Urine=HMDB0001982,Feces=HMDB0001982,Serum=HMDB0001982,PubChem=83126,UNPD=UNPD157742	C6H12O7	C6H12O7	C7H8N4O3	8.2994	8.7716	7.5522
Positive	198.185	0.74	79.0593:83 83.05132:181 86.08154:61 95.18283:76 97.06396:121 100.23636:94 109.13435:77 123.81586:65	[M+H]+			0.30909	0.15931	Other	1,2-diols	Dialkyl ethers	Secondary alcohols	2,3-Butanediol	2-Ethoxyethanol	1,3-Butanediol	HMDB=HMDB0003156;HMDB0033007,KNApSAcK=C00050411,ChEBI=CHEBI:16812;CHEBI:16982;CHEBI:62064;CHEBI:75460,DrugBank=DB02418,YMDB=YMDB00413;YMDB01407,FooDB=FDB010997;FDB011934,STOFF=STOFF_5610,BMDB=BMDB03156,Feces=HMDB0003156,ECMDB=ECMDB03156,Serum=HMDB0003156,PubChem=439888;225936;220010,PlantCyc=BUTANEDIOL,UNPD=UNPD23879;UNPD38229;UNPD44329	HMDB=HMDB0031213,ChEBI=CHEBI:46788,DrugBank=DB02249,T3DB=T3D4943,FooDB=FDB003236,STOFF=STOFF_5445,Feces=HMDB0031213	HMDB=HMDB0031320,ChEBI=CHEBI:52683;CHEBI:52687;CHEBI:52688,DrugBank=DB02202,T3DB=T3D4762,FooDB=FDB003379,STOFF=STOFF_224,UNPD=UNPD149457;UNPD165597	C4H10O2	C4H10O2	C4H10O2	5.6379	5.6405	5.5894
Negative	201.113	5.59	139.05058:773 183.14835:198	[M-H]-			0.7212	0.11918	Fatty acid	Medium-chain fatty acids	Medium-chain fatty acids	Medium-chain fatty acids	Sebacic acid	3-Methylazelaic acid	2-Ethylsuberic acid	HMDB=HMDB0000792,KNApSAcK=C00001202,ChEBI=CHEBI:41865;CHEBI:76283,DrugBank=DB07645,T3DB=T3D4883,FooDB=FDB022247,STOFF=STOFF_1040,BMDB=BMDB00792,LipidMAPS=LMFA01170006,Urine=HMDB0000792,Feces=HMDB0000792,Serum=HMDB0000792,UNPD=UNPD70014	HMDB=HMDB0059754,ChEBI=CHEBI:89889,Urine=HMDB0059754,UNPD=UNPD180325	HMDB=HMDB0059708,ChEBI=CHEBI:68453	C10H18O4	C10H18O4	C10H18O4	8.7462	9.005	8.7343
Negative	201.802	13.42	127.83751:75	[M-H]-			0.63521	0.12324	No annotation
Negative	203.065	6.42	161.9492:1023	[M-H]-			0.79422	-0.15699	Other	Imidazothiazoles	Isobenzofuranones	Imidazothiazoles	Levamisole	3-Butylidene-7-hydroxyphthalide	Levamisole hydrochloride	HMDB=HMDB0014986,ChEBI=CHEBI:6432;CHEBI:77278;CHEBI:77282,DrugBank=DB00848,STOFF=STOFF_3433,Urine=HMDB0014986,Serum=HMDB0014986	KNApSAcK=C00002983,ChEBI=CHEBI:1458,UNPD=UNPD191474;UNPD213866	ChEBI=CHEBI:6433;CHEBI:9496	C11H12N2S	C12H12O3	C11H12N2S	7.7866	8.0699	7.6533
Negative	204.03	2.98	116.22845:57	[M-H]-			0.77409	0.23393	Other	Quinoline carboxylic acids	N-acyl-alpha amino acids	Quinoline carboxylic acids	4,6-Dihydroxy-2-quinolinecarboxylic acid	dacisteine	Zeanic acid	HMDB=HMDB0033528,KNApSAcK=C00001540,ChEBI=CHEBI:2195,FooDB=FDB011585,PubChem=440752,UNPD=UNPD156697	ChEBI=CHEBI:134905	HMDB=HMDB0032963,FooDB=FDB010949,UNPD=UNPD155771	C10H7NO4	C7H11NO4S	C10H7NO4	6.7786	7.0425	6.6508
Negative	204.031	19.94	160.01317:3780	[M-H]-			0.52963	0.56093	Other	Quinoline carboxylic acids	Quinoline carboxylic acids	Quinoline carboxylic acids	4,6-Dihydroxy-2-quinolinecarboxylic acid	Xanthurenic acid	2-hydroxy-4-quinolone-3-carboxylic acid	HMDB=HMDB0033528,KNApSAcK=C00001540,ChEBI=CHEBI:2195,FooDB=FDB011585,PubChem=440752,UNPD=UNPD156697	HMDB=HMDB0000881,ChEBI=CHEBI:10072;CHEBI:71201,SMPDB=PW_C000703,YMDB=YMDB01807,FooDB=FDB022297,BMDB=BMDB00881,Urine=HMDB0000881,Feces=HMDB0000881,Serum=HMDB0000881,PubChem=25203183;5699,UNPD=UNPD73011	ChEBI=CHEBI:74804	C10H7NO4	C10H7NO4	C10H7NO4	8.7441	8.7766	8.3941
Positive	204.123	1.15	60.20006:76 84.97231:895 144.09084:97 145.04854:338	[M+H]+			0.57995	-0.17407	Acyl carnitine	Acyl carnitines	C-glycosyl compounds	Leucine and derivatives	L-Acetylcarnitine	2-[(2R,5R,6S)-5-amino-6-(hydroxymethyl)-2-oxanyl]acetic acid methyl ester	N-lactoyl-Leucine	HMDB=HMDB0000201,ChEBI=CHEBI:15960;CHEBI:57589;CHEBI:73024;CHEBI:86045,DrugBank=DB08842,SMPDB=PW_C000129,YMDB=YMDB00351;YMDB00617,FooDB=FDB021904,BMDB=BMDB00201,LipidMAPS=LMFA07070049;LMFA07070050;LMFA07070060,Urine=HMDB0000201,Saliva=HMDB0000201,Feces=HMDB0000201,CSF=HMDB0000201,Serum=HMDB0000201,PubChem=7045767;439756;1,UNPD=UNPD80983	ChEBI=CHEBI:100791;CHEBI:103090;CHEBI:103219	HMDB=HMDB0062176,Serum=HMDB0062176,UNPD=UNPD230149	C9H17NO4	C9H17NO4	C9H17NO4	8.2707	9.1325	8.0413
Positive	204.124	16.24	60.20726:148 85.0661:1140 143.98787:141 144.9969:510	[M+H]+			0.98879	-0.0054094	Acyl carnitine	Acyl carnitines	C-glycosyl compounds	Leucine and derivatives	L-Acetylcarnitine	2-[(2R,5R,6S)-5-amino-6-(hydroxymethyl)-2-oxanyl]acetic acid methyl ester	N-lactoyl-Leucine	HMDB=HMDB0000201,ChEBI=CHEBI:15960;CHEBI:57589;CHEBI:73024;CHEBI:86045,DrugBank=DB08842,SMPDB=PW_C000129,YMDB=YMDB00351;YMDB00617,FooDB=FDB021904,BMDB=BMDB00201,LipidMAPS=LMFA07070049;LMFA07070050;LMFA07070060,Urine=HMDB0000201,Saliva=HMDB0000201,Feces=HMDB0000201,CSF=HMDB0000201,Serum=HMDB0000201,PubChem=7045767;439756;1,UNPD=UNPD80983	ChEBI=CHEBI:100791;CHEBI:103090;CHEBI:103219	HMDB=HMDB0062176,Serum=HMDB0062176,UNPD=UNPD230149	C9H17NO4	C9H17NO4	C9H17NO4	8.0126	8.8769	7.7623
Positive	205.079	4.65	163.94749:498	[M+H]+			0.34563	-0.31474	Other	Imidazothiazoles	Medium-chain hydroxy acids and derivatives	Imidazothiazoles	Levamisole	Odyssic acid	Levamisole hydrochloride	HMDB=HMDB0014986,ChEBI=CHEBI:6432;CHEBI:77278;CHEBI:77282,DrugBank=DB00848,STOFF=STOFF_3433,Urine=HMDB0014986,Serum=HMDB0014986	LipidMAPS=LMFA01031114,UNPD=UNPD23216	ChEBI=CHEBI:6433;CHEBI:9496	C11H12N2S	C12H12O3	C11H12N2S	7.6307	7.9421	7.5255
Positive	205.097	3.14	188.03596:2743	[M+H]+			0.41777	-0.83292	Other	Indolyl carboxylic acids and derivatives	Phenylpyrazoles	Phenylhydantoins	L-Tryptophan	4-Hydroxyantipyrine	Ethotoin	HMDB=HMDB0000929;HMDB0013609;HMDB0030396,KNApSAcK=C00001396,ChEBI=CHEBI:16296;CHEBI:16828;CHEBI:27897;CHEBI:32702;CHEBI:32704;CHEBI:32716;CHEBI:32717;CHEBI:32727;CHEBI:32728;CHEBI:57719;CHEBI:57912;CHEBI:64554,DrugBank=DB00150,SMPDB=PW_C000741,YMDB=YMDB00126;YMDB00998,T3DB=T3D4369,FooDB=FDB002250;FDB002251;FDB029595,NANPDB=NANPDB_3851,STOFF=STOFF_8693,BMDB=BMDB00929,Urine=HMDB0000929;HMDB0030396,…	HMDB=HMDB0060878,ChEBI=CHEBI:94641,STOFF=STOFF_8510,Urine=HMDB0060878,Serum=HMDB0060878	HMDB=HMDB0014892,ChEBI=CHEBI:4888;CHEBI:60359;CHEBI:60360,DrugBank=DB00754,T3DB=T3D2883,Urine=HMDB0014892,Serum=HMDB0014892	C11H12N2O2	C11H12N2O2	C11H12N2O2	8.7225	8.8296	8.7097
Positive	206.045	2.97	132.07126:97 178.00972:665 188.03651:1735 206.022:2699	[M+H]+			0.67297	0.43828	Other	Quinoline carboxylic acids	Quinoline carboxylic acids	Quinoline carboxylic acids	4,6-Dihydroxy-2-quinolinecarboxylic acid	Zeanic acid	2-hydroxy-4-quinolone-3-carboxylic acid	HMDB=HMDB0033528,KNApSAcK=C00001540,ChEBI=CHEBI:2195,FooDB=FDB011585,PubChem=440752,UNPD=UNPD156697	HMDB=HMDB0032963,FooDB=FDB010949,UNPD=UNPD155771	ChEBI=CHEBI:74804	C10H7NO4	C10H7NO4	C10H7NO4	8.7371	9.1529	8.7277
Negative	207.102	7.01	108.96358:61 179.18697:495 186.98602:74	[M-H]-			0.61305	0.11945	Other	Pyranones and derivatives	Ketones	Oxocins	Nocapyrone G	Coronafacic acid	Jasmine ketolactone	ChEBI=CHEBI:69707,UNPD=UNPD204169	ChEBI=CHEBI:80089,UNPD=UNPD48980;UNPD50098;UNPD57755	HMDB=HMDB0030150,KNApSAcK=C00000232,FooDB=FDB001958,UNPD=UNPD145958;UNPD56255	C12H16O3	C12H16O3	C12H16O3	7.4382	7.4671	7.4293
Negative	212.075	13.38	64.29285:359 65.05762:2185 92.0538:3077 93.05428:66 104.07697:94 106.05482:115 134.01541:863 136.06903:485 141.11552:614 146.11636:9714 148.15547:22183 156.00185:2917 182.23833:60	[M-H]-			0.48765	0.2062	Other	4,5-disubstituted thiazoles	Phenylhydrazines	4,5-disubstituted thiazoles	2-(4-Methyl-5-thiazolyl)ethyl butanoate	6-methyl-2-(phenylhydrazinylidene)-3-pyridinone	2-(4-Methyl-5-thiazolyl)ethyl isobutyrate	HMDB=HMDB0032418,FooDB=FDB009861	ChEBI=CHEBI:93722	HMDB=HMDB0032422,FooDB=FDB009865	C10H15NO2S	C12H11N3O	C10H15NO2S	6.2613	6.4191	6.1961
Negative	212.076	24.56	64.98584:328 92.10945:200 140.94035:95 146.16205:761 148.1425:2263 156.04607:260	[M-H]-			0.50623	0.18355	Other	4,5-disubstituted thiazoles	4,5-disubstituted thiazoles	Phenylhydrazines	2-(4-Methyl-5-thiazolyl)ethyl butanoate	2-(4-Methyl-5-thiazolyl)ethyl isobutyrate	6-methyl-2-(phenylhydrazinylidene)-3-pyridinone	HMDB=HMDB0032418,FooDB=FDB009861	HMDB=HMDB0032422,FooDB=FDB009865	ChEBI=CHEBI:93722	C10H15NO2S	C10H15NO2S	C12H11N3O	7.1686	7.394	7.0532
Negative	214.049	19.74	79.05574:339 140.06909:1913 148.0686:69 152.45149:58 153.10295:1479	[M-H]-			0.23514	-0.38013	Glycerophosphate	Glycerophosphoethanolamines	Organic phosphoramides	Furanoquinolines	sn-glycero-3-Phosphoethanolamine	Glycerylphosphorylethanolamine	Robustine;(-)-Rutacridone	HMDB=HMDB0059660,ChEBI=CHEBI:16929;CHEBI:52330;CHEBI:57952,DrugBank=DB03484,YMDB=YMDB00757,PubChem=70678815;25200464;5459861;444183,PlantCyc=L-1-GLYCEROPHOSPHORYLETHANOL-AMINE,UNPD=UNPD37320	HMDB=HMDB0000114,SMPDB=PW_C000072,FooDB=FDB021895,BMDB=BMDB00114,ECMDB=ECMDB00114	KNApSAcK=C00002195,ChEBI=CHEBI:8883,UNPD=UNPD36273	C5H14NO6P	C5H14NO6P	C12H9NO3	8.5833	9.4786	7.3716
Positive	214.089	14.46	72.12854:114 76.94931:225 95.03209:93 141.10799:12161 157.95448:44759 177.12074:87	[M+H]+			0.45357	0.19632	Other	4,5-disubstituted thiazoles	Benzenesulfonamides	4,5-disubstituted thiazoles	2-(4-Methyl-5-thiazolyl)ethyl isobutyrate	N-Butylbenzenesulfonamide	2-(4-Methyl-5-thiazolyl)ethyl butanoate	HMDB=HMDB0032422,FooDB=FDB009865	KNApSAcK=C00041687,ChEBI=CHEBI:44237,DrugBank=DB02055,T3DB=T3D4810,STOFF=STOFF_764,UNPD=UNPD43555	HMDB=HMDB0032418,FooDB=FDB009861	C10H15NO2S	C10H15NO2S	C10H15NO2S	7.0733	7.1139	7.0453
Negative	215.034	18.32	179.01817:859	[M-H]-			0.89329	-0.07089	Other	5-methoxypsoralens	8-methoxypsoralens	Isocoumarins and derivatives	Bergapten	Methoxsalen	4-hydroxy-7-methyl-5H-furo[2,3-g]isochromen-5-one	HMDB=HMDB0030637,KNApSAcK=C00000575,ChEBI=CHEBI:18293,FooDB=FDB002542,NANPDB=NANPDB_2999;NANPDB_4182;NANPDB_4443;NANPDB_4444;NANPDB_4445;NANPDB_4446;NANPDB_4485,PubChem=2355,PlantCyc=5-METHOXYFURANOCOUMARIN,UNPD=UNPD12397	HMDB=HMDB0014693,KNApSAcK=C00000576,ChEBI=CHEBI:18358,DrugBank=DB00553,T3DB=T3D0836,FooDB=FDB012474,NANPDB=NANPDB_3624;NANPDB_4437;NANPDB_4438;NANPDB_4439;NANPDB_4440;NANPDB_4467;NANPDB_4612,STOFF=STOFF_8276,Urine=HMDB0014693,Serum=HMDB0014693,UNPD=UNPD134852	HMDB=HMDB0138947	C12H8O4	C12H8O4	C12H8O4	6.6907	6.6907	6.4932
Negative	215.128	6.13	153.07234:621 195.1497:94 197.11656:687	[M-H]-			0.87903	0.044411	Fatty acid	Medium-chain fatty acids	Fatty acid esters	Fatty acid esters	Undecanedioic acid	Butyl butyryllactate	ethyl 3-methylbutyl butanedioate	HMDB=HMDB0000888,ChEBI=CHEBI:73713,FooDB=FDB022300,STOFF=STOFF_7557,BMDB=BMDB00888,LipidMAPS=LMFA01170007,Saliva=HMDB0000888,Feces=HMDB0000888,UNPD=UNPD161504	HMDB=HMDB0037137,FooDB=FDB016132,LipidMAPS=LMFA07010792	ChEBI=CHEBI:87276,UNPD=UNPD105989	C11H20O4	C11H20O4	C11H20O4	7.1018	8.4217	6.9383
Negative	215.868	14.76	125.87146:860 127.87291:158	[M-H]-			0.79026	0.083418	No annotation
Negative	217.13	1.15	128.00769:57 187.14366:158 199.05293:194	[M-H]-			0.74238	0.11209	Other	Cinnamaldehydes	Cinnamaldehydes	Cinnamaldehydes	3-hydroxy-2-(phenylmethylidene)heptanal	(2Z)-6-hydroxy-2-(phenylmethylidene)heptanal	(2Z)-7-hydroxy-2-(phenylmethylidene)heptanal	HMDB=HMDB0133156	HMDB=HMDB0133159	HMDB=HMDB0133161	C14H18O2	C14H18O2	C14H18O2	7.6435	7.6558	7.6313
Negative	218.103	15.57	88.04683:1139 146.12988:339	[M-H]-			0.81653	-0.092294	Other	Secondary alcohols	6-alkylaminopurines	Benzothiazoles	Pantothenic acid	Cis-zeatin	2-Hexylbenzothiazole	HMDB=HMDB0000210;HMDB0062717,KNApSAcK=C00001550,ChEBI=CHEBI:16454;CHEBI:29032;CHEBI:46905;CHEBI:7916,DrugBank=DB01783,SMPDB=PW_C000136,YMDB=YMDB00203,FooDB=FDB008322;FDB011817;FDB030151,BMDB=BMDB00210,Urine=HMDB0000210;HMDB0062717,Saliva=HMDB0000210,Feces=HMDB0000210,ECMDB=ECMDB00210,CSF=HMDB0000210,Serum=HMDB0000210;HMDB0062717,PubChem=167945;6613;988,PlantCyc=PANTOTHENATE,UNPD=UNPD178642;UNPD20…	HMDB=HMDB0012204,KNApSAcK=C00000091;C00007325,ChEBI=CHEBI:16522;CHEBI:46570;CHEBI:15333,FooDB=FDB002239;FDB028850;FDB031213,BMDB=BMDB12204,PubChem=688597;449093,PlantCyc=CPD-4441;CPD-4210,UNPD=UNPD26930;UNPD34796	HMDB=HMDB0040032,FooDB=FDB019714	C9H17NO5	C10H13N5O	C13H17NS	8.4698	8.7868	7.2856
Positive	220.118	2.37	72.01992:92 90.13319:805 116.07832:197 124.08264:79 142.02357:63 184.08397:835 202.14401:2213	[M+H]+			0.45929	-0.22833	Other	Secondary alcohols	6-alkylaminopurines	Benzothiazoles	Pantothenic acid	Cis-zeatin	2-Hexylbenzothiazole	HMDB=HMDB0000210;HMDB0062717,KNApSAcK=C00001550,ChEBI=CHEBI:16454;CHEBI:29032;CHEBI:46905;CHEBI:7916,DrugBank=DB01783,SMPDB=PW_C000136,YMDB=YMDB00203,FooDB=FDB008322;FDB011817;FDB030151,BMDB=BMDB00210,Urine=HMDB0000210;HMDB0062717,Saliva=HMDB0000210,Feces=HMDB0000210,ECMDB=ECMDB00210,CSF=HMDB0000210,Serum=HMDB0000210;HMDB0062717,PubChem=167945;6613;988,PlantCyc=PANTOTHENATE,UNPD=UNPD178642;UNPD20…	HMDB=HMDB0012204,KNApSAcK=C00000091;C00007325,ChEBI=CHEBI:16522;CHEBI:46570;CHEBI:15333,FooDB=FDB002239;FDB028850;FDB031213,BMDB=BMDB12204,PubChem=688597;449093,PlantCyc=CPD-4441;CPD-4210,UNPD=UNPD26930;UNPD34796	HMDB=HMDB0040032,FooDB=FDB019714	C9H17NO5	C10H13N5O	C13H17NS	8.0998	8.7485	6.4758
Negative	220.12	17.89	145.98409:323	[M-H]-			0.56267	-0.31518	Glycosyl	O-glycosyl compounds	6-alkylaminopurines	Dibenzocycloheptenes	4-aminobutyl beta-D-xylopyranoside	Dihydrozeatin	Dizocilpine	ChEBI=CHEBI:84737	HMDB=HMDB0012215,KNApSAcK=C00000093,ChEBI=CHEBI:17874,FooDB=FDB001400,BMDB=BMDB12215,PubChem=439631,PlantCyc=CPD-332,UNPD=UNPD130742	ChEBI=CHEBI:34725;CHEBI:94547	C9H19NO5	C10H15N5O	C16H15N	7.4822	7.9599	6.4348
Negative	223.029	5.47	205.18193:107	[M-H]-			0.23016	0.34297	Other	Phenoxyacetic acid derivatives	Naphthoquinones	Dipeptides	Dehydrochorismic acid	2,2,3,3-tetrahydroxy-2,3-dihydronaphthalene-1,4-dione	Cysteinyl-Cysteine	HMDB=HMDB0036314,FooDB=FDB015183,UNPD=UNPD38803	ChEBI=CHEBI:78857	HMDB=HMDB0028772,ChEBI=CHEBI:131608	C10H8O6	C10H8O6	C6H12N2O3S2	7.7902	7.8312	7.6656
Negative	223.171	5.24	205.19751:689 207.04533:59	[M-H]-			0.40777	-3.3648	Fatty acid	Long-chain fatty acids	Long-chain fatty acids	Medium-chain fatty acids	5,8-Tetradecadienoic acid	(3E,5Z)-tetradecadienoate	Alepric acid	HMDB=HMDB0000560;HMDB0039129,ChEBI=CHEBI:70719,FooDB=FDB018642,BMDB=BMDB00560,LipidMAPS=LMFA01030256;LMFA01030257,UNPD=UNPD19694;UNPD92656	ChEBI=CHEBI:71590;CHEBI:72000,LipidMAPS=LMFA01030254;LMFA01030255;LMFA01030789,ECMDB=ECMDB20361,PubChem=25245804,UNPD=UNPD136168;UNPD3264	LipidMAPS=LMFA01030191,UNPD=UNPD15775;UNPD80962	C14H24O2	C14H24O2	C14H24O2	7.9666	8.3547	7.6112
Negative	225.062	5.97	165.18733:363 209.15271:70	[M-H]-			0.51374	0.51207	Other	Hydroxypyrimidines	Sugar acids and derivatives	Xanthines	5-Acetylamino-6-formylamino-3-methyluracil	(2xi)-D-gluco-heptonate	1,3,7-trimethyl-5-hydroxyisouric acid	HMDB=HMDB0011105,ChEBI=CHEBI:32643,SMPDB=PW_C006748,FooDB=FDB027888,BMDB=BMDB11105,Urine=HMDB0011105,Serum=HMDB0011105,PubChem=108214	ChEBI=CHEBI:59200;CHEBI:59201;CHEBI:67270,STOFF=STOFF_7820,UNPD=UNPD24325	ChEBI=CHEBI:90885	C8H10N4O4	C7H14O8	C8H10N4O4	8.0906	8.4173	7.9967
Positive	225.087	1.16	208.11128:2149	[M+H]+			0.082224	-1.4596	Other	Alkyl-phenylketones	Alkyl-phenylketones	Nucleoside and nucleotide analogues	5-Hydroxykynurenine	Hydroxykynurenine	Stavudine	HMDB=HMDB0012819,ChEBI=CHEBI:36408;CHEBI:2076;CHEBI:62624,SMPDB=PW_C008092,FooDB=FDB029180,BMDB=BMDB12819,Feces=HMDB0012819,PubChem=9548587;440745	HMDB=HMDB0000732;HMDB0011631,KNApSAcK=C00007443,ChEBI=CHEBI:17380;CHEBI:1547;CHEBI:58125,SMPDB=PW_C007219,YMDB=YMDB00105,FooDB=FDB022210;FDB028330,BMDB=BMDB00732;BMDB11631,Urine=HMDB0000732;HMDB0011631,Serum=HMDB0000732;HMDB0011631,PubChem=51377238;49791998;25244175;11811;89,PlantCyc=3-HYDROXY-L-KYNURENINE,UNPD=UNPD179226	HMDB=HMDB0014787,ChEBI=CHEBI:63581,DrugBank=DB00649,SMPDB=PW_C009132,T3DB=T3D4772,STOFF=STOFF_787,Urine=HMDB0014787,Serum=HMDB0014787	C10H12N2O4	C10H12N2O4	C10H12N2O4	8.5943	8.5943	8.569
Negative	225.186	5.19	207.18134:164	[M-H]-			0.35261	-1.0974	Fatty acid	Long-chain fatty acids	Long-chain fatty acids	Long-chain fatty acids	trans-Tetra-dec-2-enoic acid	5-Tetradecenoic acid	Myristoleic acid	HMDB=HMDB0010732,ChEBI=CHEBI:37271;CHEBI:61366;CHEBI:87147,SMPDB=PW_C006739,FooDB=FDB005847;FDB027879,BMDB=BMDB10732,LipidMAPS=LMFA01030047,UNPD=UNPD209760	HMDB=HMDB0000499;HMDB0000521,ChEBI=CHEBI:70716;CHEBI:89393,FooDB=FDB022078;FDB022089,BMDB=BMDB00499;BMDB00521,LipidMAPS=LMFA01030248;LMFA01030913,Serum=HMDB0000499;HMDB0000521,UNPD=UNPD126330;UNPD134838	HMDB=HMDB0002000;HMDB0062248,KNApSAcK=C00001229,ChEBI=CHEBI:27781;CHEBI:32370;CHEBI:131381,YMDB=YMDB00680,FooDB=FDB006482;FDB012633,BMDB=BMDB02000,LipidMAPS=LMFA01030051;LMFA01030250,Saliva=HMDB0002000,Feces=HMDB0002000,Serum=HMDB0002000,PubChem=5281119,UNPD=UNPD146697;UNPD59090;UNPD226393	C14H26O2	C14H26O2	C14H26O2	8.5743	8.5843	8.5704
Negative	225.897	13.7	92.01831:53 135.94403:2582 137.84665:90	[M-H]-			0.71151	0.089224	No annotation
Negative	227.202	5.16	183.29866:72 209.32124:151	[M-H]-			0.78389	-0.075048	Fatty acid	Long-chain fatty acids	Long-chain fatty acids	Medium-chain fatty acids	12-Methyltridecanoic acid	Myristic acid	2,6,10-Trimethylundecanoic acid	HMDB=HMDB0031072,ChEBI=CHEBI:43722;CHEBI:84193,FooDB=FDB003074,LipidMAPS=LMFA01020007,Feces=HMDB0031072,UNPD=UNPD70622	HMDB=HMDB0000806,KNApSAcK=C00001228,ChEBI=CHEBI:28875;CHEBI:30807,DrugBank=DB08231,SMPDB=PW_C000643,YMDB=YMDB00679,T3DB=T3D4599,FooDB=FDB002890;FDB031009,NANPDB=NANPDB_719;NANPDB_2333;NANPDB_4158;NANPDB_4840,STOFF=STOFF_101,BMDB=BMDB00806,LipidMAPS=LMFA01010014;LMFA01010044,Urine=HMDB0000806,Saliva=HMDB0000806,Feces=HMDB0000806,CSF=HMDB0000806,Serum=HMDB0000806,PubChem=11005,PlantCyc=CPD-7836,UNP…	HMDB=HMDB0002221,FooDB=FDB022915,BMDB=BMDB02221,LipidMAPS=LMFA01020285,UNPD=UNPD27276;UNPD70843	C14H28O2	C14H28O2	C14H28O2	9.2658	9.3201	8.9153
Positive	227.983	13.75	157.85051:84 171.95027:152 186.94925:364 204.71596:83 209.68646:51	[M+H]+			0.42103	-0.21423	Other	2-heteroaryl carboxamides			N-(2-sulfanylidene-3H-1,3,4-thiadiazol-5-yl)-2-furancarboxamide			ChEBI=CHEBI:105364			C7H5N3O2S2				5.705
Positive	228.196	6.97	94.96417:78 97.06645:53 137.23947:51 175.22224:351 193.157:471 210.16502:120 211.25485:133	[M+H]+			0.90878	0.0084466	Other	Hydroxamic acids	Fatty acid esters		(Z)-N-hydroxy-11-methyldodec-2-enamide	cyprodenate		ChEBI=CHEBI:87145	ChEBI=CHEBI:134934		C13H25NO2	C13H25NO2		6.7164	7.2579
Negative	230.114	1.34	145.05183:415 169.18498:84 213.22186:375	[M-H]-			0.1223	-2.4591	Peptide	Dipeptides	Dipeptides	Oligopeptides	Asparaginyl-Valine	Valyl-Asparagine	Ala-Ala-Ala	HMDB=HMDB0028744,ChEBI=CHEBI:73825,Feces=HMDB0028744	HMDB=HMDB0029122,ChEBI=CHEBI:73698	ChEBI=CHEBI:73313	C9H17N3O4	C9H17N3O4	C9H17N3O4	8.1881	8.1963	7.8495
Positive	232.987	14.19	174.25606:71 215.12456:105 216.02771:137	[M+H]+			0.77103	0.067219	No annotation
Negative	236.105	5.28	192.17848:98 218.11453:227	[M-H]-			0.86302	0.098462	Amino acid	N-hydroxyl-alpha-amino acids	Nitroaromatic compounds	Aryl thioethers	N,N-dihydroxytetrahomomethionine	6-(2-methyl-1-piperidinyl)-5-nitro-4-pyrimidinamine	4-[2-(1-methyl-2-pyrrolidinyl)ethylthio]phenol	ChEBI=CHEBI:50769;CHEBI:58848;CHEBI:134669;CHEBI:137029	ChEBI=CHEBI:121797	ChEBI=CHEBI:125446	C9H19NO4S	C10H15N5O2	C13H19NOS	7.5766	7.6369	7.5511
Positive	236.113	14.25	99.17056:133 159.01256:68729 215.97005:62 217.00513:164 217.79622:280 218.5103:4706 219.16415:1123	[M+H]+			0.36606	0.21766	Nucleoside	Purine 2',3'-dideoxyribonucleosides	2',5'-dideoxyribonucleosides	N-acyl-alpha-hexosamines	2',3'-dideoxyadenosine	5-(6-aminopurin-9-yl)-2-methyl-3-oxolanol	methyl N-acetyl-alpha-D-galactosaminide	ChEBI=CHEBI:91207;CHEBI:110174	ChEBI=CHEBI:93820;CHEBI:110173;CHEBI:125665	ChEBI=CHEBI:44096;CHEBI:60314,DrugBank=DB04426	C10H13N5O2	C10H13N5O2	C9H17NO6	5.441	5.4595	5.4352
Negative	239.06	5.48	126.13118:71 195.24733:160 222.9655:7713	[M-H]-			0.13431	0.42295	Other	Dinitrophenols	Benzodioxoles	Benzodioxoles	(??)-2-(1-Methylpropyl)-4,6-dinitrophenol	3-(7-hydroxy-6-methoxy-2H-1,3-benzodioxol-5-yl)propanoic acid	3-(6-hydroxy-7-methoxy-2H-1,3-benzodioxol-5-yl)propanoic acid	HMDB=HMDB0032559,ChEBI=CHEBI:83632;CHEBI:83633;CHEBI:83636,T3DB=T3D4873,FooDB=FDB010491,STOFF=STOFF_938	HMDB=HMDB0128684	HMDB=HMDB0128682	C10H12N2O5	C11H12O6	C11H12O6	8.0581	8.2215	8.0581
Negative	239.078	18.25	141.12521:166 179.01486:615	[M-H]-			0.88351	-0.073806	Glycosyl	C-glycosyl compounds	Octoses	Cycloheptafurans	D-glycero-L-galacto-Octulose	D-threo-L-galacto-octose	Lettucenin A	HMDB=HMDB0029954,FooDB=FDB012594,UNPD=UNPD128710	ChEBI=CHEBI:37811	HMDB=HMDB0036738,KNApSAcK=C00020829,FooDB=FDB015675	C8H16O8	C8H16O8	C15H12O3	7.4584	7.5389	7.2391
Positive	239.106	0.84	70.1969:77 84.14378:278 88.10078:531 97.16403:133 112.09862:603 113.1284:235 128.05563:319 129.11288:102 131.12857:10319 141.00439:105 143.14404:211 152.10707:310 155.16859:56 157.22462:93 164.19135:54 165.39461:68 176.93611:161 178.00488:85 219.26604:60 220.19051:207 221.12529:791	[M+H]+			0.79445	-0.49139	Peptide	Dipeptides	Dipeptides	N-alkylpiperazines	Tyrosyl-Glycine	Glycyl-Tyrosine	15(R)-hydroperoxy-EPE	HMDB=HMDB0029105,ChEBI=CHEBI:74990	HMDB=HMDB0028853,ChEBI=CHEBI:73517,Saliva=HMDB0028853,Feces=HMDB0028853,UNPD=UNPD192248	HMDB=HMDB0062295,ChEBI=CHEBI:42334;CHEBI:46755;CHEBI:46757,STOFF=STOFF_9783,PubChem=23831	C11H14N2O4	C11H14N2O4	C8H18N2O4S	8.2128	8.2234	8.1387
Positive	241.068	14.74	159.17772:62 180.94666:1111 223.22681:80	[M+H]+			0.47522	0.13911	Other	Gamma-keto acids and derivatives	Methoxyphenols	Hydroxycinnamic acids	(1S,6R)-2-succinyl-6-hydroxycyclohexa-2,4-diene-1-carboxylic acid	3-(4-hydroxy-3,5-dimethoxyphenyl)oxirane-2-carboxylic acid	3-(2,4-dihydroxy-3,5-dimethoxyphenyl)prop-2-enoic acid	ChEBI=CHEBI:1277;CHEBI:11656;CHEBI:39564;CHEBI:57272;CHEBI:58689,DrugBank=DB06864,FooDB=FDB030089,ECMDB=ECMDB20002,PubChem=25246102;5287432,PlantCyc=CPD-9923	HMDB=HMDB0135752	HMDB=HMDB0135751	C11H12O6	C11H12O6	C11H12O6	7.4034	7.4841	7.3819
Negative	241.217	5.09	184.20515:69 197.05342:124 225.02576:155	[M-H]-			0.31942	-0.59046	Fatty acid	Fatty acid esters	Long-chain fatty acids	Long-chain fatty acids	Isopropyl_laurate	13-Methylmyristic acid	Pentadecanoic acid	HMDB=HMDB0059820,ChEBI=CHEBI:89676,STOFF=STOFF_5926,LipidMAPS=LMFA07010674,Saliva=HMDB0059820	HMDB=HMDB0061707,ChEBI=CHEBI:39250;CHEBI:70826,LipidMAPS=LMFA01020009,Feces=HMDB0061707,UNPD=UNPD74101	HMDB=HMDB0000826,KNApSAcK=C00007423,ChEBI=CHEBI:42504;CHEBI:78795,FooDB=FDB010033,BMDB=BMDB00826,LipidMAPS=LMFA01010015;LMFA01010045,Saliva=HMDB0000826,Feces=HMDB0000826,Serum=HMDB0000826,PubChem=13849,UNPD=UNPD166620	C15H30O2	C15H30O2	C15H30O2	8.2249	8.2458	8.2037
Negative	242.176	7.39	181.24422:1014 225.23659:416	[M-H]-			0.52683	-0.5465	Amino acid	N-acyl-alpha amino acids			N-Undecanoylglycine			HMDB=HMDB0013286,ChEBI=CHEBI:74438,FooDB=FDB029363			C13H25NO3				7.9667
Negative	243.062	15.36	110.11545:303 111.10684:68 140.02708:58 152.05928:117	[M-H]-			0.083821	0.78498	Nucleoside	Nucleoside and nucleotide analogues	Pyrimidine nucleosides	Furanoid fatty acids	Pseudouridine	Uridine	(2E,11Z)-Wyerone acid	HMDB=HMDB0000767,KNApSAcK=C00001508,ChEBI=CHEBI:17802,YMDB=YMDB01644,FooDB=FDB014724;FDB031139,BMDB=BMDB00767,Urine=HMDB0000767,Feces=HMDB0000767,Serum=HMDB0000767,PubChem=15047,PlantCyc=CPD-497,UNPD=UNPD140548;UNPD168540	HMDB=HMDB0000296,KNApSAcK=C00019674,ChEBI=CHEBI:16704;CHEBI:68346,DrugBank=DB02745,SMPDB=PW_C000202,YMDB=YMDB00127,FooDB=FDB007411,NANPDB=NANPDB_4149,BMDB=BMDB00296,Urine=HMDB0000296,Feces=HMDB0000296,ECMDB=ECMDB00296,CSF=HMDB0000296,Serum=HMDB0000296,PubChem=6029,PlantCyc=URIDINE,UNPD=UNPD108011;UNPD169274;UNPD188558;UNPD79602;UNPD211663	HMDB=HMDB0030946,KNApSAcK=C00001300,ChEBI=CHEBI:10046,FooDB=FDB002922;FDB002923,UNPD=UNPD102611;UNPD107515;UNPD213914	C9H12N2O6	C9H12N2O6	C14H12O4	8.7273	8.7597	8.3543
Positive	243.123	1.12	113.10545:208	[M+H]+			0.25847	0.16572	Other	Thiobarbituric acid derivatives	Cinnamic acid amides	2-heteroaryl carboxamides	Thiopental	N-(5-methyl-3-isoxazolyl)-3-(4-methylphenyl)-2-propenamide	(5-phenyl-3-isoxazolyl)-(1-pyrrolidinyl)methanone	HMDB=HMDB0014737,ChEBI=CHEBI:102166;CHEBI:61485,DrugBank=DB00599,T3DB=T3D2835,STOFF=STOFF_1048,Urine=HMDB0014737,Serum=HMDB0014737	ChEBI=CHEBI:117001	ChEBI=CHEBI:109085	C11H18N2O2S	C14H14N2O2	C14H14N2O2	7.5286	7.9077	7.4382
Positive	243.123	14.02	113.12022:1046 225.13103:78	[M+H]+			0.67737	-0.043192	Other	Thiobarbituric acid derivatives	Cinnamic acid amides	2-heteroaryl carboxamides	Thiopental	N-(5-methyl-3-isoxazolyl)-3-(4-methylphenyl)-2-propenamide	(5-phenyl-3-isoxazolyl)-(1-pyrrolidinyl)methanone	HMDB=HMDB0014737,ChEBI=CHEBI:102166;CHEBI:61485,DrugBank=DB00599,T3DB=T3D2835,STOFF=STOFF_1048,Urine=HMDB0014737,Serum=HMDB0014737	ChEBI=CHEBI:117001	ChEBI=CHEBI:109085	C11H18N2O2S	C14H14N2O2	C14H14N2O2	7.573	7.9075	7.5057
Negative	248.08	11.9	184.13234:2070 185.14952:130 196.18791:100	[M-H]-			0.92056	0.027926	Other	Fatty amides	Fatty amides	Benzenesulfonyl compounds	S-Acetyldihydrolipoamide	S-Acetyldihydrolipoamide-E	3-(4-tert-butylphenyl)sulfonyl-2-propenenitrile	HMDB=HMDB0001526,ChEBI=CHEBI:16807;CHEBI:83096,FooDB=FDB022671,BMDB=BMDB01526,LipidMAPS=LMFA08010023,ECMDB=ECMDB01526,PubChem=1076,PlantCyc=S-ACETYLDIHYDROLIPOAMIDE	HMDB=HMDB0006878,ChEBI=CHEBI:50623,SMPDB=PW_C002986,FooDB=FDB024131,BMDB=BMDB06878,LipidMAPS=LMFA08020202,PubChem=24906332	ChEBI=CHEBI:107653	C10H19NO2S2	C10H19NO2S2	C13H15NO2S	7.7456	8.3789	7.4814
Negative	248.96	13.21	113.02678:570 180.82259:246 184.01122:85 208.94057:60 228.92778:156	[M-H]-			0.76837	-0.092696	No annotation
Negative	251.092	7.01	179.17596:556 223.15733:72 230.88329:72	[M-H]-			0.97259	0.011427	Glycosyl	O-glycosyl compounds	Coumaric acids and derivatives	Vinylogous acids	Cycasin	Methyl 3,4,5-trimethoxycinnamate	trinexapac-ethyl	HMDB=HMDB0038850,KNApSAcK=C00001535,ChEBI=CHEBI:17074,FooDB=FDB018287,UNPD=UNPD134021;UNPD155170;UNPD159221;UNPD87632;UNPD219999	HMDB=HMDB0038551,ChEBI=CHEBI:86898,FooDB=FDB017938,UNPD=UNPD118045;UNPD25660	ChEBI=CHEBI:81817,STOFF=STOFF_1702	C8H16N2O7	C13H16O5	C13H16O5	7.493	7.5487	7.3174
Negative	253.144	7.25	233.07249:170	[M-H]-			0.96818	-0.010987	Other	Phenylazetidines	Macrolides and analogues	1,2-dioxanes	(2S,3S,4S)-3-[4-(1-cyclopentenyl)phenyl]-4-(hydroxymethyl)-2-azetidinecarbonitrile	Aspergillide A	Steperoxide B	ChEBI=CHEBI:126178;CHEBI:126982;CHEBI:130177;CHEBI:130220	KNApSAcK=C00048614;C00048615,ChEBI=CHEBI:65450;CHEBI:65451,UNPD=UNPD147730;UNPD183074;UNPD46619	ChEBI=CHEBI:67710;CHEBI:69047;CHEBI:69051,UNPD=UNPD155971;UNPD23312;UNPD86249	C16H18N2O	C14H22O4	C14H22O4	5.4797	6.0694	5.4797
Negative	253.217	5.03	83.33965:141 95.17816:221 97.16703:68 151.2094:314 167.48206:110 235.20808:4154	[M-H]-			0.40502	-0.95668	Fatty acid	Long-chain fatty acids	Long-chain fatty acids	Long-chain fatty acids	(E)-11-Hexadecenoic acid	(E)-6-Hexadecenoic acid	Hypogeic acid	HMDB=HMDB0037647,ChEBI=CHEBI:35464,FooDB=FDB016763,LipidMAPS=LMFA01030261;LMFA01030262,UNPD=UNPD117117;UNPD187150;UNPD215878	HMDB=HMDB0031053,ChEBI=CHEBI:76197;CHEBI:76244,FooDB=FDB003053,LipidMAPS=LMFA01030267;LMFA01031082,UNPD=UNPD115479;UNPD156973;UNPD217995	HMDB=HMDB0002186,ChEBI=CHEBI:35465;CHEBI:82730,FooDB=FDB004011;FDB005579,BMDB=BMDB02186,LipidMAPS=LMFA01030055;LMFA01030808,Serum=HMDB0002186,UNPD=UNPD176983;UNPD199017;UNPD213268	C16H30O2	C16H30O2	C16H30O2	8.7388	8.7969	8.7388
Negative	256.985	7.19	237.03847:1932	[M-H]-			0.97431	0.01032	No annotation
Positive	257.042	0.8	124.20541:109 160.96806:119 238.08928:55 238.99902:118	[M+H]+			0.022991	0.61906	Benzenoid	Benzoic acids and derivatives	Monoalkyl phosphates	Hydroxyanthraquinones	N-[bis(methylthio)methylideneamino]-4-hydroxybenzamide	valienol 1-phosphate(2-)	Anthragallol	ChEBI=CHEBI:107855	ChEBI=CHEBI:91252;CHEBI:128459,PubChem=50994406;50994405	KNApSAcK=C00002792,ChEBI=CHEBI:2755,UNPD=UNPD65697	C10H12N2O2S2	C7H13O8P	C14H8O5	6.6874	6.7833	6.6284
Positive	258.11	0.89	104.17615:12956 124.98727:52 155.08771:59 184.11713:122 223.0097:63 239.96271:214	[M+H]+			0.3674	-0.57728	Peptide	Dipeptides	Glycerophosphocholines	Pyrimidine nucleosides	Pyro-L-glutaminyl-L-glutamine	Glycerophosphocholine	5-Methylcytidine	HMDB=HMDB0039229,ChEBI=CHEBI:88956;CHEBI:133739,FooDB=FDB018762,Saliva=HMDB0039229,UNPD=UNPD31323;UNPD61172	HMDB=HMDB0000086,ChEBI=CHEBI:16870;CHEBI:135063,DrugBank=DB04660,SMPDB=PW_C000059,YMDB=YMDB00309;YMDB00694,FooDB=FDB021802;FDB030952,BMDB=BMDB00086,Saliva=HMDB0000086,Feces=HMDB0000086,ECMDB=ECMDB00086,CSF=HMDB0000086,Serum=HMDB0000086,PubChem=657272;439285;71920,PlantCyc=SN-3-GLYCEROPHOSPHOCHOLINE;L-1-GLYCERO-PHOSPHORYLCHOLINE,UNPD=UNPD6251	HMDB=HMDB0000982,ChEBI=CHEBI:20607,FooDB=FDB022351,BMDB=BMDB00982,Urine=HMDB0000982,Feces=HMDB0000982,Serum=HMDB0000982,UNPD=UNPD196780	C10H15N3O5	C8H20NO6P	C10H15N3O5	8.227	8.3041	8.1869
Positive	260.149	14.03	113.1347:1501 241.13989:105 242.35742:1352 243.01735:3747	[M+H]+			0.40232	-0.11795	Other	Oxanes	C-glycosyl compounds		2-[(3S,6aR,8R,10aR)-3-hydroxy-1,2,3,4,6,6a,8,9,10,10a-decahydropyrano[2,3-c][1,5]oxazocin-8-yl]acetic acid methyl ester	2-[(2S,5R,6S)-6-(hydroxymethyl)-5-(1-oxopropylamino)-2-oxanyl]acetic acid methyl ester		ChEBI=CHEBI:99530;CHEBI:99877;CHEBI:100451;CHEBI:101244;CHEBI:101386;CHEBI:101609;CHEBI:101907;CHEBI:102117	ChEBI=CHEBI:117927;CHEBI:117969;CHEBI:117998;CHEBI:118022;CHEBI:118121;CHEBI:118135;CHEBI:118176;CHEBI:118200		C12H21NO5	C12H21NO5		6.8948	6.9154
Negative	261.134	4.74	125.10651:330 187.12529:636 224.86981:51	[M-H]-			0.54642	0.16269	Other	Medium-chain keto acids and derivatives	Barbituric acid derivatives	Dipeptides	Phaseolic acid	Methohexital	Phenylalanylproline	HMDB=HMDB0031897,FooDB=FDB008583,LipidMAPS=LMFA01060200	HMDB=HMDB0014617,ChEBI=CHEBI:102216;CHEBI:60792,DrugBank=DB00474,T3DB=T3D2803,STOFF=STOFF_1001,Urine=HMDB0014617,Serum=HMDB0014617	HMDB=HMDB0011177,ChEBI=CHEBI:74750,FooDB=FDB027949,BMDB=BMDB11177,Feces=HMDB0011177	C12H22O6	C14H18N2O3	C14H18N2O3	7.2172	7.5653	7.1759
Negative	262.016	18.67	163.98466:1389	[M-H]-			0.29605	-0.4745	No annotation
Positive	264.144	14.29	113.14488:112 177.16672:157 246.82373:114	[M+H]+			0.33851	0.3668	Other	Phenylpropanes	Alpha amino acid amides	p-Xylenes	dimepiperate	N(6)-L-homocysteinyl-L-lysine	1-butyl-3-[(2,5-dimethylphenyl)methylideneamino]thiourea	ChEBI=CHEBI:34713,STOFF=STOFF_3799	ChEBI=CHEBI:61869	ChEBI=CHEBI:107847	C15H21NOS	C10H21N3O3S	C14H21N3S	6.1202	6.1574	5.8963
Negative	264.991	6.7	97.00302:386 113.05479:772 195.06314:253 244.93871:133	[M-H]-			0.48712	0.16858	No annotation
Positive	265.104	0.8	121.9778:798 144.10097:412 159.08865:76 220.93037:55 246.80296:62	[M+H]+			0.074854	0.68225	Other	Phenol esters	Phenol esters	Thiobarbituric acid derivatives	1'-Acetoxyeugenol acetate	trans-coniferyl alcohol diacetate	thialbarbital	HMDB=HMDB0036544,KNApSAcK=C00002712,ChEBI=CHEBI:470,FooDB=FDB015447,UNPD=UNPD128891	ChEBI=CHEBI:86578,UNPD=UNPD108074	ChEBI=CHEBI:135092	C14H16O5	C14H16O5	C13H16N2O2S	6.7749	6.9517	6.7563
Negative	265.147	13.37	96.94734:1147	[M-H]-			0.58068	0.12915	Terpenoid	Terpene lactones	Eudesmanolides, secoeudesmanolides, and derivatives	Fatty alcohols	Blennin D	1alpha-Hydroxyarbusculin A	Ipomeamaronol	HMDB=HMDB0031902,KNApSAcK=C00021527,FooDB=FDB008589,LipidMAPS=LMPR0103620003,UNPD=UNPD104782	HMDB=HMDB0037059,KNApSAcK=C00013003,ChEBI=CHEBI:66024,FooDB=FDB016042,UNPD=UNPD25792;UNPD66441	HMDB=HMDB0038148,KNApSAcK=C00011474,FooDB=FDB017376,LipidMAPS=LMFA05000668,UNPD=UNPD310;UNPD37667	C15H22O4	C15H22O4	C15H22O4	8.5291	8.5528	8.5188
Negative	265.148	4.37	97.06122:237 205.24899:173	[M-H]-			0.66182	0.17512	Other	Fatty alcohols	Terpene lactones	Eudesmanolides, secoeudesmanolides, and derivatives	Ipomeamaronol	Blennin D	1alpha-Hydroxyarbusculin A	HMDB=HMDB0038148,KNApSAcK=C00011474,FooDB=FDB017376,LipidMAPS=LMFA05000668,UNPD=UNPD310;UNPD37667	HMDB=HMDB0031902,KNApSAcK=C00021527,FooDB=FDB008589,LipidMAPS=LMPR0103620003,UNPD=UNPD104782	HMDB=HMDB0037059,KNApSAcK=C00013003,ChEBI=CHEBI:66024,FooDB=FDB016042,UNPD=UNPD25792;UNPD66441	C15H22O4	C15H22O4	C15H22O4	8.505	8.5307	8.4576
Negative	267.073	1.17	135.05846:1886	[M-H]-			0.33974	0.52958	Glycoside	Pyrazolo[3,4-d]pyrimidine glycosides	Purine nucleosides	7-O-methylisoflavones	Allopurinol riboside	Inosine	Isoformononetin	HMDB=HMDB0000481,ChEBI=CHEBI:74074,FooDB=FDB022067,BMDB=BMDB00481,Serum=HMDB0000481	HMDB=HMDB0000195;HMDB0003040,KNApSAcK=C00019692,ChEBI=CHEBI:17596;CHEBI:88455,DrugBank=DB04335,SMPDB=PW_C000127,YMDB=YMDB00510,FooDB=FDB023100,STOFF=STOFF_743,BMDB=BMDB00195;BMDB03040,Urine=HMDB0000195,Saliva=HMDB0000195,Feces=HMDB0000195,ECMDB=ECMDB00195,CSF=HMDB0000195,Serum=HMDB0000195;HMDB0003040,PubChem=6021,PlantCyc=INOSINE,UNPD=UNPD136286;UNPD193274;UNPD50158;UNPD218075	HMDB=HMDB0033994,KNApSAcK=C00009382,ChEBI=CHEBI:29608,DrugBank=DB04202,FooDB=FDB012228,LipidMAPS=LMPK12050039,PubChem=3764,PlantCyc=CPD-3343,UNPD=UNPD52933	C10H12N4O5	C10H12N4O5	C16H12O4	8.8786	8.9081	8.668
Negative	267.233	4.99	249.25026:80	[M-H]-			0.3748	-0.75419	Fatty acid	Long-chain fatty acids	Long-chain fatty acids	Long-chain fatty acids	Cyclohexaneundecanoic acid	10Z-Heptadecenoic acid	(Z)-9-Heptadecenoic acid	HMDB=HMDB0030997,KNApSAcK=C00000349,ChEBI=CHEBI:29736,FooDB=FDB002985,LipidMAPS=LMFA01140007,UNPD=UNPD110566	HMDB=HMDB0060038,ChEBI=CHEBI:75094;CHEBI:75097;CHEBI:75098;CHEBI:78990;CHEBI:133736,LipidMAPS=LMFA01030282;LMFA01030283,Serum=HMDB0060038,UNPD=UNPD133786;UNPD208298;UNPD226380	HMDB=HMDB0031046;HMDB0062437,ChEBI=CHEBI:80550;CHEBI:84328;CHEBI:137434,FooDB=FDB003041,LipidMAPS=LMFA01030060;LMFA01030289,Saliva=HMDB0031046,UNPD=UNPD105167;UNPD114298;UNPD213975	C17H32O2	C17H32O2	C17H32O2	8.512	8.5217	8.512
Positive	269.088	1.18	136.10805:357 137.125:1843	[M+H]+			0.72508	0.2891	Glycoside	Pyrazolo[3,4-d]pyrimidine glycosides	7-O-methylisoflavones	Purine nucleosides	Allopurinol riboside	Isoformononetin	Inosine	HMDB=HMDB0000481,ChEBI=CHEBI:74074,FooDB=FDB022067,BMDB=BMDB00481,Serum=HMDB0000481	HMDB=HMDB0033994,KNApSAcK=C00009382,ChEBI=CHEBI:29608,DrugBank=DB04202,FooDB=FDB012228,LipidMAPS=LMPK12050039,PubChem=3764,PlantCyc=CPD-3343,UNPD=UNPD52933	HMDB=HMDB0000195;HMDB0003040,KNApSAcK=C00019692,ChEBI=CHEBI:17596;CHEBI:88455,DrugBank=DB04335,SMPDB=PW_C000127,YMDB=YMDB00510,FooDB=FDB023100,STOFF=STOFF_743,BMDB=BMDB00195;BMDB03040,Urine=HMDB0000195,Saliva=HMDB0000195,Feces=HMDB0000195,ECMDB=ECMDB00195,CSF=HMDB0000195,Serum=HMDB0000195;HMDB0003040,PubChem=6021,PlantCyc=INOSINE,UNPD=UNPD136286;UNPD193274;UNPD50158;UNPD218075	C10H12N4O5	C16H12O4	C10H12N4O5	8.3452	8.3603	8.3206
Negative	269.089	18.28	89.18226:90 179.12642:512	[M-H]-			0.69035	-0.19438	Other	2'-Hydroxychalcones	Dipeptides	Flavanones	1-(2,4-dihydroxy-6-methoxyphenyl)-3-phenylprop-2-en-1-one	Aspartyl-Histidine	Strobopinin	HMDB=HMDB0132913,KNApSAcK=C00006935;C00031536,ChEBI=CHEBI:125601,LipidMAPS=LMPK12120245,UNPD=UNPD148108;UNPD220329	HMDB=HMDB0028755,ChEBI=CHEBI:73451	KNApSAcK=C00001006,ChEBI=CHEBI:9292,LipidMAPS=LMPK12140187,UNPD=UNPD77984	C16H14O4	C10H14N4O5	C16H14O4	7.8167	8.1704	7.8064
Negative	269.249	4.95	251.15114:414	[M-H]-			0.3608	-0.66439	Fatty acid	Long-chain fatty acids	Long-chain fatty acids	Long-chain fatty acids	Heptadecanoic acid	(S)-14-Methylhexadecanoic acid	15-Methylpalmitate	HMDB=HMDB0002259,KNApSAcK=C00007426,ChEBI=CHEBI:32365;CHEBI:32366,YMDB=YMDB02302,FooDB=FDB004676,NANPDB=NANPDB_4843,BMDB=BMDB02259,LipidMAPS=LMFA01010017;LMFA01010048,Saliva=HMDB0002259,Feces=HMDB0002259,Serum=HMDB0002259,UNPD=UNPD18637	HMDB=HMDB0031067,ChEBI=CHEBI:84874,FooDB=FDB003069,LipidMAPS=LMFA01020011,Feces=HMDB0031067,UNPD=UNPD1945	HMDB=HMDB0061709,ChEBI=CHEBI:70838;CHEBI:70850,LipidMAPS=LMFA01020012,Feces=HMDB0061709,Serum=HMDB0061709,UNPD=UNPD186682	C17H34O2	C17H34O2	C17H34O2	9.002	9.006	9.002
Positive	270.316	10.06	85.12561:66	[M+H]+			0.048701	0.28954	Other	Monoalkylamines			Octadecylamine			HMDB=HMDB0029586,ChEBI=CHEBI:63866,FooDB=FDB000745,STOFF=STOFF_5530			C18H39N				7.4842
Negative	271.227	11.06	207.00244:58 251.14467:52 253.18443:140	[M-H]-			0.95746	-0.011336	Fatty acid	Long-chain fatty acids	Long-chain fatty acids	Long-chain fatty acids	16-Hydroxy hexadecanoic acid	11-Hydroxyhexadecanoic acid	(R)-3-Hydroxy-hexadecanoic acid	HMDB=HMDB0006294,KNApSAcK=C00007430;C00034997,ChEBI=CHEBI:55328;CHEBI:55329,FooDB=FDB001611;FDB023882,BMDB=BMDB06294,LipidMAPS=LMFA01050051,PubChem=7058075;10466,PlantCyc=16-HYDROXYPALMITATE,UNPD=UNPD11873	HMDB=HMDB0112189,KNApSAcK=C00044036,ChEBI=CHEBI:75785,LipidMAPS=LMFA01050049;LMFA01050267,UNPD=UNPD132428;UNPD56597	HMDB=HMDB0010734;HMDB0061658,ChEBI=CHEBI:37248;CHEBI:37250;CHEBI:38247;CHEBI:76613,SMPDB=PW_C006741,FooDB=FDB027881,BMDB=BMDB10734,LipidMAPS=LMFA01050188;LMFA01050365;LMFA01050366,PubChem=301590,UNPD=UNPD51571	C16H32O3	C16H32O3	C16H32O3	7.9109	7.9845	7.8738
Negative	277.217	4.99	133.99078:51 179.23795:75 191.16629:61 232.22888:100 233.29266:1308 241.40002:82 257.10953:143 259.10144:972	[M-H]-			0.40809	-0.57485	Fatty acid	Lineolic acids and derivatives	Lineolic acids and derivatives	Lineolic acids and derivatives	Calendic acid	Punicic acid	Gamma-Linolenic acid	HMDB=HMDB0030962,ChEBI=CHEBI:86148,FooDB=FDB002944,LipidMAPS=LMFA01030143;LMFA01030144;LMFA01030145,PlantCyc=CPD-8228,UNPD=UNPD12075;UNPD4957;UNPD75866	HMDB=HMDB0030963,KNApSAcK=C00001216;C00001236;C00029815,ChEBI=CHEBI:8638;CHEBI:10275;CHEBI:38382;CHEBI:38383;CHEBI:38384,FooDB=FDB002945;FDB012466,LipidMAPS=LMFA01030146;LMFA01030147;LMFA01030148;LMFA01030347;LMFA01030883;LMFA01030923,PlantCyc=CPD-8231;CPD-8229,UNPD=UNPD131918;UNPD188081;UNPD189180;UNPD191709;UNPD30504;UNPD60946;UNPD72999	HMDB=HMDB0003073,KNApSAcK=C00001226,ChEBI=CHEBI:28661;CHEBI:32391;CHEBI:92327,SMPDB=PW_C001772,FooDB=FDB002943,STOFF=STOFF_7143,LipidMAPS=LMFA01030141,Serum=HMDB0003073,PubChem=5280933,PlantCyc=CPD-8117,UNPD=UNPD114489;UNPD164451;UNPD228510	C18H30O2	C18H30O2	C18H30O2	8.2872	8.3115	8.285
Negative	279.039	15.37	243.1506:616	[M-H]-		yes	0.0261	1.3185	Other	C-glucuronides	O-glucuronides		2-(6-carboxy-3,4,5-trihydroxyoxan-2-yl)propanedioic acid	6-[(2-carboxyacetyl)oxy]-3,4,5-trihydroxyoxane-2-carboxylic acid		HMDB=HMDB0127483	HMDB=HMDB0127482		C9H12O10	C9H12O10		6.5994	6.6567
Negative	281.249	4.92	97.02065:65 244.93036:252 261.34717:200 262.26044:1147 263.19058:374	[M-H]-			0.386	-0.73534	Fatty acid	Long-chain fatty acids	Long-chain fatty acids	Long-chain fatty acids	(Z)-13-Octadecenoic acid	Petroselinic acid	Oleic acid	HMDB=HMDB0041480;HMDB0062218,ChEBI=CHEBI:82617;CHEBI:82618,FooDB=FDB021443,LipidMAPS=LMFA01030290;LMFA01030880,UNPD=UNPD160110;UNPD162680;UNPD222211	HMDB=HMDB0002080,KNApSAcK=C00001235,ChEBI=CHEBI:28194;CHEBI:30829;CHEBI:32375;CHEBI:32377;CHEBI:36022,FooDB=FDB011271;FDB012765;FDB030008;FDB031099,NANPDB=NANPDB_4235,BMDB=BMDB02080,LipidMAPS=LMFA01030066;LMFA01030067,Serum=HMDB0002080,PubChem=5461010,PlantCyc=CPD-8477,UNPD=UNPD150150;UNPD178282;UNPD222395	HMDB=HMDB0000207;HMDB0000573;HMDB0062703,KNApSAcK=C00001232,ChEBI=CHEBI:16196;CHEBI:27997;CHEBI:30823;CHEBI:30825;CHEBI:36021;CHEBI:132944,DrugBank=DB04224,YMDB=YMDB00131,T3DB=T3D4802,FooDB=FDB002951;FDB009969;FDB012858;FDB021621;FDB031070,NANPDB=NANPDB_79;NANPDB_722;NANPDB_2336;NANPDB_4156;NANPDB_4236;NANPDB_4523;NANPDB_4834;NANPDB_5443,STOFF=STOFF_190;STOFF_717,BMDB=BMDB00207;BMDB00573,LipidMAP…	C18H34O2	C18H34O2	C18H34O2	6.6957	6.6957	6.6957
Negative	283.264	5.35	265.24829:147	[M-H]-			0.28144	0.40982	Fatty acid	Long-chain fatty acids	Long-chain fatty acids	Long-chain fatty acids	Stearic acid	16-Methylheptadecanoic acid	(2S)-2-methylheptadecanoate	HMDB=HMDB0000827,KNApSAcK=C00001238;C00032087,ChEBI=CHEBI:25629;CHEBI:28842,DrugBank=DB03193,SMPDB=PW_C000661,YMDB=YMDB00682,T3DB=T3D4755,FooDB=FDB002941;FDB031183,NANPDB=NANPDB_251;NANPDB_721;NANPDB_2335;NANPDB_4155;NANPDB_4836,STOFF=STOFF_52,BMDB=BMDB00827,LipidMAPS=LMFA01010018;LMFA01010047,Urine=HMDB0000827,Saliva=HMDB0000827,Feces=HMDB0000827,CSF=HMDB0000827,Serum=HMDB0000827,PubChem=3033836…	HMDB=HMDB0031066,ChEBI=CHEBI:84896,FooDB=FDB003068,STOFF=STOFF_98,LipidMAPS=LMFA01020014,UNPD=UNPD110472	ChEBI=CHEBI:84269;CHEBI:85218,STOFF=STOFF_423,LipidMAPS=LMFA01020093,UNPD=UNPD168077	C18H36O2	C18H36O2	C18H36O2	9.2739	9.283	8.8493
Positive	288.29	7.88	88.12253:97 102.07734:115 106.206:87 270.30396:592	[M+H]+			0.49981	-0.21449	Other	1,2-aminoalcohols	1,2-aminoalcohols		C17 Sphinganine	15-methylhexadecasphinganine(1+)		LipidMAPS=LMSP01040003	ChEBI=CHEBI:70829;CHEBI:70852		C17H37NO2	C17H37NO2		8.0812	8.0949
Negative	289.067	1.15	110.05446:87 152.06485:67 200.17477:183	[M-H]-			0.054096	0.91696	Other	Catechins	Flavan-4-ols	Leucoanthocyanidins	Epicatechin	Luteoforol	Fisetinidol-4beta-ol;Mollisacacidin	HMDB=HMDB0001871;HMDB0002780;HMDB0037953;HMDB0037954;HMDB0127721,KNApSAcK=C00000947;C00000956;C00000957;C00008808,ChEBI=CHEBI:90;CHEBI:15600;CHEBI:33992;CHEBI:76125,YMDB=YMDB01653,FooDB=FDB002571;FDB002576;FDB003761;FDB004453;FDB017125;FDB017126,NANPDB=NANPDB_291;NANPDB_1203;NANPDB_1359;NANPDB_1360;NANPDB_2225;NANPDB_2226;NANPDB_2521;NANPDB_2698;NANPDB_3302;NANPDB_3536;NANPDB_3537;NANPDB_3562;NAN…	HMDB=HMDB0041310,KNApSAcK=C00008977,ChEBI=CHEBI:27686,FooDB=FDB021229,LipidMAPS=LMPK12020170,PubChem=440834,PlantCyc=CPD-11941,UNPD=UNPD169743;UNPD185082	KNApSAcK=C00000962;C00008996;C00008997;C00008998;C00008999,ChEBI=CHEBI:5067,LipidMAPS=LMPK12020178;LMPK12020179;LMPK12020180;LMPK12020181;LMPK12020182,PubChem=442398,UNPD=UNPD20189;UNPD32343;UNPD49888;UNPD64894;UNPD73301;UNPD86415;UNPD94327	C15H14O6	C15H14O6	C15H14O6	8.1304	8.1544	8.1178
Negative	292.139	1.33	130.21732:74 202.02795:389 226.14847:174 274.06519:83	[M-H]-			0.32961	-0.9097	Amino acid	Isoleucine and derivatives	Dipeptides	Hexoses	N-(1-Deoxy-1-fructosyl)isoleucine	Phenylalanyl-Glutamine	methyl 4,6-dideoxy-4-(3-deoxy-L-glycero-tetronamido)-2-O-methyl-alpha-D-mannopyranoside	HMDB=HMDB0039780,FooDB=FDB019430	HMDB=HMDB0028993,ChEBI=CHEBI:90354	ChEBI=CHEBI:43892	C12H23NO7	C14H19N3O4	C12H23NO7	7.2533	7.2854	7.2364
Negative	293.175	7.62	96.99699:119 221.18802:1594 236.02472:4375 237.20395:53 273.03638:250	[M-H]-			0.79558	0.11406	Other	Gingerols	Sesquiterpenoids	Germacrane sesquiterpenoids	Gingerol	Phytuberin	Tanacetol A	HMDB=HMDB0005783,KNApSAcK=C00002748,ChEBI=CHEBI:10136,FooDB=FDB001108,PubChem=442793,PlantCyc=CPD-13494,UNPD=UNPD73001	HMDB=HMDB0035754,KNApSAcK=C00003172,ChEBI=CHEBI:8196,FooDB=FDB014488,UNPD=UNPD126874;UNPD168456	HMDB=HMDB0035722,FooDB=FDB014446	C17H26O4	C17H26O4	C17H26O4	7.3403	7.3963	7.0826
Negative	293.175	8.16	96.81171:160 136.01801:60 192.07542:665 193.20927:2466 217.10339:71 272.9743:152	[M-H]-			0.53882	0.13959	Other	Gingerols	Sesquiterpenoids	Beta-diketones	Gingerol	Phytuberin	3-undecylcyclohexane-1,2,4,5-tetrone	HMDB=HMDB0005783,KNApSAcK=C00002748,ChEBI=CHEBI:10136,FooDB=FDB001108,PubChem=442793,PlantCyc=CPD-13494,UNPD=UNPD73001	HMDB=HMDB0035754,KNApSAcK=C00003172,ChEBI=CHEBI:8196,FooDB=FDB014488,UNPD=UNPD126874;UNPD168456	ChEBI=CHEBI:93514	C17H26O4	C17H26O4	C17H26O4	7.0142	7.0507	6.8607
Positive	294.155	1.33	230.14932:134 258.22574:157 276.05478:5731	[M+H]+			0.2983	-1.2062	Other	Aporphines	Phenylpyrimidines	Leucine and derivatives	(8R)-7-prop-2-enyl-5,6,6a,7-tetrahydro-4H-dibenzo[de,g]quinoline-13,14-diol	3-[(6-methyl-4-phenyl-2-quinazolinyl)amino]-1-propanol	N-(1-Deoxy-1-fructosyl)leucine	ChEBI=CHEBI:92130	ChEBI=CHEBI:111329	HMDB=HMDB0037840,FooDB=FDB016991	C19H19NO2	C18H19N3O	C12H23NO7	7.7795	7.8428	7.7502
Negative	295.265	4.86	193.35065:152 276.87952:97 277.49509:109	[M-H]-			0.2201	-2.173	Fatty acid	Long-chain fatty acids	Medium-chain fatty acids	Long-chain fatty acids	Nonadeca-10(Z)-enoic acid	lactobacillic acid	17-Methyl-6Z-octadecenoic acid	HMDB=HMDB0013622;HMDB0062658,ChEBI=CHEBI:83050;CHEBI:83051;CHEBI:83052,FooDB=FDB029599,LipidMAPS=LMFA01030361;LMFA01030362,Feces=HMDB0013622,Serum=HMDB0013622,UNPD=UNPD113505;UNPD23270;UNPD228513	ChEBI=CHEBI:34811;CHEBI:61456,LipidMAPS=LMFA01140001,UNPD=UNPD189651;UNPD63791	ChEBI=CHEBI:34176,LipidMAPS=LMFA01020001	C19H36O2	C19H36O2	C19H36O2	5.7639	6.1452	5.747
Negative	296.997	6.8	113.06844:224 183.08514:213 226.99863:70 276.95078:124	[M-H]-			0.8191	0.075224	Other	Bisphosphonates			[1-(4-hydroxyphenoxy)-1-phosphonoethyl]phosphonic acid			ChEBI=CHEBI:93993			C8H12O8P2				6.0465
Negative	297.152	9.18	170.13348:94 183.00366:2787 184.11105:1769 196.98422:75 198.11169:66 233.11569:91 276.90259:58	[M-H]-			0.7605	0.073775	Terpenoid	Terpene lactones	Linear diarylheptanoids	Stilbenes	Auraptene	4-(3-Hydroxy-7-phenyl-6-heptenyl)-1,2-benzenediol	Glepidotin C	HMDB=HMDB0034054,KNApSAcK=C00029763,ChEBI=CHEBI:93486;CHEBI:134355,FooDB=FDB012300,NANPDB=NANPDB_1185;NANPDB_1186,UNPD=UNPD178048;UNPD22555;UNPD219888	HMDB=HMDB0041089,ChEBI=CHEBI:70692;CHEBI:70693,FooDB=FDB020967,UNPD=UNPD151572;UNPD190438	KNApSAcK=C00002882,ChEBI=CHEBI:5382,LipidMAPS=LMPK13090037,UNPD=UNPD97737	C19H22O3	C19H22O3	C19H22O3	8.1557	8.172	8.0681
Negative	297.28	4.85	171.12253:92 279.2767:409	[M-H]-			0.43396	-0.39025	Fatty acid	Long-chain fatty acids	Long-chain fatty acids	Acyclic diterpenoids	xi-16-Methyloctadecanoic acid	xi-17-Methyloctadecanoic acid	Pristanic acid	HMDB=HMDB0038070,ChEBI=CHEBI:84875,FooDB=FDB017282,LipidMAPS=LMFA01020016,UNPD=UNPD14293	HMDB=HMDB0037397;HMDB0061710,ChEBI=CHEBI:133136;CHEBI:133138,FooDB=FDB016440,LipidMAPS=LMFA01020096,Feces=HMDB0061710,UNPD=UNPD15641	HMDB=HMDB0000795,ChEBI=CHEBI:51340;CHEBI:77268,SMPDB=PW_C000635,FooDB=FDB012993,BMDB=BMDB00795,LipidMAPS=LMPR0104010022,Serum=HMDB0000795,PubChem=20849056,PlantCyc=PRISTANATE,UNPD=UNPD191595;UNPD34496	C19H38O2	C19H38O2	C19H38O2	8.709	8.709	8.6951
Negative	299.259	5.33	280.62106:56 281.24139:406 282.98505:219	[M-H]-			0.46666	-2.0223	Fatty acid	Long-chain fatty acids	Long-chain fatty acids	Long-chain fatty acids	13-hydroxyoctadecanoic acid	xi-10-Hydroxyoctadecanoic acid	9-hydroxyoctadecanoic acid	HMDB=HMDB0061662,ChEBI=CHEBI:136304;CHEBI:136406,LipidMAPS=LMFA02000131;LMFA02000233,UNPD=UNPD129464	HMDB=HMDB0037396,ChEBI=CHEBI:15683;CHEBI:33197,FooDB=FDB016439,LipidMAPS=LMFA02000128;LMFA02000237,Feces=HMDB0037396,UNPD=UNPD182165	HMDB=HMDB0061661,ChEBI=CHEBI:136286;CHEBI:136638,LipidMAPS=LMFA02000127;LMFA02000197;LMFA02000198,UNPD=UNPD43788;UNPD73605	C18H36O3	C18H36O3	C18H36O3	6.899	6.899	6.899
Positive	300.29	8.7	104.03598:105 282.22342:3278	[M+H]+			0.32999	-0.96238	Other	1,2-aminoalcohols	Beta-hydroxy ketones	Carboximidic acids	Sphingosine	3-Dehydrosphinganine	Palmitoylethanolamide	HMDB=HMDB0000252;HMDB0062807,ChEBI=CHEBI:16393;CHEBI:46967;CHEBI:26743;CHEBI:45719;CHEBI:46962;CHEBI:46964;CHEBI:46965;CHEBI:57756;CHEBI:77956,DrugBank=DB03203,SMPDB=PW_C000172,YMDB=YMDB00190,FooDB=FDB005463;FDB021919,BMDB=BMDB00252,LipidMAPS=LMSP01010001,Urine=HMDB0000252,Feces=HMDB0000252,Serum=HMDB0000252,PubChem=46878424;5353955;5280335,PlantCyc=SPHINGOSINE,UNPD=UNPD118526;UNPD29400;UNPD57022	HMDB=HMDB0001480;HMDB0062571,KNApSAcK=C00007539,ChEBI=CHEBI:17862;CHEBI:46966;CHEBI:58299,SMPDB=PW_C001139,YMDB=YMDB00183,FooDB=FDB022645,BMDB=BMDB01480,LipidMAPS=LMSP01020002,PubChem=49852310;439853,PlantCyc=DEHYDROSPHINGANINE	HMDB=HMDB0002100,ChEBI=CHEBI:71464,FooDB=FDB001087,BMDB=BMDB02100,LipidMAPS=LMFA08040013;LMFA08040046;LMFA08040057,Feces=HMDB0002100,CSF=HMDB0002100,Serum=HMDB0002100,PubChem=4671,UNPD=UNPD113502	C18H37NO2	C18H37NO2	C18H37NO2	9.1256	9.1602	9.0061
Positive	303.039	13.77	159.14554:932 274.98468:223	[M+H]+			0.44354	-0.22645	Other	Anthocyanidins			hydrogen trioxo[3-(1?????-chromen-1-ylium-2-yl)phenoxy]-?????-sulfanuide			HMDB=HMDB0133419			C15H10O5S				6.6618
Negative	303.233	4.87	113.35089:88 136.11346:59 165.39801:51 196.89554:64 202.88589:134 204.37042:214 205.21857:1091 217.0481:144 225.30167:78 231.00049:111 246.5531:75 266.54602:126 267.17117:278 272.51331:57 284.41699:410 285.32532:1676	[M-H]-			0.31724	-1.9579	Fatty acid	Long-chain fatty acids	Long-chain fatty acids	Androgens and derivatives	Cis-8,11,14,17-Eicosatetraenoic acid	Arachidonic acid	Mesterolone	HMDB=HMDB0002177,ChEBI=CHEBI:71488;CHEBI:71563,SMPDB=PW_C001466,FooDB=FDB022887,BMDB=BMDB02177,LipidMAPS=LMFA01030176;LMFA01030818,Serum=HMDB0002177,PubChem=25244091,PlantCyc=CPD-8121,UNPD=UNPD124019;UNPD172475	HMDB=HMDB0001043;HMDB0060102,KNApSAcK=C00000388,ChEBI=CHEBI:15843;CHEBI:32395;CHEBI:36306,DrugBank=DB04557,SMPDB=PW_C000821,FooDB=FDB011872,BMDB=BMDB01043,LipidMAPS=LMFA01030001;LMFA01030003;LMFA01030393;LMFA01030817,Urine=HMDB0001043,Saliva=HMDB0001043,Feces=HMDB0001043,CSF=HMDB0001043,Serum=HMDB0001043;HMDB0060102,PubChem=5460265;444899,PlantCyc=ARACHIDONIC_ACID,UNPD=UNPD1153;UNPD128376;UNPD841…	HMDB=HMDB0006036,ChEBI=CHEBI:135293,FooDB=FDB023812,STOFF=STOFF_5739,BMDB=BMDB06036,LipidMAPS=LMST02020107	C20H32O2	C20H32O2	C20H32O2	7.2729	7.2834	7.1618
Positive	304.175	14.75	113.08571:1199 159.11899:51 159.98668:100 218.87872:57 276.11646:92 280.82376:456 285.45264:97 286.83844:1375	[M+H]+			0.41379	-0.10604	Organic acid	Tricarboxylic acids and derivatives	Acyl carnitines	Dipeptides	Pimelylcarnitine	O-pimelyl-L-carnitine	Tryptophyl-Valine	HMDB=HMDB0013328,ChEBI=CHEBI:73049,YMDB=YMDB01538,FooDB=FDB029388,Urine=HMDB0013328,Serum=HMDB0013328	ChEBI=CHEBI:85525;CHEBI:86084	HMDB=HMDB0029096,ChEBI=CHEBI:74877,Feces=HMDB0029096	C14H25NO6	C14H25NO6	C16H21N3O3	6.268	6.7103	6.2163
Positive	304.3	8.79	91.05884:71 212.24805:882 248.33527:58	[M+H]+			0.95602	-0.013355	No annotation
Positive	309.129	0.89	136.94275:61 207.99493:51 225.11877:650 255.10925:105 256.05444:58 273.15915:2871 274.13629:140 291.03497:6670 291.71091:73	[M+H]+			0.75213	0.2682	Sialic acid	N-acylneuraminic acids and derivatives	Glycosyl-amino acids	Butenolides	N-acetylneuraminamide	O-(N-acetyl-alpha-D-galactosaminyl)-L-serine	14-Dihydroxycornestin;Cornexistin	ChEBI=CHEBI:62288;CHEBI:62289	ChEBI=CHEBI:53608;CHEBI:90837,DrugBank=DB02397,PubChem=16760241	KNApSAcK=C00001306,ChEBI=CHEBI:756	C11H20N2O8	C11H20N2O8	C16H20O6	7.5554	7.565	7.4071
Negative	309.173	9.64	96.95705:5354 122.81616:357 244.96841:69 289.15417:110	[M-H]-			0.81	0.062107	Other	Iridoids and derivatives	Guaianes	Fatty acid methyl esters	botrydial	Blumeaene L	methyl 8-[2-(2-formyl-vinyl)-3-hydroxy-5-oxo-cyclopentyl]-octanoate	ChEBI=CHEBI:3159,LipidMAPS=LMPR0103640001,PubChem=50986221,UNPD=UNPD158205;UNPD168338;UNPD41023;UNPD4694;UNPD923	ChEBI=CHEBI:67793,UNPD=UNPD200342	LipidMAPS=LMFA01050151	C17H26O5	C17H26O5	C17H26O5	6.549	6.9113	6.5072
Negative	309.173	13.37	96.97594:296 174.95316:219 178.90007:275 225.01532:330 244.88779:257 281.27756:61 289.07458:78	[M-H]-			0.56009	0.23776	Terpenoid	Terpene lactones	Guaianes	Iridoids and derivatives	3-Hydroxy-6,8-dimethoxy-7(11)-eremophilen-12,8-olide	Blumeaene L	Valdiate	HMDB=HMDB0040756,KNApSAcK=C00049157,FooDB=FDB020570,UNPD=UNPD167976;UNPD9393	ChEBI=CHEBI:67793,UNPD=UNPD200342	HMDB=HMDB0040980,FooDB=FDB020836,UNPD=UNPD92132	C17H26O5	C17H26O5	C17H26O5	6.8921	6.9225	6.8312
Negative	310.166	16.96	249.98621:165	[M-H]-			0.33418	0.29907	Other	Phenylpyrazoles	Triazolopyrimidines	Alkyldiarylamines	1-phenyl-N-(3-propan-2-yloxypropyl)-4-pyrazolo[3,4-d]pyrimidinamine	6-ethyl-N-[2-(4-methoxyphenyl)ethyl]-5-methyl-[1,2,4]triazolo[1,5-a]pyrimidin-7-amine	3-(4-ethyl-1-piperazinyl)-5-methylpyridazino[3,4-b][1,4]benzoxazine	ChEBI=CHEBI:114474	ChEBI=CHEBI:115748	ChEBI=CHEBI:114240	C17H21N5O	C17H21N5O	C17H21N5O	7.7502	7.7991	7.7081
Negative	310.306	5.08	182.9935:69	[M-H]-			0.2451	0.27594	Other	Morpholines			2,6-dimethyl-4-tetradecylmorpholine			ChEBI=CHEBI:83370			C20H41NO				7.1378
Negative	311.168	9.67	97.00111:746 99.05654:238 119.00291:159 123.15445:75 156.13297:56 170.04166:1025 182.99327:23386 184.0399:1656 196.94138:1021 198.0696:261 210.94583:216 212.10892:436 215.21838:67 224.99466:418 226.03882:327 239.01636:429 240.07275:140 247.09479:1021 253.03989:194 254.16064:143 291.03867:98	[M-H]-			0.80161	-0.065891	Benzenoid	Benzenesulfonic acids and derivatives	Furanones	Oxosteroids	N-Undecylbenzenesulfonic acid	Jatrophone	Hypolide;Triptophenolide	HMDB=HMDB0032549,FooDB=FDB010438	KNApSAcK=C00003446,ChEBI=CHEBI:6086,UNPD=UNPD180019;UNPD198959;UNPD226567	KNApSAcK=C00035773,ChEBI=CHEBI:114185,UNPD=UNPD166605;UNPD89781	C17H28O3S	C20H24O3	C20H24O3	7.4334	7.503	7.4324
Negative	311.169	4.41	170.09499:192 182.89435:6391 184.02605:947 197.01822:172 198.16373:236 212.06232:68 224.95505:116 226.17853:73 239.07733:111 247.15137:324 248.12158:60 253.19272:57	[M-H]-			0.50325	-0.72361	Other	Furanones	Oxosteroids	Estrogens and derivatives	Jatrophone	Hypolide;Triptophenolide	2-hydroxyethinylestradiol	KNApSAcK=C00003446,ChEBI=CHEBI:6086,UNPD=UNPD180019;UNPD198959;UNPD226567	KNApSAcK=C00035773,ChEBI=CHEBI:114185,UNPD=UNPD166605;UNPD89781	HMDB=HMDB0061027,Urine=HMDB0061027,Serum=HMDB0061027	C20H24O3	C20H24O3	C20H24O3	7.1385	7.1951	6.9163
Negative	311.296	4.81	183.07582:207 237.27841:67 247.16907:72 293.3208:728	[M-H]-			0.40539	-0.53382	Fatty acid	Long-chain fatty acids	Acyclic diterpenoids	Long-chain fatty acids	Arachidic acid	3D,7D,11D-Phytanic acid	18-methylnonadecanoic acid	HMDB=HMDB0002212,KNApSAcK=C00001209,ChEBI=CHEBI:28822;CHEBI:32360,FooDB=FDB002927;FDB004028;FDB030681,NANPDB=NANPDB_2338;NANPDB_4844,STOFF=STOFF_125,BMDB=BMDB02212,LipidMAPS=LMFA01010020;LMFA01010049,Feces=HMDB0002212,Serum=HMDB0002212,PubChem=10467,PlantCyc=ARACHIDIC_ACID,UNPD=UNPD75278	HMDB=HMDB0000417;HMDB0000553;HMDB0000801;HMDB0062520,ChEBI=CHEBI:16285;CHEBI:37257,SMPDB=PW_C000639,T3DB=T3D4454,FooDB=FDB013514;FDB022113;FDB022252,BMDB=BMDB00417;BMDB00553;BMDB00801,LipidMAPS=LMPR0104010004;LMPR0104010036,Feces=HMDB0000417;HMDB0000553;HMDB0000801,Serum=HMDB0000801,PubChem=26840,UNPD=UNPD128110;UNPD14060;UNPD143971	ChEBI=CHEBI:84899,LipidMAPS=LMFA01020017,UNPD=UNPD107903	C20H40O2	C20H40O2	C20H40O2	8.5149	8.5241	8.1368
Negative	313.078	5.08	91.0902:55 297.09723:991	[M-H]-			0.074845	0.89808	Flavonoid-like	6-O-methylated flavonoids	4'-O-methylisoflavones	Pterocarpans	5,7-dihydroxy-6-methoxy-2-(4-methoxyphenyl)-4H-chromen-4-one	5,7-dihydroxy-6-methoxy-3-(4-methoxyphenyl)-4H-chromen-4-one	Pisatin	HMDB=HMDB0128589,KNApSAcK=C00003838,ChEBI=CHEBI:81336,FooDB=FDB005736;FDB007002,NANPDB=NANPDB_1877;NANPDB_3421,LipidMAPS=LMPK12111164,UNPD=UNPD119239	HMDB=HMDB0132852,KNApSAcK=C00002540,ChEBI=CHEBI:5972,FooDB=FDB029977,LipidMAPS=LMPK12050384,UNPD=UNPD100517	HMDB=HMDB0033732,KNApSAcK=C00000651,ChEBI=CHEBI:67347,FooDB=FDB011855,LipidMAPS=LMPK12070126,PubChem=101689,PlantCyc=CPD-3944,UNPD=UNPD183295;UNPD207962;UNPD67399	C17H14O6	C17H14O6	C17H14O6	8.8353	8.8632	8.793
Negative	315.181	7.06	141.11858:61 145.05646:115 187.16681:2574 231.06207:65 253.14713:1109 294.99887:191 297.27209:367	[M-H]-			0.95434	0.01853	Other	Fatty alcohols	Terpene glycosides	Sugar acids and derivatives	2,3,4,5-tetranor-thromboxane B1	Menthol-glucoronide	ascr#15	ChEBI=CHEBI:74003,LipidMAPS=LMFA05000605	HMDB=HMDB0060004,ChEBI=CHEBI:89620,Urine=HMDB0060004	ChEBI=CHEBI:78852	C16H28O6	C16H28O6	C16H28O6	7.9219	7.9696	7.5919
Negative	316.118	18.64	242.13181:4602	[M-H]-			0.26065	-0.64338	Other	Cinnamic acids and derivatives	Crinine- and Haemanthamine-type amaryllidaceae alkaloids	Homolycorine-type amaryllidaceae alkaloids	Piplartine	Crinamabine;Crinamidine	9-O-Demethyl-2alpha-hydroxyhomolycorine	HMDB=HMDB0030341,KNApSAcK=C00002066,ChEBI=CHEBI:8241;CHEBI:92424,FooDB=FDB002004;FDB002184,UNPD=UNPD37412;UNPD98190	KNApSAcK=C00024382,ChEBI=CHEBI:31436,UNPD=UNPD100058;UNPD126275	ChEBI=CHEBI:31153,UNPD=UNPD141530;UNPD90559	C17H19NO5	C17H19NO5	C17H19NO5	8.014	8.1902	7.95
Positive	316.321	8.78	102.20497:89 298.36887:552	[M+H]+			0.94042	0.023555	Other	1,2-aminoalcohols			1-hexadecyl-2-ammonio-2-deoxy-sn-glycerol			ChEBI=CHEBI:77786;CHEBI:78541			C19H41NO2				7.6357
Negative	317.225	4.93	240.94568:98 242.91415:97 255.27753:101 273.5675:58 299.11673:70	[M-H]-			0.3638	-1.2907	Glycoside	Aminocyclitol glycosides	2-heteroaryl carboxamides	Alpha amino acid esters	Istamycin Y0	N,N-dicyclohexyl-5-propyl-3-isoxazolecarboxamide	bietamiverine	ChEBI=CHEBI:81436;CHEBI:81437,PubChem=13019104;13019103,UNPD=UNPD166516;UNPD59628	ChEBI=CHEBI:92242	ChEBI=CHEBI:135362	C14H30N4O4	C19H30N2O2	C19H30N2O2	5.9527	5.9671	5.4437
Positive	319.285	10.75	133.07112:254 151.05701:808	[M+H]+			0.40575	-0.1619	No annotation
Positive	323.091	0.75	299.81763:171	[M+H]+			0.97708	0.0073668	Other	Diarylthioethers	Thiophene carboxamides		4-[(3-methylphenyl)thio]-2-phenyl-5-pyrimidinecarboxylic acid	N-[2,2-dimethyl-3-[[oxo(thiophen-2-yl)methyl]amino]propyl]-2-thiophenecarboxamide		ChEBI=CHEBI:121838	ChEBI=CHEBI:105881		C18H14N2O2S	C15H18N2O2S2		4.8147	4.8787
Negative	323.489	10.56	238.9975:217 265.1221:57 302.95074:342	[M-H]-			0.44864	-0.227	No annotation
Positive	325.113	0.91	97.02756:211 112.02951:74 127.04376:94 145.02011:129 161.96724:55 163.01062:255 212.97614:112 271.12433:85 288.94858:477 307.35675:79	[M+H]+			0.21331	0.94987	Flavonoid-like	2-arylbenzofuran flavonoids	Disaccharides	C-glycosyl compounds	Moracin L	bis-D-fructose 2',1:2,1'-dianhydride	bis-beta-D-fructofuranose 1,2':2,3'-dianhydride	HMDB=HMDB0041297,KNApSAcK=C00036156,FooDB=FDB021214,UNPD=UNPD108149	ChEBI=CHEBI:17618,UNPD=UNPD170366	ChEBI=CHEBI:4117,UNPD=UNPD11804;UNPD128783	C19H16O5	C12H20O10	C12H20O10	7.2666	7.4269	7.2655
Negative	325.184	10.57	119.14078:113 155.98079:61 170.07166:815 183.0435:18422 184.01968:1386 197.1265:1179 197.93027:311 211.13641:147 212.04938:142 225.14609:618 226.10867:180 239.1785:453 240.14844:245 253.13138:176 254.14807:77 261.27682:607 268.11798:86 305.01852:169	[M-H]-			0.8529	-0.051778	Other	Retinoids	Long-chain fatty alcohols	Ajmaline-sarpagine alkaloids	Isoacitretin	docebenone	Ajmaline	HMDB=HMDB0003039;HMDB0014602,ChEBI=CHEBI:50172;CHEBI:50173;CHEBI:50174;CHEBI:50175,DrugBank=DB00459,FooDB=FDB023099,STOFF=STOFF_2530,BMDB=BMDB03039,Urine=HMDB0014602,Serum=HMDB0014602	ChEBI=CHEBI:2340,LipidMAPS=LMFA05000652	HMDB=HMDB0015495,KNApSAcK=C00001679;C00024283;C00024294;C00024344;C00024345,ChEBI=CHEBI:28462;CHEBI:5979;CHEBI:58567;CHEBI:95132;CHEBI:110180;CHEBI:110205,DrugBank=DB01426,FooDB=FDB030658,STOFF=STOFF_3130,Urine=HMDB0015495,Serum=HMDB0015495,PubChem=44891335;198674,PlantCyc=CPD-4242;CPD-14751,UNPD=UNPD120273;UNPD25291;UNPD39060;UNPD41373;UNPD44856;UNPD4567;UNPD50361;UNPD99706	C21H26O3	C21H26O3	C20H26N2O2	8.2495	8.2521	8.0491
Negative	326.111	14.88	134.0755:184 182.96281:121 265.97659:706	[M-H]-			0.35925	-0.88137	Other	Phenoxyacetic acid derivatives	N-arylamides	Quinazolines	2-[4-(cyclohexylsulfamoyl)-2-methylphenoxy]acetic acid	2-[(3S,6aR,8R,10aR)-3-hydroxy-1,2,3,4,6,6a,8,9,10,10a-decahydropyrano[2,3-c][1,5]oxazocin-8-yl]-N-(1,3-thiazol-2-yl)acetamide	3-(4-oxo-1H-quinazolin-2-yl)propanoic acid (3,5-dimethyl-4-isoxazolyl)methyl ester	ChEBI=CHEBI:94158	ChEBI=CHEBI:97297;CHEBI:97967;CHEBI:98679;CHEBI:99103;CHEBI:99172;CHEBI:100671;CHEBI:102382;CHEBI:103057	ChEBI=CHEBI:105640	C15H21NO5S	C14H21N3O4S	C17H17N3O4	7.1621	7.3212	7.11
Positive	326.379	9.84	184.19113:116 186.29675:3086	[M+H]+			0.66778	0.056574	Other	Dialkylamines			N-undecylundecan-1-amine			ChEBI=CHEBI:74110			C22H47N				6.6081
Positive	327.079	9.07	152.1011:92 153.10144:86 215.02817:251 228.12009:98 229.21774:145 233.09268:559 251.24078:270 308.29578:91	[M+H]+			0.77687	0.070821	Other	Sterigmatocystins	Naphthothiazoles	Coumarins and derivatives	Dihydrosterigmatocystin	N-(7-methoxy-4,5-dihydrobenzo[e][1,3]benzothiazol-2-yl)-2-furancarboxamide	5-[(4-oxo-2,3-dihydro-1H-cyclopenta[c][1]benzopyran-7-yl)oxymethyl]-2-furancarboxylic acid	HMDB=HMDB0030590,KNApSAcK=C00023633,ChEBI=CHEBI:72677,FooDB=FDB002483,PubChem=21596453;5486173,UNPD=UNPD129662;UNPD26306	ChEBI=CHEBI:105207	ChEBI=CHEBI:105699	C18H14O6	C17H14N2O3S	C18H14O6	7.0416	7.1805	7.0086
Negative	327.291	4.58	264.80865:58	[M-H]-			0.40825	-3.2387	Terpenoid	Acyclic diterpenoids	Long-chain fatty acids	Long-chain fatty acids	2-hydroxyphytanic acid	2(R)-hydroxyicosanoic acid	3-hydroxyicosanoic Acid	HMDB=HMDB0061666,ChEBI=CHEBI:18164;CHEBI:37258;CHEBI:58398,LipidMAPS=LMPR0104010011;LMPR0104010015	HMDB=HMDB0061659,ChEBI=CHEBI:76732;CHEBI:76992,LipidMAPS=LMFA01050073,UNPD=UNPD67851	HMDB=HMDB0062566,ChEBI=CHEBI:52347;CHEBI:76709,LipidMAPS=LMFA01050074;LMFA01050255,UNPD=UNPD105071	C20H40O3	C20H40O3	C20H40O3	6.383	6.383	6.383
Positive	328.106	0.89	166.09059:593 178.10068:349 180.09872:73 210.06564:434 217.89801:72 228.05511:138 232.04031:173 238.12567:54 244.08127:10636 274.09094:3902 291.99936:23647 309.9519:59951 310.69696:141	[M+H]+			0.9024	-0.07857	Glycosyl	O-glycosyl compounds	Phenolic glycosides	Acylaminobenzoic acid and derivatives	Blepharin	Acetaminophen glucuronide	leteprinim	HMDB=HMDB0029344,KNApSAcK=C00036821,FooDB=FDB000405,UNPD=UNPD104106;UNPD140941;UNPD143222;UNPD158832	HMDB=HMDB0010316,ChEBI=CHEBI:32636;CHEBI:132962,SMPDB=PW_C006326,FooDB=FDB027468,STOFF=STOFF_3697,BMDB=BMDB10316,Urine=HMDB0010316,Feces=HMDB0010316,Serum=HMDB0010316,PubChem=83944,UNPD=UNPD121180	ChEBI=CHEBI:135395	C14H17NO8	C14H17NO8	C15H13N5O4	7.5857	7.8492	7.1986
Negative	329.153	5.29	293.11826:1674	[M-H]-			0.59057	0.22949	Glycoside	Iridoid O-glycosides	O-glycosyl compounds	Prostaglandins and related compounds	Boschniaside	Picrocrocin	2,3,4,5-tetranor-prostaglandin FM	KNApSAcK=C00010634,ChEBI=CHEBI:2318;CHEBI:5965,LipidMAPS=LMPR0102070025;LMPR0102070035,UNPD=UNPD113030;UNPD135318;UNPD32932	HMDB=HMDB0005796,KNApSAcK=C00043821,ChEBI=CHEBI:53168,FooDB=FDB014885,BMDB=BMDB05796,PubChem=130796,PlantCyc=CPD-8668,UNPD=UNPD135543;UNPD153284;UNPD5837	ChEBI=CHEBI:73989,LipidMAPS=LMFA03010139,UNPD=UNPD20003	C16H26O7	C16H26O7	C16H26O7	6.7754	6.7762	6.7112
Positive	332.332	9.55	240.38712:1052	[M+H]+			0.58755	0.10033	Other	Phenylmethylamines			Piptamine			KNApSAcK=C00015671,ChEBI=CHEBI:66758,UNPD=UNPD186683			C23H41N				7.7311
Negative	333.135	8.91	265.17615:3435 267.12195:72 267.9826:175 268.97025:148 272.99677:59 313.01526:96	[M-H]-			0.4262	0.24862	Other	Quinazolinamines	N-arylpiperazines	Benzoic acids and derivatives	6-(3,5-dimethyl-4-isoxazolyl)-N-[1-(2-furanyl)ethyl]-4-quinazolinamine	2-(2-furanyl)-5-[4-(phenylmethyl)-1-piperazinyl]-4-oxazolecarbonitrile	N-[[2-(1H-imidazol-2-yl)-1-phenylethylidene]amino]-4-methoxybenzamide	ChEBI=CHEBI:91524	ChEBI=CHEBI:107718	ChEBI=CHEBI:112238	C19H18N4O2	C19H18N4O2	C19H18N4O2	7.1722	7.1728	7.1483
Positive	337.172	0.8	112.08185:715 114.05392:584 116.1936:149 128.18274:74 130.19606:53 138.1501:102 150.08951:299 157.30588:135 158.04173:290 162.1008:1215 163.10583:145 173.17508:1269 175.07527:2118 175.68555:52 180.08894:375 191.18857:65 192.15271:90 198.22079:294 203.12685:123 209.13821:705 216.22095:240 217.05444:754 221.14172:95 222.09277:208 224.0813:78 232.1951:225 239.10065:528 240.20123:91 241.49033:54 242.…	[M+H]+			0.48518	0.3305	Other	Arginine and derivatives	Quinazolines	Pyrazolo[1,5-a]pyrimidines	N2-Fructopyranosylarginine	2-(1,3-benzoxazol-2-ylamino)-5-spiro[1,6,7,8-tetrahydroquinazoline-4,1'-cyclopentane]one	LSM-28486	HMDB=HMDB0041541,FooDB=FDB021521,UNPD=UNPD220866	ChEBI=CHEBI:93488	ChEBI=CHEBI:117038	C12H24N4O7	C19H20N4O2	C19H20N4O2	7.062	7.7387	6.9754
Negative	337.205	12.37	96.98492:184 252.97321:79 272.9216:63 317.02094:302	[M-H]-			0.59697	0.11902	Other	Oxanes	Fatty alcohol esters	Methoxyphenols	Cytosporin D;(-)-Cytosporin D	[6]-Gingerdiol 3-acetate	[6]-Gingerdiol 5-acetate	KNApSAcK=C00048680,ChEBI=CHEBI:70039,UNPD=UNPD47181;UNPD228851	HMDB=HMDB0040566,FooDB=FDB007733;FDB020344,UNPD=UNPD37943	HMDB=HMDB0040567,FooDB=FDB020345,UNPD=UNPD131771	C19H30O5	C19H30O5	C19H30O5	6.769	6.9125	6.769
Negative	339.199	12.22	170.01562:251 182.98521:4061 184.00366:304 197.10007:203 239.09537:132 275.16693:183 319.11844:296	[M-H]-			0.53911	-0.21151	Steroid	Steroid lactones	Dipeptides	Bicyclic monoterpenoids	Canrenone	Perindoprilat	Piperochromenoic acid	HMDB=HMDB0003033,ChEBI=CHEBI:135445,FooDB=FDB023096,STOFF=STOFF_7502,BMDB=BMDB03033,Serum=HMDB0003033	HMDB=HMDB0060574,ChEBI=CHEBI:132041,SMPDB=PW_C040677,STOFF=STOFF_8827,Urine=HMDB0060574,Serum=HMDB0060574	HMDB=HMDB0040635,FooDB=FDB020426,UNPD=UNPD35266	C22H28O3	C17H28N2O5	C22H28O3	7.6194	7.7664	7.3663
Negative	339.2	4.35	119.05444:71 169.93213:171 183.00266:4918 184.0976:818 197.0625:352 198.07625:237 212.05466:93 225.28458:118 239.02051:86 264.76385:73 268.34235:76 275.30713:268	[M-H]-			0.45662	-1.0132	Peptide	Dipeptides	Steroid lactones	Bicyclic monoterpenoids	Perindoprilat	Canrenone	Piperochromenoic acid	HMDB=HMDB0060574,ChEBI=CHEBI:132041,SMPDB=PW_C040677,STOFF=STOFF_8827,Urine=HMDB0060574,Serum=HMDB0060574	HMDB=HMDB0003033,ChEBI=CHEBI:135445,FooDB=FDB023096,STOFF=STOFF_7502,BMDB=BMDB03033,Serum=HMDB0003033	HMDB=HMDB0040635,FooDB=FDB020426,UNPD=UNPD35266	C17H28N2O5	C22H28O3	C22H28O3	7.7739	7.8285	7.6094
Positive	339.29	9.76	105.12466:58 107.16183:268 109.15996:455 110.98697:232 121.13982:540 123.35695:118 125.17091:61 135.15614:757 137.26799:69 145.24689:97 147.10715:98 149.07317:330 151.31732:51 152.98257:92 161.1545:75 163.29517:242 165.11203:53 167.258:57 177.23004:67 181.20589:56 191.2124:76 247.24271:185 250.86798:51 265.39487:344 303.24704:53 321.25562:119	[M+H]+			0.71415	-0.12835	Other	Glycidol esters			Glycidyl oleate			ChEBI=CHEBI:82469			C21H38O3				6.6273
Negative	339.327	4.75	183.06421:106 262.83255:58 321.49289:315	[M-H]-			0.35565	-0.65376	Fatty acid	Very long-chain fatty acids	Long-chain fatty acids	Fatty acid esters	Behenic acid	20-methylhenicosanoic acid	Butyl octadecanoate	HMDB=HMDB0000944,KNApSAcK=C00001211,ChEBI=CHEBI:28941;CHEBI:23858,FooDB=FDB005830;FDB021815;FDB030687,NANPDB=NANPDB_2339;NANPDB_4178,STOFF=STOFF_120,BMDB=BMDB00944,LipidMAPS=LMFA01010022;LMFA01010050,Feces=HMDB0000944,Serum=HMDB0000944,PubChem=5460660;8215,PlantCyc=DOCOSANOATE,UNPD=UNPD104468	ChEBI=CHEBI:84901,FooDB=FDB007681,LipidMAPS=LMFA01020019,UNPD=UNPD26245	HMDB=HMDB0040290,ChEBI=CHEBI:85983,FooDB=FDB020011,STOFF=STOFF_212,LipidMAPS=LMFA07010795	C22H44O2	C22H44O2	C22H44O2	7.4607	7.8402	7.3366
Positive	341.095	9.5	152.23419:112 165.09061:191 167.15277:85 214.75656:60 228.14291:296 229.12729:256 233.08176:172 247.10385:419 264.9649:142 323.12604:85	[M+H]+			0.91169	-0.023897	Amino acid	Glutamic acid and derivatives	Coumarin glycosides	Coumarin glycosides	Vulgaxanthin II	Cichoriin	Aesculin	HMDB=HMDB0029841,KNApSAcK=C00001608,ChEBI=CHEBI:10026,FooDB=FDB001056,UNPD=UNPD152876;UNPD197189;UNPD207783;UNPD228367	HMDB=HMDB0030821,KNApSAcK=C00002458,ChEBI=CHEBI:3693,FooDB=FDB002777,PubChem=442101,PlantCyc=CPD-14429,UNPD=UNPD108769;UNPD69007	HMDB=HMDB0030820,KNApSAcK=C00002472,ChEBI=CHEBI:4853;CHEBI:91998,FooDB=FDB002776,STOFF=STOFF_3777,PubChem=5281417,PlantCyc=CPD-14461,UNPD=UNPD119528;UNPD192449;UNPD44084;UNPD68186	C14H16N2O8	C15H16O9	C15H16O9	7.4899	7.6297	7.4899
Negative	341.11	19.32	178.93558:102	[M-H]-			0.26182	0.92667	Glycosyl	O-glycosyl compounds	O-glycosyl compounds	O-glycosyl compounds	Sucrose	Lactulose	Trehalulose	HMDB=HMDB0000258;HMDB0125600,KNApSAcK=C00001151,ChEBI=CHEBI:17992;CHEBI:51833,DrugBank=DB02772,SMPDB=PW_C000177,YMDB=YMDB00906,FooDB=FDB001131;FDB003715;FDB021085,NANPDB=NANPDB_4522;NANPDB_6199,BMDB=BMDB00258,Urine=HMDB0000258,Saliva=HMDB0000258,Feces=HMDB0000258,ECMDB=ECMDB00258,Serum=HMDB0000258,PubChem=7566553;5988,PlantCyc=SUCROSE,UNPD=UNPD111541;UNPD128750;UNPD167245;UNPD32715;UNPD70084	HMDB=HMDB0000740,ChEBI=CHEBI:6359;CHEBI:79286,DrugBank=DB00581,FooDB=FDB022215,STOFF=STOFF_10336,BMDB=BMDB00740,Serum=HMDB0000740	HMDB=HMDB0039727,ChEBI=CHEBI:79284,FooDB=FDB019366	C12H22O11	C12H22O11	C12H22O11	8.7689	8.7689	8.7689
Negative	342.119	1.15	252.07849:290 253.95782:81	[M-H]-			0.26523	1.9246	Amino acid	Tyrosine and derivatives	Purine nucleosides	Phenoxy compounds	N-(1-Deoxy-1-fructosyl)tyrosine	(2R,3R,4S,5R)-2-(6-anilino-9-purinyl)-5-(hydroxymethyl)oxolane-3,4-diol	phenyl [1-(N-succinylamino)pentyl]phosphonate	HMDB=HMDB0037845,FooDB=FDB016996	ChEBI=CHEBI:112766	ChEBI=CHEBI:43012,DrugBank=DB07893,LipidMAPS=LMFA08020199	C15H21NO8	C16H17N5O4	C15H22NO6P	7.7243	7.9218	7.7102
Negative	343.212	7.97	145.08876:157 215.19598:1543 281.13315:413 283.13593:111 323.04681:534 325.22089:102	[M-H]-			0.78002	0.085419	Fatty acid	Long-chain fatty acids	Long-chain fatty acids	C-glycosyl compounds	delta10-12-PhytoF	delta10-13-PhytoF	delta14-10-PhytoF	LipidMAPS=LMFA02040002;LMFA02040037;LMFA02040038;LMFA02040039;LMFA02040040;LMFA02040041;LMFA02040042;LMFA02040043;LMFA02040044;LMFA02040045;LMFA02040046;LMFA02040047;LMFA02040048;LMFA02040049;LMFA02040050;LMFA02040051;LMFA02040052;LMFA02040053;LMFA02040054;LMFA02040055;LMFA02040056;LMFA02040057;LMFA02040058;LMFA02040059;LMFA02040060;LMFA02040061;LMFA02040062;LMFA02040063;LMFA02040064;LMFA02040065…	LipidMAPS=LMFA02040001;LMFA02040005;LMFA02040006;LMFA02040007;LMFA02040008;LMFA02040009;LMFA02040010;LMFA02040011;LMFA02040012;LMFA02040013;LMFA02040014;LMFA02040015;LMFA02040016;LMFA02040017;LMFA02040018;LMFA02040019;LMFA02040020;LMFA02040021;LMFA02040022;LMFA02040023;LMFA02040024;LMFA02040025;LMFA02040026;LMFA02040027;LMFA02040028;LMFA02040029;LMFA02040030;LMFA02040031;LMFA02040032;LMFA02040033…	LipidMAPS=LMFA02040004;LMFA02040101;LMFA02040102;LMFA02040103;LMFA02040104;LMFA02040105;LMFA02040106;LMFA02040107;LMFA02040108;LMFA02040109;LMFA02040110;LMFA02040111;LMFA02040112;LMFA02040113;LMFA02040114;LMFA02040115;LMFA02040116;LMFA02040117;LMFA02040118;LMFA02040119;LMFA02040120;LMFA02040121;LMFA02040122;LMFA02040123;LMFA02040124;LMFA02040125;LMFA02040126;LMFA02040127;LMFA02040128;LMFA02040129…	C18H32O6	C18H32O6	C18H32O6	7.5812	7.5812	7.5563
Negative	344.103	18.64	164.14435:942 246.078:55	[M-H]-			0.28618	-0.79626	Benzenoid	Benzodioxoles	Quinazolinamines	Phenylpyrimidines	N-(1,3-benzodioxol-5-yl)-4-(2-furanylmethyl)-1-piperazinecarbothioamide	N-(1,3-benzodioxol-5-ylmethyl)-6-(3-furanyl)-4-quinazolinamine	2-[[4-(4-methoxyphenyl)-2-pyrimidinyl]thio]-1-(4-morpholinyl)ethanone	ChEBI=CHEBI:105218	ChEBI=CHEBI:92527	ChEBI=CHEBI:114942	C17H19N3O3S	C20H15N3O3	C17H19N3O3S	7.1873	7.3609	7.1678
Negative	346.055	1.12	150.96054:162 192.95308:123 211.11861:925	[M-H]-			0.95102	0.021319	Nucleoside	Purine ribonucleoside monophosphates	Ribonucleoside 3'-phosphates	Pentose phosphates	Adenosine monophosphate	3'-AMP	Adenosine 2'-phosphate	HMDB=HMDB0000045,KNApSAcK=C00019347,ChEBI=CHEBI:16027;CHEBI:40721;CHEBI:95121;CHEBI:456215,DrugBank=DB00131,SMPDB=PW_C000032,YMDB=YMDB00097,FooDB=FDB021806;FDB030677,BMDB=BMDB00045,Urine=HMDB0000045,Saliva=HMDB0000045,Feces=HMDB0000045,ECMDB=ECMDB00045,CSF=HMDB0000045,Serum=HMDB0000045,PubChem=15938965;6083,PlantCyc=AMP,UNPD=UNPD130030;UNPD151359;UNPD182285	HMDB=HMDB0003540,KNApSAcK=C00019350,ChEBI=CHEBI:28931;CHEBI:60880,SMPDB=PW_C001918,FooDB=FDB023193,BMDB=BMDB03540,Saliva=HMDB0003540,ECMDB=ECMDB03540,PubChem=41211,PlantCyc=CPD-3706,UNPD=UNPD178646	HMDB=HMDB0011617,KNApSAcK=C00050412,ChEBI=CHEBI:28223;CHEBI:77740,YMDB=YMDB00564,FooDB=FDB028322,BMDB=BMDB11617,PlantCyc=CPD-3705,UNPD=UNPD56372;UNPD78433	C10H14N5O7P	C10H14N5O7P	C10H14N5O7P	8.8354	8.8379	8.8142
Negative	346.057	19.34	150.93274:140 210.95634:229	[M-H]-			0.98825	0.0059641	Nucleoside	Purine ribonucleoside monophosphates	Ribonucleoside 3'-phosphates	Pentose phosphates	Adenosine monophosphate	3'-AMP	Adenosine 2'-phosphate	HMDB=HMDB0000045,KNApSAcK=C00019347,ChEBI=CHEBI:16027;CHEBI:40721;CHEBI:95121;CHEBI:456215,DrugBank=DB00131,SMPDB=PW_C000032,YMDB=YMDB00097,FooDB=FDB021806;FDB030677,BMDB=BMDB00045,Urine=HMDB0000045,Saliva=HMDB0000045,Feces=HMDB0000045,ECMDB=ECMDB00045,CSF=HMDB0000045,Serum=HMDB0000045,PubChem=15938965;6083,PlantCyc=AMP,UNPD=UNPD130030;UNPD151359;UNPD182285	HMDB=HMDB0003540,KNApSAcK=C00019350,ChEBI=CHEBI:28931;CHEBI:60880,SMPDB=PW_C001918,FooDB=FDB023193,BMDB=BMDB03540,Saliva=HMDB0003540,ECMDB=ECMDB03540,PubChem=41211,PlantCyc=CPD-3706,UNPD=UNPD178646	HMDB=HMDB0011617,KNApSAcK=C00050412,ChEBI=CHEBI:28223;CHEBI:77740,YMDB=YMDB00564,FooDB=FDB028322,BMDB=BMDB11617,PlantCyc=CPD-3705,UNPD=UNPD56372;UNPD78433	C10H14N5O7P	C10H14N5O7P	C10H14N5O7P	8.7667	8.7699	8.7349
Positive	348.07	0.9	119.04843:1888 136.0058:35490 137.01923:146 232.1228:77 250.28738:180 294.09988:74 312.07324:103 329.23444:140 330.12292:302	[M+H]+			0.95823	0.022004	Nucleoside	Purine ribonucleoside monophosphates	Ribonucleoside 3'-phosphates	Pentose phosphates	Adenosine monophosphate	3'-AMP	Adenosine 2'-phosphate	HMDB=HMDB0000045,KNApSAcK=C00019347,ChEBI=CHEBI:16027;CHEBI:40721;CHEBI:95121;CHEBI:456215,DrugBank=DB00131,SMPDB=PW_C000032,YMDB=YMDB00097,FooDB=FDB021806;FDB030677,BMDB=BMDB00045,Urine=HMDB0000045,Saliva=HMDB0000045,Feces=HMDB0000045,ECMDB=ECMDB00045,CSF=HMDB0000045,Serum=HMDB0000045,PubChem=15938965;6083,PlantCyc=AMP,UNPD=UNPD130030;UNPD151359;UNPD182285	HMDB=HMDB0003540,KNApSAcK=C00019350,ChEBI=CHEBI:28931;CHEBI:60880,SMPDB=PW_C001918,FooDB=FDB023193,BMDB=BMDB03540,Saliva=HMDB0003540,ECMDB=ECMDB03540,PubChem=41211,PlantCyc=CPD-3706,UNPD=UNPD178646	HMDB=HMDB0011617,KNApSAcK=C00050412,ChEBI=CHEBI:28223;CHEBI:77740,YMDB=YMDB00564,FooDB=FDB028322,BMDB=BMDB11617,PlantCyc=CPD-3705,UNPD=UNPD56372;UNPD78433	C10H14N5O7P	C10H14N5O7P	C10H14N5O7P	8.4931	8.4946	8.4931
Positive	350.181	1.4	132.17516:1525	[M+H]+			0.36495	-3.3257	Other	Beta carbolines	Phenylpiperazines	Tryptamines and derivatives	Demethoxyfumitremorgin C	1-[4-(4-hydroxyphenyl)-1-piperazinyl]-3-(1H-indol-3-yl)-1-propanone	panobinostat	HMDB=HMDB0029565,KNApSAcK=C00016232,ChEBI=CHEBI:72767,FooDB=FDB000720,PubChem=10337896,UNPD=UNPD43079	ChEBI=CHEBI:112355	ChEBI=CHEBI:85990;CHEBI:85992;CHEBI:93774	C21H23N3O2	C21H23N3O2	C21H23N3O2	7.8929	8.1935	7.8516
Negative	352.853	13.71	191.0997:238 218.93216:303 262.7988:1730 264.89978:188 280.62408:258	[M-H]-			0.5546	0.13946	No annotation
Negative	353.142	11.27	117.01668:140 291.20508:172 293.28323:69 317.09378:67 332.92114:154 335.18005:376	[M-H]-			0.38865	-1.0801	Other	Pterocarpans	Pterocarpans	3-prenylated chalcones	Glyceollin IV	Cristacarpin	Xanthogalenol	HMDB=HMDB0034264,KNApSAcK=C00009690,ChEBI=CHEBI:133347,FooDB=FDB012590,LipidMAPS=LMPK12070117,UNPD=UNPD64801	HMDB=HMDB0034025,KNApSAcK=C00002515,ChEBI=CHEBI:3917,FooDB=FDB012263,LipidMAPS=LMPK12070114,UNPD=UNPD172836;UNPD186910	HMDB=HMDB0035002,KNApSAcK=C00014475,ChEBI=CHEBI:134308;CHEBI:136826,FooDB=FDB013606,LipidMAPS=LMPK12120307,UNPD=UNPD96789	C21H22O5	C21H22O5	C21H22O5	7.9029	7.9029	7.833
Negative	353.2	10.07	122.94228:371 183.10304:54 333.15332:181	[M-H]-			0.96101	0.009394	Fatty acid	Hydroperoxy fatty acids	Phenylimidazoles	Quinolines and derivatives	5-hydroperoxy-7-[3,5-epidioxy-2-(2-octenyl)-cyclopentyl]-6-heptenoic acid	N-[1-methyl-5-(4-methylphenyl)-2-imidazolyl]-4-oxo-4-(1-piperidinyl)butanamide	N-[6-methoxy-1-(2-methylpropyl)-3-pyrazolo[3,4-b]quinolinyl]-3-methylbutanamide	LipidMAPS=LMFA01040028	ChEBI=CHEBI:116617	ChEBI=CHEBI:95286	C19H30O6	C20H26N4O2	C20H26N4O2	7.1609	7.3162	7.0464
Negative	353.211	5.02	253.27472:115 255.15582:3803 258.86044:107 277.34445:52 279.27979:141 291.14737:181 308.96436:133	[M-H]-			0.19781	0.47771	Other	Retinoid esters	6-alkylaminopurines	N-methylpiperazines	etretinate	seliciclib	1-[(2R,3S,6S)-2-(hydroxymethyl)-6-[2-(4-methyl-1-piperazinyl)-2-oxoethyl]-3,6-dihydro-2H-pyran-3-yl]-3-propylurea	ChEBI=CHEBI:4913;CHEBI:94591,DrugBank=DB00926,STOFF=STOFF_8389,LipidMAPS=LMPR01090046	ChEBI=CHEBI:45307	ChEBI=CHEBI:122238;CHEBI:122288;CHEBI:122339;CHEBI:122376;CHEBI:122417;CHEBI:122439;CHEBI:122477;CHEBI:122479	C23H30O3	C19H26N6O	C17H30N4O4	7.2709	7.6389	7.2546
Negative	353.343	4.74	258.69946:51 335.28766:86	[M-H]-			0.25557	-0.97366	Fatty acid	Very long-chain fatty acids	Very long-chain fatty acids	Very long-chain fatty acids	Tricosanoic acid	20-methyldocosanoic acid	Isotricosanoic acid	HMDB=HMDB0001160,ChEBI=CHEBI:42394;CHEBI:79007,DrugBank=DB03500,FooDB=FDB002894,BMDB=BMDB01160,LipidMAPS=LMFA01010023,Serum=HMDB0001160,UNPD=UNPD57834	ChEBI=CHEBI:84878,LipidMAPS=LMFA01020020,UNPD=UNPD153265	LipidMAPS=LMFA01020230,UNPD=UNPD65819	C23H46O2	C23H46O2	C23H46O2	6.6449	7.0695	6.2282
Positive	354.034	14.02	225.97397:93 266.94614:119 282.95718:82 284.91235:61 330.72986:712 348.20596:91 349.00473:121	[M+H]+			0.48694	0.080146	Other	Thienothiazines			3,4-didehydro-N(4)-deethylbrinzolamide			ChEBI=CHEBI:43411			C10H15N3O5S3				5.6765
Negative	355.157	12.04	100.05255:77 100.95145:136 116.94388:638 225.18015:115 282.91678:73 286.81531:64 290.96329:268 293.18457:1017 319.01251:65 335.03082:197 337.15924:1009	[M-H]-			0.26183	0.45007	Other	2'-Hydroxy-dihydrochalcones	Psoralens	Linear diarylheptanoids	alpha,beta-Dihydroxanthohumol	Chalepin acetate	Gingerenone A	HMDB=HMDB0035440,KNApSAcK=C00014615,ChEBI=CHEBI:66332,FooDB=FDB014123,LipidMAPS=LMPK12120536,UNPD=UNPD96079	HMDB=HMDB0030666,KNApSAcK=C00002495,ChEBI=CHEBI:8920,FooDB=FDB002578,UNPD=UNPD162702;UNPD90490	HMDB=HMDB0035403,KNApSAcK=C00002747,ChEBI=CHEBI:5352,FooDB=FDB014078,UNPD=UNPD184085	C21H24O5	C21H24O5	C21H24O5	7.4414	7.8507	7.2513
Negative	356.135	14.69	194.04729:953	[M-H]-			0.46493	0.61137	Glycosyl	O-glycosyl compounds	Biphenyls and derivatives	Androgens and derivatives	Bakankoside	5-(2-furanyl)-2-[(2-phenylanilino)methylidene]cyclohexane-1,3-dione	9-Thiocyanato-androst-4-ene-3,11,17-trione	KNApSAcK=C00001963,ChEBI=CHEBI:2983,UNPD=UNPD47498	ChEBI=CHEBI:107789	ChEBI=CHEBI:79442	C16H23NO8	C23H19NO3	C20H23NO3S	7.4239	7.935	7.366
Positive	359.149	6.61	251.13651:80 266.62543:65 341.1572:51	[M+H]+			0.70853	0.10586	Other	8-prenylated isoflavanones	Naphthopyrans	2-arylbenzofuran flavonoids	5-Deoxykievitone hydrate	Isocolumbin	(7'x,8'x)-4,7'-Epoxy-3,8'-bilign-7-ene-3,5'-dimethoxy-4',9,9'-triol	HMDB=HMDB0038113,KNApSAcK=C00009956,FooDB=FDB017338,LipidMAPS=LMPK12050459	HMDB=HMDB0036837,KNApSAcK=C00003417;C00050890,ChEBI=CHEBI:3829;CHEBI:81144,FooDB=FDB015788,UNPD=UNPD113839;UNPD172942;UNPD27569;UNPD53161;UNPD216461	HMDB=HMDB0041276,KNApSAcK=C00000589,ChEBI=CHEBI:91184;CHEBI:70467,FooDB=FDB021188,NANPDB=NANPDB_1477;NANPDB_4637,PubChem=11078843,UNPD=UNPD163581;UNPD176783;UNPD193879;UNPD212047;UNPD224603	C20H22O6	C20H22O6	C20H22O6	7.2781	7.2933	7.2432
Positive	359.15	5.87	127.1199:95 144.95398:136 231.12326:58 249.11331:151 251.03406:327 267.16846:123 341.21933:53	[M+H]+			0.81277	0.066774	Other	8-prenylated isoflavanones	Naphthopyrans	Catechins	5-Deoxykievitone hydrate	Isocolumbin	6-Prenylcatechin	HMDB=HMDB0038113,KNApSAcK=C00009956,FooDB=FDB017338,LipidMAPS=LMPK12050459	HMDB=HMDB0036837,KNApSAcK=C00003417;C00050890,ChEBI=CHEBI:3829;CHEBI:81144,FooDB=FDB015788,UNPD=UNPD113839;UNPD172942;UNPD27569;UNPD53161;UNPD216461	KNApSAcK=C00008909,LipidMAPS=LMPK12020076,UNPD=UNPD167297	C20H22O6	C20H22O6	C20H22O6	8.4474	8.5071	8.2211
Positive	360.15	0.91	127.0616:291 145.10754:403 162.88846:1121 180.15822:103 181.04962:102 198.16389:259 252.83319:56 270.15414:108 271.04193:294 276.03992:68 288.85974:697 294.03839:137 324.43018:2067 325.07013:6526 341.43698:107 342.10754:672 343.05951:250	[M+H]+			0.2272	0.69933	Other	Methoxyphenols	Dimethoxybenzenes	Alpha amino acids and derivatives	N-[2-hydroxy-2-(4-hydroxy-3-methoxyphenyl)ethyl]-3-(4-hydroxy-3-methoxyphenyl)prop-2-enimidic acid	5-[1-[(3,5-dimethoxyphenyl)methylamino]ethylidene]-1-prop-2-enyl-1,3-diazinane-2,4,6-trione	N-[2-(tert-butylamino)-2-oxo-1-pyridin-4-ylethyl]-N-cyclopropyl-4-thiadiazolecarboxamide	HMDB=HMDB0136453,UNPD=UNPD97029;UNPD213501	ChEBI=CHEBI:115010	ChEBI=CHEBI:123275	C19H21NO6	C18H21N3O5	C17H21N5O2S	6.0535	6.3434	5.7819
Positive	360.151	19.32	288.9707:89 324.81067:164 342.0787:77 342.86887:99	[M+H]+			0.19381	0.93628	Other	Dimethoxybenzenes	Alpha amino acids and derivatives	Methoxyphenols	5-[1-[(3,5-dimethoxyphenyl)methylamino]ethylidene]-1-prop-2-enyl-1,3-diazinane-2,4,6-trione	N-[2-(tert-butylamino)-2-oxo-1-pyridin-4-ylethyl]-N-cyclopropyl-4-thiadiazolecarboxamide	N-[2-hydroxy-2-(4-hydroxy-3-methoxyphenyl)ethyl]-3-(4-hydroxy-3-methoxyphenyl)prop-2-enimidic acid	ChEBI=CHEBI:115010	ChEBI=CHEBI:123275	HMDB=HMDB0136453,UNPD=UNPD97029;UNPD213501	C18H21N3O5	C17H21N5O2S	C19H21NO6	5.8369	6.1098	5.7546
Positive	363.312	10.75	133.18967:271 151.13428:54 177.10526:157 195.20514:685 256.88794:82	[M+H]+			0.37444	-0.17772	No annotation
Positive	365.105	0.87	185.03445:1121 203.05441:11107 218.14307:81 245.08942:193 275.09644:1772 277.24161:77 305.17761:627 329.04138:67 334.22879:51 335.13031:57 347.18433:3357	[M+H]+			0.18048	0.34313	Other	Arylnaphthalene lignans	6-prenylated isoflavanones	Pyranoisoflavonoids	Justicidin B	Robustone	5-Hydroxy-3',4'-methylenedioxy-6'',6''-dimethylpyrano[2'',3'':7,8]isoflavone	KNApSAcK=C00000701,ChEBI=CHEBI:6094,NANPDB=NANPDB_3614,PubChem=442882,PlantCyc=CPD-13455,UNPD=UNPD138757	KNApSAcK=C00009503,LipidMAPS=LMPK12050245,UNPD=UNPD141441	KNApSAcK=C00009907,LipidMAPS=LMPK12050249,UNPD=UNPD44996	C21H16O6	C21H16O6	C21H16O6	8.185	8.2119	8.185
Negative	365.884	13.69	174.88004:1060 275.67078:141 303.92535:101	[M-H]-			0.66715	0.09989	No annotation
Negative	367.264	11.53	149.04231:1535 205.14874:3410 298.89728:95 302.94946:57 309.49036:57 346.96289:344	[M-H]-			0.63289	0.13225	Terpenoid	Diterpenoids	Diterpenoids	Resorcinols	(R)-3,4-Dihydro-2-(4,8,12-trimethyl-3,7,11-tridecatrienyl)-2H-1-benzopyran-6-ol	12'-Apo-b-carotene-3,12'-diol	5-((7Z,10Z,13Z,16Z)-nonadeca-7,10,13,16-tetraen-1-yl)resorcinol	HMDB=HMDB0036013,ChEBI=CHEBI:33278,FooDB=FDB014829,LipidMAPS=LMPR02020058,UNPD=UNPD18091	HMDB=HMDB0036054,ChEBI=CHEBI:53163,FooDB=FDB014876,UNPD=UNPD43360;UNPD83911	LipidMAPS=LMPK15030033,UNPD=UNPD64604	C25H36O2	C25H36O2	C25H36O2	7.1516	7.9178	6.9816
Negative	367.359	4.71	349.36768:116	[M-H]-			0.24432	-0.33182	Fatty acid	Very long-chain fatty acids	Very long-chain fatty acids	Very long-chain fatty acids	Tetracosanoic acid	22-methyltricosanoic acid	3,15-dimethyl-docosanoic acid	HMDB=HMDB0002003,KNApSAcK=C00001223,ChEBI=CHEBI:28866;CHEBI:31014,SMPDB=PW_C001340,YMDB=YMDB00684,FooDB=FDB004651;FDB021823,NANPDB=NANPDB_4845,BMDB=BMDB02003,LipidMAPS=LMFA01010024;LMFA01010051,Feces=HMDB0002003,Serum=HMDB0002003,PubChem=5461021;11197,PlantCyc=TETRACOSANOATE,UNPD=UNPD123711	ChEBI=CHEBI:84903,LipidMAPS=LMFA01020021,UNPD=UNPD131074	LipidMAPS=LMFA01020231	C24H48O2	C24H48O2	C24H48O2	8.6873	9.1075	8.2706
Negative	369.173	12.36	307.18021:83 309.16351:146 311.23166:88 348.93893:253 350.78867:167	[M-H]-			0.83122	0.19247	Steroid	Sulfated steroids	Sulfated steroids	Angular pyranocoumarins	5a-Dihydrotestosterone sulfate	Androsterone sulfate	Calanolide A	HMDB=HMDB0006278,ChEBI=CHEBI:136982;CHEBI:138026,FooDB=FDB023873,BMDB=BMDB06278,LipidMAPS=LMST05020023;LMST05020042,Urine=HMDB0006278,Serum=HMDB0006278	HMDB=HMDB0002759;HMDB0013232;HMDB0062657,ChEBI=CHEBI:83037;CHEBI:83040;CHEBI:133003;CHEBI:133729,FooDB=FDB023062;FDB029348,BMDB=BMDB02759,LipidMAPS=LMST05020001;LMST05020044,Urine=HMDB0002759,Feces=HMDB0002759,Serum=HMDB0002759;HMDB0062657,UNPD=UNPD185671;UNPD28819	KNApSAcK=C00002454;C00019806;C00019807;C00045467,ChEBI=CHEBI:65552;CHEBI:65553;CHEBI:65555,DrugBank=DB04886,UNPD=UNPD113973;UNPD123609;UNPD153827;UNPD173161;UNPD180041;UNPD82570	C19H30O5S	C19H30O5S	C22H26O5	7.0129	7.0284	5.9839
Negative	371.066	5.21	149.06982:172 223.06985:179 355.03027:196	[M-H]-			0.19671	0.86949	Glycoside	Phenolic glycosides	Phenolic glycosides	Phenolic glycosides	6-[5-(2-carboxy-2-oxoethyl)-2-hydroxyphenoxy]-3,4,5-trihydroxyoxane-2-carboxylic acid	6-[4-(2-carboxy-2-oxoethyl)-2-hydroxyphenoxy]-3,4,5-trihydroxyoxane-2-carboxylic acid	6-[2-(2-carboxyeth-1-en-1-yl)-4,5-dihydroxyphenoxy]-3,4,5-trihydroxyoxane-2-carboxylic acid	HMDB=HMDB0125447	HMDB=HMDB0125448	HMDB=HMDB0132637	C15H16O11	C15H16O11	C15H16O11	8.1275	8.1275	8.1274
Positive	371.103	11.63	133.13681:75 177.12085:79 267.00562:98 355.09695:7460	[M+H]+			0.46757	-0.14758	Flavonoid-like	Isoflavones	Flavones	3'-prenylated flavones	2,3-Dehydrokievitol	2-(2,4-dihydroxyphenyl)-5,7-dihydroxy-6-[(1E)-3-hydroxy-3-methylbut-1-en-1-yl]-4H-chromen-4-one	Glycyrrhizaflavonol A	HMDB=HMDB0038900,KNApSAcK=C00009903,FooDB=FDB018364,LipidMAPS=LMPK12050299,UNPD=UNPD120996;UNPD138166;UNPD224273	HMDB=HMDB0137144,KNApSAcK=C00004026,LipidMAPS=LMPK12110893	HMDB=HMDB0035527,KNApSAcK=C00013533,FooDB=FDB014219,LipidMAPS=LMPK12111995,UNPD=UNPD111455	C20H18O7	C20H18O7	C20H18O7	7.3942	7.3989	7.3917
Negative	371.243	8.85	145.15469:190 243.13995:1200 309.19653:289 311.14264:73 351.10098:163 353.33765:96	[M-H]-			0.7492	0.14957	Other	Thromboxanes	Macrolides and analogues	Prostaglandins and related compounds	thromboxane B1	8,8a-Deoxyoleandolide	13,14-dihydro-19R-hydroxyPGE1	ChEBI=CHEBI:73994,LipidMAPS=LMFA03030008	ChEBI=CHEBI:29504,LipidMAPS=LMPK04000030,PubChem=193898,UNPD=UNPD16876	LipidMAPS=LMFA03010165	C20H36O6	C20H36O6	C20H36O6	7.9389	8.0193	7.6827
Positive	371.316	14.76	111.1306:78 129.1174:353 146.99672:379 240.5015:180 241.17896:98 258.96777:387	[M+H]+			0.96464	-0.0058217	Fatty acid	Fatty acid esters	Fatty alcohol esters	Very long-chain fatty acids	Diethylhexyl adipate	Dioctyl hexanedioate	docosanedioate(2-)	HMDB=HMDB0040270,ChEBI=CHEBI:34675,FooDB=FDB019988,STOFF=STOFF_31	HMDB=HMDB0041619,FooDB=FDB021780,NANPDB=NANPDB_5876,LipidMAPS=LMFA07010840	ChEBI=CHEBI:76299;CHEBI:76319,FooDB=FDB007134;FDB030835,LipidMAPS=LMFA01170037,PubChem=22173968;244872,PlantCyc=CPD-13101,UNPD=UNPD4769	C22H42O4	C22H42O4	C22H42O4	6.799	6.8387	6.6439
Negative	373.046	5.27	357.0397:3315	[M-H]-			0.25769	0.31133	Other	Chromones	Triazolopyrimidines		Iguratimod	LSM-34679		ChEBI=CHEBI:31689	ChEBI=CHEBI:123237		C17H14N2O6S	C15H14N6O2S2		7.2013	7.6779
Positive	374.152	5.4	358.67596:76 359.34424:147	[M+H]+			0.95938	-0.018304	Alkaloid	Hasubanan alkaloids	Lycorine-type amaryllidaceae alkaloids	Dihydropyridinecarboxylic acids and derivatives	Periglaucine A;(+)-Periglaucine A	1,2-O-Diacetylzephyranthine	4-(3-hydroxyphenyl)-1-(2-oxolanylmethyl)-4H-pyridine-3,5-dicarboxylic acid dimethyl ester	KNApSAcK=C00039954;C00039955,ChEBI=CHEBI:66731;CHEBI:66732,UNPD=UNPD154821;UNPD70046	KNApSAcK=C00027650,ChEBI=CHEBI:31037,UNPD=UNPD42691;UNPD9039	ChEBI=CHEBI:120749	C20H23NO6	C20H23NO6	C20H23NO6	5.2024	5.2042	5.1697
Negative	374.244	7.8	124.15804:95 125.14813:53 165.13304:58 206.15372:245 232.18475:2332 233.19641:54 248.27567:55 260.18015:211 272.17438:1184 273.13672:221 274.07922:179 288.5314:188 289.39236:1603 290.26044:5390 291.32504:571 316.29791:1464 318.12732:430 358.35635:448	[M-H]-			0.0039546	0.56156	No annotation
Negative	376.103	19.27	213.99554:2521 256.09869:201 285.92822:152	[M-H]-			0.88912	0.16845	Other	Coumarins and derivatives	Nitrothiazoles	Acylaminobenzoic acid and derivatives	N-ethyl-8-methyl-4-oxo-N-(phenylmethyl)-2-thieno[3,2-c][1]benzopyrancarboxamide	Disperse Blue 124	3-(2,5-dioxo-1-pyrrolidinyl)-N-(2-methyl-1,3-dioxo-5-isoindolyl)benzamide	ChEBI=CHEBI:121485	ChEBI=CHEBI:59605	ChEBI=CHEBI:119806	C22H19NO3S	C16H19N5O4S	C20H15N3O5	7.4826	7.6333	6.4259
Positive	376.259	7.8	125.22401:336 126.12353:157 192.06078:77 209.13312:2901 210.15791:1700 218.33191:51 219.25726:852 227.99042:286 275.19305:1857 283.62921:164 284.47192:169 292.35748:2149 293.1189:4046 302.30487:13528 343.35797:664 358.26471:692	[M+H]+			0.72094	-0.049975	Other	2-benzylaminopyridines			7-ethyl-1-[(phenylmethyl)amino]-3-(1-piperidinyl)-6,8-dihydro-5H-2,7-naphthyridine-4-carbonitrile			ChEBI=CHEBI:109233			C23H29N5				6.754
Positive	376.261	5.4	125.18913:52 125.99184:129 127.14423:84 174.164:85 209.03171:2535 210.11366:543 218.22745:308 219.12576:932 228.03198:87 260.05566:182 275.23322:1383 292.5412:1396 293.28372:3605 302.26932:11948 343.36038:424 358.26462:387	[M+H]+			0.98418	0.0065709	No annotation
Negative	377.087	19.91	161.22734:81 178.9635:102 263.00262:77 341.1214:1761	[M-H]-			0.37434	-0.36291	Peptide	Dipeptides	6-O-methylated flavonoids	6-O-methylated flavonoids	Carbenicillin	2-(2,5-dihydroxy-4-methoxyphenyl)-5,7-dihydroxy-3,6-dimethoxy-3,4-dihydro-2H-1-benzopyran-4-one	2-(2,3-dihydroxy-4-methoxyphenyl)-5,7-dihydroxy-3,6-dimethoxy-3,4-dihydro-2H-1-benzopyran-4-one	HMDB=HMDB0014717,ChEBI=CHEBI:3393;CHEBI:51897,DrugBank=DB00578,Urine=HMDB0014717,Serum=HMDB0014717	HMDB=HMDB0130280	HMDB=HMDB0130276	C17H18N2O6S	C18H18O9	C18H18O9	7.4304	7.6294	7.4304
Positive	377.146	3.8	243.17902:969 353.7059:55 359.17844:165	[M+H]+			0.65749	-0.17087	Other	Flavins	Fatty acyl glycosides of mono- and disaccharides	O-glycosyl compounds	Riboflavin	(1x,2x)-Guaiacylglycerol 3-glucoside	(1x,2x)-Guaiacylglycerol 2-glucoside	HMDB=HMDB0000244,KNApSAcK=C00001552,ChEBI=CHEBI:17015;CHEBI:57986;CHEBI:95299,DrugBank=DB00140,SMPDB=PW_C000165,YMDB=YMDB00534,T3DB=T3D4817,FooDB=FDB012160;FDB012928;FDB031145,STOFF=STOFF_3910,BMDB=BMDB00244,Urine=HMDB0000244,Saliva=HMDB0000244,Feces=HMDB0000244,ECMDB=ECMDB00244,CSF=HMDB0000244,Serum=HMDB0000244,PubChem=45480541;493570;122171;6759,PlantCyc=RIBOFLAVIN,UNPD=UNPD100727;UNPD116686	HMDB=HMDB0040600,FooDB=FDB020388,UNPD=UNPD138991;UNPD151779;UNPD159093	HMDB=HMDB0033301,FooDB=FDB011325;FDB020387,UNPD=UNPD105935;UNPD6456	C17H20N4O6	C16H24O10	C16H24O10	6.8804	7.5893	6.8804
Negative	379.155	9.67	174.66147:77 242.95511:56 310.04401:56 311.19873:3945 358.7955:239	[M-H]-			0.98361	0.005906	Other	Retrochalcones	2,2-dimethyl-1-benzopyrans	Diterpenoids	Praecanson A	7-Methoxypraecansone B;6'',6''-Dimethylpyrano[2'',3'':4',3']-2',6',beta-trimethoxychalcone	Ecabet	KNApSAcK=C00007090,ChEBI=CHEBI:73782,LipidMAPS=LMPK12120392,UNPD=UNPD27317;UNPD89093	KNApSAcK=C00014493,ChEBI=CHEBI:66706,LipidMAPS=LMPK12120394,UNPD=UNPD813	HMDB=HMDB0015613,ChEBI=CHEBI:135593,DrugBank=DB05265,Urine=HMDB0015613,Serum=HMDB0015613	C23H24O5	C23H24O5	C20H28O5S	6.118	6.118	6.0905
Negative	379.157	11.44	250.02368:63 311.21783:368 317.26691:238 341.07471:155 343.17865:1595 359.13474:176 361.16132:1816	[M-H]-			0.37004	-1.1001	Terpenoid	Diterpenoids	Cyclohexenones	Retrochalcones	Ecabet	(-)-Rotiorin	Praecanson A	HMDB=HMDB0015613,ChEBI=CHEBI:135593,DrugBank=DB05265,Urine=HMDB0015613,Serum=HMDB0015613	KNApSAcK=C00048575,ChEBI=CHEBI:68699,UNPD=UNPD176666;UNPD73028	KNApSAcK=C00007090,ChEBI=CHEBI:73782,LipidMAPS=LMPK12120392,UNPD=UNPD27317;UNPD89093	C20H28O5S	C23H24O5	C23H24O5	7.2316	7.6596	7.1625
Negative	379.226	4.89	279.34937:180 281.263:4430 317.10126:250	[M-H]-			0.63232	-0.21627	Fatty acid	Long-chain fatty acids	O-alkylglycerone phosphates	Long-chain fatty acids	12-(phosphonooxy)octadecanoic acid	1-pentadecylglycerone 3-phosphate(2-)	Linusic acid	ChEBI=CHEBI:85133;CHEBI:85134	ChEBI=CHEBI:77469;CHEBI:78135	LipidMAPS=LMFA01050535	C18H37O6P	C18H37O6P	C18H36O8	7.3061	7.3734	6.1717
Positive	381.079	0.88	185.05582:54 198.10056:69 215.95142:346 219.01843:872 291.09662:54 344.03156:73 362.10916:171 363.1525:84	[M+H]+			0.38736	0.25154	Glycosyl	O-glycosyl compounds	N-arylamides	Phenylpyridines	4-Methoxybenzyl O-(2-sulfoglucoside)	2-[(3-cyano-6,7-dihydro-5H-cyclopenta[b]pyridin-2-yl)thio]-N-(3-cyano-5,6-dihydro-4H-cyclopenta[b]thiophen-2-yl)acetamide	2-methylsulfonyl-4,6-diphenyl-3-thieno[2,3-b]pyridinamine	HMDB=HMDB0034754,FooDB=FDB013300,UNPD=UNPD81525	ChEBI=CHEBI:117005	ChEBI=CHEBI:105620	C14H20O10S	C19H16N4OS2	C20H16N2O2S2	6.402	7.086	5.8347
Negative	381.173	12.13	99.96839:203 116.90404:1758 143.03372:61 251.27383:403 261.15704:97 275.21667:79 295.15366:102 297.173:82 307.08908:114 309.22455:221 312.35754:52 313.40332:81 314.92325:87 317.17932:516 318.06177:84 319.26031:3545 343.15253:348 344.32144:120 345.23248:2363 351.38464:68 361.14615:252 363.24387:8204	[M-H]-			0.46147	-0.2457	Other	Pyrans	Corynanthean-type alkaloids	O-glycosyl compounds	Rotiorinol A	Akuammine	1,2,10-Trihydroxydihydro-trans-linalyl oxide 7-O-beta-D-glucopyranoside	KNApSAcK=C00048846,ChEBI=CHEBI:68785,UNPD=UNPD163268	KNApSAcK=C00001682,ChEBI=CHEBI:2532,UNPD=UNPD76741	HMDB=HMDB0033237,FooDB=FDB011252,UNPD=UNPD3604	C23H26O5	C22H26N2O4	C16H30O10	5.977	6.335	5.943
Negative	383.189	12.88	116.89061:269 278.76166:61 298.96613:70 319.26617:231 321.20203:572 323.00104:106 325.22699:168 345.24927:57 347.31134:62 363.20224:217 365.2218:569	[M-H]-			0.71005	-0.090854	Terpenoid	Terpene lactones	Isoflavanols	Melleolides and analogues	(6beta,7alpha,12beta,13beta)-7-Hydroxy-11,16-dioxo-8,14-apianadien-22,6-olide	Phomoarcherin B	Armillarivin	HMDB=HMDB0031380,FooDB=FDB003447;FDB019159;FDB019160,UNPD=UNPD185708;UNPD64836;UNPD80535	ChEBI=CHEBI:67846,UNPD=UNPD200923	HMDB=HMDB0038917,FooDB=FDB018381,UNPD=UNPD51802	C23H28O5	C23H28O5	C23H28O5	6.5936	6.6875	6.5634
Positive	386.587	5.41	367.94315:57	[M+H]+			0.8259	-0.05963	No annotation
Positive	387.18	7.5	126.98477:51 280.95386:72	[M+H]+			0.69822	-0.10677	Other	Meta,meta-bridged biphenyls	Isocoumarans	Psoralens	Porson	tofogliflozin	(R)-(+)-6'-hydroxy-7'-methoxybergamottin	HMDB=HMDB0030810,FooDB=FDB002764	ChEBI=CHEBI:136041,STOFF=STOFF_9877	ChEBI=CHEBI:70474,UNPD=UNPD71915;UNPD224684	C22H26O6	C22H26O6	C22H26O6	7.8476	7.8955	7.804
Positive	387.182	5.66	262.68658:66 265.06436:99 281.21198:228	[M+H]+			0.77463	0.10238	Other	Isocoumarans	2-arylbenzofuran flavonoids	8-prenylated flavans	tofogliflozin	(+)-(7S,8R,7'E)-4-hydroxy-3,5'-dimethoxy-4',7-epoxy-8,3'-neolign-7'-ene-9,9'-diol-9'-ethyl ether	4,5-Di-O-methyl-8-prenylafzelechin-4beta-ol	ChEBI=CHEBI:136041,STOFF=STOFF_9877	ChEBI=CHEBI:67627,UNPD=UNPD201442;UNPD202888	KNApSAcK=C00009030,LipidMAPS=LMPK12020217,UNPD=UNPD148209	C22H26O6	C22H26O6	C22H26O6	6.8192	6.8303	6.8125
Negative	387.276	5.45	274.12378:70 370.17874:226	[M-H]-			0.032237	0.89126	Fatty acid	Long-chain fatty acids	Long-chain fatty acids		ascr#26	oscr#26		ChEBI=CHEBI:78964	ChEBI=CHEBI:79148		C21H40O6	C21H40O6		5.7025	5.7202
Negative	387.286	7.3	283.15186:95 302.90344:92 327.30856:79 366.94418:103 369.10406:51	[M-H]-			0.68686	0.16859	Other	o-Hydroxybenzoic acid esters	Vitamin D and derivatives	Vitamin D and derivatives	Methyl 2-(10-heptadecenyl)-6-hydroxybenzoate	1alpha,25-dihydroxy-23,24-dinorvitamin D3 / 1alpha,25-dihydroxy-23,24-dinorcholecalciferol	1alpha,25-dihydroxy-26,27-dinorvitamin D3 / 1alpha,25-dihydroxy-26,27-dinorcholecalciferol	HMDB=HMDB0038523,FooDB=FDB017906	LipidMAPS=LMST03020027	LipidMAPS=LMST03020028	C25H40O3	C25H40O3	C25H40O3	6.7033	6.7237	6.6847
Negative	389.291	5.43	175.08499:93 274.32117:125 332.23834:380 370.06619:53 371.21014:54 372.32059:188	[M-H]-			0.28287	0.50534	Other	Aralkylamines			N-[(1R,2R)-1-hydroxy-3-(4-morpholinyl)-1-phenylpropan-2-yl]decanamide			ChEBI=CHEBI:94987			C23H38N2O3				6.9401
Positive	389.915	5.36	165.12114:65 306.23813:60 316.40063:95	[M+H]+			0.38954	0.62215	No annotation
Positive	392.255	8.67	290.3717:72 308.21527:688 374.25372:3845	[M+H]+			0.48353	0.22806	Other	Phenylazetidines	Retinoids	Macrolactams	(2S,3S,4R)-2-(hydroxymethyl)-4-[[(2-methoxy-1-oxoethyl)-propan-2-ylamino]methyl]-3-phenyl-N-propan-2-yl-1-azetidinecarboxamide	4-hydroxyphenyl retinamide	N-[(5S,6S,9R)-5-methoxy-3,6,9-trimethyl-2-oxo-11-oxa-3,8-diazabicyclo[10.4.0]hexadeca-1(12),13,15-trien-14-yl]butanamide	ChEBI=CHEBI:125803;CHEBI:127081;CHEBI:128723;CHEBI:130312	ChEBI=CHEBI:42588;CHEBI:92493,DrugBank=DB05076	ChEBI=CHEBI:97203;CHEBI:99460;CHEBI:100292;CHEBI:100828;CHEBI:101524;CHEBI:131213	C21H33N3O4	C26H33NO2	C21H33N3O4	7.2308	7.3411	7.1869
Negative	393.171	10.57	309.04291:62 325.17926:3075 373.11792:256 375.20694:53	[M-H]-			0.66233	-0.17039	Other	2-prenylated xanthones	Fatty acyl glycosides of mono- and disaccharides	N-benzylpiperidines	1,3,8-Trihydroxy-4-methyl-2,7-diprenylxanthone	cis-3-Hexenyl b-primeveroside	3-hydroxy-5-nitro-2-phenyl-N-[1-(phenylmethyl)-4-piperidinyl]-4-triazolimine	HMDB=HMDB0037298,FooDB=FDB016317	HMDB=HMDB0031690,FooDB=FDB008353,UNPD=UNPD178983;UNPD197258	ChEBI=CHEBI:116325	C24H26O5	C17H30O10	C20H22N6O3	6.2858	6.3356	5.6847
Positive	395.363	8.24	197.28407:191 377.31528:1189 378.21674:109	[M+H]+			0.74769	-0.054003	No annotation
Positive	397.106	5.87	197.37216:102 198.31177:69 378.24469:428 379.32462:82	[M+H]+			0.7232	0.11569	Benzenoid	Benzenesulfonamides			N-[[2-cyanoethyl(methyl)amino]-sulfanylidenemethyl]-4-(4-morpholinylsulfonyl)benzamide			ChEBI=CHEBI:108274			C16H20N4O4S2				5.8988
Negative	397.226	10.39	123.06578:79 310.95862:63 337.08984:59 339.23917:178 376.80399:82	[M-H]-			0.58034	0.13837	Other	Gamma butyrolactones	Dipeptides	Oligopeptides	3-[2-(6,7-dihydroxy-1,2,4a-trimethyl-1-spiro[3,4,6,7,8,8a-hexahydro-2H-naphthalene-5,2'-oxirane]yl)ethyl]-4-hydroxy-5-methoxy-2-oxolanone	(6S,7S,8S)-4-[2-(dimethylamino)-1-oxoethyl]-7-[4-[3-(dimethylamino)prop-1-ynyl]phenyl]-8-(hydroxymethyl)-1,4-diazabicyclo[4.2.0]octan-2-one	3-methyl-2-[[2-(methylamino)-1-oxopropyl]amino]-N-[1-(1-naphthalenylamino)-1-oxopropan-2-yl]butanamide	ChEBI=CHEBI:93901	ChEBI=CHEBI:127629	ChEBI=CHEBI:91968	C21H34O7	C22H30N4O3	C22H30N4O3	6.3746	6.7315	6.0538
Positive	397.851	5.42	169.14362:50 172.22418:56 250.09341:223 271.18909:58 324.27902:78 363.3439:63 380.25629:479 381.44583:133	[M+H]+			0.61649	-0.11532	No annotation
Positive	398.327	8.98	149.16483:95 167.15349:55 219.10876:128 237.26337:263 269.07111:60 283.2453:92 339.18655:89	[M+H]+			0.83189	-0.087626	Acyl carnitine	Acyl carnitines	Fatty acid esters	Acyl carnitines	trans-Hexadec-2-enoyl carnitine	9-Hexadecenoylcarnitine	O-palmitoleoylcarnitine	HMDB=HMDB0006317,ChEBI=CHEBI:86031,FooDB=FDB023884,BMDB=BMDB06317,LipidMAPS=LMFA07070109,Serum=HMDB0006317	HMDB=HMDB0013207,ChEBI=CHEBI:88544,FooDB=FDB029333,Serum=HMDB0013207	ChEBI=CHEBI:73066,LipidMAPS=LMFA07070097	C23H43NO4	C23H43NO4	C23H43NO4	7.7537	8.1234	7.7272
Positive	400.163	5.4	249.97305:121	[M+H]+			0.84585	-0.055079	Other	Diarylthioethers	Phenylacetamides	Methoxyphenols	Pipazethate	2-(4-methoxyphenyl)-N-[4-[5-(4-methylphenyl)-1,3,4-oxadiazol-2-yl]phenyl]acetamide	4-hydroxy-3-methoxy-N-[[1-(phenylmethyl)-3-indolyl]methylideneamino]benzamide	HMDB=HMDB0015686,ChEBI=CHEBI:135635,DrugBank=DB08796,STOFF=STOFF_8891,Urine=HMDB0015686,Serum=HMDB0015686	ChEBI=CHEBI:105067	ChEBI=CHEBI:109671	C21H25N3O3S	C24H21N3O3	C24H21N3O3	7.4326	7.5126	7.3589
Negative	401.131	19.3	341.05634:240	[M-H]-			0.26849	0.93316	Flavonoid-like	8-O-methylated flavonoids	7-O-methylated flavonoids	8-O-methylated flavonoids	Nobiletin	Hexamethylquercetagetin	3,3',4',5,7,8-Hexamethoxyflavone	HMDB=HMDB0029540,KNApSAcK=C00001076,ChEBI=CHEBI:7602,FooDB=FDB000683,NANPDB=NANPDB_62,LipidMAPS=LMPK12111468,UNPD=UNPD118756	HMDB=HMDB0029308,KNApSAcK=C00004713,ChEBI=CHEBI:93682,FooDB=FDB000219;FDB000364,NANPDB=NANPDB_5846;NANPDB_6142,LipidMAPS=LMPK12113018,UNPD=UNPD112590	HMDB=HMDB0037755,KNApSAcK=C00004745,FooDB=FDB016894,LipidMAPS=LMPK12113255,UNPD=UNPD87984	C21H22O8	C21H22O8	C21H22O8	8.6296	8.6382	8.2129
Positive	402.359	9.55	283.33783:4904	[M+H]+			0.82594	0.035471	No annotation
Positive	404.207	6.61	251.09525:84	[M+H]+			0.35396	0.1488	Other	Aryl ketones	Benzoic acid esters	Estrogens and derivatives	Torrubiellone B, (cis)-	O-benzoylecgonine 5-carboxypentyl ester	6beta-[N-(carboxymethylamino)carbonyl]methoxy-17beta-estradiol	ChEBI=CHEBI:70287,UNPD=UNPD69142	ChEBI=CHEBI:63312	ChEBI=CHEBI:62852	C22H29NO6	C22H29NO6	C22H29NO6	7.7556	7.7917	7.5995
Positive	407.338	10.73	133.05124:238 177.03403:73 239.17981:462 256.99878:107 300.98328:118 389.17896:66	[M+H]+			0.43162	-0.15964	Other	Polyethylene glycols			laureth-5			ChEBI=CHEBI:91323			C22H46O6				6.8323
Negative	410.222	5.4	372.36569:64	[M-H]-			0.13562	0.34125	Alkaloid	Alkaloids and derivatives	1-alkyl,2-acetylglycero-3-phosphocholines	1-acyl-sn-glycero-3-phosphoethanolamines	Lasiocarpine	PC(O-8:0/2:0)	PE(13:0/0:0)	KNApSAcK=C00002097,ChEBI=CHEBI:6382,T3DB=T3D4078,UNPD=UNPD118025;UNPD146847;UNPD152491;UNPD196852	LipidMAPS=LMGP01020129	LipidMAPS=LMGP02050007	C21H33NO7	C18H38NO7P	C18H38NO7P	4.7007	6.2566	4.7007
Negative	411.358	6.81	214.22528:596	[M-H]-			0.82218	-0.055319	Terpenoid	Triterpenoids	Stigmastanes and derivatives	Stigmastanes and derivatives	4,4-Dimethyl-5a-cholesta-8,24-dien-3-b-ol	Stigmasterol	alpha-Spinasterol	HMDB=HMDB0001286,KNApSAcK=C00023776,ChEBI=CHEBI:18364,SMPDB=PW_C000994,YMDB=YMDB00290;YMDB00604,FooDB=FDB022534;FDB030476,BMDB=BMDB01286,LipidMAPS=LMST01010176,PubChem=440559;165609,PlantCyc=44-DIMETHYL-824-CHOLESTADIENOL,UNPD=UNPD70974;UNPD99364	HMDB=HMDB0000937,KNApSAcK=C00003668;C00003674;C00023773;C00023774,ChEBI=CHEBI:28824;CHEBI:8334,FooDB=FDB001936;FDB005689,NANPDB=NANPDB_430;NANPDB_725;NANPDB_823;NANPDB_798;NANPDB_1051;NANPDB_1129;NANPDB_2998;NANPDB_3300;NANPDB_3979;NANPDB_4471;NANPDB_5163;NANPDB_5402;NANPDB_5703;NANPDB_5731;NANPDB_5945;NANPDB_6038;NANPDB_6179;NANPDB_6240;NANPDB_6317,STOFF=STOFF_8524,LipidMAPS=LMST01040123;LMST010…	HMDB=HMDB0033873;HMDB0033885,KNApSAcK=C00003673,ChEBI=CHEBI:10333,FooDB=FDB003992;FDB005278;FDB005282;FDB012065;FDB012078,NANPDB=NANPDB_1306;NANPDB_4350,LipidMAPS=LMST01040126;LMST01040140;LMST01040248;LMST01040252,UNPD=UNPD116949;UNPD118844;UNPD121341;UNPD121386;UNPD123339;UNPD129773;UNPD132570;UNPD151914;UNPD164744;UNPD166255;UNPD166496;UNPD169081;UNPD174841;UNPD182070;UNPD182555;UNPD186215;UNP…	C29H48O	C29H48O	C29H48O	6.306	6.306	6.306
Negative	412.418	5.36	327.29892:59 328.32373:124 393.67368:52	[M-H]-			0.33113	0.52056	No annotation
Positive	414.217	5.32	397.09067:63	[M+H]+			0.74594	-0.12325	Other	Phenylpiperidines	Biphenyls and derivatives	Pyrazinecarboxamides	(1R,5S)-N-(2-methoxyphenyl)-7-[4-(2-methylphenyl)phenyl]-3,6-diazabicyclo[3.1.1]heptane-6-carboxamide	2-(4-benzoyl-1-piperazinyl)-N-(2-phenylphenyl)propanamide	N-[(2S,3R)-5-[(2S)-1-hydroxypropan-2-yl]-3-methyl-2-(methylaminomethyl)-6-oxo-3,4-dihydro-2H-1,5-benzoxazocin-10-yl]-2-pyrazinecarboxamide	ChEBI=CHEBI:129267	ChEBI=CHEBI:116836	ChEBI=CHEBI:108647;CHEBI:108787;CHEBI:108915;CHEBI:111580;CHEBI:111609;CHEBI:111654;CHEBI:113573;CHEBI:113685	C26H27N3O2	C26H27N3O2	C21H27N5O4	7.5369	7.5399	7.51
Positive	415.044	10.9	128.1808:95 172.11826:422 208.0302:73 211.98853:152 229.97232:214 239.13983:126 267.97675:122 285.83203:191	[M+H]+			0.87867	0.018303	Other	Phenoxyacetic acid derivatives	Pyridopyrimidines		2-[2-[[4-oxo-3-[(6-oxo-1-cyclohexa-2,4-dienylidene)methylamino]-2-sulfanylidene-5-thiazolidinylidene]methyl]phenoxy]acetic acid	3-[4-oxo-2-[(4-oxo-2-pyrido[1,2-a]pyrimidinyl)methylthio]-3-thieno[3,2-d]pyrimidinyl]propanoic acid		ChEBI=CHEBI:119789	ChEBI=CHEBI:114428		C19H14N2O5S2	C18H14N4O4S2		6.2999	6.3374
Positive	415.212	8.14	119.17888:72	[M+H]+			0.42074	0.30119	Other	Spironolactones and derivatives	Melleolides and analogues	Melleolides and analogues	Eplerenone	4-O-Methylmelleolide	Armillarin	HMDB=HMDB0014838,ChEBI=CHEBI:31547;CHEBI:91683,DrugBank=DB00700,SMPDB=PW_C009176,STOFF=STOFF_5114,Urine=HMDB0014838,Serum=HMDB0014838	HMDB=HMDB0037039,KNApSAcK=C00021453,FooDB=FDB016021,UNPD=UNPD133812	HMDB=HMDB0039380,FooDB=FDB018945,UNPD=UNPD25702	C24H30O6	C24H30O6	C24H30O6	7.0288	7.2676	7.0232
Positive	415.214	5.55	119.01449:616 127.0896:71 132.94778:149 247.1044:61 277.18909:85 295.10733:273 396.45511:140 397.25064:182	[M+H]+			0.65763	-0.1931	Other	Spironolactones and derivatives	Melleolides and analogues	Melleolides and analogues	Eplerenone	Armillarin	Armillaripin	HMDB=HMDB0014838,ChEBI=CHEBI:31547;CHEBI:91683,DrugBank=DB00700,SMPDB=PW_C009176,STOFF=STOFF_5114,Urine=HMDB0014838,Serum=HMDB0014838	HMDB=HMDB0039380,FooDB=FDB018945,UNPD=UNPD25702	HMDB=HMDB0030404,FooDB=FDB002265,UNPD=UNPD45602	C24H30O6	C24H30O6	C24H30O6	7.4102	7.6699	7.3908
Negative	415.294	7.8	291.04578:68 335.1969:51 339.09723:90 346.88751:55 347.7937:55 355.04077:52 394.9136:158	[M-H]-			0.075238	0.41682	Terpenoid	Triterpenoids	Long-chain fatty acids	Long-chain fatty acids	beta-Carotinal	oscr#30	ascr#30	HMDB=HMDB0036886,KNApSAcK=C00045115,ChEBI=CHEBI:53154,FooDB=FDB015844,PlantCyc=CPD-7206,UNPD=UNPD176680	ChEBI=CHEBI:79152	ChEBI=CHEBI:78968	C30H40O	C23H44O6	C23H44O6	5.9854	6.5129	5.9854
Negative	415.317	8.31	311.22845:89 330.95343:72 355.1431:73 394.78714:300	[M-H]-			0.51356	0.30116	Other	Vitamin D and derivatives	Vitamin D and derivatives	Vitamin D and derivatives	24,25-Dihydroxyvitamin D	23S,25-dihydroxyvitamin D3	Paricalcitol	HMDB=HMDB0000430;HMDB0006226;HMDB0060133;HMDB0060508,ChEBI=CHEBI:28818;CHEBI:89324;CHEBI:108603,FooDB=FDB021793;FDB023846,BMDB=BMDB00430;BMDB06226,LipidMAPS=LMST03020126;LMST03020273;LMST03020274,Serum=HMDB0000430,PubChem=12895043;5283748;5281059	HMDB=HMDB0006720,ChEBI=CHEBI:47214,FooDB=FDB024038,BMDB=BMDB06720,LipidMAPS=LMST03020271;LMST03020272;LMST03020689,UNPD=UNPD18002;UNPD56037	HMDB=HMDB0015046,ChEBI=CHEBI:7931,DrugBank=DB00910,LipidMAPS=LMST04030163,Urine=HMDB0015046,Serum=HMDB0015046	C27H44O3	C27H44O3	C27H44O3	7.2766	7.2766	7.2533
Negative	416.373	9.84	288.91748:131	[M-H]-			0.26958	0.33219	No annotation
Negative	417.156	5.88	281.28058:98	[M-H]-			0.42966	0.33017	Organic acid	Tricarboxylic acids and derivatives	Fatty acyl glycosides of mono- and disaccharides	Guaianolides and derivatives	Liatrin	3,4,5-trihydroxy-6-[1-(4-methoxyphenyl)-3-phenylpropoxy]oxane-2-carboxylic acid	Euparotin acetate	KNApSAcK=C00003315,ChEBI=CHEBI:6449,UNPD=UNPD74364	HMDB=HMDB0135640	KNApSAcK=C00003273,ChEBI=CHEBI:4930,UNPD=UNPD189495;UNPD25748;UNPD216024	C22H26O8	C22H26O8	C22H26O8	7.8504	7.9014	7.8451
Negative	417.322	5.36	373.97696:125	[M-H]-			0.29701	0.57185	No annotation
Negative	417.761	7.8	289.09717:78 349.03876:55 356.9588:70 396.98569:184 398.08685:87	[M-H]-			0.02736	0.47209	No annotation
Negative	421.136	3.8	255.09402:716	[M-H]-			0.87242	0.055239	Other	Flavanones	Iridoid O-glycosides	O-glycosyl compounds	Lepidissipyrone	Lamiide	10-Hydroxymorroniside	KNApSAcK=C00008405,LipidMAPS=LMPK12140212,UNPD=UNPD180980;UNPD27468	KNApSAcK=C00010590,ChEBI=CHEBI:6362,UNPD=UNPD123737;UNPD169195;UNPD170886;UNPD179697;UNPD185742;UNPD63624	ChEBI=CHEBI:706,UNPD=UNPD105883;UNPD13216	C24H22O7	C17H26O12	C17H26O12	7.8525	7.9471	7.8525
Negative	421.225	10.35	227.14108:50 253.34116:421 353.29141:426 401.07767:84	[M-H]-			0.89617	0.024838	Fatty acid	Fatty acid esters	Cardenolides and derivatives	Bipyridines and oligopyridines	2-Methylacetophenone	sarmentologenin	(2R,3R,3aS,9bS)-N-cyclobutyl-3-(hydroxymethyl)-6-oxo-1-propyl-7-(3-pyridinyl)-3,3a,4,9b-tetrahydro-2H-pyrrolo[2,3-a]indolizine-2-carboxamide	HMDB=HMDB0032386,ChEBI=CHEBI:534,FooDB=FDB009806,STOFF=STOFF_5628,LipidMAPS=LMFA07010721,Feces=HMDB0032386	ChEBI=CHEBI:71625	ChEBI=CHEBI:101304;CHEBI:103183	C20H38O7S	C23H34O7	C24H30N4O3	7.1406	7.1518	7.0934
Positive	421.319	5.35	126.17159:225 127.06271:71 192.09297:80 209.12158:2313 210.04707:719 218.05838:475 219.1084:665 228.16605:50 275.03586:1976 292.13464:1569 293.17218:4306 302.24365:9584 342.37244:51 343.47559:198 348.41684:58 358.26663:907	[M+H]+			0.30784	-0.58682	No annotation
Negative	421.406	4.65	393.10712:56	[M-H]-			0.16897	-1.1063	Other	Wax monoesters	Beta-diketones	Beta-diketones	lauryl palmitoleate	7,9-Octacosanedione	8,10-Octacosanedione	ChEBI=CHEBI:84155,LipidMAPS=LMFA07010016	HMDB=HMDB0035542,FooDB=FDB014234	HMDB=HMDB0035541,FooDB=FDB014233	C28H54O2	C28H54O2	C28H54O2	4.6147	5.0313	4.6147
Negative	422.315	5.36	386.14328:70	[M-H]-			0.3289	0.52594	Other	Phenol ethers			N-(2-phenoxy-ethyl) arachidonoyl amine			LipidMAPS=LMFA08020054			C28H41NO2				4.8057
Negative	424.246	8.47	196.02429:80 214.19202:68 227.22922:3557 364.07675:83 404.04126:61 404.93942:118	[M-H]-			0.97574	0.0079702	Phospholipid	1-acyl-sn-glycero-3-phosphoethanolamines	2-acyl-sn-glycero-3-phosphoethanolamines	1-acyl-sn-glycero-3-phosphocholines	LysoPE(14:0/0:0)	LysoPE(0:0/14:0)	PC(11:0/0:0)	HMDB=HMDB0011500,ChEBI=CHEBI:84299,YMDB=YMDB01194,FooDB=FDB028216,BMDB=BMDB11500,LipidMAPS=LMGP02050003,Feces=HMDB0011500	HMDB=HMDB0011470,FooDB=FDB028186,BMDB=BMDB11470,LipidMAPS=LMGP02050033	LipidMAPS=LMGP01050007	C19H40NO7P	C19H40NO7P	C19H40NO7P	8.3328	8.7458	7.8676
Positive	424.365	10.73	239.29706:103 365.246:118 406.64908:138 407.33334:1413	[M+H]+			0.61035	-0.12599	No annotation
Positive	425.138	5.67	349.20862:60	[M+H]+			0.97249	-0.013112	Other	Ginkgolides and bilobalides	Ginkgolides and bilobalides	Ginkgolides and bilobalides	Ginkgolide J	Ginkgolide B	Ginkgolide M	HMDB=HMDB0029605,KNApSAcK=C00035832,ChEBI=CHEBI:5358,DrugBank=DB06746,FooDB=FDB000771,LipidMAPS=LMPR0104540004,UNPD=UNPD102854;UNPD144441;UNPD150791;UNPD85248	HMDB=HMDB0036861,KNApSAcK=C00035830,ChEBI=CHEBI:5356,DrugBank=DB06744,FooDB=FDB015815,LipidMAPS=LMPR0104540002,UNPD=UNPD13383;UNPD134403;UNPD50185	HMDB=HMDB0030042,ChEBI=CHEBI:80750,DrugBank=DB06747,FooDB=FDB001345,UNPD=UNPD138346;UNPD144447;UNPD149706;UNPD188706	C20H24O10	C20H24O10	C20H24O10	8.6851	8.6851	8.2684
Negative	425.294	7.8	321.09805:51 341.12796:61 386.90945:88 405.11978:321	[M-H]-			0.054281	0.43568	Peptide	Dipeptides	Dipeptides		leupeptin hemisulfate	leupeptin		ChEBI=CHEBI:90629	ChEBI=CHEBI:6426,PubChem=72429,UNPD=UNPD39829		C20H38N6O4	C20H38N6O4		5.9958	5.9958
Negative	425.301	7.6	127.054:415 128.17337:51 145.06377:267 295.19025:53 296.40936:90 341.15515:55 345.30597:60 361.15298:63 363.397:1346 388.93057:77 405.08902:285 407.24258:1093	[M-H]-			0.76006	0.36011	Other	Bile acids, alcohols and derivatives	Cholesterols and derivatives	Ergostane steroids	(25S)-3-oxo-cholest-1,4-dien-26-oic acid	3-dehydro-4-carboxyzymosterol(1-)	(3beta,5alpha,6alpha,7alpha,22E,24R)-5,6-Epoxyergosta-8,14,22-triene-3,7-diol	LipidMAPS=LMST04030213	ChEBI=CHEBI:64934;CHEBI:64966	HMDB=HMDB0036304,FooDB=FDB015172,UNPD=UNPD71480	C28H42O3	C28H42O3	C28H42O3	6.6	6.6253	6.5631
Positive	426.359	7.84	135.13907:156 149.2301:110 153.04614:67 157.01184:56 163.23196:101 167.28003:138 181.19345:94 191.21927:64 195.17369:70 209.23895:55 212.93387:73 241.12115:151 247.3132:287 254.96704:69 265.32108:438 269.2485:140 283.16412:96 285.36932:273 297.04321:125 311.34308:128 367.11008:194 408.1199:431	[M+H]+			0.71228	-0.13793	Acyl carnitine	Acyl carnitines	Fatty acid esters	Acyl carnitines	Oleoylcarnitine	Vaccenyl carnitine	Octadecenoylcarnitine	HMDB=HMDB0005065;HMDB0006464,ChEBI=CHEBI:72689;CHEBI:84651;CHEBI:86038,FooDB=FDB023924,BMDB=BMDB06464,LipidMAPS=LMFA07070063;LMFA07070096,Feces=HMDB0006464,Serum=HMDB0005065	HMDB=HMDB0006351;HMDB0013338,ChEBI=CHEBI:89742,FooDB=FDB029398,Serum=HMDB0013338	HMDB=HMDB0094687,ChEBI=CHEBI:91164,Serum=HMDB0094687	C25H47NO4	C25H47NO4	C25H47NO4	7.2743	7.704	7.2437
Negative	426.494	5.41	390.31607:97	[M-H]-			0.12704	0.40231	No annotation
Negative	429.061	5.41	329.24463:66 411.43948:53	[M-H]-			0.16203	0.34543	Carbohydrate	Pentose phosphates			CMP-2-aminoethylphosphonate			HMDB=HMDB0060067,ChEBI=CHEBI:3276,PubChem=440754			C11H20N4O10P2				6.2849
Negative	429.396	5.29	163.23422:66	[M-H]-			0.50023	0.22693	No annotation
Negative	431.375	5.33	415.13754:66	[M-H]-			0.95699	0.011684	No annotation
Negative	431.652	5.41	283.10071:88	[M-H]-			0.11743	0.39076	No annotation
Negative	434.266	5.41	374.34134:7138	[M-H]-			0.1292	0.38651	Other	Macrolactams	Macrolactams	Acyclic diterpenoids	2-methoxy-N-[(5R,6S,9R)-5-methoxy-3,6,9-trimethyl-2-oxo-8-propyl-11-oxa-3,8-diazabicyclo[10.4.0]hexadeca-1(12),13,15-trien-14-yl]acetamide	2-methoxy-N-[(4R,7S,8R)-8-methoxy-4,7,10-trimethyl-11-oxo-5-propyl-2-oxa-5,10-diazabicyclo[10.4.0]hexadeca-1(12),13,15-trien-14-yl]acetamide	(2R)-2-acetamido-3-(3,7,11,15-tetramethylhexadeca-2,6,10,14-tetraenylthio)propanoic acid	ChEBI=CHEBI:115753;CHEBI:115858;CHEBI:115901;CHEBI:115936;CHEBI:115942;CHEBI:115977;CHEBI:116003	ChEBI=CHEBI:104290;CHEBI:104321;CHEBI:104356;CHEBI:104407;CHEBI:104417;CHEBI:104430;CHEBI:104461	ChEBI=CHEBI:94737,PlantCyc=CPD-12753	C23H37N3O5	C23H37N3O5	C25H41NO3S	7.8857	7.8857	7.7137
Positive	434.314	5.37	376.30103:291	[M+H]+			0.68595	-0.15086	No annotation
Positive	436.342	14.75	149.12613:849 167.0959:217 259.52328:75 260.63202:58 279.10025:128	[M+H]+			0.86051	-0.022623	No annotation
Negative	437.24	7.8	313.22266:59 332.97189:73 337.1615:79 353.18378:125 376.89777:73 416.97211:224	[M-H]-			0.081949	0.52357	Flavonoid-like	7-O-methylated isoflavonoids	Diterpenoids	Diterpenoids	Licorisoflavan A	15beta-O-benzoyl-5alpha-hydroxyisolathyrol	(+)-(12E,2S,3S,4R,5R,6R,9S,11S,15R)-3-benzoyloxy-5,6-epoxylathyr-12-en-15-ol-14-one	HMDB=HMDB0034184,KNApSAcK=C00010036,ChEBI=CHEBI:69083,FooDB=FDB012477,LipidMAPS=LMPK12080046,UNPD=UNPD177427;UNPD23545	ChEBI=CHEBI:67704,UNPD=UNPD201378;UNPD42562	ChEBI=CHEBI:67692,UNPD=UNPD201376	C27H34O5	C27H34O5	C27H34O5	6.8433	7.5329	6.8403
Negative	441.252	10.6	356.87216:133 381.23807:64 383.31943:74 413.27713:63 420.87607:153	[M-H]-			0.50753	0.17106	Other	Prostaglandins and related compounds	Alkyl aryl ethers	Diphenylmethanes	Prostaglandin G2 2-glyceryl Ester	1-[[(2R,3S)-8-(2-cyclopropylethynyl)-5-[(2R)-1-hydroxypropan-2-yl]-3-methyl-6-oxo-3,4-dihydro-2H-pyrido[2,3-b][1,5]oxazocin-2-yl]methyl]-1-methyl-3-propan-2-ylurea	dotarizine	HMDB=HMDB0062591,ChEBI=CHEBI:85165	ChEBI=CHEBI:95812;CHEBI:95861;CHEBI:95930;CHEBI:96165;CHEBI:96285;CHEBI:96331;CHEBI:96498;CHEBI:105186	ChEBI=CHEBI:138033	C23H38O8	C24H34N4O4	C29H34N2O2	6.4291	6.9124	6.2692
Negative	444.768	8.73	385.17874:66 424.90128:217 427.02213:57	[M-H]-			0.25787	-0.2662	No annotation
Negative	445.187	5.66	385.23166:82	[M-H]-			0.30097	0.4512	Steroid	Steroid glucuronide conjugates	Kaurane diterpenoids	Eudesmanolides, secoeudesmanolides, and derivatives	Estrone glucuronide	Maoesin D	Caesalpinin D	HMDB=HMDB0004483,ChEBI=CHEBI:28919;CHEBI:136634,FooDB=FDB021803,BMDB=BMDB04483,LipidMAPS=LMST05010011,Urine=HMDB0004483,Serum=HMDB0004483,PubChem=115255	ChEBI=CHEBI:70366	KNApSAcK=C00029871,ChEBI=CHEBI:65540,UNPD=UNPD3863	C24H30O8	C24H30O8	C24H30O8	8.3357	9.0107	8.3177
Negative	447.502	8.73	255.01331:121 341.16971:76 367.07938:129 379.11099:113 383.12161:66 417.1922:68 426.45328:75 427.18201:268	[M-H]-			0.2917	-0.23053	No annotation
Negative	447.7	5.42	225.11011:81	[M-H]-			0.23169	0.31852	No annotation
Negative	450.263	7.89	140.11917:107 153.07397:75 196.03125:1176 214.06912:810 225.1572:119 253.18732:64993 389.20343:187	[M-H]-			0.18869	0.10071	Phospholipid	2-acyl-sn-glycero-3-phosphoethanolamines	1-acyl-sn-glycero-3-phosphoethanolamines	1-alkyl,2-acetylglycero-3-phosphocholines	LysoPE(0:0/16:1(9Z))	LysoPE(16:1(9Z)/0:0)	PC(O-11:1(10E)/2:0)	HMDB=HMDB0011474,FooDB=FDB028190,BMDB=BMDB11474,LipidMAPS=LMGP02050037	HMDB=HMDB0011504,YMDB=YMDB01201,FooDB=FDB028220,BMDB=BMDB11504,LipidMAPS=LMGP02050010	LipidMAPS=LMGP01020146	C21H42NO7P	C21H42NO7P	C21H42NO7P	8.2913	8.2948	7.8545
Positive	451.365	10.71	132.97066:101 177.10028:180 221.01367:52 257.30804:85 283.0722:618 311.33734:64 363.1795:54	[M+H]+			0.75606	-0.060294	Other	Vitamin K compounds	Sesterterpenoids	Azasteroids and derivatives	Vitamin K1	coscinoquinol, (rel)-	Hookerianamide I	HMDB=HMDB0003555;HMDB0004198;HMDB0015157,KNApSAcK=C00002868,ChEBI=CHEBI:18067;CHEBI:94399,DrugBank=DB01022,SMPDB=PW_C001924;PW_C002089,YMDB=YMDB01526,T3DB=T3D2959,FooDB=FDB012357,STOFF=STOFF_4271,BMDB=BMDB03555,LipidMAPS=LMPR02030028,Urine=HMDB0015157,Serum=HMDB0003555;HMDB0015157,PubChem=5280483,PlantCyc=2-METHYL-3-PHYTYL-14-NAPHTHOQUINONE,UNPD=UNPD149632;UNPD22408	ChEBI=CHEBI:69278;CHEBI:69279,UNPD=UNPD116804;UNPD203116	KNApSAcK=C00030491,ChEBI=CHEBI:66021,UNPD=UNPD74152;UNPD8708	C31H46O2	C31H46O2	C30H46N2O	7.3353	8.0132	6.914
Negative	452.277	9.32	152.92377:98 255.29187:4295 378.24496:75	[M-H]-			0.76736	0.052454	Phospholipid	2-acyl-sn-glycero-3-phosphoethanolamines	1-acyl-sn-glycero-3-phosphoethanolamines	1-acyl-sn-glycero-3-phosphocholines	LysoPE(0:0/16:0)	LysoPE(16:0/0:0)	PC(13:0/0:0)	HMDB=HMDB0011473,ChEBI=CHEBI:131743;CHEBI:132926,FooDB=FDB028189,BMDB=BMDB11473,LipidMAPS=LMGP02050036	HMDB=HMDB0011503,ChEBI=CHEBI:73004;CHEBI:73134,SMPDB=PW_C007100,YMDB=YMDB01197,FooDB=FDB028219,BMDB=BMDB11503,LipidMAPS=LMGP02050002,Feces=HMDB0011503	LipidMAPS=LMGP01050001	C21H44NO7P	C21H44NO7P	C21H44NO7P	8.897	8.9007	8.0305
Positive	452.279	7.88	239.32486:64 311.27008:1666 391.10165:151 433.64505:175 434.25949:958	[M+H]+			0.76247	0.04824	Phospholipid	1-acyl-sn-glycero-3-phosphoethanolamines	2-acyl-sn-glycero-3-phosphoethanolamines	1-alkyl,2-acetylglycero-3-phosphocholines	LysoPE(16:1(9Z)/0:0)	LysoPE(0:0/16:1(9Z))	PC(O-11:1(10E)/2:0)	HMDB=HMDB0011504,YMDB=YMDB01201,FooDB=FDB028220,BMDB=BMDB11504,LipidMAPS=LMGP02050010	HMDB=HMDB0011474,FooDB=FDB028190,BMDB=BMDB11474,LipidMAPS=LMGP02050037	LipidMAPS=LMGP01020146	C21H42NO7P	C21H42NO7P	C21H42NO7P	7.2274	7.248	6.6666
Positive	454.294	9.52	282.35907:51 313.22925:1470 393.06625:87 436.17111:2717	[M+H]+			0.33721	-0.34733	Phospholipid	2-acyl-sn-glycero-3-phosphoethanolamines	1-acyl-sn-glycero-3-phosphoethanolamines	1-acyl-sn-glycero-3-phosphocholines	LysoPE(0:0/16:0)	LysoPE(16:0/0:0)	PC(13:0/0:0)	HMDB=HMDB0011473,ChEBI=CHEBI:131743;CHEBI:132926,FooDB=FDB028189,BMDB=BMDB11473,LipidMAPS=LMGP02050036	HMDB=HMDB0011503,ChEBI=CHEBI:73004;CHEBI:73134,SMPDB=PW_C007100,YMDB=YMDB01197,FooDB=FDB028219,BMDB=BMDB11503,LipidMAPS=LMGP02050002,Feces=HMDB0011503	LipidMAPS=LMGP01050001	C21H44NO7P	C21H44NO7P	C21H44NO7P	8.8945	8.8976	7.8837
Negative	455.858	8.73	325.27313:124 331.06244:60 395.17422:111 435.00739:306 436.07159:108	[M-H]-			0.24035	-0.27333	No annotation
Negative	455.859	7.89	153.03966:51	[M-H]-			0.26342	0.13444	No annotation
Positive	457.351	11.77	261.28333:109	[M+H]+			0.052392	0.22691	Organic acid	Tricarboxylic acids and derivatives	Long-chain fatty acids	Long-chain fatty acids	Byrsonic acid	ascr#35	oscr#35	LipidMAPS=LMFA01050424	ChEBI=CHEBI:78973	ChEBI=CHEBI:79157	C26H48O6	C26H48O6	C26H48O6	7.8207	7.8536	7.8207
Positive	458.007	2.99	367.98608:2436 386.07065:1690 429.88464:2227	[M+H]+			0.75735	0.31636	No annotation
Negative	460.168	19.35	341.048:2106	[M-H]-			0.17558	-0.97251	Other	Morphinans	Morphinans	Morphinans	Morphine-6-glucuronide	Morphine-3-glucuronide	Hydromorphone-3-glucuronide	HMDB=HMDB0041937,ChEBI=CHEBI:80581,SMPDB=PW_C022690,STOFF=STOFF_1604,Urine=HMDB0041937,Serum=HMDB0041937,PubChem=5360621	HMDB=HMDB0041936,ChEBI=CHEBI:80631,SMPDB=PW_C022689,STOFF=STOFF_1603,Urine=HMDB0041936,Serum=HMDB0041936,PubChem=5484731,UNPD=UNPD47736	HMDB=HMDB0060824;HMDB0060930,Urine=HMDB0060824;HMDB0060930,Serum=HMDB0060824;HMDB0060930	C23H27NO9	C23H27NO9	C23H27NO9	7.7766	7.8187	7.3911
Positive	463.327	7.81	376.21771:42952 376.84555:87 392.78778:93	[M+H]+			0.23287	-0.17018	Other	Long-chain N-acylserotonins			N-arachidonoylserotonin			ChEBI=CHEBI:132255,LipidMAPS=LMFA08020141			C30H42N2O2				7.6341
Negative	464.279	13.47	154.08376:133 196.09561:79 213.9649:82 267.23386:3872	[M-H]-			0.92455	0.036923	Phospholipid	1-acyl-sn-glycero-3-phosphocholines	1-acyl-sn-glycero-3-phosphoethanolamines	Tropane alkaloids	LysoPC(14:1(9Z))	PE(17:1(9Z)/0:0)	1-(1-adamantyl)-3-[8-[[1-(2-furanylmethyl)-5-tetrazolyl]methyl]-8-azabicyclo[3.2.1]octan-3-yl]urea	HMDB=HMDB0010380,ChEBI=CHEBI:73794,FooDB=FDB027531,BMDB=BMDB10380,LipidMAPS=LMGP01050014,Serum=HMDB0010380	LipidMAPS=LMGP02050008	ChEBI=CHEBI:107568	C22H44NO7P	C22H44NO7P	C25H35N7O2	7.9283	8.7487	7.2815
Positive	466.294	9.32	251.08841:55 325.31396:958 404.94455:91 448.16489:1345	[M+H]+			0.39848	-0.46305	Phospholipid	1-acyl-sn-glycero-3-phosphocholines	1-acyl-sn-glycero-3-phosphoethanolamines	Tropane alkaloids	LysoPC(14:1(9Z))	PE(17:1(9Z)/0:0)	1-(1-adamantyl)-3-[8-[[1-(2-furanylmethyl)-5-tetrazolyl]methyl]-8-azabicyclo[3.2.1]octan-3-yl]urea	HMDB=HMDB0010380,ChEBI=CHEBI:73794,FooDB=FDB027531,BMDB=BMDB10380,LipidMAPS=LMGP01050014,Serum=HMDB0010380	LipidMAPS=LMGP02050008	ChEBI=CHEBI:107568	C22H44NO7P	C22H44NO7P	C25H35N7O2	7.3105	7.983	6.7334
Negative	466.329	10.99	139.93918:109 405.37003:4791 435.10364:55 446.08902:86 447.11902:57	[M-H]-			0.17585	-1.9912	Phospholipid	Monoalkylglycerophosphoethanolamines	Monoalkylglycerophosphocholines		PE(O-18:0/0:0)	PC(O-15:0/0:0)		LipidMAPS=LMGP02060003	LipidMAPS=LMGP01060009,UNPD=UNPD110817		C23H50NO6P	C23H50NO6P		7.7341	7.9384
Negative	466.331	13.46	139.85175:85 268.50122:130 269.40298:226 405.29169:3670 406.36365:104	[M-H]-			0.13416	-2.7159	Phospholipid	Monoalkylglycerophosphoethanolamines	Monoalkylglycerophosphocholines		PE(O-18:0/0:0)	PC(O-15:0/0:0)		LipidMAPS=LMGP02060003	LipidMAPS=LMGP01060009,UNPD=UNPD110817		C23H50NO6P	C23H50NO6P		7.8637	7.9836
Positive	468.309	8.49	184.05997:194 450.26968:866	[M+H]+			0.37123	-0.39948	Phospholipid	1-acyl-sn-glycero-3-phosphoethanolamines	1-acyl-sn-glycero-3-phosphocholines	2-acyl-sn-glycero-3-phosphocholines	1-Heptadecanoylglycerophosphoethanolamine	LysoPC(14:0)	2-tetradecanoyl-sn-glycero-3-phosphocholine	HMDB=HMDB0061691,ChEBI=CHEBI:84490;CHEBI:85409,LipidMAPS=LMGP02050030	HMDB=HMDB0010379,ChEBI=CHEBI:64489,SMPDB=PW_C006388,YMDB=YMDB01175,FooDB=FDB027530,BMDB=BMDB10379,LipidMAPS=LMGP01050012,Saliva=HMDB0010379,Serum=HMDB0010379,UNPD=UNPD67678	ChEBI=CHEBI:131738,LipidMAPS=LMGP01050073	C22H46NO7P	C22H46NO7P	C22H46NO7P	8.3088	8.3155	7.8933
Negative	469.316	9.77	345.04947:93 408.77084:70 449.04868:318	[M-H]-			0.48536	-0.21381	No annotation
Negative	472.28	7.88	231.28299:97 275.24139:656 279.32413:137 415.28928:53 454.59393:58	[M-H]-			0.95533	-0.0062094	Other	Macrolactams	Gluco/mineralocorticoids, progestogins and derivatives		N-[(4R,7S,8R)-5-(2-cyclopropyl-1-oxoethyl)-8-methoxy-4,7,10-trimethyl-11-oxo-2-oxa-5,10-diazabicyclo[10.4.0]hexadeca-1(12),13,15-trien-14-yl]butanamide	prednisolamate		ChEBI=CHEBI:122505;CHEBI:122533;CHEBI:122565;CHEBI:122582;CHEBI:122593;CHEBI:122789;CHEBI:122798	ChEBI=CHEBI:135763		C26H39N3O5	C27H39NO6		5.8796	6.1267
Negative	473.275	9.08	205.16409:141 388.93393:60 452.96237:308 457.33795:329 458.27206:131	[M-H]-			0.8807	-0.037624	Terpenoid	Terpene lactones	Beta amino acids and derivatives	Macrolactams	Biyouyanagin B	2-[(3S,6aR,8S,10aR)-3-hydroxy-1-(3-piperidin-1-ylpropanoyl)-3,4,6,6a,8,9,10,10a-octahydro-2H-pyrano[2,3-c][1,5]oxazocin-8-yl]-N-(pyridin-4-ylmethyl)acetamide	N-[(4R,7R,8S)-5-[cyclopropyl(oxo)methyl]-8-methoxy-4,7,10-trimethyl-11-oxo-2-oxa-5,10-diazabicyclo[10.4.0]hexadeca-1(12),13,15-trien-14-yl]-2-(dimethylamino)acetamide	KNApSAcK=C00047762,ChEBI=CHEBI:65510,UNPD=UNPD136982;UNPD91370	ChEBI=CHEBI:97427	ChEBI=CHEBI:111899	C31H38O4	C25H38N4O5	C25H38N4O5	5.8732	5.9676	5.8264
Negative	473.281	9.59	205.23068:391 368.98849:86 392.83771:68 405.11569:105 413.12079:61 443.27982:196 452.983:333 454.07437:72 457.29245:564 458.2576:294	[M-H]-			0.33377	0.3722	Other	N-arylamides	Scalarane sesterterpenoids	Scalarane sesterterpenoids	N-[(2R,3S)-5-[(2S)-1-hydroxypropan-2-yl]-3-methyl-2-[[methyl-[oxo-(propan-2-ylamino)methyl]amino]methyl]-6-oxo-2,3,4,7-tetrahydro-1,5-benzoxazonin-9-yl]cyclopropanecarboxamide	rel-(3R,4R,5aS,5bR,7aS,11aS,11bR,13R,13aS)-3-hydroxy-4-methoxy-5b,8,8,11a,13a-pentamethyl-1-oxo-1,3,4,5,5a,5b,6,7,7a,8,9,10,11,11a,11b,12,13,13a-octadecahydrochryseno[2,1-c]furan-13-yl acetate	12-O-acetyl-16-O-methylhyrtiolide	ChEBI=CHEBI:108612;CHEBI:108624;CHEBI:108634;CHEBI:111645;CHEBI:113797;CHEBI:113856;CHEBI:124366	ChEBI=CHEBI:68045,UNPD=UNPD172955;UNPD177399	ChEBI=CHEBI:68039,UNPD=UNPD99676	C25H38N4O5	C28H42O6	C28H42O6	5.8962	5.9318	5.887
Negative	473.283	4.25	189.18988:91 205.20158:2090 206.29871:163 211.19507:51 251.15982:50 267.10791:455 401.29846:70 416.23291:62 443.24649:475 444.36679:83 457.27264:3655 458.36221:1222	[M-H]-			0.21166	0.34263	Other	Naphthopyrans	Withanolides and derivatives	Scalarane sesterterpenoids	candelalide B	Pubescenol	rel-(3R,4R,5aS,5bR,7aS,11aS,11bR,13R,13aS)-3-hydroxy-4-methoxy-5b,8,8,11a,13a-pentamethyl-1-oxo-1,3,4,5,5a,5b,6,7,7a,8,9,10,11,11a,11b,12,13,13a-octadecahydrochryseno[2,1-c]furan-13-yl acetate	ChEBI=CHEBI:65572,UNPD=UNPD18502	HMDB=HMDB0030085,FooDB=FDB001396,UNPD=UNPD109254;UNPD56420;UNPD93102	ChEBI=CHEBI:68045,UNPD=UNPD172955;UNPD177399	C28H42O6	C28H42O6	C28H42O6	7.4451	7.5677	7.4438
Negative	474.261	8.52	196.04155:147 214.06084:69 277.25183:4854 457.43964:71	[M-H]-			0.80477	-0.040028	Phospholipid	2-acyl-sn-glycero-3-phosphoethanolamines	2-acyl-sn-glycero-3-phosphoethanolamines	1-acyl-sn-glycero-3-phosphoethanolamines	LysoPE(0:0/18:3(9Z,12Z,15Z))	LysoPE(0:0/18:3(6Z,9Z,12Z))	LysoPE(18:3(9Z,12Z,15Z)/0:0)	HMDB=HMDB0011479,FooDB=FDB028195,BMDB=BMDB11479,LipidMAPS=LMGP02050043	HMDB=HMDB0011478,FooDB=FDB028194,BMDB=BMDB11478,LipidMAPS=LMGP02050042,Feces=HMDB0011478	HMDB=HMDB0011509,FooDB=FDB028225,BMDB=BMDB11509,LipidMAPS=LMGP02050029	C23H42NO7P	C23H42NO7P	C23H42NO7P	8.0928	8.0928	8.0897
Negative	475.272	9.77	350.73535:58 407.13431:90 415.07858:57 455.0274:207	[M-H]-			0.35678	-0.21269	Steroid	Steroid esters	Triterpenoids	Triterpenoids	Cyclic-3,20-bis(1,2-ethanediyl acetal)-11alpha-(acetyloxy)-5alpha,6alpha-epoxypregnane-3,20-dione	Lucidenic acid G	Lucidenic acid H	ChEBI=CHEBI:79513	HMDB=HMDB0035599,KNApSAcK=C00023879,FooDB=FDB014292,UNPD=UNPD111712	HMDB=HMDB0035908,KNApSAcK=C00023880,FooDB=FDB014693,UNPD=UNPD61648	C27H40O7	C27H40O7	C27H40O7	6.1939	6.2595	6.1799
Negative	476.277	8.9	279.28043:4475 407.86154:53 415.92343:51 455.87283:96	[M-H]-			0.81731	0.063357	Phospholipid	2-acyl-sn-glycero-3-phosphoethanolamines	1-acyl-sn-glycero-3-phosphoethanolamines	Biphenyls and derivatives	LysoPE(0:0/18:2(9Z,12Z))	LysoPE(18:2(9Z,12Z)/0:0)	7-[(1R,2R,3S,5S)-3-hydroxy-5-[(4-phenylphenyl)methoxy]-2-(1-piperidinyl)cyclopentyl]-4-heptenoic acid	HMDB=HMDB0011477,ChEBI=CHEBI:76090;CHEBI:76233,FooDB=FDB028193,BMDB=BMDB11477,LipidMAPS=LMGP02050041	HMDB=HMDB0011507,ChEBI=CHEBI:83058,FooDB=FDB028223,BMDB=BMDB11507,LipidMAPS=LMGP02050011,Feces=HMDB0011507	ChEBI=CHEBI:92041	C23H44NO7P	C23H44NO7P	C30H39NO4	8.8295	8.8327	7.6767
Negative	476.279	13.46	196.06171:85 279.24875:4971	[M-H]-			0.48366	0.20675	Phospholipid	2-acyl-sn-glycero-3-phosphoethanolamines	1-acyl-sn-glycero-3-phosphoethanolamines	Biphenyls and derivatives	LysoPE(0:0/18:2(9Z,12Z))	LysoPE(18:2(9Z,12Z)/0:0)	7-[(1R,2R,3S,5S)-3-hydroxy-5-[(4-phenylphenyl)methoxy]-2-(1-piperidinyl)cyclopentyl]-4-heptenoic acid	HMDB=HMDB0011477,ChEBI=CHEBI:76090;CHEBI:76233,FooDB=FDB028193,BMDB=BMDB11477,LipidMAPS=LMGP02050041	HMDB=HMDB0011507,ChEBI=CHEBI:83058,FooDB=FDB028223,BMDB=BMDB11507,LipidMAPS=LMGP02050011,Feces=HMDB0011507	ChEBI=CHEBI:92041	C23H44NO7P	C23H44NO7P	C30H39NO4	8.5367	8.54	7.3503
Positive	478.293	8.89	337.26605:2690 460.26163:134	[M+H]+			0.44297	-0.24381	Phospholipid	2-acyl-sn-glycero-3-phosphoethanolamines	1-acyl-sn-glycero-3-phosphoethanolamines	Biphenyls and derivatives	LysoPE(0:0/18:2(9Z,12Z))	LysoPE(18:2(9Z,12Z)/0:0)	7-[(1R,2R,3S,5S)-3-hydroxy-5-[(4-phenylphenyl)methoxy]-2-(1-piperidinyl)cyclopentyl]-4-heptenoic acid	HMDB=HMDB0011477,ChEBI=CHEBI:76090;CHEBI:76233,FooDB=FDB028193,BMDB=BMDB11477,LipidMAPS=LMGP02050041	HMDB=HMDB0011507,ChEBI=CHEBI:83058,FooDB=FDB028223,BMDB=BMDB11507,LipidMAPS=LMGP02050011,Feces=HMDB0011507	ChEBI=CHEBI:92041	C23H44NO7P	C23H44NO7P	C30H39NO4	8.8276	8.8304	7.9084
Positive	478.294	13.46	263.26581:79 306.229:70 337.34201:1162 417.16586:57 460.24335:2025	[M+H]+			0.23002	-0.40927	Phospholipid	2-acyl-sn-glycero-3-phosphoethanolamines	1-acyl-sn-glycero-3-phosphoethanolamines	Biphenyls and derivatives	LysoPE(0:0/18:2(9Z,12Z))	LysoPE(18:2(9Z,12Z)/0:0)	7-[(1R,2R,3S,5S)-3-hydroxy-5-[(4-phenylphenyl)methoxy]-2-(1-piperidinyl)cyclopentyl]-4-heptenoic acid	HMDB=HMDB0011477,ChEBI=CHEBI:76090;CHEBI:76233,FooDB=FDB028193,BMDB=BMDB11477,LipidMAPS=LMGP02050041	HMDB=HMDB0011507,ChEBI=CHEBI:83058,FooDB=FDB028223,BMDB=BMDB11507,LipidMAPS=LMGP02050011,Feces=HMDB0011507	ChEBI=CHEBI:92041	C23H44NO7P	C23H44NO7P	C30H39NO4	8.4745	8.4772	7.4362
Positive	480.309	9.57	308.52048:50 339.28644:21727 462.20865:860	[M+H]+			0.51846	-0.18905	Phospholipid	2-acyl-sn-glycero-3-phosphoethanolamines	1-acyl-sn-glycero-3-phosphoethanolamines	2-acyl-sn-glycero-3-phosphoethanolamines	LysoPE(0:0/18:1(9Z))	LysoPE(18:1(9Z)/0:0)	LysoPE(0:0/18:1(11Z))	HMDB=HMDB0011476,ChEBI=CHEBI:76088;CHEBI:76231,FooDB=FDB028192,BMDB=BMDB11476,LipidMAPS=LMGP02050040	HMDB=HMDB0011506,ChEBI=CHEBI:60287;CHEBI:74971;CHEBI:75168,YMDB=YMDB01207,FooDB=FDB028222,BMDB=BMDB11506,LipidMAPS=LMGP02050004,Feces=HMDB0011506,PubChem=58177709	HMDB=HMDB0011475,FooDB=FDB028191,BMDB=BMDB11475,LipidMAPS=LMGP02050039	C23H46NO7P	C23H46NO7P	C23H46NO7P	8.9177	8.9194	8.5027
Positive	480.31	12.81	339.27402:750 462.21735:715	[M+H]+			0.56451	-0.32319	Phospholipid	2-acyl-sn-glycero-3-phosphoethanolamines	1-acyl-sn-glycero-3-phosphoethanolamines	2-acyl-sn-glycero-3-phosphoethanolamines	LysoPE(0:0/18:1(9Z))	LysoPE(18:1(9Z)/0:0)	LysoPE(0:0/18:1(11Z))	HMDB=HMDB0011476,ChEBI=CHEBI:76088;CHEBI:76231,FooDB=FDB028192,BMDB=BMDB11476,LipidMAPS=LMGP02050040	HMDB=HMDB0011506,ChEBI=CHEBI:60287;CHEBI:74971;CHEBI:75168,YMDB=YMDB01207,FooDB=FDB028222,BMDB=BMDB11506,LipidMAPS=LMGP02050004,Feces=HMDB0011506,PubChem=58177709	HMDB=HMDB0011475,FooDB=FDB028191,BMDB=BMDB11475,LipidMAPS=LMGP02050039	C23H46NO7P	C23H46NO7P	C23H46NO7P	8.9947	8.9975	8.5809
Negative	481.256	9.17	153.04167:167 227.0621:157 253.20923:3220 389.19595:76 396.96289:77 401.03021:54 412.94592:70 421.11609:61 460.98404:123	[M-H]-			0.78257	-0.06966	Phospholipid	Lysophosphatidylglycerols	Aminocyclitol glycosides	Harmala alkaloids	PG(16:1(9Z)/0:0)	Gentamicin X;Gentamicin X2;Gentamycin X	[(1S)-7-methoxy-9-methyl-1'-[[4-(2-pyridinyl)phenyl]methyl]-1-spiro[2,3-dihydro-1H-pyrido[3,4-b]indole-4,4'-piperidine]yl]methanol	LipidMAPS=LMGP04050013	KNApSAcK=C00018397,ChEBI=CHEBI:81280,PubChem=90658868;15574862,UNPD=UNPD82125	ChEBI=CHEBI:129177;CHEBI:130157	C22H43O9P	C19H38N4O10	C30H34N4O2	7.7112	8.0553	7.451
Negative	481.257	5.58	153.00391:249 227.02614:114 245.07777:62 253.18997:3594 389.03345:53	[M-H]-			0.59488	-0.11404	Phospholipid	Lysophosphatidylglycerols	Aminocyclitol glycosides	Harmala alkaloids	PG(16:1(9Z)/0:0)	Gentamicin X;Gentamicin X2;Gentamycin X	[(1S)-7-methoxy-9-methyl-1'-[[4-(2-pyridinyl)phenyl]methyl]-1-spiro[2,3-dihydro-1H-pyrido[3,4-b]indole-4,4'-piperidine]yl]methanol	LipidMAPS=LMGP04050013	KNApSAcK=C00018397,ChEBI=CHEBI:81280,PubChem=90658868;15574862,UNPD=UNPD82125	ChEBI=CHEBI:129177;CHEBI:130157	C22H43O9P	C19H38N4O10	C30H34N4O2	7.0172	7.4463	6.7574
Negative	482.368	9.08	334.70532:67 397.16376:60	[M-H]-			0.90684	-0.035828	Other	Azaspirodecane derivatives	Quinolidines		Spirolucidine	Oxolucidine B		KNApSAcK=C00001959,ChEBI=CHEBI:9240,UNPD=UNPD95160	KNApSAcK=C00001953;C00028783,ChEBI=CHEBI:7849,UNPD=UNPD109641;UNPD76100;UNPD76510		C30H49N3O2	C30H49N3O2		5.3322	5.3635
Positive	482.406	10.61	283.14606:331 341.31955:110 464.14017:249 465.34323:3742	[M+H]+			0.8355	0.029955	No annotation
Negative	483.272	10.45	153.08936:221 227.07138:111 245.15898:53 255.29825:4276 354.84656:54 390.96323:101 416.99374:67 463.08209:129	[M-H]-			0.22518	-0.5835	Phospholipid	Lysophosphatidylglycerols	Oxasteroids and derivatives	Chromones	1-palmitoyl-sn-glycero-3-phospho-(1'-sn-glycerol)	Inflatin B	Stigmatellin Y	ChEBI=CHEBI:75376;CHEBI:72825;CHEBI:75158;CHEBI:84475;CHEBI:85407,DrugBank=DB03438,LipidMAPS=LMGP04050008	ChEBI=CHEBI:69271,UNPD=UNPD203029	ChEBI=CHEBI:32157	C22H45O9P	C29H40O6	C29H40O6	7.1329	8.1138	6.9985
Negative	483.273	5.53	153.09149:288 227.0914:161 245.08862:60 253.24948:119 255.11313:4393 391.25507:78 409.22983:59	[M-H]-			0.484	-0.40005	Phospholipid	Lysophosphatidylglycerols	Oxasteroids and derivatives	Chromones	1-palmitoyl-sn-glycero-3-phospho-(1'-sn-glycerol)	Inflatin B	Stigmatellin Y	ChEBI=CHEBI:75376;CHEBI:72825;CHEBI:75158;CHEBI:84475;CHEBI:85407,DrugBank=DB03438,LipidMAPS=LMGP04050008	ChEBI=CHEBI:69271,UNPD=UNPD203029	ChEBI=CHEBI:32157	C22H45O9P	C29H40O6	C29H40O6	7.2082	7.8404	7.0807
Negative	485.278	10.79	256.40381:64 360.95062:68 420.90137:61 464.83258:308	[M-H]-			0.6585	0.12074	Other	Alkyl aryl ethers	Glycosylglycerols	Benzenesulfonamides	1-[[(2S,3R)-8-[2-(1-hydroxycyclopentyl)ethynyl]-5-[(2S)-1-hydroxypropan-2-yl]-3-methyl-6-oxo-3,4-dihydro-2H-pyrido[2,3-b][1,5]oxazocin-2-yl]methyl]-1-methyl-3-propylurea	2-(7Z,10Z,13Z)-hexadecatrienoyl-3-(beta-D-galactosyl)-sn-glycerol	N-(2'-(4-benzenesulfonamide)-ethyl) arachidonoyl amine	ChEBI=CHEBI:106115;CHEBI:106211;CHEBI:106228;CHEBI:106245;CHEBI:106295;CHEBI:106336;CHEBI:106364;CHEBI:106371	ChEBI=CHEBI:90578	LipidMAPS=LMFA08020053	C26H38N4O5	C25H42O9	C28H42N2O3S	4.9991	5.3368	4.945
Positive	491.152	8.77	277.92258:63 474.61838:53	[M+H]+			0.10218	-0.36969	Flavonoid-like	Flavonoid-7-O-glycosides	Isoflavonoid O-glycosides	Flavonoid O-glycosides	4',5,6-Trimethylscutellarein 7-glucoside	5-Methoxyafrormosin 7-O-glucoside	5-Hydroxy-7,8,2'-trimethoxyflavone 5-glucoside	HMDB=HMDB0040512,FooDB=FDB020278	KNApSAcK=C00010129,LipidMAPS=LMPK12050378	KNApSAcK=C00004260,LipidMAPS=LMPK12111292,UNPD=UNPD132890;UNPD31729	C24H26O11	C24H26O11	C24H26O11	5.9267	5.9267	5.9267
Negative	492.18	7.8	295.25031:56 387.01538:52 407.89532:62	[M-H]-			0.17943	0.33117	Other	Quinazolines			2-[5-[[2-(3-methoxypropylamino)-2-oxoethyl]thio]-3-oxo-2H-imidazo[1,2-c]quinazolin-2-yl]-N-(phenylmethyl)acetamide			ChEBI=CHEBI:104901			C25H27N5O4S				5.8864
Negative	494.251	8.66	153.09727:299 171.1946:116 389.28436:72 407.34598:4378 474.40826:71	[M-H]-			0.77679	-0.039541	Phospholipid	1-acyl-glycerol-3-phosphoserines	Phenylazetidines		PS(16:1(9Z)/0:0)	(8R,9R,10R)-10-(hydroxymethyl)-N-(2-methoxyphenyl)-9-[4-(2-phenylethynyl)phenyl]-1,6-diazabicyclo[6.2.0]decane-6-carboxamide		LipidMAPS=LMGP03050010	ChEBI=CHEBI:129084		C22H42NO9P	C31H33N3O3		6.7231	7.5736
Negative	494.253	13.48	153.13586:390 297.30646:151 407.18973:2177	[M-H]-			0.93169	0.03156	Phospholipid	1-acyl-glycerol-3-phosphoserines	Phenylazetidines		PS(16:1(9Z)/0:0)	(8R,9R,10R)-10-(hydroxymethyl)-N-(2-methoxyphenyl)-9-[4-(2-phenylethynyl)phenyl]-1,6-diazabicyclo[6.2.0]decane-6-carboxamide		LipidMAPS=LMGP03050010	ChEBI=CHEBI:129084		C22H42NO9P	C31H33N3O3		6.8161	7.764
Positive	494.324	8.77	184.18375:2229 476.44513:7740	[M+H]+			0.10582	-0.33771	Phospholipid	1-acyl-sn-glycero-3-phosphocholines	2-acyl-sn-glycero-3-phosphocholines	1-acyl-sn-glycero-3-phosphoethanolamines	LysoPC(16:1(9Z))	2-[(9Z)-hexadecenoyl]-sn-glycero-3-phosphocholine	PE(19:1(9Z)/0:0)	HMDB=HMDB0010383,ChEBI=CHEBI:73851;CHEBI:84752,YMDB=YMDB01184;YMDB02210,FooDB=FDB027534,BMDB=BMDB10383,LipidMAPS=LMGP01050021;LMGP01050022,Urine=HMDB0010383,Serum=HMDB0010383,UNPD=UNPD157409	ChEBI=CHEBI:133515	LipidMAPS=LMGP02050019	C24H48NO7P	C24H48NO7P	C24H48NO7P	7.8831	8.713	7.871
Positive	496.34	9.34	184.05656:631 478.3764:461	[M+H]+			0.30312	-0.45714	Phospholipid	1-acyl-sn-glycero-3-phosphocholines	1-alkyl,2-acetylglycero-3-phosphocholines	1-acyl-sn-glycero-3-phosphoethanolamines	LysoPC(16:0)	1-tetradecyl-2-acetyl-sn-glycero-3-phosphocholine	PE(19:0/0:0)	HMDB=HMDB0010382;HMDB0062541,ChEBI=CHEBI:28468;CHEBI:72998,SMPDB=PW_C006391,YMDB=YMDB01179,FooDB=FDB027533,BMDB=BMDB10382,LipidMAPS=LMGP01050018;LMGP01050113,Urine=HMDB0010382,Feces=HMDB0010382;HMDB0062541,Serum=HMDB0010382,PubChem=460602,UNPD=UNPD14479;UNPD24099	ChEBI=CHEBI:78101,LipidMAPS=LMGP01020019	LipidMAPS=LMGP02050028	C24H50NO7P	C24H50NO7P	C24H50NO7P	7.9191	8.4001	7.5683
Positive	496.341	11.67	184.14343:472 478.31137:919	[M+H]+			0.4457	-0.34289	Phospholipid	1-acyl-sn-glycero-3-phosphocholines	1-alkyl,2-acetylglycero-3-phosphocholines	1-acyl-sn-glycero-3-phosphoethanolamines	LysoPC(16:0)	1-tetradecyl-2-acetyl-sn-glycero-3-phosphocholine	PE(19:0/0:0)	HMDB=HMDB0010382;HMDB0062541,ChEBI=CHEBI:28468;CHEBI:72998,SMPDB=PW_C006391,YMDB=YMDB01179,FooDB=FDB027533,BMDB=BMDB10382,LipidMAPS=LMGP01050018;LMGP01050113,Urine=HMDB0010382,Feces=HMDB0010382;HMDB0062541,Serum=HMDB0010382,PubChem=460602,UNPD=UNPD14479;UNPD24099	ChEBI=CHEBI:78101,LipidMAPS=LMGP01020019	LipidMAPS=LMGP02050028	C24H50NO7P	C24H50NO7P	C24H50NO7P	7.8711	8.3567	7.5372
Negative	498.262	8.54	196.03629:131 203.34772:251 214.03065:63 257.29877:921 301.23016:2254	[M-H]-			0.58029	-0.17685	Phospholipid	1-acyl-sn-glycero-3-phosphoethanolamines	2-acyl-sn-glycero-3-phosphoethanolamines	Macrolactams	LysoPE(20:5(5Z,8Z,11Z,14Z,17Z)/0:0)	LysoPE(0:0/20:5(5Z,8Z,11Z,14Z,17Z))	N-[(3S,9S,10S)-9-[(dimethylamino)methyl]-12-[(2S)-1-hydroxypropan-2-yl]-3,10-dimethyl-13-oxo-2,8-dioxa-12-azabicyclo[12.4.0]octadeca-1(14),15,17-trien-16-yl]methanesulfonamide	HMDB=HMDB0011519,FooDB=FDB028235,BMDB=BMDB11519,LipidMAPS=LMGP02050027	HMDB=HMDB0011489,FooDB=FDB028205,BMDB=BMDB11489,LipidMAPS=LMGP02050053	ChEBI=CHEBI:104638;CHEBI:104693;CHEBI:104745;CHEBI:104750;CHEBI:106779;CHEBI:106823;CHEBI:106908;CHEBI:110954;CHEBI:111020;CHEBI:117659;CHEBI:117838;CHEBI:117861;CHEBI:123701;CHEBI:124012	C25H42NO7P	C25H42NO7P	C24H41N3O6S	8.079	8.099	7.0566
Negative	498.263	7.88	196.07117:64 203.18445:64 214.09918:68 257.30957:383 301.19321:1211	[M-H]-			0.22802	-0.24096	Phospholipid	1-acyl-sn-glycero-3-phosphoethanolamines	2-acyl-sn-glycero-3-phosphoethanolamines	Macrolactams	LysoPE(20:5(5Z,8Z,11Z,14Z,17Z)/0:0)	LysoPE(0:0/20:5(5Z,8Z,11Z,14Z,17Z))	N-[(3S,9S,10S)-9-[(dimethylamino)methyl]-12-[(2S)-1-hydroxypropan-2-yl]-3,10-dimethyl-13-oxo-2,8-dioxa-12-azabicyclo[12.4.0]octadeca-1(14),15,17-trien-16-yl]methanesulfonamide	HMDB=HMDB0011519,FooDB=FDB028235,BMDB=BMDB11519,LipidMAPS=LMGP02050027	HMDB=HMDB0011489,FooDB=FDB028205,BMDB=BMDB11489,LipidMAPS=LMGP02050053	ChEBI=CHEBI:104638;CHEBI:104693;CHEBI:104745;CHEBI:104750;CHEBI:106779;CHEBI:106823;CHEBI:106908;CHEBI:110954;CHEBI:111020;CHEBI:117659;CHEBI:117838;CHEBI:117861;CHEBI:123701;CHEBI:124012	C25H42NO7P	C25H42NO7P	C24H41N3O6S	8.0258	8.0421	7.0658
Negative	499.109	19.3	341.13409:74 400.87619:155 438.95261:1950	[M-H]-			0.26973	0.7365	No annotation
Negative	499.274	4.15	215.08614:54 283.21936:3219	[M-H]-			0.76659	0.067144	No annotation
Negative	500.277	9.07	196.14397:201 205.19762:150 214.02733:150 259.25552:995 285.509:70 303.18448:7499 480.0809:57 481.21805:52	[M-H]-			0.20795	-0.45689	Phospholipid	2-acyl-sn-glycero-3-phosphoethanolamines	2-acyl-sn-glycero-3-phosphoethanolamines	1-acyl-sn-glycero-3-phosphoethanolamines	LysoPE(0:0/20:4(5Z,8Z,11Z,14Z))	LysoPE(0:0/20:4(8Z,11Z,14Z,17Z))	LysoPE(20:4(8Z,11Z,14Z,17Z)/0:0)	HMDB=HMDB0011487,ChEBI=CHEBI:72741;CHEBI:76091,FooDB=FDB028203,BMDB=BMDB11487,LipidMAPS=LMGP02050051	HMDB=HMDB0011488,ChEBI=CHEBI:72746,FooDB=FDB028204,BMDB=BMDB11488,LipidMAPS=LMGP02050052	HMDB=HMDB0011518,ChEBI=CHEBI:72742,FooDB=FDB028234,BMDB=BMDB11518,LipidMAPS=LMGP02050067	C25H44NO7P	C25H44NO7P	C25H44NO7P	8.6429	8.6451	8.6388
Negative	500.279	7.88	204.84424:52 214.00226:59 225.51984:65 259.40619:278 303.23666:2028	[M-H]-			0.041121	-0.38533	Phospholipid	2-acyl-sn-glycero-3-phosphoethanolamines	2-acyl-sn-glycero-3-phosphoethanolamines	1-acyl-sn-glycero-3-phosphoethanolamines	LysoPE(0:0/20:4(5Z,8Z,11Z,14Z))	LysoPE(0:0/20:4(8Z,11Z,14Z,17Z))	LysoPE(20:4(5Z,8Z,11Z,14Z)/0:0)	HMDB=HMDB0011487,ChEBI=CHEBI:72741;CHEBI:76091,FooDB=FDB028203,BMDB=BMDB11487,LipidMAPS=LMGP02050051	HMDB=HMDB0011488,ChEBI=CHEBI:72746,FooDB=FDB028204,BMDB=BMDB11488,LipidMAPS=LMGP02050052	HMDB=HMDB0011517,ChEBI=CHEBI:64395,FooDB=FDB028233,BMDB=BMDB11517,LipidMAPS=LMGP02050009	C25H44NO7P	C25H44NO7P	C25H44NO7P	8.6913	8.6936	8.6892
Positive	502.291	9.76	339.27362:1033 379.30646:159 441.22446:4437 484.14993:371	[M+H]+			0.36342	-0.19591	Phospholipid	1-acyl-sn-glycero-3-phosphoethanolamines	2-acyl-sn-glycero-3-phosphoethanolamines	2-acyl-sn-glycero-3-phosphoethanolamines	LysoPE(20:4(8Z,11Z,14Z,17Z)/0:0)	LysoPE(0:0/20:4(8Z,11Z,14Z,17Z))	LysoPE(0:0/20:4(5Z,8Z,11Z,14Z))	HMDB=HMDB0011518,ChEBI=CHEBI:72742,FooDB=FDB028234,BMDB=BMDB11518,LipidMAPS=LMGP02050067	HMDB=HMDB0011488,ChEBI=CHEBI:72746,FooDB=FDB028204,BMDB=BMDB11488,LipidMAPS=LMGP02050052	HMDB=HMDB0011487,ChEBI=CHEBI:72741;CHEBI:76091,FooDB=FDB028203,BMDB=BMDB11487,LipidMAPS=LMGP02050051	C25H44NO7P	C25H44NO7P	C25H44NO7P	8.6408	8.6613	8.6121
Positive	502.293	9.06	287.26077:116 361.25443:129 441.33313:114 484.23517:562	[M+H]+			0.14239	-0.79033	Phospholipid	2-acyl-sn-glycero-3-phosphoethanolamines	2-acyl-sn-glycero-3-phosphoethanolamines	1-acyl-sn-glycero-3-phosphoethanolamines	LysoPE(0:0/20:4(5Z,8Z,11Z,14Z))	LysoPE(0:0/20:4(8Z,11Z,14Z,17Z))	LysoPE(20:4(5Z,8Z,11Z,14Z)/0:0)	HMDB=HMDB0011487,ChEBI=CHEBI:72741;CHEBI:76091,FooDB=FDB028203,BMDB=BMDB11487,LipidMAPS=LMGP02050051	HMDB=HMDB0011488,ChEBI=CHEBI:72746,FooDB=FDB028204,BMDB=BMDB11488,LipidMAPS=LMGP02050052	HMDB=HMDB0011517,ChEBI=CHEBI:64395,FooDB=FDB028233,BMDB=BMDB11517,LipidMAPS=LMGP02050009	C25H44NO7P	C25H44NO7P	C25H44NO7P	8.43	8.434	8.4263
Negative	505.411	5.49	153.00607:60 277.21368:625 413.16385:52 445.45337:182	[M-H]-			0.7665	0.1224	Fatty acid	Lineolic acids and derivatives			Panaxynol linoleate			HMDB=HMDB0041177,FooDB=FDB021068,UNPD=UNPD208101;UNPD52991;UNPD217925			C35H54O2				6.3609
Negative	507.272	9.65	153.16359:299 227.01944:162 245.0663:148 279.27292:9005 378.98767:74 415.11447:175 439.12897:114 443.69498:53 487.14459:199	[M-H]-			0.26472	-0.43065	Phospholipid	Lysophosphatidylglycerols	Macrolactams	Macrolactams	PG(18:2(9Z,12Z)/0:0)	1-[[(8S,9S)-6-[(2R)-1-hydroxypropan-2-yl]-8-methyl-5-oxo-10-oxa-1,6,14,15-tetrazabicyclo[10.3.0]pentadeca-12,14-dien-9-yl]methyl]-1-methyl-3-(1-naphthalenyl)urea	1-[[(8S,9S)-6-[(2R)-1-hydroxypropan-2-yl]-8-methyl-5-oxo-10-oxa-1,6,13,14-tetrazabicyclo[10.2.1]pentadeca-12(15),13-dien-9-yl]methyl]-1-methyl-3-(1-naphthalenyl)urea	LipidMAPS=LMGP04050014	ChEBI=CHEBI:96190;CHEBI:96756;CHEBI:113342	ChEBI=CHEBI:95634;CHEBI:95761;CHEBI:95972;CHEBI:96149;CHEBI:96235;CHEBI:96897;CHEBI:113361;CHEBI:113412	C24H45O9P	C27H36N6O4	C27H36N6O4	6.4847	6.5416	6.4762
Negative	507.273	5.47	152.9391:201 227.08002:191 245.06099:129 261.32208:63 279.24838:6259 337.17584:80 379.36334:96 415.28366:184	[M-H]-			0.60215	-0.16564	Phospholipid	Lysophosphatidylglycerols	Macrolactams	Macrolactams	PG(18:2(9Z,12Z)/0:0)	1-[[(8S,9S)-6-[(2R)-1-hydroxypropan-2-yl]-8-methyl-5-oxo-10-oxa-1,6,14,15-tetrazabicyclo[10.3.0]pentadeca-12,14-dien-9-yl]methyl]-1-methyl-3-(1-naphthalenyl)urea	1-[[(8S,9S)-6-[(2R)-1-hydroxypropan-2-yl]-8-methyl-5-oxo-10-oxa-1,6,13,14-tetrazabicyclo[10.2.1]pentadeca-12(15),13-dien-9-yl]methyl]-1-methyl-3-(1-naphthalenyl)urea	LipidMAPS=LMGP04050014	ChEBI=CHEBI:96190;CHEBI:96756;CHEBI:113342	ChEBI=CHEBI:95634;CHEBI:95761;CHEBI:95972;CHEBI:96149;CHEBI:96235;CHEBI:96897;CHEBI:113361;CHEBI:113412	C24H45O9P	C27H36N6O4	C27H36N6O4	7.4975	7.6084	7.4804
Negative	509.287	11.01	152.99542:53 281.32141:2132 405.25708:98 417.16833:58 488.9884:250 490.26428:58	[M-H]-			0.89817	-0.043289	Phospholipid	Lysophosphatidylglycerols	Lysophosphatidylglycerols	Bicyclic monoterpenoids	1-(9Z-octadecenoyl)-sn-glycero-3-phospho-(1'-sn-glycerol)(1-)	(S,S)-2-oleoyl-sn-glycero-1-phospho-(1'-sn-glycerol)(1-)	longirostrerone B	ChEBI=CHEBI:72828;CHEBI:72952;CHEBI:84514;CHEBI:85410;CHEBI:139152,LipidMAPS=LMGP04050006	ChEBI=CHEBI:139157;CHEBI:139230	ChEBI=CHEBI:68981,UNPD=UNPD205164;UNPD218400	C24H47O9P	C24H47O9P	C31H42O6	6.2901	6.7047	5.5717
Negative	509.289	5.41	153.02826:262 227.01527:98 245.12704:64 279.78827:162 281.21924:5729 308.57617:63	[M-H]-			0.93652	-0.017886	Phospholipid	Lysophosphatidylglycerols	Lysophosphatidylglycerols	Bicyclic monoterpenoids	1-(9Z-octadecenoyl)-sn-glycero-3-phospho-(1'-sn-glycerol)(1-)	(S,S)-2-oleoyl-sn-glycero-1-phospho-(1'-sn-glycerol)(1-)	longirostrerone B	ChEBI=CHEBI:72828;CHEBI:72952;CHEBI:84514;CHEBI:85410;CHEBI:139152,LipidMAPS=LMGP04050006	ChEBI=CHEBI:139157;CHEBI:139230	ChEBI=CHEBI:68981,UNPD=UNPD205164;UNPD218400	C24H47O9P	C24H47O9P	C31H42O6	8.0495	8.4639	7.7751
Negative	509.458	5.04	253.30846:62 255.49203:89	[M-H]-			0.41399	-0.82941	Fatty acid	Long-chain fatty acids	Long-chain fatty acids	Long-chain fatty acids	FAHFA(16:0/9-O-16:0)	FAHFA(16:0/7-O-16:0)	FAHFA(16:0/12-O-16:0)	HMDB=HMDB0112110,LipidMAPS=LMFA07011069	HMDB=HMDB0112115,LipidMAPS=LMFA07011067	HMDB=HMDB0112126,LipidMAPS=LMFA07011072	C32H62O4	C32H62O4	C32H62O4	6.9907	6.9907	6.9907
Negative	512.298	8.5	452.30896:2934	[M-H]-			0.17398	-0.20978	No annotation
Positive	512.417	10.67	177.10373:220 221.13196:103 257.02942:132 301.04071:235 309.0036:99 327.14471:842 407.26294:80 495.17126:6735	[M+H]+			0.55677	-0.099066	No annotation
Negative	518.249	8.73	266.09857:51 431.36639:52 450.32544:4189 498.94995:82	[M-H]-			0.94154	-0.014062	Other	N-phenylureas	1-acyl-glycerol-3-phosphoserines	Macrolactams	1-[4-[1-(1,4-dioxaspiro[4.5]decan-8-yl)-4-(8-oxa-3-azabicyclo[3.2.1]octan-3-yl)-6-pyrazolo[3,4-d]pyrimidinyl]phenyl]-3-methylurea	PS(18:3(9Z,12Z,15Z)/0:0)	N-[(4R,7R,8S)-5-(cyclopropylmethyl)-8-methoxy-4,7,10-trimethyl-11-oxo-2-oxa-5,10-diazabicyclo[10.4.0]hexadeca-1(12),13,15-trien-14-yl]-1-methyl-4-imidazolesulfonamide	ChEBI=CHEBI:91364	LipidMAPS=LMGP03050029	ChEBI=CHEBI:97092;CHEBI:97901;CHEBI:97957;CHEBI:98431;CHEBI:100552;CHEBI:101468;CHEBI:101620;CHEBI:102016	C27H33N7O4	C24H42NO9P	C25H37N5O5S	7.4031	7.5471	7.3767
Positive	518.324	8.55	184.14685:287 500.30756:548	[M+H]+			0.27257	-0.43247	Phospholipid	1-acyl-sn-glycero-3-phosphocholines	1-acyl-sn-glycero-3-phosphocholines	Pleuromutilin and derivatives	LysoPC(18:3(6Z,9Z,12Z))	LysoPC(18:3(9Z,12Z,15Z))	Retapamulin	HMDB=HMDB0010387,ChEBI=CHEBI:88698,FooDB=FDB027538,BMDB=BMDB10387,LipidMAPS=LMGP01050128,Serum=HMDB0010387	HMDB=HMDB0010388,ChEBI=CHEBI:88697;CHEBI:133456,FooDB=FDB027539,BMDB=BMDB10388,LipidMAPS=LMGP01050038,Serum=HMDB0010388	HMDB=HMDB0015386,DrugBank=DB01256,STOFF=STOFF_5161,Urine=HMDB0015386,Serum=HMDB0015386	C26H48NO7P	C26H48NO7P	C30H47NO4S	7.7467	7.7467	6.671
Positive	518.911	9.8	457.36096:57 501.57684:51	[M+H]+			0.33787	-0.34714	No annotation
Negative	520.269	7.84	277.16034:94 433.21625:933	[M-H]-			0.25035	-0.45379	Phospholipid	1-acyl-glycerol-3-phosphoserines	Coumarins and derivatives		PS(18:2(9Z,12Z)/0:0)	8-[1-(1,3-benzodioxol-5-yl)-3-(1-piperidinyl)propyl]-5,7-dimethoxy-4-pentyl-1-benzopyran-2-one		LipidMAPS=LMGP03050011	ChEBI=CHEBI:123625		C24H44NO9P	C31H39NO6		6.2601	6.8884
Positive	520.34	8.93	184.05299:1464 502.27686:954 503.23822:97	[M+H]+			0.31422	-0.33388	Phospholipid	1-acyl-sn-glycero-3-phosphocholines	2-acyl-sn-glycero-3-phosphocholines	1-acyl-sn-glycero-3-phosphocholines	LysoPC(18:2(9Z,12Z))	2-linoleoyl-sn-glycero-3-phosphocholine	PC(18:2(2E,4E)/0:0)	HMDB=HMDB0010386,ChEBI=CHEBI:28733,YMDB=YMDB02212,FooDB=FDB027537;FDB030316,BMDB=BMDB10386,LipidMAPS=LMGP01050035,Urine=HMDB0010386,Feces=HMDB0010386,Serum=HMDB0010386,PlantCyc=CPD-8347,UNPD=UNPD43989	HMDB=HMDB0062711,ChEBI=CHEBI:76084	LipidMAPS=LMGP01050034	C26H50NO7P	C26H50NO7P	C26H50NO7P	7.7151	8.1308	7.299
Positive	520.511	5.25	196.16949:127 208.26578:1546 236.05545:76 281.99097:79 299.90497:67 312.40155:233 490.47595:86 502.47528:370 504.14886:97	[M+H]+			0.68079	-0.16458	No annotation
Negative	522.283	9.84	152.91525:210 254.88293:123 434.68982:134 435.3858:5341 503.02802:84	[M-H]-			0.36524	-0.21602	Phospholipid	1-acyl-glycerol-3-phosphoserines	2-acyl-glycerol-3-phosphoserines		1-Oleoylglycerophosphoserine	2-oleoyl-sn-glycero-3-phosphoserine(1-)		HMDB=HMDB0061694,ChEBI=CHEBI:52649;CHEBI:74617,YMDB=YMDB01258,LipidMAPS=LMGP03050001	ChEBI=CHEBI:77342;CHEBI:77646		C24H46NO9P	C24H46NO9P		7.9513	8.7834
Negative	522.284	7.83	153.02368:123 351.29736:57 379.1889:64 417.19684:53 435.16382:2383	[M-H]-			0.59896	-0.17985	Phospholipid	1-acyl-glycerol-3-phosphoserines	2-acyl-glycerol-3-phosphoserines		1-Oleoylglycerophosphoserine	2-oleoyl-sn-glycero-3-phosphoserine(1-)		HMDB=HMDB0061694,ChEBI=CHEBI:52649;CHEBI:74617,YMDB=YMDB01258,LipidMAPS=LMGP03050001	ChEBI=CHEBI:77342;CHEBI:77646		C24H46NO9P	C24H46NO9P		7.661	8.4932
Positive	522.356	9.61	184.03946:1274 504.49323:1069	[M+H]+			0.24826	-0.35475	Phospholipid	1-acyl-sn-glycero-3-phosphocholines	1-acyl-sn-glycero-3-phosphocholines	2-acyl-sn-glycero-3-phosphocholines	LysoPC(18:1(11Z))	LysoPC(18:1(9Z))	PC(0:0/18:1(6Z))	HMDB=HMDB0010385,ChEBI=CHEBI:86255,YMDB=YMDB02211,FooDB=FDB027536,BMDB=BMDB10385,LipidMAPS=LMGP01050138,Serum=HMDB0010385	HMDB=HMDB0002815,ChEBI=CHEBI:28610;CHEBI:72589,YMDB=YMDB01190;YMDB01810,FooDB=FDB005287;FDB023066,BMDB=BMDB02815,LipidMAPS=LMGP01050030;LMGP01050032;LMGP01050114,Feces=HMDB0002815,Serum=HMDB0002815,UNPD=UNPD65944	LipidMAPS=LMGP01050079	C26H52NO7P	C26H52NO7P	C26H52NO7P	8.0292	8.0292	7.1982
Positive	522.357	7.87	183.97461:4711 298.18909:51 445.53918:52 504.341:11113	[M+H]+			0.4567	-0.15701	Phospholipid	1-acyl-sn-glycero-3-phosphocholines	1-acyl-sn-glycero-3-phosphocholines	2-acyl-sn-glycero-3-phosphocholines	LysoPC(18:1(11Z))	LysoPC(18:1(9Z))	PC(0:0/18:1(6Z))	HMDB=HMDB0010385,ChEBI=CHEBI:86255,YMDB=YMDB02211,FooDB=FDB027536,BMDB=BMDB10385,LipidMAPS=LMGP01050138,Serum=HMDB0010385	HMDB=HMDB0002815,ChEBI=CHEBI:28610;CHEBI:72589,YMDB=YMDB01190;YMDB01810,FooDB=FDB005287;FDB023066,BMDB=BMDB02815,LipidMAPS=LMGP01050030;LMGP01050032;LMGP01050114,Feces=HMDB0002815,Serum=HMDB0002815,UNPD=UNPD65944	LipidMAPS=LMGP01050079	C26H52NO7P	C26H52NO7P	C26H52NO7P	8.0581	8.0581	7.2259
Negative	527.305	4.14	311.33563:3008	[M-H]-			0.28108	0.19684	Other	Milbemycins			milbemycin A3			ChEBI=CHEBI:39228,STOFF=STOFF_4353,UNPD=UNPD71842			C31H44O7				7.6859
Negative	528.287	11.83	253.18904:871	[M-H]-			0.57181	0.14645	Benzenoid	Benzene and substituted derivatives			LSM-9781			ChEBI=CHEBI:98402;CHEBI:98436;CHEBI:98522;CHEBI:98706;CHEBI:98831;CHEBI:99213;CHEBI:99737;CHEBI:101080;CHEBI:101804;CHEBI:102253;CHEBI:102860;CHEBI:103188			C32H39N3O4				7.5577
Negative	529.304	10.94	392.83051:125 449.11194:77 461.0069:83 468.98572:103 509.0246:152	[M-H]-			0.99373	0.0016603	Other	Macrolides and analogues	Catechols	Catechols	3-O-(alpha-L-oleandrosyl)oleandolide	Kukoamine C	Kukoamine B	ChEBI=CHEBI:29613,LipidMAPS=LMPK04000033,PubChem=443566	HMDB=HMDB0060526,ChEBI=CHEBI:81222	HMDB=HMDB0060525,ChEBI=CHEBI:81221,UNPD=UNPD144522	C27H46O10	C28H42N4O6	C28H42N4O6	6.6194	6.7676	6.5808
Positive	531.389	10.6	411.50201:97 451.43085:70 473.44873:72 498.42938:51	[M+H]+			0.99609	-0.00081878	Other	N-arylamides			N-[(2S,3S)-2-[[cyclohexylmethyl(methyl)amino]methyl]-5-[(2S)-1-hydroxypropan-2-yl]-3-methyl-6-oxo-2,3,4,7-tetrahydro-1,5-benzoxazonin-9-yl]-4-(dimethylamino)butanamide			ChEBI=CHEBI:108775;CHEBI:113591;CHEBI:113614;CHEBI:113696;CHEBI:113800;CHEBI:124072;CHEBI:124412			C30H50N4O4				7.0395
Negative	532.924	10.2	185.04126:98 201.07889:201 367.02814:872 464.3465:52 465.26898:112 512.71173:95	[M-H]-			0.64467	0.11748	No annotation
Negative	533.458	5.03	255.36969:99 279.33734:58	[M-H]-			0.42371	-1.7155	No annotation
Negative	534.708	8.78	450.15625:259 474.60339:72 514.10858:71 514.9809:194	[M-H]-			0.43595	-0.16416	No annotation
Negative	537.489	4.98	493.38232:52	[M-H]-			0.44551	-1.0381	Fatty acid	Long-chain fatty acids	Long-chain fatty acids	Long-chain fatty acids	FAHFA(16:0/9-O-18:0)	FAHFA(16:0/8-O-18:0)	FAHFA(16:0/11-O-18:0)	HMDB=HMDB0112106,ChEBI=CHEBI:83670;CHEBI:84425,LipidMAPS=LMFA07011037	HMDB=HMDB0112118,ChEBI=CHEBI:83701;CHEBI:84486,LipidMAPS=LMFA07011036	HMDB=HMDB0112119,ChEBI=CHEBI:83676;CHEBI:84464,LipidMAPS=LMFA07011039	C34H66O4	C34H66O4	C34H66O4	8.7306	8.7306	8.7306
Negative	538.314	8.59	253.29813:161 478.23297:5942 479.1524:64 517.96368:64	[M-H]-			0.83464	-0.031413	Phospholipid	1-acyl-glycerol-3-phosphoserines	Glycosylamines		PS(19:0/0:0)	1-[3-[[(2R,3S,4R,5R)-5-(4-amino-7-pyrrolo[2,3-d]pyrimidinyl)-3,4-dihydroxy-2-oxolanyl]methyl-propan-2-ylamino]propyl]-3-(4-tert-butylphenyl)urea		LipidMAPS=LMGP03050028	ChEBI=CHEBI:124920		C25H50NO9P	C28H41N7O4		7.6017	7.7884
Positive	538.521	5.25	281.09656:57 283.4104:150 300.77069:57 504.80499:223 520.52863:834 521.50848:59	[M+H]+			0.62269	-0.17708	Ceramide	Ceramides	Ceramides	Secondary alcohols	N-Palmitoylsphingosine	Cer(d16:1/18:0)	N-heptadecanoyl-14-methylhexadecasphingosine	HMDB=HMDB0000790;HMDB0004949,KNApSAcK=C00031461,ChEBI=CHEBI:72959,FooDB=FDB022245;FDB023536,BMDB=BMDB00790;BMDB04949,LipidMAPS=LMSP02010004,Feces=HMDB0004949,Serum=HMDB0000790;HMDB0004949,PubChem=5283564;2733582,UNPD=UNPD63056;UNPD216035	LipidMAPS=LMSP02010046	ChEBI=CHEBI:131539	C34H67NO3	C34H67NO3	C34H67NO3	6.419	7.2611	6.3933
Negative	540.329	9.34	255.34689:208 471.84796:78 480.39606:6049 520.37439:100 521.20135:137	[M-H]-			0.15855	-0.3992	Other	Macrolactams	Macrolactams	Macrolactams	1-[[(8S,9R)-6-[(2S)-1-hydroxypropan-2-yl]-8-methyl-5-oxo-10-oxa-1,6,14,15-tetrazabicyclo[10.3.0]pentadeca-12,14-dien-9-yl]methyl]-1-methyl-3-[4-(1-piperidinyl)phenyl]urea	N-[[(8R,9R)-6-[(2R)-1-hydroxypropan-2-yl]-8-methyl-5-oxo-10-oxa-1,6,14,15-tetrazabicyclo[10.3.0]pentadeca-12,14-dien-9-yl]methyl]-N-methyl-4-(4-methyl-1-piperazinyl)benzamide	1-[[(8S,9S)-6-[(2R)-1-hydroxypropan-2-yl]-8-methyl-5-oxo-10-oxa-1,6,13,14-tetrazabicyclo[10.2.1]pentadeca-12(15),13-dien-9-yl]methyl]-1-methyl-3-[4-(1-piperidinyl)phenyl]urea	ChEBI=CHEBI:96778;CHEBI:96880;CHEBI:96930;CHEBI:96945;CHEBI:96949;CHEBI:96984;CHEBI:112591;CHEBI:113446	ChEBI=CHEBI:95522;CHEBI:96726;CHEBI:96774;CHEBI:96806;CHEBI:96833;CHEBI:112475;CHEBI:112579;CHEBI:112627	ChEBI=CHEBI:96465;CHEBI:96733;CHEBI:96771;CHEBI:96780;CHEBI:96797;CHEBI:96988;CHEBI:113424;CHEBI:113471	C28H43N7O4	C28H43N7O4	C28H43N7O4	7.689	7.6917	7.6845
Positive	540.448	11.72	285.03107:87 327.20978:756 328.98578:193 373.49933:59 523.32324:3056	[M+H]+			0.072149	-0.39597	No annotation
Negative	541.956	8.78	303.28577:206 441.04395:52 479.35583:86 480.28253:110 481.35181:178 520.94232:87 522.13849:69	[M-H]-			0.36645	-0.17115	No annotation
Negative	542.251	8.48	455.26532:2544 473.5517:80 474.40491:365	[M-H]-			0.4635	-0.28973	Phospholipid	1-acyl-glycerol-3-phosphoserines			PS(20:5(5Z,8Z,11Z,14Z,17Z)/0:0)			LipidMAPS=LMGP03050027			C26H42NO9P				7.1912
Positive	542.324	8.42	184.11761:556 524.43439:414	[M+H]+			0.10006	-0.53156	Phospholipid	1-acyl-sn-glycero-3-phosphocholines	Aminoglycosides	Alkyl aryl ethers	LysoPC(20:5(5Z,8Z,11Z,14Z,17Z))	novapikromycin(1+)	1-[(2R,3R)-2-[[cyclohexylmethyl(methyl)amino]methyl]-5-[(2S)-1-hydroxypropan-2-yl]-3-methyl-6-oxo-3,4-dihydro-2H-1,5-benzoxazocin-8-yl]-3-(3,5-dimethyl-4-isoxazolyl)urea	HMDB=HMDB0010397,ChEBI=CHEBI:88686,FooDB=FDB027548,BMDB=BMDB10397,LipidMAPS=LMGP01050050,Serum=HMDB0010397,UNPD=UNPD182615	ChEBI=CHEBI:77351;CHEBI:77648,PubChem=86289216,UNPD=UNPD50385	ChEBI=CHEBI:113575;CHEBI:113606;CHEBI:113756;CHEBI:113837;CHEBI:123727;CHEBI:124216	C28H48NO7P	C28H47NO9	C29H43N5O5	6.8222	7.934	6.575
Negative	544.265	9.07	279.21158:252 439.21527:132 457.33783:1453 464.13867:87 476.25922:8874 524.17297:61	[M-H]-			0.22247	-0.2096	Other	Glycinated bile acids and derivatives	Glycinated bile acids and derivatives	2-acyl-glycerol-3-phosphoserines	N-[(3a,5b,7a,12a)-3,12-dihydroxy-24-oxo-7-(sulfooxy)cholan-24-yl]-Glycine	N-[(3a,5b,7a,12a)-3,7-dihydroxy-24-oxo-12-(sulfooxy)cholan-24-yl]-Glycine	2-arachidonoyl-sn-glycero-3-phospho-L-serine(1-)	HMDB=HMDB0002640,FooDB=FDB023035,BMDB=BMDB02640,LipidMAPS=LMST05030010	HMDB=HMDB0002644,FooDB=FDB023038,BMDB=BMDB02644,LipidMAPS=LMST05030011	ChEBI=CHEBI:77830;CHEBI:78703	C26H43NO9S	C26H43NO9S	C26H44NO9P	7.9355	7.9355	7.7575
Negative	544.268	7.8	457.22375:1714	[M-H]-			0.4565	-0.26781	Phospholipid	1-acyl-glycerol-3-phosphoserines	2-acyl-glycerol-3-phosphoserines		1-arachidonoyl-sn-glycero-3-phospho-L-serine(1-)	2-arachidonoyl-sn-glycero-3-phospho-L-serine(1-)		ChEBI=CHEBI:84723;CHEBI:85435,LipidMAPS=LMGP03050007	ChEBI=CHEBI:77830;CHEBI:78703		C26H44NO9P	C26H44NO9P		5.9451	6.3606
Positive	544.34	9.09	181.13878:70 183.99927:2068 484.45593:144 526.37415:7206	[M+H]+			0.08321	-0.70968	Phospholipid	1-acyl-sn-glycero-3-phosphocholines	1-acyl-sn-glycero-3-phosphocholines		LysoPC(20:4(5Z,8Z,11Z,14Z))	LysoPC(20:4(8Z,11Z,14Z,17Z))		HMDB=HMDB0010395,ChEBI=CHEBI:74344,YMDB=YMDB02213,FooDB=FDB027546,BMDB=BMDB10395,LipidMAPS=LMGP01050048,Urine=HMDB0010395,Saliva=HMDB0010395,CSF=HMDB0010395,Serum=HMDB0010395	HMDB=HMDB0010396,ChEBI=CHEBI:86259,YMDB=YMDB02214,FooDB=FDB027547,BMDB=BMDB10396,LipidMAPS=LMGP01050140,Urine=HMDB0010396,Saliva=HMDB0010396,CSF=HMDB0010396,Serum=HMDB0010396		C28H50NO7P	C28H50NO7P		8.0202	8.0212
Positive	545.404	11.73	349.32538:81 413.1153:69	[M+H]+			0.19109	-0.31526	Other	Fatty alcohols			cryptocaryol C			ChEBI=CHEBI:67418,UNPD=UNPD201243			C30H56O8				6.7574
Negative	546.28	9.77	281.23749:257 461.83008:53 478.31775:15220	[M-H]-			0.59058	-0.08074	Other	Sulfanilides	Lysergamides	1-acyl-glycerol-3-phosphoserines	N-[(2S,3R)-2-[[cyclohexylmethyl(methyl)amino]methyl]-5-[(2R)-1-hydroxypropan-2-yl]-3-methyl-6-oxo-3,4-dihydro-2H-1,5-benzoxazocin-10-yl]-1-methyl-4-imidazolesulfonamide	Ergosine	PS(20:3(8Z,11Z,14Z)/0:0)	ChEBI=CHEBI:123798;CHEBI:124564;CHEBI:124647	KNApSAcK=C00001723;C00011224,ChEBI=CHEBI:4823,UNPD=UNPD78461;UNPD94314	LipidMAPS=LMGP03050022	C27H41N5O5S	C30H37N5O5	C26H46NO9P	7.6194	7.6891	6.0967
Negative	550.186	8.73	395.26654:54 407.36536:99 415.24805:50 441.27112:55 457.33154:71 473.22424:90 490.24744:305 514.19415:571 532.18738:284	[M-H]-			0.72713	0.071851	Other	Coumaric acids and derivatives	Fatty acyl glycosides of mono- and disaccharides	O-glucuronides	Simmondsin 2'-ferulate	6-{[1-(2-{[2-(3,4-dimethoxyphenyl)ethyl]-C-hydroxycarbonimidoyl}ethyl)-3-methoxy-4-oxocyclohexa-2,5-dien-1-yl]oxy}-3,4,5-trihydroxyoxane-2-carboxylic acid	6-{[1-(2-{[3-(3,4-dimethoxyphenyl)-1-hydroxypropylidene]amino}ethyl)-3-methoxy-4-oxocyclohexa-2,5-dien-1-yl]oxy}-3,4,5-trihydroxyoxane-2-carboxylic acid	HMDB=HMDB0035475,FooDB=FDB014160,UNPD=UNPD63232	HMDB=HMDB0135518	HMDB=HMDB0135517	C26H33NO12	C26H33NO12	C26H33NO12	6.8248	6.8299	6.8072
Negative	552.331	11.83	253.27271:114 281.14984:60 478.27771:26155 493.06927:143	[M-H]-			0.80086	0.065664	Phospholipid	1-acyl-glycerol-3-phosphoserines			PS(20:0/0:0)			LipidMAPS=LMGP03050012			C26H52NO9P				7.0307
Negative	554.346	11.67	279.16583:518 480.20947:1884 494.53607:57	[M-H]-			0.53908	-0.21255	No annotation
Negative	555.337	4.13	339.42249:2340 340.40265:111	[M-H]-			0.3703	0.17959	Terpenoid	Triterpenoids	Triterpenoids		Globostellatic acid C	Globostellatic acid B		KNApSAcK=C00041549,ChEBI=CHEBI:72306;CHEBI:72308,UNPD=UNPD43359	KNApSAcK=C00041548,ChEBI=CHEBI:72303;CHEBI:72304,UNPD=UNPD152226		C33H48O7	C33H48O7		7.5801	7.5801
Negative	556.316	9.8	224.20349:96 281.3111:2775	[M-H]-			0.56245	-0.1541	Amino acid	Phenylalanine and derivatives	N-acyl-alpha amino acids and derivatives		LSM-8789	(2R)-N-[(2S)-3,3-dimethyl-1-oxo-1-[[(1R)-1-phenylethyl]amino]butan-2-yl]-N'-hydroxy-2-[3-(3-methyl-4-phenylphenyl)propyl]butanediamide		ChEBI=CHEBI:97410;CHEBI:97825;CHEBI:98006;CHEBI:98321;CHEBI:98489;CHEBI:98602;CHEBI:98675;CHEBI:98719;CHEBI:101135;CHEBI:101710;CHEBI:102344;CHEBI:102604;CHEBI:103180	ChEBI=CHEBI:94305		C34H43N3O4	C34H43N3O4		6.9685	7.0211
Negative	556.319	11.54	224.20981:59 279.28375:177 281.17938:2656 481.16522:188	[M-H]-			0.77344	-0.081939	Amino acid	Phenylalanine and derivatives	N-acyl-alpha amino acids and derivatives		LSM-8789	(2R)-N-[(2S)-3,3-dimethyl-1-oxo-1-[[(1R)-1-phenylethyl]amino]butan-2-yl]-N'-hydroxy-2-[3-(3-methyl-4-phenylphenyl)propyl]butanediamide		ChEBI=CHEBI:97410;CHEBI:97825;CHEBI:98006;CHEBI:98321;CHEBI:98489;CHEBI:98602;CHEBI:98675;CHEBI:98719;CHEBI:101135;CHEBI:101710;CHEBI:102344;CHEBI:102604;CHEBI:103180	ChEBI=CHEBI:94305		C34H43N3O4	C34H43N3O4		6.6288	6.6969
Positive	560.313	11.55	501.13525:832	[M+H]+			0.64611	-0.20529	Other	Stilbenes	Macrolactams	Benzanilides	(2R,3R)-1-(1-adamantylmethyl)-2-[4-(hydroxymethyl)phenyl]-N-(2-methylpropyl)-3-(4-nitrophenyl)-5-oxo-3-pyrrolidinecarboxamide	3-methoxy-N-[(4R,7S,8S)-8-methoxy-4,7,10-trimethyl-11-oxo-5-(2-phenylethyl)-2-oxa-5,10-diazabicyclo[10.4.0]hexadeca-1(12),13,15-trien-14-yl]benzamide	N-(2-aminophenyl)-4-[[[(2S,3R)-10-(dimethylamino)-5-[(2R)-1-hydroxypropan-2-yl]-3-methyl-6-oxo-3,4-dihydro-2H-1,5-benzoxazocin-2-yl]methyl-methylamino]methyl]benzamide	ChEBI=CHEBI:125170	ChEBI=CHEBI:97984;CHEBI:98795;CHEBI:98935;CHEBI:100304;CHEBI:100413;CHEBI:102441;CHEBI:102532;CHEBI:102878	ChEBI=CHEBI:108658;CHEBI:108696;CHEBI:108713;CHEBI:108793;CHEBI:108814;CHEBI:108862;CHEBI:108866;CHEBI:108895	C33H41N3O5	C33H41N3O5	C32H41N5O4	7.5235	7.5979	7.5033
Positive	560.313	7.88	501.21967:639	[M+H]+			0.64827	0.09393	Other	Stilbenes	Macrolactams	Benzanilides	(2R,3R)-1-(1-adamantylmethyl)-2-[4-(hydroxymethyl)phenyl]-N-(2-methylpropyl)-3-(4-nitrophenyl)-5-oxo-3-pyrrolidinecarboxamide	3-methoxy-N-[(4R,7S,8S)-8-methoxy-4,7,10-trimethyl-11-oxo-5-(2-phenylethyl)-2-oxa-5,10-diazabicyclo[10.4.0]hexadeca-1(12),13,15-trien-14-yl]benzamide	N-(2-aminophenyl)-4-[[[(2S,3R)-10-(dimethylamino)-5-[(2R)-1-hydroxypropan-2-yl]-3-methyl-6-oxo-3,4-dihydro-2H-1,5-benzoxazocin-2-yl]methyl-methylamino]methyl]benzamide	ChEBI=CHEBI:125170	ChEBI=CHEBI:97984;CHEBI:98795;CHEBI:98935;CHEBI:100304;CHEBI:100413;CHEBI:102441;CHEBI:102532;CHEBI:102878	ChEBI=CHEBI:108658;CHEBI:108696;CHEBI:108713;CHEBI:108793;CHEBI:108814;CHEBI:108862;CHEBI:108866;CHEBI:108895	C33H41N3O5	C33H41N3O5	C32H41N5O4	7.616	7.6827	7.5925
Negative	561.489	4.94	281.29102:60	[M-H]-			0.38374	-2.0898	No annotation
Negative	562.454	9.8	280.37543:92 458.15863:60 478.44873:558 541.98999:65 543.18329:57	[M-H]-			0.30799	-0.24094	No annotation
Negative	564.329	9.11	279.36597:288 504.36188:37118 505.17072:165	[M-H]-			0.39001	-0.24053	No annotation
Negative	564.33	8.94	279.25714:165 504.22412:3260 544.20654:54	[M-H]-			0.48607	-0.18763	No annotation
Negative	566.345	9.8	281.35614:642 417.39716:77 506.30707:68825 507.40387:285	[M-H]-			0.47207	-0.16269	Phospholipid	1-acyl-glycerol-3-phosphoserines			PS(21:0/0:0)			LipidMAPS=LMGP03050026			C27H54NO9P				7.5831
Positive	566.553	5.21	281.44702:54 282.2941:77 310.0061:88 404.40466:66 548.3493:414	[M+H]+			0.94199	0.024776	Ceramide	Ceramides	Long-chain ceramides	Long-chain ceramides	N-Stearoylsphingosine	Cer(d18:0/18:1(9Z))	Cer(d18:0/18:1(11Z))	HMDB=HMDB0000829;HMDB0004950,ChEBI=CHEBI:72961,SMPDB=PW_C002313,FooDB=FDB022270;FDB023537,BMDB=BMDB00829;BMDB04950,LipidMAPS=LMSP02010006,Feces=HMDB0004950,Serum=HMDB0004950,PubChem=5283565,UNPD=UNPD131046	HMDB=HMDB0011763,ChEBI=CHEBI:74100,FooDB=FDB028433,BMDB=BMDB11763,LipidMAPS=LMSP02020015,Serum=HMDB0011763	HMDB=HMDB0011762,ChEBI=CHEBI:88431,FooDB=FDB028432,BMDB=BMDB11762,Serum=HMDB0011762	C36H71NO3	C36H71NO3	C36H71NO3	7.798	7.7998	7.3814
Negative	569.272	8.59	222.99965:96 241.02962:1140 253.20888:4362 315.08594:1264 389.34674:1062 424.87396:69 464.90784:109 548.88873:239	[M-H]-			0.27599	0.19264	Phospholipid	2-acyl-sn-glycerol-3-phosphoinositols	1-acyl-sn-glycerol-3-phosphoinositols	Limonoids	2-palmitoleoyl-sn-glycero-3-phospho-D-myo-inositol	PI(16:1(9Z)/0:0)	xylocarpin J	ChEBI=CHEBI:138108	YMDB=YMDB01237,LipidMAPS=LMGP06050009	ChEBI=CHEBI:66337	C25H47O12P	C25H47O12P	C32H42O9	7.2257	7.2294	7.0404
Negative	569.273	13.46	241.03253:242 253.32729:801 315.06183:225 389.19501:78	[M-H]-			0.13041	0.28069	Phospholipid	2-acyl-sn-glycerol-3-phosphoinositols	1-acyl-sn-glycerol-3-phosphoinositols	Limonoids	2-palmitoleoyl-sn-glycero-3-phospho-D-myo-inositol	PI(16:1(9Z)/0:0)	xylocarpin J	ChEBI=CHEBI:138108	YMDB=YMDB01237,LipidMAPS=LMGP06050009	ChEBI=CHEBI:66337	C25H47O12P	C25H47O12P	C32H42O9	7.4655	7.4704	7.1907
Negative	570.276	9.79	509.32062:156	[M-H]-			0.37563	-0.21608	Peptide	Oligopeptides	Oligopeptides		Kinetensin 4-7	Endomorphin-2		HMDB=HMDB0012986,FooDB=FDB029233	HMDB=HMDB0005774,FooDB=FDB023764,BMDB=BMDB05774		C26H37N9O6	C32H37N5O5		7.0641	7.091
Negative	571.287	9.55	240.99133:384 255.23517:989 315.07367:364 391.23218:267 427.01288:79 444.06427:71 482.97009:62 551.10834:67	[M-H]-			0.80229	-0.04401	Phospholipid	1-acyl-sn-glycerol-3-phosphoinositols	Triterpenoids		1-Palmitoylglycerophosphoinositol	Ganoderic acid H		HMDB=HMDB0061695;HMDB0062714,ChEBI=CHEBI:72833;CHEBI:73218,YMDB=YMDB01233,LipidMAPS=LMGP02060006;LMGP06050002	HMDB=HMDB0035987,KNApSAcK=C00023827;C00024056,FooDB=FDB014793,UNPD=UNPD165629;UNPD78740		C25H49O12P	C32H44O9		7.1418	8.2424
Negative	572.332	7.88	255.40475:90 256.09882:125 498.14081:105	[M-H]-			0.84027	-0.062762	No annotation
Positive	575.505	4.46	175.24332:69 263.36893:51 501.51794:110	[M+H]+			0.87735	0.054648	Other	Annonaceous acetogenins	Lineolic acids and derivatives		Montecristin	Mayolene-19		HMDB=HMDB0029795,KNApSAcK=C00044239,FooDB=FDB001003,UNPD=UNPD39588	LipidMAPS=LMFA07010690		C37H66O4	C37H66O4		6.6886	6.7698
Negative	576.326	11.56	257.20837:77 301.51349:55 502.38959:447	[M-H]-			0.75055	-0.075523	Other	Lysergamides	Ergopeptines	Lysergamides	dihydro-alpha-ergocryptine	dihydro-beta-ergocryptine	dihydro-alpha-ergocryptine mesylate	ChEBI=CHEBI:59919,STOFF=STOFF_8238	ChEBI=CHEBI:59925;CHEBI:135927	ChEBI=CHEBI:31487	C32H43N5O5	C32H43N5O5	C32H43N5O5	5.7672	5.7672	5.7672
Negative	576.329	7.88	301.27521:58 478.30151:479 500.3114:113 502.27753:1010	[M-H]-			0.071606	-0.63273	Other	N-alkylindoles	1-acyl-glycerol-3-phosphoserines	Lysergamides	N-[(2R,3R)-5-[(2S)-1-hydroxypropan-2-yl]-3-methyl-2-[[methyl-[oxo-(propan-2-ylamino)methyl]amino]methyl]-6-oxo-2,3,4,7-tetrahydro-1,5-benzoxazonin-9-yl]-2-(1-methyl-3-indolyl)acetamide	PS(22:2(13Z,16Z)/0:0)	dihydro-alpha-ergocryptine	ChEBI=CHEBI:126039;CHEBI:127046;CHEBI:127392;CHEBI:128206;CHEBI:129119;CHEBI:130386;CHEBI:130472;CHEBI:130723	LipidMAPS=LMGP03050024	ChEBI=CHEBI:59919,STOFF=STOFF_8238	C32H43N5O5	C28H52NO9P	C32H43N5O5	6.8258	6.8584	6.565
Negative	578.218	9.76	179.00063:69 205.0394:58 236.98666:74 435.34534:140 437.21362:120 452.05237:63 485.40265:144 501.22882:222 517.66779:55 518.3042:517 542.21051:1237 560.26752:399	[M-H]-			0.129	-0.30629	Other	Biphenylcarbonitriles	Biphenylcarbonitriles		(3S)-2-[(S)-tert-butylsulfinyl]-4-[3-(3-cyanophenyl)phenyl]-3-(2-hydroxyethyl)-N-(pyridin-4-ylmethyl)-1,3-dihydropyrrolo[3,4-c]pyridine-6-carboxamide	(3R)-2-[(R)-tert-butylsulfinyl]-4-[3-(4-cyanophenyl)phenyl]-3-(2-hydroxyethyl)-N-(pyridin-4-ylmethyl)-1,3-dihydropyrrolo[3,4-c]pyridine-6-carboxamide		ChEBI=CHEBI:100713;CHEBI:101742	ChEBI=CHEBI:99793;CHEBI:100475		C33H33N5O3S	C33H33N5O3S		6.2603	6.2603
Negative	578.346	11.6	504.40253:5226 526.29742:132 528.25555:103	[M-H]-			0.506	-0.19682	Phospholipid	1-acyl-glycerol-3-phosphoserines			PS(22:1(11Z)/0:0)			LipidMAPS=LMGP03050023			C28H54NO9P				7.3176
Positive	579.293	8.98	561.18738:88	[M+H]+			0.45275	-0.28781	Other	N-phenylureas	Biphenyls and derivatives	Tetrapyrroles and derivatives	N-[(2R,3S)-5-[(2R)-1-hydroxypropan-2-yl]-2-[[[(4-methoxyanilino)-oxomethyl]-methylamino]methyl]-3-methyl-6-oxo-3,4-dihydro-2H-1,5-benzoxazocin-10-yl]-2,5-dimethyl-3-pyrazolecarboxamide	N-[(2R,3S)-5-[(2S)-1-hydroxypropan-2-yl]-3-methyl-2-[[methyl-[(4-phenylphenyl)methyl]amino]methyl]-6-oxo-3,4-dihydro-2H-1,5-benzoxazocin-8-yl]-4-pyridinecarboxamide	anaerobilin dizwitterion	ChEBI=CHEBI:126135;CHEBI:126602;CHEBI:126603;CHEBI:126685;CHEBI:127341;CHEBI:128540;CHEBI:129848;CHEBI:130133	ChEBI=CHEBI:126797;CHEBI:127104;CHEBI:127703;CHEBI:127951;CHEBI:128382;CHEBI:128498;CHEBI:129187	ChEBI=CHEBI:136517;CHEBI:137333	C30H38N6O6	C35H38N4O4	C35H38N4O4	7.6593	7.6654	7.653
Negative	580.362	11.55	281.27374:97 303.26971:168 433.32367:77 506.35101:11633	[M-H]-			0.70467	-0.093687	Phospholipid	1-acyl-glycerol-3-phosphoserines			PS(22:0/0:0)			LipidMAPS=LMGP03050025			C28H56NO9P				5.9049
Negative	586.313	8.42	416.30981:65 526.35535:1332	[M-H]-			0.25342	-1.5154	Other	Macrolactams	Macrolactams	Dialkylarylamines	retaspimycin(1+)	retaspimycin hydrochloride	LSM-8542	ChEBI=CHEBI:71974;CHEBI:71975	ChEBI=CHEBI:71956,PubChem=11685945	ChEBI=CHEBI:97163;CHEBI:98482;CHEBI:99144;CHEBI:99838;CHEBI:100542;CHEBI:100613;CHEBI:100852;CHEBI:101432	C31H45N3O8	C31H45N3O8	C33H41N5O5	7.5222	7.5222	7.4467
Negative	588.329	9.09	303.32141:289 528.39874:20984 529.36566:63 567.98627:51	[M-H]-			0.063634	-0.58024	No annotation
Positive	590.428	10.22	235.19281:75 264.99121:52 291.22363:306 334.56818:61 335.32135:80 447.06342:143 573.33716:2042	[M+H]+			0.94212	0.0064955	No annotation
Negative	595.289	7.83	223.16806:73 240.9913:661 279.36472:1934 315.05194:542 415.16638:323	[M-H]-			0.89004	-0.033017	Phospholipid	1-acyl-sn-glycerol-3-phosphoinositols	Limonoids	Oligopeptides	1-linoleoyl-sn-glycero-3-phospho-D-myo-inositol	Salannin	Lys-Thr-Trp-Tyr	ChEBI=CHEBI:133077;CHEBI:133080,LipidMAPS=LMGP06050010,UNPD=UNPD13816	KNApSAcK=C00003728,ChEBI=CHEBI:67309,STOFF=STOFF_8220,UNPD=UNPD128361;UNPD42522;UNPD43577;UNPD8051;UNPD93293	ChEBI=CHEBI:73597	C27H49O12P	C34H44O9	C30H40N6O7	6.6271	7.8403	6.3273
Negative	595.459	5.14	535.20526:111	[M-H]-			0.7592	-0.28509	Other	Annonaceous acetogenins	Annonaceous acetogenins	Annonaceous acetogenins	Isoannonacin A	Gigantetrocinone	Isoannoreticuin	HMDB=HMDB0041035,KNApSAcK=C00044196,FooDB=FDB020905;FDB021543,LipidMAPS=LMFA05000669,UNPD=UNPD60621;UNPD72198	HMDB=HMDB0040919,FooDB=FDB020758,LipidMAPS=LMFA05000660,UNPD=UNPD130471	HMDB=HMDB0039604,KNApSAcK=C00044198,FooDB=FDB019230,UNPD=UNPD127834	C35H64O7	C35H64O7	C35H64O7	6.6206	6.6206	6.204
Negative	596.526	5.23	536.47003:2035	[M-H]-			0.88288	0.032806	No annotation
Negative	597.303	9.96	222.92163:134 241.08286:875 281.27759:4532 315.08777:1086 417.28418:929 529.43988:70 577.00775:114	[M-H]-			0.99957	0.00015253	Phospholipid	1-acyl-sn-glycerol-3-phosphoinositols	Limonoids	Beta amino acids and derivatives	1-Oleoylglycerophosphoinositol	2',3'-dihydrosalannin	3-OH-C14-ACP	HMDB=HMDB0061693,ChEBI=CHEBI:78762;CHEBI:82753,YMDB=YMDB01243,LipidMAPS=LMGP06050005	ChEBI=CHEBI:67310,UNPD=UNPD200676	LipidMAPS=LMFA07060001	C27H51O12P	C34H46O9	C26H51N2O9PS	7.5832	8.8011	7.4282
Negative	599.32	7.8	241.14185:168 282.23071:59 283.31152:761 315.09039:52 317.24423:63 419.23682:136	[M-H]-			0.72406	-0.1275	Phospholipid	1-acyl-sn-glycerol-3-phosphoinositols	2-acyl-sn-glycerol-3-phosphoinositols	Colensane and clerodane diterpenoids	1-Stearoylglycerophosphoinositol	2-Stearoylglycerophosphoinositol	Casearupestrin B, (rel)-	HMDB=HMDB0061696;HMDB0062777,ChEBI=CHEBI:59994;CHEBI:74243;CHEBI:83054,YMDB=YMDB01240,LipidMAPS=LMGP02060007;LMGP06050004,Feces=HMDB0061696	HMDB=HMDB0061704	ChEBI=CHEBI:67956,UNPD=UNPD200649	C27H53O12P	C27H53O12P	C34H48O9	7.6861	8.5157	7.4748
Negative	600.514	5.22	540.75079:69	[M-H]-			0.20886	0.26459	No annotation
Negative	602.346	7.88	527.7088:265 528.31372:3586	[M-H]-			0.025336	-0.46108	Phospholipid	1-acyl-sn-glycero-3-phosphocholines	Taurinated bile acids and derivatives	Taurinated bile acids and derivatives	PC(21:4(6Z,9Z,12Z,15Z)/0:0)	(25R)-1beta,3alpha,7alpha-trihydroxy-5beta-cholestan-27-oyl taurine	(25R)-3alpha,7alpha,12alpha-trihydroxy-5beta-cholestan-27-oyl taurine	LipidMAPS=LMGP01050004	LipidMAPS=LMST05040006	LipidMAPS=LMST05040007	C29H52NO7P	C29H51NO7S	C29H51NO7S	7.3698	7.6836	7.3664
Positive	603.293	9	269.34976:143 499.3595:53	[M+H]+			0.1156	-0.5944	Other	Sulfanilides	Benzenesulfonamides	Biphenyls and derivatives	3-cyclohexyl-1-[[(2R,3S)-5-[(2R)-1-hydroxypropan-2-yl]-10-[(4-methoxyphenyl)sulfonylamino]-3-methyl-6-oxo-3,4-dihydro-2H-1,5-benzoxazocin-2-yl]methyl]-1-methylurea	1-cyclohexyl-3-[(2S,3R)-5-[(2R)-1-hydroxypropan-2-yl]-2-[[(4-methoxyphenyl)sulfonyl-methylamino]methyl]-3-methyl-6-oxo-3,4-dihydro-2H-1,5-benzoxazocin-10-yl]urea	(3S)-2-[(S)-tert-butylsulfinyl]-N-cyclopentyl-4-[3-[4-[dimethylamino(oxo)methyl]phenyl]phenyl]-3-(2-hydroxyethyl)-1,3-dihydropyrrolo[3,4-c]pyridine-6-carboxamide	ChEBI=CHEBI:94871	ChEBI=CHEBI:94865;CHEBI:94883;CHEBI:94901;CHEBI:94918;CHEBI:94945	ChEBI=CHEBI:98642;CHEBI:101445	C30H42N4O7S	C30H42N4O7S	C34H42N4O4S	6.1056	6.6701	5.9723
Negative	604.462	4.35	333.38831:278 336.36469:241 350.30518:7584 374.2702:65 392.4184:1753 586.56451:397	[M-H]-			0.46344	-1.5325	No annotation
Negative	606.301	8.78	546.39166:59	[M-H]-			0.8431	0.04181	Other	Prostaglandins and related compounds			2-[(9S,11R)-epidioxy-(15S)-hydroperoxy-(5Z,13E)-prostadienoyl]-sn-glycero-3- phosphocholine			ChEBI=CHEBI:138100			C28H50NO11P				7.6724
Positive	610.187	5.06	221.1487:60 251.05002:56 266.99155:292 268.92395:72 280.9617:102 285.02014:283 298.84827:73 354.98895:2093 370.93762:93 415.05878:70 577.01935:67	[M+H]+			0.15732	1.3936	No annotation
Negative	611.143	1.15	272.09094:316 304.21954:171 306.13232:821 338.07001:357 482.19769:715 593.20782:60	[M-H]-			0.59353	-0.21412	Peptide	Peptides			Oxidized glutathione			HMDB=HMDB0003337,ChEBI=CHEBI:17858;CHEBI:58297,DrugBank=DB03310,SMPDB=PW_C001847,YMDB=YMDB00057,FooDB=FDB023147,BMDB=BMDB03337,Saliva=HMDB0003337,CSF=HMDB0003337,Serum=HMDB0003337,PubChem=40467895;25245992;65359;975,PlantCyc=OXIDIZED-GLUTATHIONE,UNPD=UNPD51013			C20H32N6O12S2				8.4464
Negative	611.398	4.13	393.38806:67 395.50867:2656	[M-H]-			0.15552	0.76581	No annotation
Negative	612.314	8.5	253.29852:1670 407.30383:52 450.302:6540 492.37238:692 522.40411:173 594.2536:124	[M-H]-			0.62518	0.23353	Benzenoid	Benzanilides			N-(2-aminophenyl)-4-[[[(2S,3R)-9-[[cyclopropyl(oxo)methyl]amino]-5-[(2S)-1-hydroxypropan-2-yl]-3-methyl-6-oxo-2,3,4,7-tetrahydro-1,5-benzoxazonin-2-yl]methyl-methylamino]methyl]benzamide			ChEBI=CHEBI:103737;CHEBI:123687;CHEBI:124254;CHEBI:124785;CHEBI:124816			C35H43N5O5				7.5132
Negative	612.316	7.84	253.10645:790 407.23615:54 450.36395:3293 492.31805:277 522.43402:92	[M-H]-			0.68539	0.22278	Benzenoid	Benzanilides			N-(2-aminophenyl)-4-[[[(2S,3R)-9-[[cyclopropyl(oxo)methyl]amino]-5-[(2S)-1-hydroxypropan-2-yl]-3-methyl-6-oxo-2,3,4,7-tetrahydro-1,5-benzoxazonin-2-yl]methyl-methylamino]methyl]benzamide			ChEBI=CHEBI:103737;CHEBI:123687;CHEBI:124254;CHEBI:124785;CHEBI:124816			C35H43N5O5				6.7296
Positive	614.331	8.49	223.96964:51 311.44177:51 452.48364:68 512.48016:156 530.28351:795 542.11359:58 578.16534:280 595.84363:267 596.44489:562	[M+H]+			0.85431	0.097267	Benzenoid	Benzanilides			N-(2-aminophenyl)-4-[[[(2S,3R)-9-[[cyclopropyl(oxo)methyl]amino]-5-[(2S)-1-hydroxypropan-2-yl]-3-methyl-6-oxo-2,3,4,7-tetrahydro-1,5-benzoxazonin-2-yl]methyl-methylamino]methyl]benzamide			ChEBI=CHEBI:103737;CHEBI:123687;CHEBI:124254;CHEBI:124785;CHEBI:124816			C35H43N5O5				6.5601
Positive	614.332	13.46	311.14587:94 512.33887:244 530.25519:1099 578.16162:522 596.19238:1280	[M+H]+			0.80548	0.1162	Benzenoid	Benzanilides			N-(2-aminophenyl)-4-[[[(2S,3R)-9-[[cyclopropyl(oxo)methyl]amino]-5-[(2S)-1-hydroxypropan-2-yl]-3-methyl-6-oxo-2,3,4,7-tetrahydro-1,5-benzoxazonin-2-yl]methyl-methylamino]methyl]benzamide			ChEBI=CHEBI:103737;CHEBI:123687;CHEBI:124254;CHEBI:124785;CHEBI:124816			C35H43N5O5				7.291
Positive	614.486	10.53	177.0871:63 221.21626:161 264.88245:120 271.10779:180 308.83658:126 315.00989:134 327.18146:74 415.22443:564 509.35181:63 553.47693:114 578.77997:71 597.27313:3162	[M+H]+			0.57933	-0.049581	No annotation
Positive	616.177	7.5	470.44287:210 485.43927:55 497.10059:138 498.1897:1156 511.22943:374 512.22504:266 523.5058:177 527.27899:262 528.01532:229 538.36554:208 541.98077:357 543.06543:2194 544.29181:289 557.16083:76883 558.24786:5837 558.85272:581 565.13635:202 598.17584:921 599.38245:230 601.17596:1162	[M+H]+			0.7792	0.5206	No annotation
Negative	617.272	8.4	222.96654:64 241.05734:812 257.3443:576 301.25125:938 315.09753:603 364.85699:63 437.18475:341 548.5495:70 597.04541:167 598.54248:57	[M-H]-			0.30636	-0.30352	Other	Camptothecins	1-acyl-sn-glycerol-3-phosphoinositols	Benzodioxoles	APC	PI(20:5(5Z,8Z,11Z,14Z,17Z)/0:0)	1-(1,3-benzodioxol-5-yl)-3-[(2S,3S)-2-[[1,3-benzodioxol-5-ylmethyl(methyl)amino]methyl]-5-[(2R)-1-hydroxypropan-2-yl]-3-methyl-6-oxo-2,3,4,7-tetrahydro-1,5-benzoxazonin-9-yl]urea	HMDB=HMDB0060661,ChEBI=CHEBI:80551,SMPDB=PW_C040679,Urine=HMDB0060661,Serum=HMDB0060661,PubChem=10077584	LipidMAPS=LMGP06050026	ChEBI=CHEBI:125857	C33H38N4O8	C29H47O12P	C33H38N4O8	6.3642	6.5111	6.2115
Negative	617.273	7.81	241.0114:123 257.2132:232 301.2421:398 315.12436:114 437.24597:205 599.14569:71	[M-H]-			0.41553	-0.20145	Phospholipid	1-acyl-sn-glycerol-3-phosphoinositols			PI(20:5(5Z,8Z,11Z,14Z,17Z)/0:0)			LipidMAPS=LMGP06050026			C29H47O12P				7.2381
Negative	618.477	4.34	333.20209:1006 350.23083:16275 351.40057:113 364.36292:226 374.25781:87 392.30603:3860 600.59271:249	[M-H]-			0.43498	-1.7474	Sphingolipid	Phosphosphingolipids			CerP(d18:0/16:0)			HMDB=HMDB0010698,FooDB=FDB027848,BMDB=BMDB10698,LipidMAPS=LMSP02050003,PubChem=5283582			C34H70NO6P				7.6483
Negative	619.287	9.02	204.99208:52 222.88644:167 241.04539:747 259.27374:361 303.34564:2609 315.04749:923 377.19025:62 439.30927:767 455.05017:54 457.37537:104 475.17163:77 495.21582:51 559.22833:70 599.07129:104	[M-H]-			0.32136	-0.26291	Phospholipid	1-acyl-sn-glycerol-3-phosphoinositols	Biphenyls and derivatives		1-Arachidonoylglycerophosphoinositol	(3R)-2-tert-butylsulfinyl-3-(2-hydroxyethyl)-4-[3-(3-methoxyphenyl)phenyl]-N-[3-(4-morpholinyl)propyl]-1,3-dihydropyrrolo[3,4-c]pyridine-6-carboxamide		HMDB=HMDB0061690;HMDB0062722,ChEBI=CHEBI:83053;CHEBI:133065,LipidMAPS=LMGP06050006	ChEBI=CHEBI:98955		C29H49O12P	C34H44N4O5S		6.3471	7.9466
Negative	619.289	13.44	241.04916:294 259.12192:249 302.11191:160 303.2644:1324 315.05392:472 439.19629:330 601.51184:55	[M-H]-			0.17757	-0.3262	Phospholipid	1-acyl-sn-glycerol-3-phosphoinositols	Biphenyls and derivatives		1-Arachidonoylglycerophosphoinositol	(3R)-2-tert-butylsulfinyl-3-(2-hydroxyethyl)-4-[3-(3-methoxyphenyl)phenyl]-N-[3-(4-morpholinyl)propyl]-1,3-dihydropyrrolo[3,4-c]pyridine-6-carboxamide		HMDB=HMDB0061690;HMDB0062722,ChEBI=CHEBI:83053;CHEBI:133065,LipidMAPS=LMGP06050006	ChEBI=CHEBI:98955		C29H49O12P	C34H44N4O5S		5.7958	8.0105
Positive	619.312	10.99	239.0815:116 265.18762:53 309.2995:81 363.1416:73 437.21033:198 455.38062:182 495.30396:63 499.39514:5057 500.49994:309 539.38934:454 589.08038:53 600.98724:98	[M+H]+			0.91907	0.0050275	Other	Bufanolides and derivatives			scilliroside			ChEBI=CHEBI:28332			C33H46O11				7.4553
Positive	620.494	4.34	334.151:297 352.36804:761 584.45374:373 602.47894:2338	[M+H]+			0.40903	-2.6778	Sphingolipid	Phosphosphingolipids			CerP(d18:0/16:0)			HMDB=HMDB0010698,FooDB=FDB027848,BMDB=BMDB10698,LipidMAPS=LMSP02050003,PubChem=5283582			C34H70NO6P				7.2599
Negative	623.489	5.12	563.32697:57	[M-H]-			0.27222	0.36905	Other	Annonaceous acetogenins	Annonaceous acetogenins	Annonaceous acetogenins	Squamoxinone	Asitrilobin D	Annomutacin	HMDB=HMDB0031893,FooDB=FDB008578;FDB015239,UNPD=UNPD146388;UNPD28755	HMDB=HMDB0035389,FooDB=FDB014064,UNPD=UNPD108877	HMDB=HMDB0031749,KNApSAcK=C00040880;C00043267;C00043395;C00044084,FooDB=FDB008418;FDB011461;FDB019550,UNPD=UNPD126629;UNPD153251;UNPD2613;UNPD39396;UNPD81163;UNPD96709	C37H68O7	C37H68O7	C37H68O7	7.4613	7.557	7.4585
Negative	625.505	5.11	564.76147:72 565.62347:319	[M-H]-			0.11496	0.47305	No annotation
Negative	626.911	10.2	532.95013:57 607.14398:134	[M-H]-			0.691	0.11022	No annotation
Positive	628.197	12.4	345.26849:56 347.35571:61 371.13831:54 404.21118:130 415.1731:57 428.31409:51 516.34076:471 567.37579:56 596.45282:63 609.30273:77	[M+H]+			0.81106	0.13101	Other	Benzothiazoles			N-[(2R,3S)-2-[[(3,5-dimethyl-4-isoxazolyl)sulfonyl-methylamino]methyl]-5-[(2R)-1-hydroxypropan-2-yl]-3-methyl-6-oxo-3,4-dihydro-2H-1,5-benzoxazocin-10-yl]-1,3-benzothiazole-2-carboxamide			ChEBI=CHEBI:129260;CHEBI:129474;CHEBI:130113;CHEBI:130656			C29H33N5O7S2				5.9547
Negative	631.482	7.74	365.41473:73	[M-H]-			0.82224	-0.073324	Phospholipid	Phosphoethanolamines	Phosphoethanolamines		N-(octadecanoyl)-tetradecasphing-4-enine-1-phosphoethanolamine	PE-Cer(d16:1(4E)/16:0)		ChEBI=CHEBI:73885,LipidMAPS=LMSP03020001	LipidMAPS=LMSP03020019		C34H69N2O6P	C34H69N2O6P		5.978	6.6147
Negative	638.329	8.84	196.15144:66 279.20547:827 476.31055:3704 518.38031:341 548.29669:236 620.3244:86	[M-H]-			0.75095	0.17585	No annotation
Negative	638.331	7.79	279.3313:525 476.29938:2291 518.48248:57	[M-H]-			0.68113	0.25684	No annotation
Negative	640.345	9.5	268.22241:107 281.26523:2692 435.48657:62 478.24664:8838 478.86591:107 520.4209:764 550.25446:201 622.51361:131	[M-H]-			0.7139	0.19048	Benzenoid	Benzanilides			N-(2-aminophenyl)-4-[[[(2S,3S)-10-[[cyclohexyl(oxo)methyl]amino]-5-[(2S)-1-hydroxypropan-2-yl]-3-methyl-6-oxo-3,4-dihydro-2H-1,5-benzoxazocin-2-yl]methyl-methylamino]methyl]benzamide			ChEBI=CHEBI:94854;CHEBI:94857;CHEBI:94886;CHEBI:94893;CHEBI:94910;CHEBI:94920;CHEBI:94940;CHEBI:94947			C37H47N5O5				7.075
Positive	640.346	8.83	538.28162:445 556.27991:982 568.25323:124 604.23151:469 622.12482:1298	[M+H]+			0.99287	0.0049083	No annotation
Negative	640.347	7.76	268.06107:62 281.26605:990 381.51001:54 476.27502:113 477.57178:480 478.32751:4196 520.32233:120 550.20911:79	[M-H]-			0.58488	0.31791	Benzenoid	Benzanilides			N-(2-aminophenyl)-4-[[[(2S,3S)-10-[[cyclohexyl(oxo)methyl]amino]-5-[(2S)-1-hydroxypropan-2-yl]-3-methyl-6-oxo-3,4-dihydro-2H-1,5-benzoxazocin-2-yl]methyl-methylamino]methyl]benzamide			ChEBI=CHEBI:94854;CHEBI:94857;CHEBI:94886;CHEBI:94893;CHEBI:94910;CHEBI:94920;CHEBI:94940;CHEBI:94947			C37H47N5O5				5.9756
Positive	642.363	13.45	339.27814:94 540.31073:389 558.27502:1690 570.4928:78 606.09833:500 624.12775:1432	[M+H]+			0.81585	0.13181	Benzenoid	Benzanilides			N-(2-aminophenyl)-4-[[[(2S,3S)-10-[[cyclohexyl(oxo)methyl]amino]-5-[(2S)-1-hydroxypropan-2-yl]-3-methyl-6-oxo-3,4-dihydro-2H-1,5-benzoxazocin-2-yl]methyl-methylamino]methyl]benzamide			ChEBI=CHEBI:94854;CHEBI:94857;CHEBI:94886;CHEBI:94893;CHEBI:94910;CHEBI:94920;CHEBI:94940;CHEBI:94947			C37H47N5O5				6.7465
Positive	644.496	10.6	301.08685:161 309.09351:75 353.40259:74 459.2514:306 539.42706:52 627.29675:1289	[M+H]+			0.64524	-0.067152	Sphingolipid	Phosphosphingolipids			N-oleoylsphingosine 1-phosphate(2-)			ChEBI=CHEBI:85378;CHEBI:85882			C36H70NO6P				6.9277
Negative	645.477	4.17	283.39355:164 361.30835:236	[M-H]-			0.43701	0.15757	Steroid	Steroidal glycosides	1-alkyl,2-acylglycerophosphates	1-alkyl,2-acylglycerophosphates	cholesteryl 6-O-hexanoyl-beta-D-galactoside	PA(O-18:0/15:1(9Z))	PA(O-16:0/17:1(9Z))	ChEBI=CHEBI:61651	LipidMAPS=LMGP10020024	LipidMAPS=LMGP10020009	C39H66O7	C36H71O7P	C36H71O7P	7.0705	7.2295	6.9715
Negative	648.912	12.28	201.10941:71 482.78705:243	[M-H]-			0.66334	0.12104	No annotation
Negative	651.521	5.11	590.57587:53	[M-H]-			0.058036	0.5479	No annotation
Negative	653.511	4.7	306.16525:126 324.28113:274 337.44714:67 349.33679:135 381.33893:1424 393.37799:89 411.34479:2280 623.68427:51	[M-H]-			0.48277	-1.5188	Glycerolipid	1,2-diacylglycerols	1,2-diacylglycerols	1,2-diacylglycerols	DG(17:1(9Z)/22:5(7Z,10Z,13Z,16Z,19Z)/0:0)[iso2]	DG(19:1(9Z)/20:5(5Z,8Z,11Z,14Z,17Z)/0:0)[iso2]	DG(17:2(9Z,12Z)/22:4(7Z,10Z,13Z,16Z)/0:0)[iso2]	LipidMAPS=LMGL02010184	LipidMAPS=LMGL02010537	LipidMAPS=LMGL02010183	C42H70O5	C42H70O5	C42H70O5	6.5352	6.5493	6.4951
Negative	659.466	4.31	253.22954:988 255.16399:519 267.1886:66 281.17227:61 423.16937:86	[M-H]-	yes	yes	0.010386	2.7599	Glycerolipid	1,2-diacylglycerols	1,2-diacylglycerol-3-phosphates	1,2-diacylglycerols	DG(18:4(6Z,9Z,12Z,15Z)/22:6(4Z,7Z,10Z,13Z,16Z,19Z)/0:0)	PA(18:1(9Z)/15:0)	DG(20:5(5Z,8Z,11Z,14Z,17Z)/20:5(5Z,8Z,11Z,14Z,17Z)/0:0)	HMDB=HMDB0007353,ChEBI=CHEBI:87246,FooDB=FDB024546,BMDB=BMDB07353,LipidMAPS=LMGL02010521	HMDB=HMDB0114923,ChEBI=CHEBI:74578;CHEBI:74852,LipidMAPS=LMGP10010323	HMDB=HMDB0007578,FooDB=FDB024771,BMDB=BMDB07578,LipidMAPS=LMGL02010226	C43H64O5	C36H69O8P	C43H64O5	8.479	8.5024	7.8916
Negative	659.513	7.61	365.4325:325 598.50018:105	[M-H]-			0.83802	0.051706	Phospholipid	Phosphoethanolamines	Phosphosphingolipids	Phosphoethanolamines	N-(icosanoyl)-tetradecasphing-4-enine-1-phosphoethanolamine	N-tridecanoylsphingosine-1-phosphocholine	PE-Cer(d16:1(4E)/18:0)	ChEBI=CHEBI:86518,LipidMAPS=LMSP03020005	ChEBI=CHEBI:85023	LipidMAPS=LMSP03020020	C36H73N2O6P	C36H73N2O6P	C36H73N2O6P	6.6203	7.1632	6.5265
Negative	659.514	11.3	365.30029:86	[M-H]-			0.86387	0.036757	Phospholipid	Phosphoethanolamines	Phosphoethanolamines	Phosphosphingolipids	N-(icosanoyl)-tetradecasphing-4-enine-1-phosphoethanolamine	PE-Cer(d16:1(4E)/18:0)	N-tridecanoylsphingosine-1-phosphocholine	ChEBI=CHEBI:86518,LipidMAPS=LMSP03020005	LipidMAPS=LMSP03020020	ChEBI=CHEBI:85023	C36H73N2O6P	C36H73N2O6P	C36H73N2O6P	7.2542	7.7515	7.107
Negative	660.166	7.5	540.19592:67 568.15173:51 570.26086:60396 570.94611:156 572.38263:89 599.87854:68 601.30432:466 602.07574:78	[M-H]-			0.84409	0.29224	No annotation
Negative	660.461	6.4	225.25461:147 226.27652:65 227.24075:596 253.16547:1712 254.9873:138 281.20746:96 424.37836:207 432.55176:64 450.28375:93	[M-H]-			0.34854	0.33165	Phospholipid	Phosphatidylethanolamines	Phosphatidylethanolamines	Phosphatidylethanolamines	PE(16:1(9Z)/14:0)	PE(14:0/16:1(9Z))	PE(16:0/14:1(9Z))	HMDB=HMDB0008953,FooDB=FDB026143,BMDB=BMDB08953,LipidMAPS=LMGP02010516,ECMDB=ECMDB08953	HMDB=HMDB0008825,YMDB=YMDB01195,FooDB=FDB026015,BMDB=BMDB08825,LipidMAPS=LMGP02011249,ECMDB=ECMDB08825	HMDB=HMDB0008921,BMDB=BMDB08921,LipidMAPS=LMGP02010506	C35H68NO8P	C35H68NO8P	C35H68NO8P	8.5972	8.5972	8.5239
Positive	661.53	11.32	520.54462:1398 642.78168:70 643.38196:430	[M+H]+			0.76731	0.069183	Glycerolipid	Triacylglycerols	Triacylglycerols	Triacylglycerols	TG(12:0/12:0/12:0)	TG(10:0/i-14:0/i-12:0)	TG(20:0/8:0/8:0)	HMDB=HMDB0011188,ChEBI=CHEBI:77389,FooDB=FDB002906,BMDB=BMDB11188,LipidMAPS=LMGL03012618,UNPD=UNPD150323	HMDB=HMDB0071607;HMDB0095231	HMDB=HMDB0064269;HMDB0072778	C39H74O6	C39H74O6	C39H74O6	4.8567	5.69	4.8567
Negative	662.101	1.14	540.24274:530	[M-H]-			0.69086	-0.14855	Nucleotide	Purine nucleotide sugars			Fenugreekine			HMDB=HMDB0039421,DrugBank=DB04071,FooDB=FDB019002			C21H27N7O14P2				7.8725
Negative	662.104	18.93	540.07623:505	[M-H]-			0.56182	-0.25777	Nucleotide	Purine nucleotide sugars			Fenugreekine			HMDB=HMDB0039421,DrugBank=DB04071,FooDB=FDB019002			C21H27N7O14P2				8.0088
Positive	663.339	11.07	239.24258:63 243.0506:66 309.24069:99 353.29388:53 420.41785:63 440.26508:69 481.55536:98 499.38251:116 520.97974:167 521.64172:670 543.45007:4885 544.58752:255 546.56787:54 559.54651:112 575.40277:116 583.53406:55 605.42786:97 644.42792:432	[M+H]+			0.80606	-0.060606	No annotation
Positive	663.456	5.06	495.27789:2873 551.33112:20483 607.4046:2867	[M+H]+			0.97697	0.0075246	Glycoside	Cucurbitacin glycosides			Goyaglycoside c			HMDB=HMDB0038349,KNApSAcK=C00030425;C00030426,FooDB=FDB017685;FDB017686,UNPD=UNPD24869;UNPD52603;UNPD212307			C38H62O9				7.4983
Positive	664.116	0.89	232.08887:427 250.18423:75 427.99463:222 444.26978:57 524.03497:3964 542.04749:3964	[M+H]+			0.58151	-0.24607	Nucleotide	Purine nucleotide sugars			Fenugreekine			HMDB=HMDB0039421,DrugBank=DB04071,FooDB=FDB019002			C21H27N7O14P2				7.7389
Negative	673.493	7.82	599.4425:89 612.57764:52	[M-H]-			0.97563	-0.0088296	Phospholipid	Phosphoethanolamines	Phosphoethanolamines	Phosphoethanolamines	PE-Cer(d16:2(4E,6E)/18:0(2OH))	PE-Cer(d14:2(4E,6E)/20:0(2OH))	PE-Cer(d14:1(4E)/20:1(11Z)(2OH))	LipidMAPS=LMSP03020088	LipidMAPS=LMSP03020068	LipidMAPS=LMSP03020061	C36H71N2O7P	C36H71N2O7P	C36H71N2O7P	7.6474	7.6474	7.6474
Negative	673.509	4.16	361.08136:114	[M-H]-			0.42268	0.17885	Phospholipid	1-alkyl,2-acylglycerophosphates	1-(1Z-alkenyl),2-acyl-glycerophosphates	1-(1Z-alkenyl),2-acyl-glycerophosphates	PA(O-20:0/15:1(9Z))	PA(P-20:0/15:0)	PA(P-16:0/19:0)	LipidMAPS=LMGP10020047	LipidMAPS=LMGP10030060	LipidMAPS=LMGP10030016	C38H75O7P	C38H75O7P	C38H75O7P	6.0201	6.1533	5.9771
Negative	674.477	6.36	241.16495:384 253.23088:696 450.38861:67 478.45099:54 634.35461:72	[M-H]-			0.92804	-0.035897	Phospholipid	Phosphatidylcholines	Phosphatidylcholines	Phosphatidylethanolamines	PC(14:0/14:1(9Z))	PC(14:1(9Z)/14:0)	PE(15:0/16:1(9Z))	HMDB=HMDB0007867,ChEBI=CHEBI:89525,YMDB=YMDB01811,FooDB=FDB025059,BMDB=BMDB07867,LipidMAPS=LMGP01011364,Urine=HMDB0007867,Serum=HMDB0007867	HMDB=HMDB0007899,ChEBI=CHEBI:89588,YMDB=YMDB01830,FooDB=FDB025091,BMDB=BMDB07899,LipidMAPS=LMGP01011381,Urine=HMDB0007899,Serum=HMDB0007899	HMDB=HMDB0008891,BMDB=BMDB08891,LipidMAPS=LMGP02011235	C36H70NO8P	C36H70NO8P	C36H70NO8P	8.2814	8.2992	7.9104
Positive	675.51	7.82	516.3692:248 534.49213:213 657.35272:904	[M+H]+			0.30431	-0.25287	Phospholipid	Phosphoethanolamines	Phosphoethanolamines	Phosphoethanolamines	PE-Cer(d16:2(4E,6E)/18:0(2OH))	PE-Cer(d14:2(4E,6E)/20:0(2OH))	PE-Cer(d14:1(4E)/20:1(11Z)(2OH))	LipidMAPS=LMSP03020088	LipidMAPS=LMSP03020068	LipidMAPS=LMSP03020061	C36H71N2O7P	C36H71N2O7P	C36H71N2O7P	7.7075	7.7075	7.7075
Positive	675.546	7.61	534.38751:316 657.20105:83	[M+H]+			0.14908	-0.44188	Sphingolipid	Phosphosphingolipids	Phosphoethanolamines	Sphingomyelins	SM(d18:1/14:0)	N-(heneicosanoyl)-tetradecasphing-4-enine-1-phosphoethanolamine	N-(hexadecanoyl)hexadecasphingosine-1-phosphocholine	HMDB=HMDB0012097,ChEBI=CHEBI:64486,FooDB=FDB028764,BMDB=BMDB12097,LipidMAPS=LMSP03010028,Serum=HMDB0012097	ChEBI=CHEBI:86522,LipidMAPS=LMSP03020007	ChEBI=CHEBI:133171,LipidMAPS=LMSP03010035	C37H75N2O6P	C37H75N2O6P	C37H75N2O6P	6.5689	6.908	6.4913
Negative	678.126	6.3	241.18489:61	[M-H]-			0.44711	0.29366	No annotation
Positive	678.481	10.16	291.06589:94 335.09015:108 485.43079:51 535.13214:61 573.23621:66 661.24615:1109	[M+H]+			0.35878	-0.14215	No annotation
Positive	680.483	5.06	662.28546:112	[M+H]+			0.98286	-0.0050725	Phospholipid	1-alkyl,2-acyl-glycerol-3-phosphoserines	Stigmastanes and derivatives		PS(O-16:0/13:0)	Anthenoside A		LipidMAPS=LMGP03020002	LipidMAPS=LMST05050021		C35H70NO9P	C38H65NO9		7.1789	7.4863
Negative	683.279	6.3	277.09518:62	[M-H]-			0.37082	0.33859	Flavonoid-like	Flavonoid O-glucuronides	6-prenylated flavanones	6-prenylated flavanones	6-{4-[3-(3,7-dimethylocta-2,6-dien-1-yl)-6-[(3,3-dimethyloxiran-2-yl)methyl]-5,7-dihydroxy-4-oxo-3,4-dihydro-2H-1-benzopyran-2-yl]-3-hydroxyphenoxy}-3,4,5-trihydroxyoxane-2-carboxylic acid	6-{2-[3-(3,7-dimethylocta-2,6-dien-1-yl)-6-[(3,3-dimethyloxiran-2-yl)methyl]-5,7-dihydroxy-4-oxo-3,4-dihydro-2H-1-benzopyran-2-yl]-5-hydroxyphenoxy}-3,4,5-trihydroxyoxane-2-carboxylic acid	6-{2-[3-(3,7-dimethylocta-2,6-dien-1-yl)-5,7-dihydroxy-6-(4-hydroxy-3-methylbut-2-en-1-yl)-4-oxo-3,4-dihydro-2H-1-benzopyran-2-yl]-5-hydroxyphenoxy}-3,4,5-trihydroxyoxane-2-carboxylic acid	HMDB=HMDB0129818	HMDB=HMDB0129819	HMDB=HMDB0129789	C36H44O13	C36H44O13	C36H44O13	6.2182	6.2182	6.216
Positive	684.205	5.05	207.02783:173 221.18259:297 222.78297:66 225.04237:124 227.14175:60 240.94386:136 251.08205:215 265.11731:56 266.9769:400 268.96936:301 281.08588:235 284.93195:340 295.17886:108 298.80606:204 312.80029:71 324.97162:1669 341.02649:6228 343.10114:180 354.97998:2843 358.05316:863 358.67407:4014 371.04425:96 381.29156:83 401.03772:198 415.18597:64 418.49017:69 428.99969:15849 444.93414:441 475.10889:…	[M+H]+			0.15559	2.2587	No annotation
Negative	684.455	4.57	253.25069:695 279.23187:187 389.07037:84 415.24323:59 553.60492:206 565.79736:86 566.49908:188	[M-H]-			0.39743	-0.83286	Phospholipid	Phosphatidylethanolamines	Phosphatidylethanolamines	Phosphatidylethanolamines	PE(18:2(9Z,12Z)/14:1(9Z))	PE(14:1(9Z)/18:2(9Z,12Z))	PE(14:0/18:3(6Z,9Z,12Z))	HMDB=HMDB0009086,FooDB=FDB026276,BMDB=BMDB09086,LipidMAPS=LMGP02010656	HMDB=HMDB0008862,FooDB=FDB026052,BMDB=BMDB08862,LipidMAPS=LMGP02010434	HMDB=HMDB0008830,FooDB=FDB026020,BMDB=BMDB08830,LipidMAPS=LMGP02010412	C37H68NO8P	C37H68NO8P	C37H68NO8P	7.2636	7.2636	7.2287
Positive	685.438	12.03	309.42853:100 317.33319:264 341.22623:81 355.14246:71 359.41541:78 382.38849:89 383.19556:232 384.43591:51 403.57617:52 407.32343:200 411.46045:254 425.41705:115 429.18121:59 430.16534:83 439.34857:508 467.51611:927 495.28931:117 537.57654:224 649.5202:65 666.64795:88 667.37494:96	[M+H]+			0.059206	-0.81986	No annotation
Negative	686.477	6.3	225.09378:90 227.24783:91 251.03549:104 253.14104:13677 253.97046:72 279.41013:152 281.2077:152 432.25433:246 450.23303:1534	[M-H]-			0.72063	0.096707	Phospholipid	Phosphatidylethanolamines	Phosphatidylethanolamines	Phosphatidylethanolamines	PE(16:1(9Z)/16:1(9Z))	PE(14:1(9Z)/18:1(9Z))	PE(18:1(9Z)/14:1(9Z))	HMDB=HMDB0008957,ChEBI=CHEBI:138145;CHEBI:138792,YMDB=YMDB01202,FooDB=FDB026147,BMDB=BMDB08957,LipidMAPS=LMGP02010108,ECMDB=ECMDB08957	HMDB=HMDB0008861,FooDB=FDB026051,BMDB=BMDB08861,LipidMAPS=LMGP02010433	HMDB=HMDB0009053,FooDB=FDB026243,BMDB=BMDB09053,LipidMAPS=LMGP02010637	C37H70NO8P	C37H70NO8P	C37H70NO8P	7.7108	8.1686	7.7108
Negative	687.497	4.3	253.26485:433 254.1947:64 255.254:1149 281.25812:2329 282.21545:294 283.42206:272 423.14862:195 450.2926:111 451.09607:50	[M-H]-	yes	yes	0.011986	2.3207	Phospholipid	1,2-diacylglycerol-3-phosphates	1,2-diacylglycerol-3-phosphates	1,2-diacylglycerol-3-phosphates	PA(20:1(11Z)/15:0)	1-heptadecanoyl-2-oleoyl-sn-glycero-3-phosphate(2-)	1-oleoyl-2-heptadecanoyl-sn-glycero-3-phosphate(2-)	HMDB=HMDB0115093,LipidMAPS=LMGP10010530	ChEBI=CHEBI:74556;CHEBI:74841,LipidMAPS=LMGP10010894	ChEBI=CHEBI:74558;CHEBI:74845,LipidMAPS=LMGP10010325	C38H73O8P	C38H73O8P	C38H73O8P	7.957	7.9629	7.9565
Negative	687.545	7.47	253.26004:745 254.25336:251 365.09686:96 450.1651:124 644.40741:52	[M-H]-			0.59578	0.08864	Sphingolipid	Phosphosphingolipids	Sphingomyelins	Phosphoethanolamines	N-pentadecanoylsphingosine-1-phosphocholine	N-(heptadecanoyl)hexadecasphingosine-1-phosphocholine	PE-Cer(d14:1(4E)/22:0)	ChEBI=CHEBI:64485,LipidMAPS=LMSP03010038	ChEBI=CHEBI:136272,LipidMAPS=LMSP03010037	LipidMAPS=LMSP03020008	C38H77N2O6P	C38H77N2O6P	C38H77N2O6P	7.7909	7.7954	7.491
Positive	688.493	6.35	432.16858:70 434.36249:58 545.81531:94 547.50946:8018	[M+H]+			0.7554	-0.054956	Phospholipid	Phosphatidylethanolamines	Phosphatidylethanolamines	Phosphatidylethanolamines	PE(16:1(9Z)/16:1(9Z))	PE(14:1(9Z)/18:1(9Z))	PE(18:1(9Z)/14:1(9Z))	HMDB=HMDB0008957,ChEBI=CHEBI:138145;CHEBI:138792,YMDB=YMDB01202,FooDB=FDB026147,BMDB=BMDB08957,LipidMAPS=LMGP02010108,ECMDB=ECMDB08957	HMDB=HMDB0008861,FooDB=FDB026051,BMDB=BMDB08861,LipidMAPS=LMGP02010433	HMDB=HMDB0009053,FooDB=FDB026243,BMDB=BMDB09053,LipidMAPS=LMGP02010637	C37H70NO8P	C37H70NO8P	C37H70NO8P	8.0559	8.4725	8.0559
Positive	689.561	11.2	548.56061:1417 671.33362:372	[M+H]+			0.22837	0.17076	Glycosyl	Glycosyl-N-acylsphingosines	Fatty acyl glycosides of mono- and disaccharides		Galactosylceramide (d18:1/14:0)	GlcCer(d14:1/18:0)		HMDB=HMDB0012321,FooDB=FDB028943,BMDB=BMDB12321,LipidMAPS=LMSP0501AA26	LipidMAPS=LMSP0501AA40		C38H73NO8	C38H73NO8		6.3555	6.7721
Positive	690.509	6.34	548.40546:5518 549.44257:12740 550.1358:97	[M+H]+			0.69671	0.090246	Phospholipid	Phosphatidylethanolamines	Phosphatidylethanolamines	Phosphatidylethanolamines	PE(16:0/16:1(9Z))	PE(18:1(9Z)/14:0)	PE(14:0/18:1(9Z))	HMDB=HMDB0008924,ChEBI=CHEBI:73999,YMDB=YMDB01199,FooDB=FDB026114,BMDB=BMDB08924,LipidMAPS=LMGP02011228,ECMDB=ECMDB08924	HMDB=HMDB0009052,ChEBI=CHEBI:78814;CHEBI:82840,FooDB=FDB026242,BMDB=BMDB09052,LipidMAPS=LMGP02011199	HMDB=HMDB0008828,ChEBI=CHEBI:84300;CHEBI:85237,FooDB=FDB026018,BMDB=BMDB08828,LipidMAPS=LMGP02011247	C37H72NO8P	C37H72NO8P	C37H72NO8P	8.8579	8.8579	8.8579
Negative	697.036	6.31	253.18915:78 281.11337:72	[M-H]-			0.73838	0.10098	No annotation
Negative	697.464	4.56	253.17314:282 279.31305:425 280.36566:54 389.26099:78 415.25464:207 565.45172:141 566.44702:173 579.30829:204	[M-H]-			0.41976	-0.98861	No annotation
Negative	698.909	13	366.91064:318 523.51556:64 532.99249:1260	[M-H]-			0.73862	0.082141	No annotation
Negative	699.099	6.32	253.65742:52 255.17883:77 281.27518:60	[M-H]-			0.32927	0.35021	No annotation
Negative	700.493	6.26	241.02982:216 253.12071:430 267.2467:506 279.33817:200 450.19653:59	[M-H]-			0.76653	0.097243	Phospholipid	Phosphatidylcholines	Phosphatidylcholines	Phosphatidylethanolamines	PC(16:1(9Z)/14:1(9Z))	PC(14:1(9Z)/16:1(9Z))	PE(15:0/18:2(9Z,12Z))	HMDB=HMDB0007999,ChEBI=CHEBI:86415,YMDB=YMDB01863,FooDB=FDB025190,BMDB=BMDB07999,LipidMAPS=LMGP01011476,Urine=HMDB0007999,Serum=HMDB0007999	HMDB=HMDB0007903,ChEBI=CHEBI:88908,YMDB=YMDB01178,FooDB=FDB025095,BMDB=BMDB07903,LipidMAPS=LMGP01011385,Urine=HMDB0007903,Serum=HMDB0007903	HMDB=HMDB0008895,FooDB=FDB026085,BMDB=BMDB08895,LipidMAPS=LMGP02011232	C38H72NO8P	C38H72NO8P	C38H72NO8P	7.7864	7.8166	7.4471
Positive	702.216	13.13	281.22253:66 315.1778:80 319.46289:54 333.31702:498 421.27191:67 425.56476:52 445.16541:164 446.35571:55 447.37268:101 473.43066:119 491.72687:51 505.38385:56 533.80206:74 549.52966:84 571.58881:174 572.65802:93 616.8266:51 633.55743:343 683.73871:277 684.45782:383	[M+H]+			0.38184	0.45845	No annotation
Negative	702.508	6.27	240.99805:121 253.17804:545 254.3468:174 255.25212:1102 267.27499:4523 268.47821:140 269.24792:281 281.16095:377 434.47998:70 451.61987:67 452.38586:641 464.27423:70 466.42487:188	[M-H]-			0.5231	0.16589	Phospholipid	Phosphatidylcholines	Phosphatidylethanolamines	Phosphatidylcholines	PC(14:0/16:1(9Z))	PE(15:0/18:1(9Z))	PC(16:0/14:1(9Z))	HMDB=HMDB0007870,ChEBI=CHEBI:84578,YMDB=YMDB01177,FooDB=FDB025062,BMDB=BMDB07870,LipidMAPS=LMGP01010485	HMDB=HMDB0008894,FooDB=FDB026084,BMDB=BMDB08894,LipidMAPS=LMGP02010458	HMDB=HMDB0007966,FooDB=FDB025158,BMDB=BMDB07966,LipidMAPS=LMGP01011463	C38H74NO8P	C38H74NO8P	C38H74NO8P	8.3317	8.6695	8.3103
Positive	702.54	10.96	220.79523:69 265.09772:69 309.3114:129 459.23492:71 503.1756:1142 684.44458:89 685.2326:307	[M+H]+			0.84036	0.052262	Phospholipid	1-(1Z-alkenyl),2-acylglycerophosphoethanolamines	1,2-diacyl-sn-glycerol-3(2'-aminoethyl)phosphonates	1-(1Z-alkenyl),2-acylglycerophosphoethanolamines	PE(P-16:0/18:1(9Z))	1-hexadecanoyl-2-[(Z)-octadec-9-enoyl]-sn-glycerol 3-(2-aminoethylphosphonate)	PE(P-18:1(11Z)/16:0)	HMDB=HMDB0011342,ChEBI=CHEBI:84533;CHEBI:133614,FooDB=FDB028080,BMDB=BMDB11342,LipidMAPS=LMGP02030095	ChEBI=CHEBI:34085,LipidMAPS=LMGP17010001	HMDB=HMDB0011404,ChEBI=CHEBI:85019,FooDB=FDB028132,BMDB=BMDB11404	C39H76NO7P	C39H76NO7P	C39H76NO7P	7.3317	7.7208	7.3049
Positive	703.577	7.47	562.53131:259 685.36694:248	[M+H]+			0.17942	-0.36419	Sphingolipid	Sphingomyelins	Phosphosphingolipids	Phosphoethanolamines	N-(octadecanoyl)hexadecasphingosine-1-phosphocholine	SM(d18:0/16:1(9Z))	PE-Cer(d14:1(4E)/23:0)	ChEBI=CHEBI:136273,LipidMAPS=LMSP03010042	HMDB=HMDB0013464,ChEBI=CHEBI:90008,FooDB=FDB029464,Urine=HMDB0013464,Saliva=HMDB0013464,CSF=HMDB0013464,Serum=HMDB0013464	LipidMAPS=LMSP03020010	C39H79N2O6P	C39H79N2O6P	C39H79N2O6P	8.0685	8.0711	7.8635
Positive	704.525	6.39	476.3999:52 496.64185:53 563.51569:751	[M+H]+			0.78436	0.058675	Phospholipid	Phosphatidylcholines	Phosphatidylcholines	Phosphatidylethanolamines	PC(14:0/16:1(9Z))	PC(16:1(9Z)/14:0)	PE(15:0/18:1(9Z))	HMDB=HMDB0007870,ChEBI=CHEBI:84578,YMDB=YMDB01177,FooDB=FDB025062,BMDB=BMDB07870,LipidMAPS=LMGP01010485	HMDB=HMDB0007998,FooDB=FDB025189,BMDB=BMDB07998,LipidMAPS=LMGP01011475	HMDB=HMDB0008894,FooDB=FDB026084,BMDB=BMDB08894,LipidMAPS=LMGP02010458	C38H74NO8P	C38H74NO8P	C38H74NO8P	7.7623	8.179	7.7339
Positive	707.221	0.86	397.91675:52 535.59442:119	[M+H]+			0.30182	0.51825	No annotation
Negative	708.998	6.17	253.16794:59 275.18027:61	[M-H]-			0.34143	0.33226	No annotation
Negative	713.919	4.51	255.18015:67 279.29047:130	[M-H]-			0.39499	0.27007	No annotation
Negative	714.509	6.17	253.14349:10010 254.29167:995 255.28256:1625 277.41467:213 278.31436:108 279.25885:4604 281.16068:15467 432.24255:189 434.42688:56 450.21631:1647 451.38843:122 452.4574:716 460.3194:275 476.32147:403 477.37256:176 478.26801:832 478.91595:122	[M-H]-			0.41023	0.21953	Phospholipid	Phosphatidylethanolamines	Phosphatidylethanolamines	Phosphatidylethanolamines	PE(18:1(9Z)/16:1(9Z))	PE(16:0/18:2(9Z,12Z))	PE(16:1(9Z)/18:1(9Z))	HMDB=HMDB0009056,ChEBI=CHEBI:78810;CHEBI:82837,FooDB=FDB026246,BMDB=BMDB09056,LipidMAPS=LMGP02011198	HMDB=HMDB0008928,ChEBI=CHEBI:73008;CHEBI:73121,FooDB=FDB026118,BMDB=BMDB08928,LipidMAPS=LMGP02010042,UNPD=UNPD147922	HMDB=HMDB0008960,YMDB=YMDB01203,FooDB=FDB026150,BMDB=BMDB08960,LipidMAPS=LMGP02011220	C39H74NO8P	C39H74NO8P	C39H74NO8P	8.4526	8.4734	8.0567
Positive	716.525	6.18	573.58722:104 575.44446:13313	[M+H]+			0.26752	0.15766	Phospholipid	Phosphatidylethanolamines	Phosphatidylethanolamines	Phosphatidylethanolamines	PE(18:1(9Z)/16:1(9Z))	PE(16:0/18:2(9Z,12Z))	PE(20:1(11Z)/14:1(9Z))	HMDB=HMDB0009056,ChEBI=CHEBI:78810;CHEBI:82837,FooDB=FDB026246,BMDB=BMDB09056,LipidMAPS=LMGP02011198	HMDB=HMDB0008928,ChEBI=CHEBI:73008;CHEBI:73121,FooDB=FDB026118,BMDB=BMDB08928,LipidMAPS=LMGP02010042,UNPD=UNPD147922	HMDB=HMDB0009251,FooDB=FDB026441,BMDB=BMDB09251,LipidMAPS=LMGP02010844	C39H74NO8P	C39H74NO8P	C39H74NO8P	8.5223	8.523	8.1064
Negative	717.472	4.52	253.17416:1914 254.31691:80 255.38203:141 256.44214:66 281.21313:191 282.21002:118 389.13153:206 463.41565:121 481.22034:499	[M-H]-			0.69667	0.12949	Phospholipid	Phosphatidylglycerols	Phosphatidylglycerols	Phosphatidylglycerols	PG(16:1(9Z)/16:1(9Z))	PG(15:0/17:2(9Z,12Z))	PG(18:2(9Z,12Z)/14:0)	HMDB=HMDB0010586,YMDB=YMDB01211,BMDB=BMDB10586,LipidMAPS=LMGP04010967,ECMDB=ECMDB10586	LipidMAPS=LMGP04010144	LipidMAPS=LMGP04010342	C38H71O10P	C38H71O10P	C38H71O10P	7.1694	7.557	7.1288
Negative	719.487	4.51	227.18147:104 253.22066:8929 254.42841:568 255.23035:5320 281.40707:105 389.26636:261 390.73584:278 391.38544:1030 463.26093:171 464.47308:181 465.2644:731 481.24597:347 482.32245:62 483.3952:1277 686.79865:86	[M-H]-			0.59798	0.16602	Phospholipid	Phosphatidylglycerols	Phosphatidylglycerols	Phosphatidylglycerols	PG(16:1(9Z)/16:0)	PG(16:0/16:1(9Z))	1-myristoyl-2-oleoyl-sn-glycero-3-phosphatidylglycerol(1-)	HMDB=HMDB0010585,FooDB=FDB027735,BMDB=BMDB10585,LipidMAPS=LMGP04010207,ECMDB=ECMDB10585	HMDB=HMDB0010571,YMDB=YMDB01209,BMDB=BMDB10571,LipidMAPS=LMGP04010910,ECMDB=ECMDB10571	ChEBI=CHEBI:75161,LipidMAPS=LMGP04010984	C38H73O10P	C38H73O10P	C38H73O10P	7.5953	7.5953	7.5372
Negative	720.083	6.17	281.93756:86	[M-H]-			0.33848	0.33331	No annotation
Negative	725.12	4.51	255.72002:56 561.06067:58	[M-H]-			0.39604	0.278	No annotation
Negative	728.526	6.09	253.29721:115 267.3432:1162 269.23026:167 277.10269:52 278.36447:59 279.29242:1088 280.69153:229 281.4165:866 295.41586:95 448.46191:105 465.15125:58 466.4408:523 478.29364:94	[M-H]-			0.88327	-0.037601	Phospholipid	Phosphatidylcholines	Phosphatidylcholines	Phosphatidylethanolamines	PC(16:1(9Z)/16:1(9Z))	PC(14:0/18:2(9Z,12Z))	PE(15:0/20:2(11Z,14Z))	HMDB=HMDB0008002,ChEBI=CHEBI:83717;CHEBI:84798,YMDB=YMDB01185,FooDB=FDB025193,BMDB=BMDB08002,LipidMAPS=LMGP01010682;LMGP01010684,Serum=HMDB0008002	HMDB=HMDB0007874,ChEBI=CHEBI:86094,FooDB=FDB025066,BMDB=BMDB07874,LipidMAPS=LMGP01010496,Urine=HMDB0007874,Serum=HMDB0007874	HMDB=HMDB0008901,FooDB=FDB026091,BMDB=BMDB08901,LipidMAPS=LMGP02010465	C40H76NO8P	C40H76NO8P	C40H76NO8P	8.1201	8.1982	7.8739
Negative	728.966	6.04	267.19406:339 269.298:128 279.22595:826 281.3226:553 448.29797:55 466.38849:185 478.42883:76 671.49731:56	[M-H]-			0.42642	0.23666	No annotation
Positive	730.541	6.3	476.39801:196 494.39142:203 588.5672:119 589.49475:1077 712.59998:51	[M+H]+			0.20944	0.097098	Phospholipid	Phosphatidylcholines	Phosphatidylcholines	Phosphatidylethanolamines	PC(16:1(9Z)/16:1(9Z))	PC(14:0/18:2(9Z,12Z))	PE(15:0/20:2(11Z,14Z))	HMDB=HMDB0008002,ChEBI=CHEBI:83717;CHEBI:84798,YMDB=YMDB01185,FooDB=FDB025193,BMDB=BMDB08002,LipidMAPS=LMGP01010682;LMGP01010684,Serum=HMDB0008002	HMDB=HMDB0007874,ChEBI=CHEBI:86094,FooDB=FDB025066,BMDB=BMDB07874,LipidMAPS=LMGP01010496,Urine=HMDB0007874,Serum=HMDB0007874	HMDB=HMDB0008901,FooDB=FDB026091,BMDB=BMDB08901,LipidMAPS=LMGP02010465	C40H76NO8P	C40H76NO8P	C40H76NO8P	7.9777	8.0387	7.7105
Negative	730.935	6.01	269.46497:112 279.08716:86 281.40479:684 389.29767:108 466.31683:99 643.40802:319	[M-H]-			0.40726	0.22879	No annotation
Positive	731.609	7.28	590.2995:71 590.98297:51 713.47186:89	[M+H]+			0.11977	-0.35893	Sphingolipid	Phosphosphingolipids	Phosphosphingolipids	Phosphoethanolamines	SM(d18:0/18:1(9Z))	SM(d18:0/18:1(11Z))	PE-Cer(d16:1(4E)/23:0)	HMDB=HMDB0012089,ChEBI=CHEBI:134074,FooDB=FDB028756,BMDB=BMDB12089,LipidMAPS=LMSP03010031,Serum=HMDB0012089	HMDB=HMDB0012088,ChEBI=CHEBI:134073,FooDB=FDB028755,BMDB=BMDB12088,Serum=HMDB0012088	LipidMAPS=LMSP03020025	C41H83N2O6P	C41H83N2O6P	C41H83N2O6P	7.1073	7.524	6.7391
Negative	732.482	5.79	253.27673:119 255.17697:334 389.20471:246 390.38159:57 391.21942:478 409.29218:154 417.409:61 644.03302:150 645.45111:3134	[M-H]-			0.78074	0.088026	Phospholipid	Phosphatidylserines	Phosphatidylserines	Phosphatidylserines	PS(16:0/16:1(9Z))	PS(16:1(9Z)/16:0)	PS(14:0/18:1(9Z))	HMDB=HMDB0012355,ChEBI=CHEBI:89824,YMDB=YMDB01252,FooDB=FDB028973,BMDB=BMDB12355,LipidMAPS=LMGP03010909,ECMDB=ECMDB12355,Serum=HMDB0012355	HMDB=HMDB0012365,ChEBI=CHEBI:90028,BMDB=BMDB12365,LipidMAPS=LMGP03010207,ECMDB=ECMDB12365,Serum=HMDB0012365	HMDB=HMDB0012335,ChEBI=CHEBI:89837,FooDB=FDB028954,BMDB=BMDB12335,LipidMAPS=LMGP03010977,Serum=HMDB0012335	C38H72NO10P	C38H72NO10P	C38H72NO10P	8.3699	8.3699	8.3467
Positive	732.55	10.54	339.54651:55 547.24042:149 671.16479:53 715.34735:452	[M+H]+			0.89176	-0.017631	Phospholipid	Phosphatidylcholines	Phosphatidylcholines	Phosphatidylcholines	PC(18:1(9Z)/14:0)	PC(14:0/18:1(11Z))	PC(14:1(9Z)/18:0)	HMDB=HMDB0008097,ChEBI=CHEBI:86092,YMDB=YMDB01932,FooDB=FDB025288,BMDB=BMDB08097,LipidMAPS=LMGP01010882,Urine=HMDB0008097,Serum=HMDB0008097	HMDB=HMDB0007872,ChEBI=CHEBI:73793,YMDB=YMDB01813,FooDB=FDB025064,BMDB=BMDB07872,LipidMAPS=LMGP01010490,Urine=HMDB0007872,Serum=HMDB0007872	HMDB=HMDB0007904,ChEBI=CHEBI:88907,YMDB=YMDB01831,FooDB=FDB025096,BMDB=BMDB07904,LipidMAPS=LMGP01011389,Urine=HMDB0007904,Serum=HMDB0007904	C40H78NO8P	C40H78NO8P	C40H78NO8P	7.4568	7.4568	7.4568
Negative	733.503	4.5	253.2937:263 254.53946:178 255.21335:2292 267.27161:4391 268.37207:211 269.35187:185 279.19171:55 281.30115:62 295.22147:88 391.25092:561 403.14386:105 451.43793:57 465.23627:237 468.61304:84 477.32227:55 483.23328:697 495.23566:55 714.3808:88 715.47974:310	[M-H]-			0.73901	0.1252	Phospholipid	Phosphatidylglycerols	Phosphatidylglycerols	Phosphatidylglycerols	PG(16:0/17:1(9Z))	PG(17:1(9Z)/16:0)	1-[Glycerolylphosphonyl]-2-[8-(2-Hexyl-Cyclopropyl)-Octanal-1-Yl]-3-[Hexadecanal-1-Yl]-Glycerol	LipidMAPS=LMGP04010908	LipidMAPS=LMGP04010254	DrugBank=DB03979,LipidMAPS=LMGP04010990	C39H75O10P	C39H75O10P	C39H75O10P	7.7844	7.785	7.7833
Negative	733.829	4.49	253.30203:106 255.23007:96 267.29443:216 269.21472:67 281.25092:135 715.25299:323	[M-H]-			0.80561	0.10351	No annotation
Negative	735.796	4.48	255.51399:103 269.40833:176 391.14673:61	[M-H]-			0.33064	0.33418	No annotation
Negative	739.631	4.49	279.19141:142	[M-H]-			0.72082	0.1464	No annotation
Negative	740.524	6.04	255.25763:89 256.36346:128 277.20309:618 279.19522:14096 281.1579:20779 282.19833:701 283.30194:79 303.26083:231 304.26105:337 452.07367:67 458.25891:308 459.3327:119 460.36316:154 475.30048:71 476.35516:2418 477.27936:146 478.30206:1188 643.43866:53	[M-H]-			0.5049	0.18363	Phospholipid	Phosphatidylethanolamines	Phosphatidylethanolamines	Phosphatidylethanolamines	PE(18:1(9Z)/18:2(9Z,12Z))	PE(16:0/20:3(8Z,11Z,14Z))	PE(18:2(9Z,12Z)/18:1(9Z))	HMDB=HMDB0009060,ChEBI=CHEBI:74977;CHEBI:84543,FooDB=FDB026250,BMDB=BMDB09060,LipidMAPS=LMGP02010048	HMDB=HMDB0008936,ChEBI=CHEBI:133655;CHEBI:133656,FooDB=FDB026126,BMDB=BMDB08936,LipidMAPS=LMGP02011222	HMDB=HMDB0009092,FooDB=FDB026282,BMDB=BMDB09092,LipidMAPS=LMGP02010663	C41H76NO8P	C41H76NO8P	C41H76NO8P	8.1186	8.2034	7.7867
Negative	742.505	4.38	253.21677:417 279.34064:127 280.62122:98 281.26285:676 281.97034:161 506.23767:62	[M-H]-	yes	yes	0.026975	1.7763	Phospholipid	1-(1Z-alkenyl),2-acylglycerophosphoserines	1-alkyl,2-acyl-glycerol-3-phosphoserines	1-alkyl,2-acyl-glycerol-3-phosphoserines	PS(P-16:0/18:2(9Z,12Z))	PS(O-16:0/18:3(6Z,9Z,12Z))	PS(O-16:0/18:3(9Z,12Z,15Z))	LipidMAPS=LMGP03030087	LipidMAPS=LMGP03020078	LipidMAPS=LMGP03020077	C40H74NO9P	C40H74NO9P	C40H74NO9P	6.8971	6.984	6.8971
Negative	742.539	6.02	279.29218:2629 280.50601:2930 281.19852:20447 282.28659:3006 283.28113:462 458.42596:65 460.24878:265 476.22192:237 477.35583:899 478.22736:1819 479.38647:172 480.34515:89	[M-H]-			0.38679	0.21131	Phospholipid	Phosphatidylethanolamines	Phosphatidylethanolamines	Phosphatidylcholines	PE(18:1(9Z)/18:1(9Z))	PE(18:0/18:2(9Z,12Z))	PC(15:0/18:2(9Z,12Z))	HMDB=HMDB0009059,ChEBI=CHEBI:60285;CHEBI:74986;CHEBI:84839;CHEBI:84844,YMDB=YMDB01208,FooDB=FDB026249,BMDB=BMDB09059,LipidMAPS=LMGP02010039;LMGP02010052,PubChem=44251425	HMDB=HMDB0008994,ChEBI=CHEBI:133599;CHEBI:133600,FooDB=FDB026184,BMDB=BMDB08994,LipidMAPS=LMGP02010044,PubChem=25245827,PlantCyc=CPD-8290	HMDB=HMDB0007940,ChEBI=CHEBI:133617,SMPDB=PW_C003990,FooDB=FDB025132,BMDB=BMDB07940,LipidMAPS=LMGP01010543	C41H78NO8P	C41H78NO8P	C41H78NO8P	7.6974	7.6988	7.6712
Negative	747.518	4.48	253.1326:1306 254.53909:1074 255.19321:10207 256.33282:1359 257.30231:116 279.23132:3981 280.47961:5091 281.24371:19008 282.29596:1350 283.2959:704 389.12427:231 390.151:83 391.25183:3070 392.19788:440 415.27185:166 416.28967:69 417.28961:580 418.19214:174 463.16974:76 464.49774:144 465.3537:1346 466.36761:185 482.11523:127 483.30383:2550 484.24469:343 489.29114:66 490.41791:67 491.38904:631 492.…	[M-H]-			0.55844	0.21041	Phospholipid	Phosphatidylglycerols	Phosphatidylglycerols	Phosphatidylglycerols	PG(18:1(9Z)/16:0)	PG(16:0/18:1(11Z))	PG(16:0/18:1(9Z))	HMDB=HMDB0010630,ChEBI=CHEBI:72832;CHEBI:73206,BMDB=BMDB10630,LipidMAPS=LMGP04010962,Serum=HMDB0010630,PubChem=71296223,PlantCyc=CPD-2183	HMDB=HMDB0010573,ChEBI=CHEBI:44946,FooDB=FDB027723,BMDB=BMDB10573,LipidMAPS=LMGP04010008,ECMDB=ECMDB10573,Serum=HMDB0010573	HMDB=HMDB0010574,ChEBI=CHEBI:34080;CHEBI:72841;CHEBI:73234;CHEBI:84472,YMDB=YMDB01210,BMDB=BMDB10574,LipidMAPS=LMGP04010002;LMGP04010987,Serum=HMDB0010574	C40H77O10P	C40H77O10P	C40H77O10P	8.0552	8.0553	8.0552
Negative	750.546	5.93	257.29117:294 301.28412:1009 303.47342:117 405.43402:80 448.42346:131 466.37488:1307	[M-H]-			0.34263	0.13134	Phospholipid	1-(1Z-alkenyl),2-acylglycerophosphoethanolamines	1-(1Z-alkenyl),2-acylglycerophosphoethanolamines	1-alkyl,2-acylglycerophosphoethanolamines	PE(O-18:1(1Z)/20:4(5Z,8Z,11Z,14Z))	PE(P-16:0/22:4(7Z,10Z,13Z,16Z))	PE(O-18:0/20:5(5Z,8Z,11Z,14Z,17Z))	HMDB=HMDB0005779,ChEBI=CHEBI:78342;CHEBI:79207,FooDB=FDB023768,BMDB=BMDB05779,LipidMAPS=LMGP02030003	HMDB=HMDB0011358,FooDB=FDB028096,BMDB=BMDB11358,LipidMAPS=LMGP02030033	LipidMAPS=LMGP02020008	C43H78NO7P	C43H78NO7P	C43H78NO7P	7.6349	8.2523	7.4437
Positive	752.562	5.93	267.2262:63 294.40506:66 597.51959:59 611.56647:2292	[M+H]+			0.2285	-0.18033	Phospholipid	1-(1Z-alkenyl),2-acylglycerophosphoethanolamines	1-(1Z-alkenyl),2-acylglycerophosphoethanolamines	1-(1Z-alkenyl),2-acylglycerophosphoethanolamines	PE(O-18:1(1Z)/20:4(5Z,8Z,11Z,14Z))	PE(P-16:0/22:4(7Z,10Z,13Z,16Z))	PE(P-18:1(11Z)/20:3(5Z,8Z,11Z))	HMDB=HMDB0005779,ChEBI=CHEBI:78342;CHEBI:79207,FooDB=FDB023768,BMDB=BMDB05779,LipidMAPS=LMGP02030003	HMDB=HMDB0011358,FooDB=FDB028096,BMDB=BMDB11358,LipidMAPS=LMGP02030033	HMDB=HMDB0011416,FooDB=FDB028144,BMDB=BMDB11416	C43H78NO7P	C43H78NO7P	C43H78NO7P	7.8996	8.3177	7.487
Negative	758.498	5.72	253.22972:886 255.27991:155 279.24731:134 281.29114:1460 389.2345:1072 391.15057:182 407.23804:211 409.25146:68 415.40833:210 417.22839:2943 435.26953:1003 669.59271:72 671.41608:14985 672.09424:65 739.37091:132 740.43182:51	[M-H]-			0.95771	0.02014	Phospholipid	Phosphatidylserines	Phosphatidylserines	Phosphatidylserines	PS(16:1(9Z)/18:1(9Z))	PS(18:1(9Z)/16:1(9Z))	PS(18:2(9Z,12Z)/16:0)	HMDB=HMDB0012368,ChEBI=CHEBI:90032,YMDB=YMDB01255,FooDB=FDB028986,BMDB=BMDB12368,LipidMAPS=LMGP03010901,Serum=HMDB0012368	HMDB=HMDB0012388,ChEBI=CHEBI:74901;CHEBI:75101,BMDB=BMDB12388,LipidMAPS=LMGP03010881,Serum=HMDB0012388	HMDB=HMDB0012398,ChEBI=CHEBI:90026,FooDB=FDB029014,BMDB=BMDB12398,LipidMAPS=LMGP03010877,Serum=HMDB0012398	C40H74NO10P	C40H74NO10P	C40H74NO10P	8.4548	8.4557	8.438
Positive	758.572	6.18	281.11816:57 429.47656:66 476.11774:83 496.41522:53 504.28931:220 522.25385:133 617.45319:121	[M+H]+			0.44479	0.10249	Phospholipid	Phosphatidylcholines	Phosphatidylcholines	Phosphatidylcholines	PC(16:0/18:2(9Z,12Z))	PC(18:2(9Z,12Z)/16:0)	PC(18:1(11Z)/16:1(9Z))	HMDB=HMDB0007973,ChEBI=CHEBI:73002;CHEBI:60475,DrugBank=DB02306,YMDB=YMDB01845,FooDB=FDB025164;FDB030253,BMDB=BMDB07973,LipidMAPS=LMGP01010592;LMGP01010594,Urine=HMDB0007973,Saliva=HMDB0007973,Serum=HMDB0007973,PubChem=6438359;5287971,PlantCyc=CPD-8158,UNPD=UNPD68627	HMDB=HMDB0008133,ChEBI=CHEBI:86099,YMDB=YMDB01956,FooDB=FDB025323,BMDB=BMDB08133,LipidMAPS=LMGP01010932,Urine=HMDB0008133,Saliva=HMDB0008133,Serum=HMDB0008133	HMDB=HMDB0008068,ChEBI=CHEBI:89678,YMDB=YMDB01909,FooDB=FDB025259,BMDB=BMDB08068,LipidMAPS=LMGP01012147,Urine=HMDB0008068,Saliva=HMDB0008068,Serum=HMDB0008068	C42H80NO8P	C42H80NO8P	C42H80NO8P	8.2744	8.2895	8.2379
Negative	759.521	4.49	253.24271:569 255.43423:123 267.28259:695 269.19629:62 279.24759:89 281.20187:1004 295.25726:1014 389.258:81 417.38672:193 431.28156:143 477.29254:70 495.56476:100 505.3291:94 507.22443:50 509.38873:148 521.44958:55 523.50073:122	[M-H]-			0.77001	0.12113	Phospholipid	Phosphatidylglycerols	Phosphatidylglycerols	Phosphatidylglycerols	PG(16:1(9Z)/19:1(9Z))	PG(19:1(9Z)/16:1(9Z))	PG(15:1(9Z)/20:1(11Z))	LipidMAPS=LMGP04010215	LipidMAPS=LMGP04010487	LipidMAPS=LMGP04010181	C41H77O10P	C41H77O10P	C41H77O10P	7.4351	7.4417	7.4107
Positive	760.516	5.72	299.04181:60 504.7807:50 575.57465:2591	[M+H]+			0.21011	-0.23333	Phospholipid	Phosphatidylserines	Phosphatidylserines	Phosphatidylserines	PS(18:1(9Z)/16:1(9Z))	PS(16:1(9Z)/18:1(9Z))	PS(18:2(9Z,12Z)/16:0)	HMDB=HMDB0012388,ChEBI=CHEBI:74901;CHEBI:75101,BMDB=BMDB12388,LipidMAPS=LMGP03010881,Serum=HMDB0012388	HMDB=HMDB0012368,ChEBI=CHEBI:90032,YMDB=YMDB01255,FooDB=FDB028986,BMDB=BMDB12368,LipidMAPS=LMGP03010901,Serum=HMDB0012368	HMDB=HMDB0012398,ChEBI=CHEBI:90026,FooDB=FDB029014,BMDB=BMDB12398,LipidMAPS=LMGP03010877,Serum=HMDB0012398	C40H74NO10P	C40H74NO10P	C40H74NO10P	8.6052	8.6052	8.6046
Negative	761.534	4.48	253.23163:169 255.32304:605 267.30927:212 268.28485:198 269.34869:133 281.22418:292 282.40875:162 295.3385:2110 296.29126:100 390.70142:65 391.34363:166 417.3479:54 431.31201:52 465.20667:109 483.4798:176 523.35461:80 687.4425:69	[M-H]-			0.94649	-0.060187	Phospholipid	Phosphatidylglycerols	Phosphatidylglycerols	Phosphatidylglycerols	PG(16:0/18:0(11Cp))	PG(16:1(9Z)/19:0)	PG(16:0/19:1(9Z))	LipidMAPS=LMGP04010989	LipidMAPS=LMGP04010214,ECMDB=ECMDB21075	LipidMAPS=LMGP04010196	C41H79O10P	C41H79O10P	C41H79O10P	7.5052	7.5206	7.4971
Negative	761.582	7.44	687.52631:2271	[M-H]-			0.10153	-0.30237	No annotation
Positive	762.399	5.41	507.00128:53	[M+H]+			0.48491	0.14382	No annotation
Negative	762.508	5.96	257.18533:766 258.4259:140 259.23468:142 279.26526:1560 280.37192:215 281.32761:2376 301.28668:1536 302.18634:202 303.40805:1892 304.16614:92 475.75195:97 476.43054:791 478.33252:737 498.56708:57 499.69733:53 500.36115:62 674.44202:621 675.42603:184	[M-H]-			0.56198	-0.17293	Phospholipid	Phosphatidylethanolamines	Phosphatidylethanolamines	Phosphatidylethanolamines	PE(16:0/22:6(4Z,7Z,10Z,13Z,16Z,19Z))	PE(20:4(5Z,8Z,11Z,14Z)/18:2(9Z,12Z))	PE(18:2(9Z,12Z)/20:4(5Z,8Z,11Z,14Z))	HMDB=HMDB0008946,ChEBI=CHEBI:78261;CHEBI:79097,FooDB=FDB026136,BMDB=BMDB08946,LipidMAPS=LMGP02010095,UNPD=UNPD182353	HMDB=HMDB0009390,FooDB=FDB026580,BMDB=BMDB09390,LipidMAPS=LMGP02010945	HMDB=HMDB0009102,FooDB=FDB026292,BMDB=BMDB09102,LipidMAPS=LMGP02011192	C43H74NO8P	C43H74NO8P	C43H74NO8P	7.543	7.6377	7.5427
Negative	762.532	6.37	253.20583:55 281.32187:95 301.0788:134 303.30682:73 452.29382:52 686.47522:239 688.35406:4252 703.70178:53	[M-H]-			0.6801	0.16856	Phospholipid	Phosphatidylserines	Phosphatidylserines	Phosphatidylserines	PS(16:0/18:0)	PS(18:0/16:0)	PS(14:0/20:0)	HMDB=HMDB0012356,ChEBI=CHEBI:84520,FooDB=FDB028974,BMDB=BMDB12356,LipidMAPS=LMGP03010906,Serum=HMDB0012356	HMDB=HMDB0012376,ChEBI=CHEBI:90035,FooDB=FDB028994,BMDB=BMDB12376,LipidMAPS=LMGP03010888,Serum=HMDB0012376	HMDB=HMDB0112295,LipidMAPS=LMGP03010924	C40H78NO10P	C40H78NO10P	C40H78NO10P	8.7944	8.7944	8.3777
Positive	764.526	5.94	269.22528:61 337.40094:408 339.19836:547 442.30383:52 578.2475:55 621.92627:143 622.91888:1323 623.54999:7232	[M+H]+			0.033305	-0.28421	Phospholipid	Phosphatidylethanolamines	Phosphatidylethanolamines	Phosphatidylethanolamines	PE(16:0/22:6(4Z,7Z,10Z,13Z,16Z,19Z))	PE(18:1(9Z)/20:5(5Z,8Z,11Z,14Z,17Z))	PE(20:5(5Z,8Z,11Z,14Z,17Z)/18:1(9Z))	HMDB=HMDB0008946,ChEBI=CHEBI:78261;CHEBI:79097,FooDB=FDB026136,BMDB=BMDB08946,LipidMAPS=LMGP02010095,UNPD=UNPD182353	HMDB=HMDB0009071,FooDB=FDB026261,BMDB=BMDB09071,LipidMAPS=LMGP02011195	HMDB=HMDB0009455,FooDB=FDB026645,BMDB=BMDB09455,LipidMAPS=LMGP02011172	C43H74NO8P	C43H74NO8P	C43H74NO8P	6.7571	7.098	6.7571
Negative	767.488	4.46	253.258:71 255.24234:759 257.19751:349 277.22742:174 279.22308:158 283.3584:62 301.26102:1016 303.40308:149 391.23438:165 483.48413:285 505.47681:102 511.35791:55	[M-H]-			0.61771	-0.21278	Phospholipid	Phosphatidylglycerols	Phosphatidylglycerols	Phosphatidylglycerols	PG(16:1(9Z)/20:4(5Z,8Z,11Z,14Z))	PG(18:3(9Z,12Z,15Z)/18:2(9Z,12Z))	PG(18:2(9Z,12Z)/18:3(9Z,12Z,15Z))	HMDB=HMDB0010595,ChEBI=CHEBI:89072,FooDB=FDB027745,BMDB=BMDB10595,LipidMAPS=LMGP04010899,Serum=HMDB0010595	HMDB=HMDB0010680,ChEBI=CHEBI:89309,FooDB=FDB027830,BMDB=BMDB10680,LipidMAPS=LMGP04010408,Serum=HMDB0010680	HMDB=HMDB0010652,ChEBI=CHEBI:89376,FooDB=FDB027802,BMDB=BMDB10652,LipidMAPS=LMGP04010352,Serum=HMDB0010652	C42H73O10P	C42H73O10P	C42H73O10P	7.7864	7.8212	7.7832
Negative	771.519	4.46	279.20374:2892 280.27924:196 281.22375:2592 282.14038:146 303.28052:121 304.37668:76 305.21375:51 415.28278:55 417.26801:265 489.38025:145 491.27234:291 507.29755:159 508.3158:77 509.24121:357 711.72308:64	[M-H]-			0.49904	-0.35991	Phospholipid	Phosphatidylglycerols	Phosphatidylglycerols	Phosphatidylglycerols	PG(18:1(9Z)/18:2(9Z,12Z))	PG(18:2(9Z,12Z)/18:1(9Z))	PG(18:0/18:3(6Z,9Z,12Z))	HMDB=HMDB0010635,ChEBI=CHEBI:89404,FooDB=FDB027785,BMDB=BMDB10635,LipidMAPS=LMGP04010960,Serum=HMDB0010635	HMDB=HMDB0010649,ChEBI=CHEBI:89348,FooDB=FDB027799,BMDB=BMDB10649,LipidMAPS=LMGP04010350,Serum=HMDB0010649	HMDB=HMDB0010606,ChEBI=CHEBI:89265,BMDB=BMDB10606,LipidMAPS=LMGP04010315,Serum=HMDB0010606	C42H77O10P	C42H77O10P	C42H77O10P	8.2379	8.2379	8.1616
Positive	776.236	5.05	285.03329:54 503.17548:56 740.73663:78	[M+H]+			0.78297	0.074267	No annotation
Negative	776.546	6.3	253.35265:67 702.53595:709 716.45441:736	[M-H]-			0.76754	0.096953	Phospholipid	Phosphatidylserines	Phosphatidylserines	Phosphatidylserines	PS(15:0/20:0)	PS(20:0/15:0)	PS(16:0/19:0)	HMDB=HMDB0112327,LipidMAPS=LMGP03010150	HMDB=HMDB0112513,LipidMAPS=LMGP03010512	LipidMAPS=LMGP03010968,ECMDB=ECMDB21039	C41H80NO10P	C41H80NO10P	C41H80NO10P	7.6251	7.6251	7.2301
Positive	780.556	6.08	524.4339:74 526.45911:84 639.29102:239	[M+H]+			0.050766	-0.22715	Phospholipid	Phosphatidylcholines	Phosphatidylcholines	Phosphatidylcholines	PC(16:0/20:5(5Z,8Z,11Z,14Z,17Z))	PC(20:5(5Z,8Z,11Z,14Z,17Z)/16:0)	PC(16:1(9Z)/20:4(5Z,8Z,11Z,14Z))	HMDB=HMDB0007984,ChEBI=CHEBI:86137;CHEBI:86181,YMDB=YMDB01855,FooDB=FDB025175,BMDB=BMDB07984,LipidMAPS=LMGP01010633,Saliva=HMDB0007984,Serum=HMDB0007984	HMDB=HMDB0008495,ChEBI=CHEBI:88926,YMDB=YMDB02139,FooDB=FDB025685,BMDB=BMDB08495,LipidMAPS=LMGP01011932,Saliva=HMDB0008495,Serum=HMDB0008495	HMDB=HMDB0008015,ChEBI=CHEBI:84816,YMDB=YMDB01875,FooDB=FDB025206,BMDB=BMDB08015,LipidMAPS=LMGP01010695,Saliva=HMDB0008015,Serum=HMDB0008015	C44H78NO8P	C44H78NO8P	C44H78NO8P	7.7707	7.7707	7.6929
Negative	784.151	6.28	697.52466:114	[M-H]-			0.67374	0.11792	Nucleotide	Flavin nucleotides	Flavin nucleotides		FAD	FAD(3-)		HMDB=HMDB0001248,KNApSAcK=C00001500,ChEBI=CHEBI:16238,DrugBank=DB03147;DB02332,SMPDB=PW_C000964,YMDB=YMDB00296,FooDB=FDB022511,BMDB=BMDB01248,Feces=HMDB0001248,ECMDB=ECMDB01248,Serum=HMDB0001248,PubChem=46906035;15938970;643975;703,UNPD=UNPD101999;UNPD29182	ChEBI=CHEBI:57692,PlantCyc=FAD		C27H33N9O15P2	C27H33N9O15P2		4.3037	4.7203
Positive	784.587	6.08	502.47119:124 504.38751:86 520.22424:68 643.46503:305	[M+H]+			0.60764	-0.10657	Phospholipid	Phosphatidylcholines	Phosphatidylcholines	Phosphatidylcholines	PC(18:2(9Z,12Z)/18:1(11Z))	PC(18:1(11Z)/18:2(9Z,12Z))	PC(18:1(9Z)/18:2(9Z,12Z))	HMDB=HMDB0008136,ChEBI=CHEBI:89599,YMDB=YMDB01959,FooDB=FDB025326,BMDB=BMDB08136,LipidMAPS=LMGP01012168,Urine=HMDB0008136,Saliva=HMDB0008136,Serum=HMDB0008136	HMDB=HMDB0008072,ChEBI=CHEBI:89691,YMDB=YMDB01913,FooDB=FDB025263,BMDB=BMDB08072,LipidMAPS=LMGP01012149,Urine=HMDB0008072,Saliva=HMDB0008072,Serum=HMDB0008072	HMDB=HMDB0008105,ChEBI=CHEBI:74670,YMDB=YMDB01937,FooDB=FDB025295;FDB030211,BMDB=BMDB08105,LipidMAPS=LMGP01010895,Urine=HMDB0008105,Saliva=HMDB0008105,Serum=HMDB0008105,PubChem=24778939;15151374,PlantCyc=CPD-8091	C44H82NO8P	C44H82NO8P	C44H82NO8P	8.1934	8.1934	8.1735
Negative	785.475	5.41	747.41388:64 749.38269:145	[M-H]-			0.15066	0.33435	Terpenoid	Triterpene saponins	Triterpenoids		Majonoside R2	Vinaginsenoside R11		HMDB=HMDB0040418,FooDB=FDB020150,UNPD=UNPD103241;UNPD138709;UNPD142689;UNPD186019;UNPD76029	HMDB=HMDB0040781,FooDB=FDB020597,UNPD=UNPD154130;UNPD173420		C41H70O14	C41H70O14		6.1777	6.1777
Negative	786.529	5.65	279.15167:335 280.40363:212 281.24326:3594 282.46194:185 283.46466:186 309.13742:58 415.18335:256 417.19214:6792 418.15735:298 419.29095:350 435.22375:1930 436.3941:64 437.27863:162 698.50104:4637 699.46344:21497	[M-H]-			0.73331	-0.15109	Phospholipid	Phosphatidylserines	Phosphatidylserines	Phosphatidylserines	PS(18:1(9Z)/18:1(9Z))	PS(18:0/18:2(9Z,12Z))	PS(18:2(9Z,12Z)/18:0)	HMDB=HMDB0012390,ChEBI=CHEBI:60568;CHEBI:74905,YMDB=YMDB01259,FooDB=FDB029006,BMDB=BMDB12390,LipidMAPS=LMGP03010030,Serum=HMDB0012390	HMDB=HMDB0012380,ChEBI=CHEBI:84466;CHEBI:84513,FooDB=FDB028997,BMDB=BMDB12380,LipidMAPS=LMGP03010031,Serum=HMDB0012380	HMDB=HMDB0012400,ChEBI=CHEBI:88485,FooDB=FDB029016,BMDB=BMDB12400,LipidMAPS=LMGP03010876,Serum=HMDB0012400	C42H78NO10P	C42H78NO10P	C42H78NO10P	8.6807	8.6832	8.6807
Negative	789.614	7.26	713.61505:85 715.67072:2215	[M-H]-			0.20682	-0.27015	Glycerolipid	Triacylglycerols			TG(12:0/18:4(6Z,9Z,12Z,15Z)/18:4(6Z,9Z,12Z,15Z))[iso3]			LipidMAPS=LMGL03012674			C51H82O6				6.8827
Negative	790.562	6.27	253.22546:473 255.28288:137 279.37613:128 643.30725:75 713.03326:58 714.7226:1264 715.46136:5299 716.59119:12783 729.54779:54 731.81537:67	[M-H]-			0.55912	0.16975	Phospholipid	Phosphatidylserines	Phosphatidylserines	Phosphatidylserines	PS(18:0/18:0)	PS(16:0/20:0)	PS(20:0/16:0)	HMDB=HMDB0012378,ChEBI=CHEBI:84519,FooDB=FDB028996,BMDB=BMDB12378,LipidMAPS=LMGP03010036,Serum=HMDB0012378	HMDB=HMDB0112345,LipidMAPS=LMGP03010035	HMDB=HMDB0112514,LipidMAPS=LMGP03010864	C42H82NO10P	C42H82NO10P	C42H82NO10P	7.9658	8.4018	7.9658
Negative	792.53	12.82	255.41559:682 279.22211:2113 480.23566:198	[M-H]-			0.97961	-0.019797	No annotation
Negative	792.896	13	279.22699:144 328.38541:54 724.46405:55 732.67706:145 773.10254:53 774.38104:71	[M-H]-			0.72697	0.10292	No annotation
Negative	793.503	4.43	257.45834:99 279.1796:134 281.1506:349 301.19186:273 302.91931:78 303.56708:56 439.19415:51 509.34491:214 719.40381:553	[M-H]-			0.50995	-0.35277	Phospholipid	Phosphatidylglycerols	Phosphatidylglycerols	Phosphatidylglycerols	PG(16:0/22:6(4Z,7Z,10Z,13Z,16Z,19Z))	PG(18:2(9Z,12Z)/20:4(5Z,8Z,11Z,14Z))	PG(18:3(6Z,9Z,12Z)/20:3(8Z,11Z,14Z))	HMDB=HMDB0010584,ChEBI=CHEBI:89088,FooDB=FDB027734,BMDB=BMDB10584,LipidMAPS=LMGP04010041,Serum=HMDB0010584	HMDB=HMDB0010655,ChEBI=CHEBI:89371,FooDB=FDB027805,BMDB=BMDB10655,LipidMAPS=LMGP04010875,Serum=HMDB0010655	HMDB=HMDB0010669,ChEBI=CHEBI:89334,FooDB=FDB027819,BMDB=BMDB10669,LipidMAPS=LMGP04010388,Serum=HMDB0010669	C44H75O10P	C44H75O10P	C44H75O10P	7.0093	7.0371	6.971
Negative	794.542	6.2	702.7359:52 718.40533:53 719.58453:79 720.48267:159 742.4472:727 744.51166:721	[M-H]-			0.82356	-0.088042	Phospholipid	1-(1Z-alkenyl),2-acylglycerophosphoserines	1-alkyl,2-acyl-glycerol-3-phosphoserines	1-(1Z-alkenyl),2-acylglycerophosphoserines	1-(1Z-octadecenyl)-2-arachidonoyl-sn-glycero-3-phosphoserine(1-)	PS(O-18:0/20:5(5Z,8Z,11Z,14Z,17Z))	PS(P-20:0/18:4(6Z,9Z,12Z,15Z))	ChEBI=CHEBI:78343;CHEBI:79211,LipidMAPS=LMGP03030090	LipidMAPS=LMGP03020085	LipidMAPS=LMGP03030072	C44H78NO9P	C44H78NO9P	C44H78NO9P	6.0381	6.4547	6.0331
Negative	795.01	6.3	281.20337:68 673.55878:115 674.59601:79 715.76654:61 720.43219:318 742.44135:901 744.56586:1678	[M-H]-			0.52187	0.27079	No annotation
Positive	796.528	6.51	613.26917:57 737.34802:1810	[M+H]+			0.89067	-0.019978	Glycosyl	Glycosyl-N-acylsphingosines			(3'-sulfo)Galbeta-Cer(d18:1/16:0(2OH))			LipidMAPS=LMSP06020003			C40H77NO12S				6.6498
Negative	797.05	6.28	714.72858:61 722.48419:55 736.4101:75 744.40314:571 746.47327:228	[M-H]-			0.68265	0.12499	No annotation
Positive	797.163	12.57	495.25476:53 515.38397:219 522.58887:54 541.284:53 676.39923:67 728.44135:65 737.48926:123 778.62665:94	[M+H]+			0.3739	-2.0763	No annotation
Negative	802.559	12.98	279.15198:126 741.91382:811 742.52484:4004 781.91364:71	[M-H]-			0.73517	0.31636	Phospholipid	Phosphatidylserines	Phosphatidylserines	Phosphatidylserines	PS(17:0/20:1(11Z))	PS(20:1(11Z)/17:0)	PS(15:0/22:1(13Z))	LipidMAPS=LMGP03010239	LipidMAPS=LMGP03010536	HMDB=HMDB0112335	C43H82NO10P	C43H82NO10P	C43H82NO10P	6.4195	6.4195	6.4169
Negative	803.201	6.19	297.5213:96 728.42853:725 741.78821:104 742.50775:1389	[M-H]-			0.62764	0.15656	No annotation
Positive	804.562	10.99	309.40973:143 310.40482:156 621.56506:70 745.28699:117 786.38794:61 787.07697:57	[M+H]+			0.91051	0.028402	Phospholipid	Phosphatidylcholines	Phosphatidylcholines	Phosphatidylcholines	PC(16:1(9Z)/22:6(4Z,7Z,10Z,13Z,16Z,19Z))	PC(22:6(4Z,7Z,10Z,13Z,16Z,19Z)/16:1(9Z))	1-(7Z-hexadecenoyl)-2-(4Z,7Z,10Z,13Z,16Z,19Z-docosahexaenoyl)-sn-glycero-3-phosphocholine	HMDB=HMDB0008023,FooDB=FDB025214,BMDB=BMDB08023,LipidMAPS=LMGP01010696	HMDB=HMDB0008726,FooDB=FDB025916,BMDB=BMDB08726,LipidMAPS=LMGP01012103	ChEBI=CHEBI:64500,LipidMAPS=LMGP01011306	C46H78NO8P	C46H78NO8P	C46H78NO8P	7.0895	7.0895	7.0895
Negative	806.497	5.62	279.40967:105 281.3165:407 301.20093:115 303.11795:82 415.21228:399 416.19843:81 417.24817:778 433.40973:79 435.14203:174 437.11365:442 439.26672:87 455.2865:68 457.21912:59 718.60114:511 719.52216:4315	[M-H]-			0.40279	0.27009	Phospholipid	Phosphatidylserines	Phosphatidylserines	Phosphatidylserines	PS(16:0/22:6(4Z,7Z,10Z,13Z,16Z,19Z))	PS(22:6(4Z,7Z,10Z,13Z,16Z,19Z)/16:0)	PS(20:4(5Z,8Z,11Z,14Z)/18:2(9Z,12Z))	HMDB=HMDB0012362,ChEBI=CHEBI:78262;CHEBI:79103,FooDB=FDB028980,BMDB=BMDB12362,LipidMAPS=LMGP03010043,Serum=HMDB0012362	HMDB=HMDB0012442,ChEBI=CHEBI:88443,FooDB=FDB029058,BMDB=BMDB12442,LipidMAPS=LMGP03010846,Serum=HMDB0012442	HMDB=HMDB0012435,ChEBI=CHEBI:88533,FooDB=FDB029051,BMDB=BMDB12435,LipidMAPS=LMGP03010632,Serum=HMDB0012435	C44H74NO10P	C44H74NO10P	C44H74NO10P	6.9009	6.9009	6.8784
Positive	806.572	5.99	504.36536:56 623.45355:94 664.53711:57 665.63519:185	[M+H]+			0.13543	-0.35421	Phospholipid	Phosphatidylcholines	Phosphatidylcholines	Phosphatidylcholines	PC(18:1(11Z)/20:5(5Z,8Z,11Z,14Z,17Z))	PC(20:5(5Z,8Z,11Z,14Z,17Z)/18:1(11Z))	PC(18:1(9Z)/20:5(5Z,8Z,11Z,14Z,17Z))	HMDB=HMDB0008083,ChEBI=CHEBI:86186,YMDB=YMDB01922,FooDB=FDB025274,BMDB=BMDB08083,LipidMAPS=LMGP01010844,Urine=HMDB0008083,Saliva=HMDB0008083,Serum=HMDB0008083	HMDB=HMDB0008498,ChEBI=CHEBI:88927,YMDB=YMDB02141,FooDB=FDB025688,BMDB=BMDB08498,LipidMAPS=LMGP01012216,Urine=HMDB0008498,Saliva=HMDB0008498,Serum=HMDB0008498	HMDB=HMDB0008116,ChEBI=CHEBI:86187,YMDB=YMDB01946,FooDB=FDB025306,BMDB=BMDB08116,LipidMAPS=LMGP01010907,Urine=HMDB0008116,Saliva=HMDB0008116,Serum=HMDB0008116	C46H80NO8P	C46H80NO8P	C46H80NO8P	8.118	8.118	8.1032
Negative	807.503	5.7	241.12491:182 253.37003:215 254.24716:80 255.32755:591 279.30527:63 281.1839:140 297.11911:99 304.19684:71 389.21967:160 390.69513:53 391.32471:516 415.30377:118 438.39886:80 551.31299:259 552.66479:111 553.45795:619 571.0957:216 719.30853:1429 719.91357:166 720.51404:679	[M-H]-			0.1856	0.41732	Phospholipid	Phosphatidylinositols	Phosphatidylinositols	Phosphatidylinositols	PI(16:1(9Z)/16:0)	PI(16:0/16:1(9Z))	PI(15:0/17:1(9Z))	HMDB=HMDB0009797,ChEBI=CHEBI:88425,FooDB=FDB026987,BMDB=BMDB09797,LipidMAPS=LMGP06010175,Serum=HMDB0009797	HMDB=HMDB0009779,ChEBI=CHEBI:88396,YMDB=YMDB01235,BMDB=BMDB09779,LipidMAPS=LMGP06010881,Serum=HMDB0009779	LipidMAPS=LMGP06010111	C41H77O13P	C41H77O13P	C41H77O13P	7.547	7.547	6.6887
Positive	808.516	5.59	339.35101:93 623.49164:1376 710.50812:59	[M+H]+			0.040615	-0.50057	Phospholipid	Phosphatidylserines	Phosphatidylserines	Phosphatidylserines	PS(20:4(5Z,8Z,11Z,14Z)/18:2(9Z,12Z))	PS(18:2(9Z,12Z)/20:4(5Z,8Z,11Z,14Z))	PS(22:6(4Z,7Z,10Z,13Z,16Z,19Z)/16:0)	HMDB=HMDB0012435,ChEBI=CHEBI:88533,FooDB=FDB029051,BMDB=BMDB12435,LipidMAPS=LMGP03010632,Serum=HMDB0012435	HMDB=HMDB0012405,ChEBI=CHEBI:88492,FooDB=FDB029021,BMDB=BMDB12405,LipidMAPS=LMGP03010875,Serum=HMDB0012405	HMDB=HMDB0012442,ChEBI=CHEBI:88443,FooDB=FDB029058,BMDB=BMDB12442,LipidMAPS=LMGP03010846,Serum=HMDB0012442	C44H74NO10P	C44H74NO10P	C44H74NO10P	7.3349	7.3349	7.3329
Negative	809.848	6.18	722.58618:60	[M-H]-			0.43801	0.24713	No annotation
Negative	812.543	6.22	714.47565:171 737.87073:58 738.56708:644	[M-H]-			0.99263	-0.0045208	Phospholipid	Phosphatidylserines	Phosphatidylserines	Phosphatidylserines	PS(20:3(8Z,11Z,14Z)/18:0)	PS(18:0/20:3(8Z,11Z,14Z))	PS(16:1(9Z)/22:2(13Z,16Z))	HMDB=HMDB0012422,ChEBI=CHEBI:88517,FooDB=FDB029038,BMDB=BMDB12422,LipidMAPS=LMGP03010600,Serum=HMDB0012422	HMDB=HMDB0012382,ChEBI=CHEBI:84512,FooDB=FDB028999,BMDB=BMDB12382,LipidMAPS=LMGP03010885,Serum=HMDB0012382	HMDB=HMDB0112366,LipidMAPS=LMGP03010224	C44H80NO10P	C44H80NO10P	C44H80NO10P	6.8786	6.8786	6.4721
Negative	816.577	6.18	253.24506:173 279.27515:102 281.18048:281 303.1944:95 478.41779:64 739.98077:65 740.81226:844 741.6347:3582 742.55646:16669 757.21631:260	[M-H]-			0.56791	0.14907	Phospholipid	Phosphatidylserines	Phosphatidylserines	Phosphatidylserines	PS(18:1(9Z)/20:0)	PS(20:1(11Z)/18:0)	PS(18:0/20:1(11Z))	HMDB=HMDB0112411,LipidMAPS=LMGP03010957	HMDB=HMDB0112545,LipidMAPS=LMGP03010539	HMDB=HMDB0112375,LipidMAPS=LMGP03010961	C44H84NO10P	C44H84NO10P	C44H84NO10P	6.8875	6.8875	6.8875
Negative	819.435	4.49	391.26294:59 743.64868:149 745.01898:274 745.64288:2159	[M-H]-			0.39848	0.274	No annotation
Negative	819.727	5.64	240.978:59	[M-H]-			0.57738	0.25208	No annotation
Negative	823.391	6.2	281.23511:54 702.5462:125 748.53589:228	[M-H]-			0.34316	0.29201	Alkaloid	Vinca alkaloids	Vinca alkaloids	Vinca alkaloids	Vincristine	LSM-1797	Vincristine sulfate	HMDB=HMDB0014681,KNApSAcK=C00001783,ChEBI=CHEBI:28445;CHEBI:104242,DrugBank=DB00541,SMPDB=PW_C009036,T3DB=T3D4016,STOFF=STOFF_4315,Urine=HMDB0014681,Serum=HMDB0014681,PubChem=5978,UNPD=UNPD10488;UNPD107163;UNPD51998	ChEBI=CHEBI:91870	ChEBI=CHEBI:79401	C46H56N4O10	C46H56N4O10	C46H56N4O10	6.8993	7.3154	6.8988
Negative	826.558	12.39	758.63239:65 766.46088:1387	[M-H]-			0.9858	0.014625	Phospholipid	Phosphatidylserines	Phosphatidylserines	Phosphatidylserines	PS(19:1(9Z)/20:2(11Z,14Z))	PS(20:2(11Z,14Z)/19:1(9Z))	PS(20:3(8Z,11Z,14Z)/19:0)	LipidMAPS=LMGP03010501	LipidMAPS=LMGP03010576	LipidMAPS=LMGP03010606	C45H82NO10P	C45H82NO10P	C45H82NO10P	7.5117	7.5117	7.5092
Negative	828.483	5.53	257.12265:53 300.70142:83 301.30258:104 303.22507:255 437.13641:661 439.16364:498 455.24097:114 457.15997:109 562.10791:64 740.33478:276 741.35321:2790	[M-H]-			0.35537	-0.40755	Phospholipid	Phosphatidylserines	Phosphatidylserines	Phosphatidylserines	PS(20:5(5Z,8Z,11Z,14Z,17Z)/20:4(5Z,8Z,11Z,14Z))	PS(20:4(5Z,8Z,11Z,14Z)/20:5(5Z,8Z,11Z,14Z,17Z))	PS(18:3(6Z,9Z,12Z)/22:6(4Z,7Z,10Z,13Z,16Z,19Z))	HMDB=HMDB0112695,LipidMAPS=LMGP03010670	HMDB=HMDB0112645,LipidMAPS=LMGP03010642	HMDB=HMDB0112465,LipidMAPS=LMGP03010396	C46H72NO10P	C46H72NO10P	C46H72NO10P	6.9374	6.9374	6.8796
Negative	828.574	13.09	305.29184:54 759.80194:53 768.55865:1933	[M-H]-			0.90962	0.098879	Phospholipid	Phosphatidylserines	Phosphatidylserines	Phosphatidylserines	PS(20:1(11Z)/19:1(9Z))	PS(19:1(9Z)/20:1(11Z))	PS(20:2(11Z,14Z)/19:0)	LipidMAPS=LMGP03010546	LipidMAPS=LMGP03010500	LipidMAPS=LMGP03010575	C45H84NO10P	C45H84NO10P	C45H84NO10P	7.117	7.117	7.1144
Negative	830.29	6.2	755.60614:442 769.58026:321	[M-H]-			0.45707	0.22637	No annotation
Negative	830.498	5.51	259.11234:74 303.34494:537 304.2377:78 437.13171:89 438.18683:183 439.27277:1802 440.34497:229 455.37897:90 457.35754:454 741.41241:220 742.53723:1509 743.41888:4719	[M-H]-			0.30934	-0.43687	Phospholipid	Phosphatidylserines	Phosphatidylserines	Phosphatidylserines	PS(20:4(5Z,8Z,11Z,14Z)/20:4(5Z,8Z,11Z,14Z))	PS(20:5(5Z,8Z,11Z,14Z,17Z)/20:3(8Z,11Z,14Z))	PS(20:3(8Z,11Z,14Z)/20:5(5Z,8Z,11Z,14Z,17Z))	HMDB=HMDB0012438,FooDB=FDB029054,BMDB=BMDB12438,LipidMAPS=LMGP03010858	HMDB=HMDB0112694,LipidMAPS=LMGP03010669	HMDB=HMDB0116767,LipidMAPS=LMGP03010613	C46H74NO10P	C46H74NO10P	C46H74NO10P	7.7066	7.7081	7.6973
Positive	830.5	5.53	359.41638:129 361.50555:85 645.47754:1477 732.38489:83	[M+H]+			0.015222	-0.55861	Phospholipid	Phosphatidylserines	Phosphatidylserines	Phosphatidylserines	PS(20:5(5Z,8Z,11Z,14Z,17Z)/20:4(5Z,8Z,11Z,14Z))	PS(20:4(5Z,8Z,11Z,14Z)/20:5(5Z,8Z,11Z,14Z,17Z))	PS(18:3(6Z,9Z,12Z)/22:6(4Z,7Z,10Z,13Z,16Z,19Z))	HMDB=HMDB0112695,LipidMAPS=LMGP03010670	HMDB=HMDB0112645,LipidMAPS=LMGP03010642	HMDB=HMDB0112465,LipidMAPS=LMGP03010396	C46H72NO10P	C46H72NO10P	C46H72NO10P	6.775	6.775	6.4305
Negative	833.519	7.75	240.95999:120 255.22081:241 279.51736:56 281.36365:133 297.15048:84 391.34015:86 415.1778:57 417.4101:119 553.25482:302 554.2309:74 571.33832:66 579.4931:203 758.77679:85	[M-H]-			0.53566	0.24288	Phospholipid	Phosphatidylinositols	Phosphatidylinositols	Phosphatidylinositols	PI(18:2(9Z,12Z)/16:0)	PI(16:0/18:2(9Z,12Z))	PI(18:1(9Z)/16:1(9Z))	HMDB=HMDB0009846,ChEBI=CHEBI:88640,FooDB=FDB027036,BMDB=BMDB09846,LipidMAPS=LMGP06010847,Serum=HMDB0009846	HMDB=HMDB0009784;HMDB0062653,ChEBI=CHEBI:72838;CHEBI:73212,FooDB=FDB026974,BMDB=BMDB09784,LipidMAPS=LMGP06010959,Serum=HMDB0009784	HMDB=HMDB0009835,ChEBI=CHEBI:88626,BMDB=BMDB09835,LipidMAPS=LMGP06010851,Serum=HMDB0009835	C43H79O13P	C43H79O13P	C43H79O13P	7.8427	7.8433	7.8116
Negative	844.531	12.7	783.82843:51	[M-H]-			0.54458	0.77254	No annotation
Negative	847.532	5.61	269.28217:98 405.29248:159 567.49731:159 577.2998:57 585.2193:66	[M-H]-			0.76891	-0.23461	Phospholipid	Phosphatidylinositols	Phosphatidylinositols	Phosphatidylinositols	PI(17:0/18:2(9Z,12Z))	PI(18:2(9Z,12Z)/17:0)	PI(15:0/20:2(11Z,14Z))	LipidMAPS=LMGP06010201	LipidMAPS=LMGP06010315	LipidMAPS=LMGP06010120	C44H81O13P	C44H81O13P	C44H81O13P	7.3702	7.3702	7.3168
Negative	848.531	5.86	253.3154:59 280.4621:74 405.36432:149 406.10828:87 567.42358:59 568.37433:102 686.63208:103 728.50342:349 820.50659:55 830.63092:78	[M-H]-			0.59605	0.33601	Phospholipid	Monomethylphosphatidylethanolamines			PE-NMe(22:6(4Z,7Z,10Z,13Z,16Z,19Z)/22:6(4Z,7Z,10Z,13Z,16Z,19Z))			HMDB=HMDB0113698			C50H76NO8P				6.1052
Negative	850.279	5.55	253.17033:101 254.44586:52 255.33316:76 269.21301:92 281.34363:59 297.13452:63 405.15784:78 566.99347:161 568.50641:132 729.36615:105 730.51959:266 832.21136:93	[M-H]-			0.88467	-0.1121	No annotation
Positive	852.563	7.8	548.59637:51 549.53607:93 767.91516:101 834.35724:71	[M+H]+			0.41555	0.23829	No annotation
Negative	859.534	7.6	279.29407:90 281.24957:363 296.94476:59 415.36884:67 417.17834:228 579.27441:139 581.36029:54 597.24957:80	[M-H]-			0.85732	-0.080538	Phospholipid	Phosphatidylinositols	Phosphatidylinositols	Phosphatidylinositols	PI(18:2(9Z,12Z)/18:1(9Z))	PI(18:1(9Z)/18:2(9Z,12Z))	PI(18:0/18:3(9Z,12Z,15Z))	HMDB=HMDB0009849,ChEBI=CHEBI:88633,FooDB=FDB027039,BMDB=BMDB09849,LipidMAPS=LMGP06010318,Serum=HMDB0009849	HMDB=HMDB0009838,ChEBI=CHEBI:88611,FooDB=FDB027028,BMDB=BMDB09838,LipidMAPS=LMGP06010931,Serum=HMDB0009838	HMDB=HMDB0009811,ChEBI=CHEBI:88579,FooDB=FDB027001,BMDB=BMDB09811,LipidMAPS=LMGP06010284,Serum=HMDB0009811	C45H81O13P	C45H81O13P	C45H81O13P	8.0456	8.0456	7.9828
Negative	861.548	13.34	255.27083:74 279.23193:88 281.24832:114 283.39401:379 297.22174:108 414.89355:60 417.00476:111 419.15851:271 581.35236:436 599.27533:63 799.65887:68 800.68683:461 801.7558:58	[M-H]-			0.24554	-0.58366	Phospholipid	Phosphatidylinositols	Phosphatidylinositols	Phosphatidylinositols	PI(18:0/18:2(9Z,12Z))	PI(18:2(9Z,12Z)/18:0)	PI(20:2(11Z,14Z)/16:0)	HMDB=HMDB0009809,ChEBI=CHEBI:77158;CHEBI:77343,FooDB=FDB026999,BMDB=BMDB09809,LipidMAPS=LMGP06010956,Serum=HMDB0009809	HMDB=HMDB0009847,ChEBI=CHEBI:88641,FooDB=FDB027037,BMDB=BMDB09847,LipidMAPS=LMGP06010846,Serum=HMDB0009847	HMDB=HMDB0009875,ChEBI=CHEBI:89150,FooDB=FDB027065,BMDB=BMDB09875,LipidMAPS=LMGP06010532,Serum=HMDB0009875	C45H83O13P	C45H83O13P	C45H83O13P	7.8929	7.9022	7.8801
Negative	861.55	7.61	241.10408:52 281.32135:208 417.15021:52 579.15503:95 581.20508:107 597.28558:64	[M-H]-			0.70685	0.15042	Phospholipid	Phosphatidylinositols	Phosphatidylinositols	Phosphatidylinositols	PI(18:2(9Z,12Z)/18:0)	PI(18:0/18:2(9Z,12Z))	PI(20:2(11Z,14Z)/16:0)	HMDB=HMDB0009847,ChEBI=CHEBI:88641,FooDB=FDB027037,BMDB=BMDB09847,LipidMAPS=LMGP06010846,Serum=HMDB0009847	HMDB=HMDB0009809,ChEBI=CHEBI:77158;CHEBI:77343,FooDB=FDB026999,BMDB=BMDB09809,LipidMAPS=LMGP06010956,Serum=HMDB0009809	HMDB=HMDB0009875,ChEBI=CHEBI:89150,FooDB=FDB027065,BMDB=BMDB09875,LipidMAPS=LMGP06010532,Serum=HMDB0009875	C45H83O13P	C45H83O13P	C45H83O13P	8.4579	8.4579	8.4223
Positive	873.491	5.65	298.85504:122	[M+H]+			0.1859	0.15407	Other	Macrolides and analogues	Macrolides and analogues	Steroidal saponins	Avermectin A1b	avermectin B1a	Sarsasapogenin 3-[4''-glucosyl-6''-arabinosylglucoside]	ChEBI=CHEBI:29525,LipidMAPS=LMPK04000021,PubChem=9940924,UNPD=UNPD42449;UNPD67538	ChEBI=CHEBI:29534;CHEBI:94346;CHEBI:95145,T3DB=T3D1041,STOFF=STOFF_862;STOFF_1081,LipidMAPS=LMPK04000024,PubChem=6858006,UNPD=UNPD20666;UNPD26502;UNPD61235	HMDB=HMDB0030233,FooDB=FDB002054;FDB002055,UNPD=UNPD131355;UNPD140395;UNPD37792	C48H72O14	C48H72O14	C44H72O17	4.7403	4.7403	4.4147
Negative	876.562	5.79	253.22791:93 279.12088:93 281.35669:205 714.4729:1567 786.43219:90	[M-H]-			0.60301	0.3603	Phospholipid	Phosphatidylcholines			PC(22:6(4Z,7Z,10Z,13Z,16Z,19Z)/22:6(4Z,7Z,10Z,13Z,16Z,19Z))			HMDB=HMDB0008748,FooDB=FDB025938,STOFF=STOFF_6650,BMDB=BMDB08748,LipidMAPS=LMGP01011119			C52H80NO8P				7.2037
Positive	878.579	5.71	304.0885:87 575.47839:953 794.20087:933 860.33234:1382	[M+H]+			0.58319	0.22472	Phospholipid	Phosphatidylcholines			PC(22:6(4Z,7Z,10Z,13Z,16Z,19Z)/22:6(4Z,7Z,10Z,13Z,16Z,19Z))			HMDB=HMDB0008748,FooDB=FDB025938,STOFF=STOFF_6650,BMDB=BMDB08748,LipidMAPS=LMGP01011119			C52H80NO8P				5.6079
Negative	891.205	5.47	728.72888:97	[M-H]-			0.6224	-0.34884	No annotation
Positive	904.594	5.7	601.47968:243 817.4632:103 820.25049:634 886.31256:382	[M+H]+			0.8963	0.071842	No annotation
Positive	959.613	9.76	480.20953:161	[M+H]+			0.4778	-0.52717	No annotation
Negative	970.933	4.48	820.24176:135 822.30432:151	[M-H]-			0.16474	0.65189	No annotation
Negative	999.64	9.78	478.23914:73	[M-H]-			0.51055	-0.39218	No annotation
Positive	1306.46	4.5	1125.00415:92 1182.19153:53 1244.8208:68 1285.11816:65	[M+H]+			0.85355	-0.084191	No annotation
Positive	1404.01	6.29	714.15222:68	[M+H]+			0.94091	-0.018206	No annotation
Negative	1474.08	6.2	740.65442:73	[M-H]-			0.749	0.088464	No annotation
Positive	1486.09	6.23	601.07886:119 601.95917:58 602.56726:126 741.59106:67 743.37018:254	[M+H]+			0.70265	0.13972	No annotation
Negative	1496.08	6.13	713.54651:50	[M-H]-			0.17209	-0.81762	No annotation

## Sheet: Day 7
METABOLOMIC ANALYSIS OF UNINFECTED MOSQUITO AFTER AGPAT1 DEPLETION COMPARED TO DSCONTROL
							Red shows significantly regulated metabolite abundance between dsAGPAT and dsControl samples (p-value < 0.05, log2 fold change ≥ 1 or ≤ -1)
							dsAGPAT1 vs dsControl		Annotation
Ionization mode	Average Mz	Average Rt(min)	MS/MS spectrum	Adduct ion name	Metabolites in Fig 4B	Regulated compound	p-value	Log2 (FC)	Classes	Ontology 1	Ontology 2	Ontology 3	Structure rank 1	Structure rank 2	Structure rank 3	Databases 1	Databases 2	Databases 3	Formula 1	Formula 2	Formula 3	Total score 1	Total score 2	Total score 3
Positive	116.067	0.89	88.21687:261	[M+H]+			0.41521	0.19161	No annotation
Negative	121.03	13.47	59.52055:74	[M-H]-			0.31785	0.28324	Other	Sulfoxides	Dialkylthioethers	Hydroxybenzaldehydes	2-(ethanesulfinyl)ethanol	Thiodiglycol	4-Hydroxybenzaldehyde	ChEBI=CHEBI:38736	HMDB=HMDB0042033,ChEBI=CHEBI:75184,STOFF=STOFF_5455	HMDB=HMDB0011718,KNApSAcK=C00002657,ChEBI=CHEBI:17597,DrugBank=DB03560,FooDB=FDB010504,NANPDB=NANPDB_366;NANPDB_1490,BMDB=BMDB11718,Feces=HMDB0011718,Serum=HMDB0011718,PubChem=126,PlantCyc=4-HYDROXYBENZALDEHYDE,UNPD=UNPD133174	C4H10O2S	C4H10O2S	C7H6O2	6.3788	5.7993	5.2233
Negative	134.891	13.37	61.95415:66	[M-H]-			0.097786	0.39126	No annotation
Positive	136.071	1.17	117.87988:82 119.04755:1015	[M+H]+			0.7158	-0.10256	No annotation
Positive	139.983	13.37	98.93092:2424 116.97467:402 139.87645:57	[M+H]+			0.65924	0.094757	No annotation
Positive	140.996	14.36	77.04888:2275 95.06673:141 100.05785:447 108.90636:211 123.03554:90	[M+H]+			0.42998	-0.17686	No annotation
Negative	141.017	17.4	59.6776:127675 60.58541:200 73.2847:53 127.44322:100	[M-H]-			0.4014	0.2217	Fatty acid	Medium-chain fatty acids	Pyranones and derivatives	Furoic acids	trans-trans-Muconic acid	Kojic acid	Sumiki's acid	HMDB=HMDB0002349;HMDB0006331;HMDB0062661;HMDB0062704,ChEBI=CHEBI:16508;CHEBI:27671;CHEBI:32379;CHEBI:38407;CHEBI:27031;CHEBI:27035;CHEBI:27036;CHEBI:36157;CHEBI:36501;CHEBI:36502;CHEBI:36504,FooDB=FDB022974;FDB023893,BMDB=BMDB02349;BMDB06331,LipidMAPS=LMFA01170077;LMFA01170124,Urine=HMDB0002349,Feces=HMDB0002349,Serum=HMDB0002349,PubChem=7310978;5280518,UNPD=UNPD7335;UNPD81447;UNPD96391;UNPD226577	HMDB=HMDB0032923,KNApSAcK=C00041026,ChEBI=CHEBI:43572,DrugBank=DB01759,T3DB=T3D3769,FooDB=FDB010906,UNPD=UNPD92166	HMDB=HMDB0002432;HMDB0029188,ChEBI=CHEBI:89118,FooDB=FDB023004,NANPDB=NANPDB_1262,BMDB=BMDB02432,Urine=HMDB0002432,Feces=HMDB0002432,Serum=HMDB0002432,UNPD=UNPD61195	C6H6O4	C6H6O4	C6H6O4	4.53	4.1133	4.1133
Negative	142.975	17.59	59.73328:801	[M-H]-			0.17478	0.19298	No annotation
Negative	143.035	13.47	99.41779:380 115.5217:82 125.48216:69	[M-H]-			0.14069	0.3666	Fatty acid	Medium-chain fatty acids	Methyl-branched fatty acids	Medium-chain fatty acids	trans-2-Hexenedioic acid	3-Methylglutaconic acid	3-Hexenedioic acid	HMDB=HMDB0013311,ChEBI=CHEBI:36192;CHEBI:49296,FooDB=FDB029375,LipidMAPS=LMFA01170070,Urine=HMDB0013311,UNPD=UNPD169139	HMDB=HMDB0000522,ChEBI=CHEBI:37245,T3DB=T3D4265,FooDB=FDB022090,BMDB=BMDB00522,LipidMAPS=LMFA01170068,Urine=HMDB0000522,CSF=HMDB0000522,UNPD=UNPD145288;UNPD43669	HMDB=HMDB0000393,ChEBI=CHEBI:86952;CHEBI:87166,FooDB=FDB022011,BMDB=BMDB00393,LipidMAPS=LMFA01170087	C6H8O4	C6H8O4	C6H8O4	5.928	5.928	5.928
Negative	143.108	6.28	99.49622:154	[M-H]-			0.71083	-0.18288	Organic acid	Carboxylic acid esters	Fatty acid esters	Methyl-branched fatty acids	Hexyl acetate	Propyl 3-methylbutanoate	Valproic acid	HMDB=HMDB0029980,KNApSAcK=C00035701,ChEBI=CHEBI:87510,YMDB=YMDB01384,FooDB=FDB001267,STOFF=STOFF_7348,LipidMAPS=LMFA07010184,Feces=HMDB0029980,UNPD=UNPD162455	HMDB=HMDB0032047,ChEBI=CHEBI:89725,FooDB=FDB008751,LipidMAPS=LMFA07011003,Feces=HMDB0032047,UNPD=UNPD43822	HMDB=HMDB0001877,ChEBI=CHEBI:39867;CHEBI:60654,DrugBank=DB00313,SMPDB=PW_C001249,T3DB=T3D2558,FooDB=FDB022722,STOFF=STOFF_1671,BMDB=BMDB01877,LipidMAPS=LMFA01020291,Serum=HMDB0001877,PubChem=3121,UNPD=UNPD138858	C8H16O2	C8H16O2	C8H16O2	5.677	5.677	5.677
Negative	144.919	13.34	115.87592:88	[M-H]-			0.13906	0.36902	No annotation
Negative	145.046	1.44	126.96274:817	[M-H]-		yes	0.003393	1.1181	Other	Short-chain keto acids and derivatives	Medium-chain fatty acids	Methyl-branched fatty acids	(S)-2-Aceto-2-hydroxybutanoic acid	Adipic acid	Methylglutaric acid	HMDB=HMDB0006900,ChEBI=CHEBI:27681;CHEBI:982;CHEBI:49256,YMDB=YMDB00039;YMDB00428,FooDB=FDB024147;FDB030318,BMDB=BMDB06900,LipidMAPS=LMFA01050383;LMFA01050501,ECMDB=ECMDB04001;ECMDB06900,PubChem=21145135;13999771;440875;21,PlantCyc=2-ACETO-2-HYDROXY-BUTYRATE	HMDB=HMDB0000448,KNApSAcK=C00001178,ChEBI=CHEBI:17128;CHEBI:30832;CHEBI:30833,FooDB=FDB008309,STOFF=STOFF_70,BMDB=BMDB00448,LipidMAPS=LMFA01170048,Urine=HMDB0000448,Saliva=HMDB0000448,Feces=HMDB0000448,ECMDB=ECMDB02973,CSF=HMDB0000448,Serum=HMDB0000448,PubChem=200164;196,PlantCyc=ADIPATE,UNPD=UNPD52406	HMDB=HMDB0000752,ChEBI=CHEBI:68566,FooDB=FDB022224,BMDB=BMDB00752,LipidMAPS=LMFA01170117,Urine=HMDB0000752,Feces=HMDB0000752,Serum=HMDB0000752,UNPD=UNPD7631	C6H10O4	C6H10O4	C6H10O4	9.1104	9.0775	9.0775
Negative	145.062	19.57	101.30678:100 109.54518:149 127.36122:1446 128.43967:264	[M-H]-			0.40231	-0.23346	Peptide	Dipeptides	Ureas	Alpha amino acids	Alanylglycine	Ureidoisobutyric acid	L-Glutamine	HMDB=HMDB0006899,ChEBI=CHEBI:73757;CHEBI:73786;CHEBI:73836,FooDB=FDB006400;FDB024146,BMDB=BMDB06899,PlantCyc=ALA-GLY,UNPD=UNPD81020	HMDB=HMDB0002031,ChEBI=CHEBI:1670;CHEBI:74414,SMPDB=PW_C001363,FooDB=FDB022808;FDB030465,BMDB=BMDB02031,Urine=HMDB0002031,ECMDB=ECMDB02031,CSF=HMDB0002031,Serum=HMDB0002031,PubChem=91820371;55289370;21123869;160663,PlantCyc=3-UREIDO-ISOBUTYRATE	HMDB=HMDB0000641;HMDB0003423,KNApSAcK=C00001359,ChEBI=CHEBI:17061;CHEBI:18050;CHEBI:28300;CHEBI:32665;CHEBI:32666;CHEBI:32672;CHEBI:32673;CHEBI:32678;CHEBI:32679;CHEBI:58000;CHEBI:58359,DrugBank=DB00130;DB02174,SMPDB=PW_C000500,YMDB=YMDB00002;YMDB00990,T3DB=T3D4319,FooDB=FDB012164;FDB023171;FDB030965,STOFF=STOFF_8696,BMDB=BMDB00641;BMDB03423,Urine=HMDB0000641,Saliva=HMDB0000641;HMDB0003423,Feces=…	C5H10N2O3	C5H10N2O3	C5H10N2O3	5.7343	5.7343	5.7343
Negative	146.046	19.63	128.37128:5621 129.12215:119	[M-H]-			0.32592	-0.2416	Amino acid	Aspartic acid and derivatives	N-acyl-L-alpha-amino acids	L-alpha-amino acids	N-Methyl-D-aspartic acid	N-Acetylserine	O-Acetylserine	HMDB=HMDB0002393,ChEBI=CHEBI:31882,FooDB=FDB022992,BMDB=BMDB02393,PubChem=22880,UNPD=UNPD133883;UNPD42466	HMDB=HMDB0002931,ChEBI=CHEBI:45441,DrugBank=DB02340,YMDB=YMDB00810,FooDB=FDB000970,BMDB=BMDB02931,Urine=HMDB0002931,Saliva=HMDB0002931,UNPD=UNPD174395	HMDB=HMDB0003011,KNApSAcK=C00007459,ChEBI=CHEBI:17981;CHEBI:58340,DrugBank=DB01837,YMDB=YMDB00652,FooDB=FDB004955;FDB023094;FDB031064,BMDB=BMDB03011,Urine=HMDB0003011,ECMDB=ECMDB03011,Serum=HMDB0003011,PubChem=25245438;6971051;99478,PlantCyc=ACETYLSERINE	C5H9NO4	C5H9NO4	C5H9NO4	5.2573	5.2573	5.2573
Positive	146.117	17.01	60.74358:325 87.49913:1921	[M+H]+		yes	0.00077341	4.1801	No annotation
Negative	147.025	1.15	128.96678:984	[M-H]-			0.10979	0.45574	Other	Short-chain hydroxy acids and derivatives	Hydroxy fatty acids	Hydroxy fatty acids	D-2-Hydroxyglutaric acid	3-methylmalate(2-)	Citramalic acid	HMDB=HMDB0000606;HMDB0000694;HMDB0059655,KNApSAcK=C00050428,ChEBI=CHEBI:15801;CHEBI:16782;CHEBI:17084;CHEBI:32796;CHEBI:32797;CHEBI:11596;CHEBI:36149,YMDB=YMDB00059,T3DB=T3D4247;T3D4251,FooDB=FDB022139;FDB022185,BMDB=BMDB00606;BMDB00694,LipidMAPS=LMFA01050483,Urine=HMDB0000606;HMDB0000694;HMDB0059655,Saliva=HMDB0000606;HMDB0000694;HMDB0059655,Feces=HMDB0000606;HMDB0000694;HMDB0059655,ECMDB=ECMDB0…	HMDB=HMDB0062739,ChEBI=CHEBI:27394;CHEBI:27736;CHEBI:28456;CHEBI:25312;CHEBI:50787;CHEBI:58511;CHEBI:87810,ECMDB=ECMDB20137,PubChem=45266666;440892;440891;440889	HMDB=HMDB0000426,KNApSAcK=C00001181,ChEBI=CHEBI:15584;CHEBI:15586;CHEBI:29003;CHEBI:30934;CHEBI:30936;CHEBI:13997,YMDB=YMDB01584,FooDB=FDB001372;FDB002815,BMDB=BMDB00426,Urine=HMDB0000426,Saliva=HMDB0000426,Feces=HMDB0000426,Serum=HMDB0000426,PubChem=5460281;5460279;441696;439766,PlantCyc=CPD-31,UNPD=UNPD144468;UNPD86386	C5H8O5	C5H8O5	C5H8O5	9.0967	8.7217	8.7217
Positive	148.06	19.62	84.60394:455 130.30144:4607 131.33171:296	[M+H]+			0.8421	-0.025379	No annotation
Positive	151.03	0.76	88.94874:261 97.0267:95 109.9099:14870 127.8774:10205 132.99858:235 139.30638:172 145.85814:427 151.06288:137	[M+H]+			0.15396	0.59153	No annotation
Negative	151.061	15.44	59.77455:1594	[M-H]-			0.15895	0.35921	Other	Sugar alcohols	Sugar alcohols		Ribitol	L-2-(Hydroxymethyl)-1,2,3,4-butanetetrol		HMDB=HMDB0000508;HMDB0000568;HMDB0001851;HMDB0002917,KNApSAcK=C00001156;C00001171,ChEBI=CHEBI:15963;CHEBI:17151;CHEBI:18333;CHEBI:18403,DrugBank=DB01904,YMDB=YMDB00591;YMDB00778,FooDB=FDB001134;FDB001475;FDB022083;FDB022709;FDB030801,STOFF=STOFF_1057,BMDB=BMDB00508;BMDB00568;BMDB01851,Urine=HMDB0000508;HMDB0000568;HMDB0001851;HMDB0002917,Saliva=HMDB0001851;HMDB0002917,Feces=HMDB0000508;HMDB000185…	HMDB=HMDB0033730,KNApSAcK=C00036346,ChEBI=CHEBI:17702;CHEBI:48307;CHEBI:48310,FooDB=FDB011853,UNPD=UNPD59887		C5H12O5	C5H12O5		5.1913	5.1913
Positive	151.092	14.72	89.03265:1145 109.98573:422 127.91112:241 132.90984:515	[M+H]+			0.74732	0.059433	No annotation
Positive	156.072	0.82	83.14733:542 93.0674:296 94.94472:2325 138.07405:295 139.10519:202	[M+H]+			0.079541	0.28875	No annotation
Positive	156.077	19.79	95.45169:309 96.08165:69	[M+H]+			0.43864	0.2214	No annotation
Negative	156.991	13.79	59.06263:83 59.77455:1852 97.47212:93	[M-H]-			0.6802	-0.062806	Benzenoid	Benzenesulfonic acids and derivatives			benzenesulfonic acid			ChEBI=CHEBI:64455;CHEBI:64457,STOFF=STOFF_667,PubChem=91526			C6H6O3S			4.2777
Negative	157.124	5.96	59.69878:221 139.45764:86	[M-H]-			0.61347	-0.38325	Other	Fatty alcohol esters	Fatty acid esters	Fatty acid esters	Octyl formate	Butyl 3-methylbutanoate	Pentyl butanoate	HMDB=HMDB0038603,ChEBI=CHEBI:87496,FooDB=FDB017994,LipidMAPS=LMFA07010980,UNPD=UNPD3014	HMDB=HMDB0032042,ChEBI=CHEBI:89723,FooDB=FDB008746,LipidMAPS=LMFA07010652,Feces=HMDB0032042	HMDB=HMDB0034162,ChEBI=CHEBI:87684,FooDB=FDB012448,LipidMAPS=LMFA07010989,UNPD=UNPD113968	C9H18O2	C9H18O2	C9H18O2	5.532	5.532	5.532
Positive	157.998	13.57	70.15858:71 72.03194:1500 79.05841:154 102.08931:105 106.9487:1004 116.97658:127 124.93254:61 130.03911:121 140.88:309	[M+H]+			0.74461	0.0512	No annotation
Positive	159.06	14.38	57.00217:5537 60.95475:816 69.90082:138 72.01192:1807 73.09531:313 96.8891:2469 98.98325:4108 102.15002:50 107.05428:53 107.93405:92 114.88112:87 116.91351:289 118.0363:277 123.01997:75 128.85478:80 131.05774:96 140.9987:604 141.91725:461	[M+H]+			0.70469	-0.091596	No annotation
Positive	162.107	0.86	60.01701:8246 60.62001:122 84.97537:1184 102.00293:3432 103.07457:11333 144.00903:139	[M+H]+			0.366	0.10863	No annotation
Positive	162.112	17.86	59.51556:210 60.82173:2626 85.24413:380 102.49423:831 103.41936:4696	[M+H]+			0.073638	0.16384	No annotation
Negative	164.039	18.69	63.61446:907 100.44373:1055	[M-H]-			0.29943	0.28126	Amino acid	Alpha amino acids	Pyridinecarboxylic acids	Benzoic acids	Methionine sulfoxide	4-Pyridoxolactone	Formylanthranilic acid	HMDB=HMDB0002005,ChEBI=CHEBI:17016;CHEBI:49031;CHEBI:49032;CHEBI:49033;CHEBI:49034;CHEBI:49035;CHEBI:49036;CHEBI:58772;CHEBI:58773,DrugBank=DB02235;DB02467,SMPDB=PW_C001342,YMDB=YMDB00035,FooDB=FDB022789,BMDB=BMDB02005,Urine=HMDB0002005,Saliva=HMDB0002005,Feces=HMDB0002005,ECMDB=ECMDB02005;ECMDB20295,Serum=HMDB0002005,PubChem=10909908;10062737;158980;847,PlantCyc=CPD-8990,UNPD=UNPD15039	HMDB=HMDB0003454,ChEBI=CHEBI:16871,YMDB=YMDB00787,FooDB=FDB023177,BMDB=BMDB03454,PubChem=151228	HMDB=HMDB0004089,ChEBI=CHEBI:18410;CHEBI:36575,SMPDB=PW_C002057,YMDB=YMDB00811,FooDB=FDB023309,BMDB=BMDB04089,PubChem=101399,UNPD=UNPD20458	C5H11NO3S	C8H7NO3	C8H7NO3	5.1863	4.9963	4.9963
Negative	164.831	13.45	136.93068:316 137.73299:130	[M-H]-			0.13815	0.3584	No annotation
Negative	164.922	13.43	97.03934:64 136.73497:553	[M-H]-			0.22891	0.24386	No annotation
Positive	166.048	0.88	55.97219:3315 69.06489:97 74.00751:14735 74.9137:25279 99.09007:167 99.91032:384 102.10048:1628 130.99922:1828 147.84584:975 148.94461:18681	[M+H]+			0.23501	0.24995	No annotation
Positive	166.053	18.66	56.66923:204 74.51704:1335 75.63384:2094 102.41997:131 131.41736:120 148.17281:56 149.345:1858	[M+H]+			0.32753	0.29591	No annotation
Positive	166.081	2.05	124.98839:96 130.87692:109 148.96986:646	[M+H]+			0.37631	0.12426	No annotation
Positive	167.007	13.37	84.87711:174 125.79698:20992 143.79367:3403 145.81352:56 148.98367:217 155.15125:169 161.18391:85 162.1866:61 164.41081:61 166.67964:319	[M+H]+			0.27725	0.33777	No annotation
Negative	173.077	4.4	110.98306:1735	[M-H]-			0.056462	0.36017	Fatty acid	Medium-chain fatty acids	Medium-chain fatty acids	Medium-chain fatty acids	Suberic acid	2-Propylglutaric acid	2,4-Dimethyladipic acid	HMDB=HMDB0000893,KNApSAcK=C00001204,ChEBI=CHEBI:9300;CHEBI:76282,FooDB=FDB003340,BMDB=BMDB00893,LipidMAPS=LMFA01170001,Urine=HMDB0000893,Feces=HMDB0000893,CSF=HMDB0000893,Serum=HMDB0000893,PlantCyc=CPD0-1264,UNPD=UNPD12255	HMDB=HMDB0060684,ChEBI=CHEBI:80644,SMPDB=PW_C040548,Urine=HMDB0060684,Serum=HMDB0060684,PubChem=134970	HMDB=HMDB0059727,ChEBI=CHEBI:89933,Urine=HMDB0059727	C8H14O4	C8H14O4	C8H14O4	8.5404	8.5013	8.4953
Positive	173.134	1.16	72.1759:109 73.0625:77 87.77435:50 96.90446:235 98.02263:59 98.98424:381 113.08537:8316 113.98782:3400 115.11797:2632 132.0004:199 141.0182:83 142.87755:686 149.9527:80 155.92958:29337	[M+H]+			0.18982	0.1711	No annotation
Negative	174.951	13.38	116.88968:379 118.91228:75 146.87985:4676 154.88225:53	[M-H]-			0.26677	0.2888	No annotation
Positive	175.113	0.82	59.98206:10796 70.03161:5085 72.10043:348 86.18239:78 88.00618:83 98.00685:501 111.9041:2747 112.96925:941 114.08052:1087 115.99287:14282 139.92847:1267 140.82753:163 145.0583:64 156.95793:12261 158.02322:19232	[M+H]+			0.20302	0.083356	No annotation
Positive	176.966	13.67	93.79657:305 96.96977:87 135.79765:96 158.91628:150 168.97252:50 173.63124:206 176.94472:1019	[M+H]+			0.99817	-0.00031463	No annotation
Positive	179.049	0.92	115.03073:137 161.24174:177 162.08223:63	[M+H]+			0.060828	1.1857	No annotation
Negative	179.056	19.17	113.64473:53 143.37732:215 161.11975:107	[M-H]-			0.98304	0.008289	Carbohydrate	Monosaccharides	Hexoses	Monosaccharides	L-Sorbose	D-Glucose	D-Tagatose	HMDB=HMDB0001266,ChEBI=CHEBI:41005;CHEBI:48649;CHEBI:4249;CHEBI:10295;CHEBI:37714;CHEBI:37715;CHEBI:37719;CHEBI:37728;CHEBI:37729;CHEBI:48645;CHEBI:48674;CHEBI:48677;CHEBI:48678;CHEBI:49091;CHEBI:49092,DrugBank=DB02561,YMDB=YMDB00204,BMDB=BMDB01266,Urine=HMDB0001266,ECMDB=ECMDB01266,PubChem=439312;439192,UNPD=UNPD1409;UNPD14140;UNPD196486;UNPD43618;UNPD51200;UNPD69968	HMDB=HMDB0000122;HMDB0000143;HMDB0000169;HMDB0000516;HMDB0001151;HMDB0003345;HMDB0003449;HMDB0012326;HMDB0033704;HMDB0061922;HMDB0062170;HMDB0062202,KNApSAcK=C00001119;C00001122;C00001126,ChEBI=CHEBI:15903;CHEBI:17925;CHEBI:27667;CHEBI:28061;CHEBI:28563;CHEBI:28729;CHEBI:40656;CHEBI:42905;CHEBI:43104;CHEBI:4093;CHEBI:4139;CHEBI:4167;CHEBI:4191;CHEBI:4208;CHEBI:37619;CHEBI:37620;CHEBI:37627;CHEBI:…	HMDB=HMDB0003418;HMDB0062538,KNApSAcK=C00033848,ChEBI=CHEBI:27605;CHEBI:48095;CHEBI:13022;CHEBI:13172;CHEBI:37724;CHEBI:47693;CHEBI:134275,DrugBank=DB04936,YMDB=YMDB00657,STOFF=STOFF_1679,BMDB=BMDB03418,Saliva=HMDB0003418,PubChem=107428;6904;5984,PlantCyc=CPD-15616;CPD-15382,UNPD=UNPD11673;UNPD157348;UNPD28362;UNPD42482	C6H12O6	C6H12O6	C6H12O6	6.5459	6.5459	6.5181
Negative	180.067	18.44	93.59065:91 119.58873:95 163.21399:1135	[M-H]-			0.49534	0.13778	Amino acid	Phenylalanine and derivatives	Tyrosine and derivatives	Phenylalanine and derivatives	Meta-Tyrosine	L-Tyrosine	o-Tyrosine	HMDB=HMDB0059720,ChEBI=CHEBI:44303;CHEBI:78290,DrugBank=DB02387;DB03552,UNPD=UNPD93879	HMDB=HMDB0000158,KNApSAcK=C00001397,ChEBI=CHEBI:17895;CHEBI:18186;CHEBI:28479;CHEBI:32760;CHEBI:32761;CHEBI:32762;CHEBI:32773;CHEBI:32774;CHEBI:32775;CHEBI:32784;CHEBI:32785;CHEBI:32786;CHEBI:58315;CHEBI:58570,DrugBank=DB00135;DB03839,SMPDB=PW_C000103,YMDB=YMDB00364;YMDB00805,T3DB=T3D4371,FooDB=FDB000446,STOFF=STOFF_8573,BMDB=BMDB00158,Urine=HMDB0000158,Saliva=HMDB0000158,Feces=HMDB0000158,ECMDB=…	HMDB=HMDB0006050,ChEBI=CHEBI:91037;CHEBI:91038;CHEBI:91041,FooDB=FDB023822,BMDB=BMDB06050,Urine=HMDB0006050,Feces=HMDB0006050,Serum=HMDB0006050,UNPD=UNPD56807	C9H11NO3	C9H11NO3	C9H11NO3	6.3583	6.3583	6.3583
Negative	180.894	13.55	92.91017:218 112.97316:231	[M-H]-			0.38264	0.23271	No annotation
Negative	181.072	18.55	89.2242:100 101.55296:131 113.3311:110 118.89543:78 163.30717:445	[M-H]-			0.21129	0.32494	Other	Sugar alcohols	L-alpha-amino acids	Fluorenes	Galactitol	L-Lathyrine	3-Hydroxyfluorene	HMDB=HMDB0000107;HMDB0000247;HMDB0000765;HMDB0011632,KNApSAcK=C00001160;C00001165;C00001173;C00047000,ChEBI=CHEBI:16813;CHEBI:16899;CHEBI:17459;CHEBI:17924;CHEBI:18202;CHEBI:28789;CHEBI:38030;CHEBI:87978;CHEBI:125392;CHEBI:134311,DrugBank=DB00742;DB01638,SMPDB=PW_C000069;PW_C000168,YMDB=YMDB00087;YMDB00656;YMDB00724;YMDB00830,T3DB=T3D4349,FooDB=FDB001982;FDB006453;FDB011676;FDB028331;FDB030767;FD…	KNApSAcK=C00001376,ChEBI=CHEBI:6259,PubChem=25203094,PlantCyc=LATHYRINE,UNPD=UNPD12197	HMDB=HMDB0059802,ChEBI=CHEBI:89645,T3DB=T3D3990,Urine=HMDB0059802	C6H14O6	C7H10N4O2	C13H10O	6.5235	5.5878	5.5845
Positive	182.075	0.93	91.12283:248 109.08752:58 119.01903:1489 120.43233:62 122.91385:311 140.95757:76 147.06308:1002 158.97173:184 164.94405:74714	[M+H]+			0.64324	0.10848	No annotation
Positive	183.997	13.39	102.07559:252 124.88806:64 142.96417:1402 160.05049:86 160.85645:158	[M+H]+			0.57934	0.12613	No annotation
Negative	186.114	13.47	97.5878:330 123.55937:68 125.41286:5155 168.2812:123	[M-H]-			0.051427	0.4103	Fatty acid	Medium-chain fatty acids	N-acyl-alpha amino acids	L-alpha-amino acids	Polyethylene glycol	N-Heptanoylglycine	(E)-2-Butenyl-4-methyl-threonine	HMDB=HMDB0037790,KNApSAcK=C00000758,ChEBI=CHEBI:15830;CHEBI:12266;CHEBI:57532,DrugBank=DB02274,YMDB=YMDB00905,FooDB=FDB016934,LipidMAPS=LMFA01060168,Saliva=HMDB0037790,ECMDB=ECMDB20111,PubChem=25244029;173,PlantCyc=8-AMINO-7-OXONONANOATE,UNPD=UNPD76434	HMDB=HMDB0013010,ChEBI=CHEBI:74433,FooDB=FDB029243	ChEBI=CHEBI:29458	C9H17NO3	C9H17NO3	C9H17NO3	5.863	5.4463	5.0297
Positive	186.216	6.78	57.06301:77 84.93315:63	[M+H]+			0.26716	0.26345	No annotation
Positive	186.95	13.68	74.03418:57 96.98859:2353 107.90004:113 113.94739:94 114.90984:3978 117.89604:124 124.89893:2291 128.89519:537 130.19041:64 135.90266:1120 138.07069:57 145.9001:4010 153.93381:60 158.78044:129 163.87038:6151 168.01225:75 169.19576:100 181.55052:527 186.8044:306	[M+H]+			0.8455	-0.028231	No annotation
Negative	187.092	5.01	96.99623:222 124.97169:13108 166.95833:52 169.0356:320	[M-H]-			0.043762	0.45809	Fatty acid	Medium-chain fatty acids	Medium-chain fatty acids	Fatty acid esters	3-Methylsuberic acid	Azelaic acid	cis- and trans-Ethyl 2,4-dimethyl-1,3-dioxolane-2-acetate	HMDB=HMDB0059783,ChEBI=CHEBI:89847,LipidMAPS=LMFA01030981,Urine=HMDB0059783,UNPD=UNPD116253	HMDB=HMDB0000784,KNApSAcK=C00045634,ChEBI=CHEBI:48131;CHEBI:78208,DrugBank=DB00548,T3DB=T3D4799,FooDB=FDB012192,STOFF=STOFF_2610,BMDB=BMDB00784,LipidMAPS=LMFA01170054,Urine=HMDB0000784,Saliva=HMDB0000784,Feces=HMDB0000784,CSF=HMDB0000784,Serum=HMDB0000784,UNPD=UNPD104030	HMDB=HMDB0032200,FooDB=FDB009181,LipidMAPS=LMFA07010803	C9H16O4	C9H16O4	C9H16O4	8.7614	8.4835	8.4593
Negative	188.057	19.75	128.31987:920 170.17705:1239	[M-H]-			0.8299	0.037174	Other	Glutamic acid and derivatives	N-acyl-alpha amino acids	L-alpha-amino acids	N-Acetylglutamic acid	Glutarylglycine	(S)-2-amino-6-oxopimelic acid	HMDB=HMDB0001138,ChEBI=CHEBI:17533;CHEBI:44337;CHEBI:21549,DrugBank=DB04075,YMDB=YMDB00066,FooDB=FDB022447;FDB031019,STOFF=STOFF_9095,BMDB=BMDB01138,Urine=HMDB0001138,Saliva=HMDB0001138,Feces=HMDB0001138,PubChem=1549099;70914;185,PlantCyc=ACETYL-GLU,UNPD=UNPD216037	HMDB=HMDB0000590,FooDB=FDB022131,BMDB=BMDB00590,Urine=HMDB0000590	ChEBI=CHEBI:28245;CHEBI:58556,PubChem=25202391;194695	C7H11NO5	C7H11NO5	C7H11NO5	7.0703	6.707	6.6646
Positive	188.128	13.47	170.27306:3210 171.34938:55	[M+H]+			0.031697	0.68832	No annotation
Negative	190.923	13.57	59.06654:73 100.83577:85 102.97961:4611	[M-H]-			0.23541	0.23869	No annotation
Positive	190.977	13.59	149.88821:5634 167.71986:905 178.495:130 190.84288:194	[M+H]+			0.4138	0.15076	No annotation
Negative	191.014	1.16	85.1273:131 86.89644:61 102.93089:497 110.97812:7210 129.01009:279 172.90648:1082	[M-H]-			0.016751	0.66524	Other	Sugar acids and derivatives	Gamma butyrolactones	Medium-chain keto acids and derivatives	Diketogulonic acid	D-Glucaro-1,4-lactone	2,5-didehydro-D-gluconate	HMDB=HMDB0005971;HMDB0006511;HMDB0062803,ChEBI=CHEBI:15622;CHEBI:57441,FooDB=FDB023950;FDB030298,BMDB=BMDB05971;BMDB06511,LipidMAPS=LMFA01060195,ECMDB=ECMDB06511,PubChem=53477844;21145097;440390,PlantCyc=CPD-334	HMDB=HMDB0041862,ChEBI=CHEBI:85317;CHEBI:85336;CHEBI:85532;CHEBI:85805,PubChem=91666371;90658314;13035175	ChEBI=CHEBI:11449;CHEBI:18281,LipidMAPS=LMFA01050471,ECMDB=ECMDB04062,PubChem=9548631;102287,UNPD=UNPD121762	C6H8O7	C6H8O7	C6H8O7	8.8026	8.4237	8.3443
Positive	191.982	17.68	133.37854:163	[M+H]+			0.038392	0.30484	No annotation
Positive	192.138	16.84	58.7699:1595 105.51138:752 133.3513:12604 173.4731:67	[M+H]+			0.35889	0.15711	No annotation
Negative	192.923	13.38	62.00575:86 102.96411:2172 104.65186:52	[M-H]-			0.24223	0.30571	No annotation
Positive	194.118	17.48	58.71669:143 135.31068:2364 136.02631:92 159.39793:259	[M+H]+			0.40956	0.13249	No annotation
Positive	198.179	14.72	67.0442:479 69.07137:1272 70.91363:188 72.05044:341 78.93764:619 81.0409:1312 82.05441:129 83.12848:1591 84.21215:223 86.11351:612 88.19905:157 91.03783:116 92.94534:1092 93.89429:53 95.02499:760 96.14124:101 97.14488:2039 98.98068:116 100.13417:488 102.16913:69 107.01741:1392 109.01988:309 109.95792:136 111.02353:810 114.1252:543 116.00984:52 121.02957:847 123.13385:273 124.07256:345 125.14331:1…	[M+H]+			0.34326	0.10559	No annotation
Positive	198.185	19.85	69.97808:61 81.40753:54 83.6096:154 93.53836:101 107.478:80 111.5986:88 114.5986:111 121.59521:54	[M+H]+			0.61883	0.10225	No annotation
Negative	199.171	5.4	171.23869:101	[M-H]-			0.75577	-0.18857	Fatty acid	Fatty acid esters	Fatty alcohol esters	Medium-chain fatty acids	Ethyl decanoate	Octyl butanoate	Dodecanoic acid	HMDB=HMDB0030998,KNApSAcK=C00035611,ChEBI=CHEBI:87430,YMDB=YMDB01391,FooDB=FDB002986,LipidMAPS=LMFA07010455,Feces=HMDB0030998,UNPD=UNPD13503	HMDB=HMDB0034136,ChEBI=CHEBI:89726,FooDB=FDB012410,LipidMAPS=LMFA07010420,Feces=HMDB0034136,UNPD=UNPD179212	HMDB=HMDB0000638,KNApSAcK=C00001221,ChEBI=CHEBI:18262;CHEBI:30805,SMPDB=PW_C000497,YMDB=YMDB00678,T3DB=T3D4596,FooDB=FDB003010;FDB030978,NANPDB=NANPDB_718;NANPDB_2332,STOFF=STOFF_160,BMDB=BMDB00638,LipidMAPS=LMFA01010012;LMFA01010043,Urine=HMDB0000638,Saliva=HMDB0000638,Feces=HMDB0000638,CSF=HMDB0000638,Serum=HMDB0000638,PubChem=4149208;3893,PlantCyc=DODECANOATE,UNPD=UNPD141768	C12H24O2	C12H24O2	C12H24O2	9.1947	9.1417	9.1033
Negative	201.107	5.6	112.92387:110 138.98625:4024 183.10533:1156 200.97679:98	[M-H]-			0.056582	0.29665	Fatty acid	Medium-chain fatty acids	Medium-chain fatty acids	Medium-chain fatty acids	Sebacic acid	3-Methylazelaic acid	2-Ethylsuberic acid	HMDB=HMDB0000792,KNApSAcK=C00001202,ChEBI=CHEBI:41865;CHEBI:76283,DrugBank=DB07645,T3DB=T3D4883,FooDB=FDB022247,STOFF=STOFF_1040,BMDB=BMDB00792,LipidMAPS=LMFA01170006,Urine=HMDB0000792,Feces=HMDB0000792,Serum=HMDB0000792,UNPD=UNPD70014	HMDB=HMDB0059754,ChEBI=CHEBI:89889,Urine=HMDB0059754,UNPD=UNPD180325	HMDB=HMDB0059708,ChEBI=CHEBI:68453	C10H18O4	C10H18O4	C10H18O4	8.8064	8.5476	8.5357
Negative	204.024	3	116.02995:132 123.81279:62 129.94896:68	[M-H]-			0.40761	0.27952	Other	Quinoline carboxylic acids	Alpha amino acids and derivatives	Quinoline carboxylic acids	4,6-Dihydroxy-2-quinolinecarboxylic acid	telmesteine	2-hydroxy-4-quinolone-3-carboxylic acid	HMDB=HMDB0033528,KNApSAcK=C00001540,ChEBI=CHEBI:2195,FooDB=FDB011585,PubChem=440752,UNPD=UNPD156697	ChEBI=CHEBI:134866	ChEBI=CHEBI:74804	C10H7NO4	C7H11NO4S	C10H7NO4	7.5271	7.3429	7.2381
Positive	204.123	16.21	60.72821:429 85.53065:7981 144.39627:592 145.27394:2711	[M+H]+	yes	yes	0.010717	-1.1743	Acyl carnitine	Acyl carnitines	C-glycosyl compounds	Leucine and derivatives	L-Acetylcarnitine	2-[(2R,5R,6S)-5-amino-6-(hydroxymethyl)-2-oxanyl]acetic acid methyl ester	N-lactoyl-Leucine	HMDB=HMDB0000201,ChEBI=CHEBI:15960;CHEBI:57589;CHEBI:73024;CHEBI:86045,DrugBank=DB08842,SMPDB=PW_C000129,YMDB=YMDB00351;YMDB00617,FooDB=FDB021904,BMDB=BMDB00201,LipidMAPS=LMFA07070049;LMFA07070050;LMFA07070060,Urine=HMDB0000201,Saliva=HMDB0000201,Feces=HMDB0000201,CSF=HMDB0000201,Serum=HMDB0000201,PubChem=7045767;439756;1,UNPD=UNPD80983	ChEBI=CHEBI:100791;CHEBI:103090;CHEBI:103219	HMDB=HMDB0062176,Serum=HMDB0062176,UNPD=UNPD230149	C9H17NO4	C9H17NO4	C9H17NO4	6.5284	5.6374	5.5485
Positive	204.96	13.67	87.09506:78 96.96593:101 113.92236:68 115.01839:93 132.86537:422 176.78941:1648 181.99776:92 192.74188:137 193.39021:292 194.68385:105 204.91866:83	[M+H]+			0.69821	0.071628	No annotation
Positive	205.073	4.66	86.85486:99 164.02298:5514 164.93037:174 172.112:56 187.12968:69	[M+H]+			0.38819	-0.20731	No annotation
Negative	205.16	13.36	189.29604:471	[M-H]-			0.20176	0.17529	Terpenoid	Sesquiterpenoids	Sesquiterpenoids	Phenylpropanes	alpha-Irone	1-(2,6,6-Trimethyl-1-cyclohexen-1-yl)-1-penten-3-one	4-(1,1,3,3-Tetramethylbutyl)-phenol	HMDB=HMDB0035631;HMDB0061831,KNApSAcK=C00003153;C00003154,ChEBI=CHEBI:62;CHEBI:10284;CHEBI:88618,FooDB=FDB014339,Saliva=HMDB0061831,UNPD=UNPD178530;UNPD46485;UNPD87864;UNPD89591;UNPD89765	HMDB=HMDB0038130,ChEBI=CHEBI:88921,FooDB=FDB017357,STOFF=STOFF_9707,Urine=HMDB0038130	HMDB=HMDB0013825;HMDB0032528,ChEBI=CHEBI:34445,T3DB=T3D3946,FooDB=FDB010381,STOFF=STOFF_746,Urine=HMDB0013825,Feces=HMDB0013825	C14H22O	C14H22O	C14H22O	8.5478	8.5478	8.5056
Negative	205.833	13.66	124.00235:77 125.82437:1162 143.9222:271 176.91298:64	[M-H]-			0.16332	0.37973	No annotation
Positive	206.038	3.01	132.11119:504 178.02321:5534 187.91353:3704 205.94498:18661	[M+H]+			0.98467	0.0066354	No annotation
Negative	207.925	13.73	117.92595:206 119.10359:123 125.74797:304 127.84566:689 132.92532:74 145.86661:5090 179.88304:213	[M-H]-			0.18604	0.34533	No annotation
Negative	209.827	13.67	112.94626:194 119.92122:191 127.85414:265 129.8804:120 136.01544:91 145.82542:186 146.90733:157	[M-H]-			0.16605	0.34115	No annotation
Negative	211.082	17.72	151.25673:1973	[M-H]-			0.58465	0.1586	Other	Sugar alcohols	Peptides	Dipeptides	D-Glycero-D-galacto-heptitol	Histidinyl-Glycine	Glycyl-Histidine	HMDB=HMDB0033750,KNApSAcK=C00001167;C00001175;C00032905,ChEBI=CHEBI:8029;CHEBI:10017,FooDB=FDB011883;FDB012330,UNPD=UNPD12798;UNPD37109;UNPD48926;UNPD75818	HMDB=HMDB0028885,ChEBI=CHEBI:73930,Feces=HMDB0028885	HMDB=HMDB0028843,ChEBI=CHEBI:73515	C7H16O7	C8H12N4O3	C8H12N4O3	7.9876	7.9067	7.6556
Negative	211.091	6.02	190.8741:141	[M-H]-			0.090537	0.33175	Alkaloid	Harmala alkaloids	Benzene and substituted derivatives	Medium-chain fatty acids	Harmine	Carbanilide	3,4-Methyleneazelaic acid	HMDB=HMDB0030311,KNApSAcK=C00001737,ChEBI=CHEBI:28121,DrugBank=DB07919,FooDB=FDB002149,NANPDB=NANPDB_4781,PubChem=5280953,PlantCyc=CPD-9940,UNPD=UNPD181043	HMDB=HMDB0032066,ChEBI=CHEBI:41320,DrugBank=DB07496,FooDB=FDB008775,STOFF=STOFF_3604,UNPD=UNPD58239	HMDB=HMDB0059744,ChEBI=CHEBI:89902,Urine=HMDB0059744	C13H12N2O	C13H12N2O	C11H16O4	5.9273	5.9273	5.7583
Negative	212.075	19.59	65.67391:136 92.49445:183 146.42879:275 148.28709:986 149.06593:61	[M-H]-			0.12487	0.232	Other	4,5-disubstituted thiazoles	Benzene and substituted derivatives	Benzenesulfonamides	2-(4-Methyl-5-thiazolyl)ethyl butanoate	N-(3-phenylpropyl)methanesulfonamide	N-Butylbenzenesulfonamide	HMDB=HMDB0032418,FooDB=FDB009861	ChEBI=CHEBI:105847	KNApSAcK=C00041687,ChEBI=CHEBI:44237,DrugBank=DB02055,T3DB=T3D4810,STOFF=STOFF_764,UNPD=UNPD43555	C10H15NO2S	C10H15NO2S	C10H15NO2S	5.7047	5.6797	5.6267
Negative	214.049	19.72	79.58709:351 140.24757:1897 153.2527:2125 170.87723:112	[M-H]-			0.95161	-0.0097169	Glycerophosphate	Glycerophosphoethanolamines	Organic phosphoramides	Furanoquinolines	sn-glycero-3-Phosphoethanolamine	Glycerylphosphorylethanolamine	Robustine;(-)-Rutacridone	HMDB=HMDB0059660,ChEBI=CHEBI:16929;CHEBI:52330;CHEBI:57952,DrugBank=DB03484,YMDB=YMDB00757,PubChem=70678815;25200464;5459861;444183,PlantCyc=L-1-GLYCEROPHOSPHORYLETHANOL-AMINE,UNPD=UNPD37320	HMDB=HMDB0000114,SMPDB=PW_C000072,FooDB=FDB021895,BMDB=BMDB00114,ECMDB=ECMDB00114	KNApSAcK=C00002195,ChEBI=CHEBI:8883,UNPD=UNPD36273	C5H14NO6P	C5H14NO6P	C12H9NO3	7.2561	6.3215	6.1399
Positive	214.083	14.41	72.09377:1607 76.96189:2119 95.04622:1099 102.31909:87 112.96869:92 123.01294:68 140.90118:104710 143.15926:141 155.09505:173 157.86235:427615 158.88234:258 172.97408:148 175.96819:52 190.37488:168 205.10201:75 214.35069:62	[M+H]+			0.89476	-0.03243	No annotation
Negative	215.033	18.95	143.40642:54 171.27652:71 178.12589:100 179.243:375 197.17216:69	[M-H]-			0.98649	0.0083819	Other	5-methoxypsoralens	8-methoxypsoralens	Isocoumarins and derivatives	Bergapten	Methoxsalen	4-hydroxy-7-methyl-5H-furo[2,3-g]isochromen-5-one	HMDB=HMDB0030637,KNApSAcK=C00000575,ChEBI=CHEBI:18293,FooDB=FDB002542,NANPDB=NANPDB_2999;NANPDB_4182;NANPDB_4443;NANPDB_4444;NANPDB_4445;NANPDB_4446;NANPDB_4485,PubChem=2355,PlantCyc=5-METHOXYFURANOCOUMARIN,UNPD=UNPD12397	HMDB=HMDB0014693,KNApSAcK=C00000576,ChEBI=CHEBI:18358,DrugBank=DB00553,T3DB=T3D0836,FooDB=FDB012474,NANPDB=NANPDB_3624;NANPDB_4437;NANPDB_4438;NANPDB_4439;NANPDB_4440;NANPDB_4467;NANPDB_4612,STOFF=STOFF_8276,Urine=HMDB0014693,Serum=HMDB0014693,UNPD=UNPD134852	HMDB=HMDB0138947	C12H8O4	C12H8O4	C12H8O4	5.8101	5.8101	5.4856
Negative	215.122	6.14	153.10472:3485 175.00064:65 194.87315:66 197.15273:3422 215.11592:419	[M-H]-			0.13903	0.32073	Fatty acid	Medium-chain fatty acids	N-acyl-L-alpha-amino acids	Thietanes	Undecanedioic acid	N-a-Acetyl-L-arginine	(R)-2-Amino-N-(2,2,4,4-tetramethyl-3-thietanyl)propanamide	HMDB=HMDB0000888,ChEBI=CHEBI:73713,FooDB=FDB022300,STOFF=STOFF_7557,BMDB=BMDB00888,LipidMAPS=LMFA01170007,Saliva=HMDB0000888,Feces=HMDB0000888,UNPD=UNPD161504	HMDB=HMDB0004620,ChEBI=CHEBI:40521;CHEBI:61889,DrugBank=DB01985,FooDB=FDB023383,BMDB=BMDB04620,Urine=HMDB0004620,CSF=HMDB0004620,Serum=HMDB0004620	HMDB=HMDB0034910,FooDB=FDB013491	C11H20O4	C8H16N4O3	C10H20N2OS	8.7939	8.3612	7.7289
Negative	215.862	13.69	125.81822:2190 127.81181:99 179.85252:138 197.05177:82	[M-H]-			0.1501	0.41252	No annotation
Positive	216.064	19.74	143.2422:72 160.25557:173 198.06079:1689	[M+H]+			0.65951	0.049529	No annotation
Negative	217.124	1.15	146.86372:123 179.0078:73	[M-H]-			0.10195	0.44125	Amino acid	Alanine and derivatives	Straight chain fatty acids	Dipeptides	L-Lysopine	N-(3-carboxypropanoyl)-N-hydroxycadaverine	Valyl-Threonine	HMDB=HMDB0033675,KNApSAcK=C00001544,ChEBI=CHEBI:17213;CHEBI:58058,FooDB=FDB011778,PubChem=193187,UNPD=UNPD127437	ChEBI=CHEBI:50443,LipidMAPS=LMFA08020187,PubChem=91820326	HMDB=HMDB0029137,ChEBI=CHEBI:90330,Feces=HMDB0029137	C9H18N2O4	C9H18N2O4	C9H18N2O4	7.3183	7.3174	7.3141
Negative	218.097	2.4	71.13123:142 88.01939:8192 127.94496:82 146.09599:1816 146.95592:91	[M-H]-			0.16692	0.20498	Other	Secondary alcohols	6-alkylaminopurines	Benzothiazoles	Pantothenic acid	Cis-zeatin	2-Hexylbenzothiazole	HMDB=HMDB0000210;HMDB0062717,KNApSAcK=C00001550,ChEBI=CHEBI:16454;CHEBI:29032;CHEBI:46905;CHEBI:7916,DrugBank=DB01783,SMPDB=PW_C000136,YMDB=YMDB00203,FooDB=FDB008322;FDB011817;FDB030151,BMDB=BMDB00210,Urine=HMDB0000210;HMDB0062717,Saliva=HMDB0000210,Feces=HMDB0000210,ECMDB=ECMDB00210,CSF=HMDB0000210,Serum=HMDB0000210;HMDB0062717,PubChem=167945;6613;988,PlantCyc=PANTOTHENATE,UNPD=UNPD178642;UNPD20…	HMDB=HMDB0012204,KNApSAcK=C00000091;C00007325,ChEBI=CHEBI:16522;CHEBI:46570;CHEBI:15333,FooDB=FDB002239;FDB028850;FDB031213,BMDB=BMDB12204,PubChem=688597;449093,PlantCyc=CPD-4441;CPD-4210,UNPD=UNPD26930;UNPD34796	HMDB=HMDB0040032,FooDB=FDB019714	C9H17NO5	C10H13N5O	C13H17NS	8.6041	8.2432	7.2888
Negative	218.103	15.56	71.7855:64 88.69502:2484 146.21991:466	[M-H]-			0.73968	-0.09408	Other	Secondary alcohols	6-alkylaminopurines	Naphthalenes	Pantothenic acid	Cis-zeatin	N-Phenyl-2-naphthylamine	HMDB=HMDB0000210;HMDB0062717,KNApSAcK=C00001550,ChEBI=CHEBI:16454;CHEBI:29032;CHEBI:46905;CHEBI:7916,DrugBank=DB01783,SMPDB=PW_C000136,YMDB=YMDB00203,FooDB=FDB008322;FDB011817;FDB030151,BMDB=BMDB00210,Urine=HMDB0000210;HMDB0062717,Saliva=HMDB0000210,Feces=HMDB0000210,ECMDB=ECMDB00210,CSF=HMDB0000210,Serum=HMDB0000210;HMDB0062717,PubChem=167945;6613;988,PlantCyc=PANTOTHENATE,UNPD=UNPD178642;UNPD20…	HMDB=HMDB0012204,KNApSAcK=C00000091;C00007325,ChEBI=CHEBI:16522;CHEBI:46570;CHEBI:15333,FooDB=FDB002239;FDB028850;FDB031213,BMDB=BMDB12204,PubChem=688597;449093,PlantCyc=CPD-4441;CPD-4210,UNPD=UNPD26930;UNPD34796	HMDB=HMDB0032865,KNApSAcK=C00039881,ChEBI=CHEBI:34877,FooDB=FDB010843,UNPD=UNPD178186	C9H17NO5	C10H13N5O	C16H13N	6.8125	6.2021	5.2143
Positive	220.111	2.41	72.04377:580 89.98409:4975 98.06596:220 103.06366:76 115.92787:1170 123.86969:256 131.04085:106 137.23582:72 141.88908:119 156.16261:270 165.96153:280 184.0248:5735 202.00854:12626	[M+H]+			0.51921	-0.14499	No annotation
Negative	223.066	1.16	128.94987:51 194.85648:63 205.24153:287 206.04018:1305	[M-H]-			0.10013	0.55176	Other	Alkyl-phenylketones	Alkyl-phenylketones	Nucleoside and nucleotide analogues	5-Hydroxykynurenine	Hydroxykynurenine	Stavudine	HMDB=HMDB0012819,ChEBI=CHEBI:36408;CHEBI:2076;CHEBI:62624,SMPDB=PW_C008092,FooDB=FDB029180,BMDB=BMDB12819,Feces=HMDB0012819,PubChem=9548587;440745	HMDB=HMDB0000732;HMDB0011631,KNApSAcK=C00007443,ChEBI=CHEBI:17380;CHEBI:1547;CHEBI:58125,SMPDB=PW_C007219,YMDB=YMDB00105,FooDB=FDB022210;FDB028330,BMDB=BMDB00732;BMDB11631,Urine=HMDB0000732;HMDB0011631,Serum=HMDB0000732;HMDB0011631,PubChem=51377238;49791998;25244175;11811;89,PlantCyc=3-HYDROXY-L-KYNURENINE,UNPD=UNPD179226	HMDB=HMDB0014787,ChEBI=CHEBI:63581,DrugBank=DB00649,SMPDB=PW_C009132,T3DB=T3D4772,STOFF=STOFF_787,Urine=HMDB0014787,Serum=HMDB0014787	C10H12N2O4	C10H12N2O4	C10H12N2O4	7.9622	7.9622	7.9362
Negative	225.062	19.18	177.96962:111 179.17792:465	[M-H]-			0.82366	-0.099462	Other	Hydroxypyrimidines	Tyrosine and derivatives	Sugar acids and derivatives	5-Acetylamino-6-formylamino-3-methyluracil	3-Nitrotyrosine	(2xi)-D-gluco-heptonate	HMDB=HMDB0011105,ChEBI=CHEBI:32643,SMPDB=PW_C006748,FooDB=FDB027888,BMDB=BMDB11105,Urine=HMDB0011105,Serum=HMDB0011105,PubChem=108214	HMDB=HMDB0001904,ChEBI=CHEBI:44454;CHEBI:86269;CHEBI:86270,DrugBank=DB03867,FooDB=FDB022731,BMDB=BMDB01904,Urine=HMDB0001904,CSF=HMDB0001904,Serum=HMDB0001904,PubChem=65124,UNPD=UNPD130411	ChEBI=CHEBI:59200;CHEBI:59201;CHEBI:67270,STOFF=STOFF_7820,UNPD=UNPD24325	C8H10N4O4	C9H10N2O5	C7H14O8	8.1995	8.1253	7.941
Positive	225.08	1.16	93.05624:108 110.03732:238 152.0462:54 161.83797:137 165.10234:240 165.96437:136 207.89607:14451	[M+H]+			0.41233	0.28978	No annotation
Negative	225.89	13.7	91.80164:84 135.80418:3844 137.97501:83 189.96193:78 197.87383:64	[M-H]-			0.11945	0.39653	No annotation
Negative	227.085	5.16	139.09962:1282 142.98167:79 158.83542:126 162.89195:202 206.82654:103 208.96693:471	[M-H]-			0.17116	0.2928	Other	Triazinones	Secondary alcohols	Phenazines and derivatives	Decitabine	depdecin	(1R)-1,4,5,10-tetrahydrophenazine-1-carboxylate	HMDB=HMDB0015391,ChEBI=CHEBI:50131;CHEBI:95165,DrugBank=DB01262,STOFF=STOFF_8361,Urine=HMDB0015391,Serum=HMDB0015391	ChEBI=CHEBI:73749,LipidMAPS=LMFA05000013	ChEBI=CHEBI:132005;CHEBI:132306,PubChem=119058162	C8H12N4O4	C11H16O5	C13H12N2O2	7.2064	7.1197	6.7342
Negative	227.202	5.18	209.40593:323	[M-H]-			0.54687	0.099017	Fatty acid	Fatty acid esters	Fatty acid esters	Long-chain fatty acids	Ethyl dodecanoate	Hexyl octanoate	Myristic acid	HMDB=HMDB0033788,KNApSAcK=C00035615,ChEBI=CHEBI:87427,YMDB=YMDB01332,FooDB=FDB011947,LipidMAPS=LMFA07010464,Saliva=HMDB0033788,Feces=HMDB0033788,UNPD=UNPD58897	HMDB=HMDB0036216,KNApSAcK=C00035643,ChEBI=CHEBI:87490,FooDB=FDB015074,LipidMAPS=LMFA07010448,UNPD=UNPD25509	HMDB=HMDB0000806,KNApSAcK=C00001228,ChEBI=CHEBI:28875;CHEBI:30807,DrugBank=DB08231,SMPDB=PW_C000643,YMDB=YMDB00679,T3DB=T3D4599,FooDB=FDB002890;FDB031009,NANPDB=NANPDB_719;NANPDB_2333;NANPDB_4158;NANPDB_4840,STOFF=STOFF_101,BMDB=BMDB00806,LipidMAPS=LMFA01010014;LMFA01010044,Urine=HMDB0000806,Saliva=HMDB0000806,Feces=HMDB0000806,CSF=HMDB0000806,Serum=HMDB0000806,PubChem=11005,PlantCyc=CPD-7836,UNP…	C14H28O2	C14H28O2	C14H28O2	5.693	5.693	5.693
Negative	229.137	6.66	113.07254:51 160.9297:73 167.07838:2128 208.94048:253 211.14815:2958 229.0345:425	[M-H]-			0.25641	0.27521	Fatty acid	Medium-chain fatty acids	Fatty acid esters	Ketals	Dodecanedioic acid	Bis(1-methylethyl) hexanedioate	Talaromycin A	HMDB=HMDB0000623,ChEBI=CHEBI:4676;CHEBI:76273,FooDB=FDB022148,STOFF=STOFF_5665,BMDB=BMDB00623,LipidMAPS=LMFA01170009,Urine=HMDB0000623,Feces=HMDB0000623,Serum=HMDB0000623,UNPD=UNPD31013	HMDB=HMDB0041613,ChEBI=CHEBI:34711,FooDB=FDB021768,STOFF=STOFF_99,LipidMAPS=LMFA07010790	HMDB=HMDB0030143,KNApSAcK=C00040437;C00040438;C00040439;C00040440;C00040441;C00040442,FooDB=FDB001951;FDB012061;FDB012353;FDB012839;FDB012840;FDB012841,UNPD=UNPD137690;UNPD144929;UNPD145734;UNPD153644;UNPD38033;UNPD48233;UNPD49074;UNPD78213;UNPD96456	C12H22O4	C12H22O4	C12H22O4	8.3301	7.6097	7.5324
Negative	231.924	13.49	117.96352:52 141.98326:121 143.92552:251 157.9086:267 173.85663:78	[M-H]-			0.19809	0.29658	No annotation
Positive	234.917	17.32	137.12943:3276	[M+H]+			0.36423	0.20478	No annotation
Negative	236.105	5.28	218.28276:154	[M-H]-			0.77846	-0.29468	Other	Aryl thioethers	N-hydroxyl-alpha-amino acids	Nitroaromatic compounds	4-[2-(1-methyl-2-pyrrolidinyl)ethylthio]phenol	N,N-dihydroxytetrahomomethionine	6-(2-methyl-1-piperidinyl)-5-nitro-4-pyrimidinamine	ChEBI=CHEBI:125446	ChEBI=CHEBI:50769;CHEBI:58848;CHEBI:134669;CHEBI:137029	ChEBI=CHEBI:121797	C13H19NOS	C9H19NO4S	C10H15N5O2	7.4463	7.4207	7.3783
Positive	236.647	7.82	159.16783:103 201.20721:175 216.19017:799 219.14192:134 223.58513:162 224.29251:2258 232.34886:291 233.55359:54 235.84082:119	[M+H]+			0.044009	-0.89705	No annotation
Negative	239.06	5.49	126.47556:85 169.39639:67 221.36217:57 223.09924:3018 223.7561:82	[M-H]-			0.55455	0.39573	Other	Dinitrophenols	Gamma-keto acids and derivatives	Hydroxycinnamic acids	(??)-2-(1-Methylpropyl)-4,6-dinitrophenol	(1S,6R)-2-succinyl-6-hydroxycyclohexa-2,4-diene-1-carboxylic acid	3-(2,4-dihydroxy-3,5-dimethoxyphenyl)prop-2-enoic acid	HMDB=HMDB0032559,ChEBI=CHEBI:83632;CHEBI:83633;CHEBI:83636,T3DB=T3D4873,FooDB=FDB010491,STOFF=STOFF_938	ChEBI=CHEBI:1277;CHEBI:11656;CHEBI:39564;CHEBI:57272;CHEBI:58689,DrugBank=DB06864,FooDB=FDB030089,ECMDB=ECMDB20002,PubChem=25246102;5287432,PlantCyc=CPD-9923	HMDB=HMDB0135751	C10H12N2O5	C11H12O6	C11H12O6	8.1293	7.9364	7.9228
Negative	239.077	19.17	178.35716:120 179.19502:391	[M-H]-			0.79393	-0.129	Carbohydrate	Octoses	C-glycosyl compounds	Flavanones	D-threo-L-galacto-octose	D-glycero-L-galacto-Octulose	7-Hydroxyflavanone	ChEBI=CHEBI:37811	HMDB=HMDB0029954,FooDB=FDB012594,UNPD=UNPD128710	KNApSAcK=C00008126,ChEBI=CHEBI:34483;CHEBI:41888;CHEBI:48020,DrugBank=DB04274,LipidMAPS=LMPK12140018,UNPD=UNPD75834;UNPD96495	C8H16O8	C8H16O8	C15H12O3	6.3353	6.2593	6.2194
Negative	239.085	6.02	167.0042:56 170.94328:66 211.12193:694	[M-H]-			0.12549	0.42707	Fatty acid	Furanoid fatty acids	Tricarboxylic acids and derivatives	Thiobarbituric acid derivatives	3-Carboxy-4-methyl-5-propyl-2-furanpropionic acid	(4-hexyl-2,5-dioxo-2,5-dihydro-3-furanyl)acetic acid	buthalital	HMDB=HMDB0061112,ChEBI=CHEBI:41254;CHEBI:82986,DrugBank=DB07517,T3DB=T3D4197,LipidMAPS=LMFA01150004,Urine=HMDB0061112,Feces=HMDB0061112,Serum=HMDB0061112	ChEBI=CHEBI:87585,UNPD=UNPD181955	ChEBI=CHEBI:134980	C12H16O5	C12H16O5	C11H16N2O2S	8.4086	7.451	7.3733
Positive	241.061	0.81	131.06689:135 144.92949:297 157.07399:86 159.11186:1044 176.09506:61 180.91054:13498 204.94968:132 221.76726:108 222.88052:366	[M+H]+			0.13371	0.20747	No annotation
Negative	241.217	13.36	137.29404:156 184.43742:206 197.19557:509 223.29408:157	[M-H]-			0.3356	0.13574	Fatty acid	Long-chain fatty acids	Long-chain fatty acids	Fatty acid esters	13-Methylmyristic acid	Pentadecanoic acid	Isopropyl_laurate	HMDB=HMDB0061707,ChEBI=CHEBI:39250;CHEBI:70826,LipidMAPS=LMFA01020009,Feces=HMDB0061707,UNPD=UNPD74101	HMDB=HMDB0000826,KNApSAcK=C00007423,ChEBI=CHEBI:42504;CHEBI:78795,FooDB=FDB010033,BMDB=BMDB00826,LipidMAPS=LMFA01010015;LMFA01010045,Saliva=HMDB0000826,Feces=HMDB0000826,Serum=HMDB0000826,PubChem=13849,UNPD=UNPD166620	HMDB=HMDB0059820,ChEBI=CHEBI:89676,STOFF=STOFF_5926,LipidMAPS=LMFA07010674,Saliva=HMDB0059820	C15H30O2	C15H30O2	C15H30O2	7.7357	7.7331	7.3807
Negative	241.875	13.94	151.89328:100 153.90742:775 213.80045:64	[M-H]-			0.2299	0.29976	No annotation
Positive	242.277	9.31	71.07663:108 85.08047:554	[M+H]+			0.044616	0.37425	No annotation
Negative	243.062	15.35	110.42458:948 111.40221:323 122.28886:67 140.194:404 145.28215:60 151.70012:50 152.35588:380 153.29008:173	[M-H]-			0.054918	-0.91641	Nucleoside	Nucleoside and nucleotide analogues	Stilbenes	Stilbenes	Pseudouridine	3,3',4'5-Tetrahydroxystilbene	4-[(E)-2-(3,5-dihydroxyphenyl)ethenyl]benzene-1,3-diol	HMDB=HMDB0000767,KNApSAcK=C00001508,ChEBI=CHEBI:17802,YMDB=YMDB01644,FooDB=FDB014724;FDB031139,BMDB=BMDB00767,Urine=HMDB0000767,Feces=HMDB0000767,Serum=HMDB0000767,PubChem=15047,PlantCyc=CPD-497,UNPD=UNPD140548;UNPD168540	HMDB=HMDB0004215,KNApSAcK=C00002895,ChEBI=CHEBI:28814;CHEBI:76156;CHEBI:92460,DrugBank=DB08399,YMDB=YMDB01775,FooDB=FDB012295;FDB023335,BMDB=BMDB04215,LipidMAPS=LMPK13090006,PubChem=667639,UNPD=UNPD195128;UNPD209828	HMDB=HMDB0128505,KNApSAcK=C00002893,ChEBI=CHEBI:7870,LipidMAPS=LMPK13090011,UNPD=UNPD33660;UNPD223246	C9H12N2O6	C14H12O4	C14H12O4	6.0314	6.0272	6.0272
Positive	243.115	14.01	112.97589:2251 211.02449:52 215.02415:68 219.83578:147 221.57848:60 225.19398:74 230.12524:64	[M+H]+			0.35646	0.1365	No annotation
Negative	243.153	7.16	174.90489:1434 181.08293:2004 222.83257:73 225.04668:2288 243.23962:73	[M-H]-			0.4215	0.18865	Fatty acid	Long-chain fatty acids	Menthane monoterpenoids	Medium-chain fatty acids	1,11-Undecanedicarboxylic acid	Menthyl ethylene glycol carbonate	2-methyl-dodecanedioic acid	HMDB=HMDB0002327,ChEBI=CHEBI:73718,FooDB=FDB022963,STOFF=STOFF_7390,BMDB=BMDB02327,LipidMAPS=LMFA01170014	HMDB=HMDB0036141,FooDB=FDB014992	LipidMAPS=LMFA01170010	C13H24O4	C13H24O4	C13H24O4	7.7506	7.5212	7.0293
Negative	246.879	13.39	116.89195:550 162.76894:152 172.85652:372 178.90648:55 184.89342:237 202.56911:53 208.78905:125 210.72853:373	[M-H]-			0.31596	0.24291	No annotation
Negative	246.993	6.1	176.96989:942 178.85188:54 227.00706:101 228.89142:108	[M-H]-			0.20508	0.31614	Benzenoid	M-methoxybenzoic acids and derivatives	Phenylsulfates	P-methoxybenzoic acids and derivatives	Vanillic acid 4-sulfate	2-[4-hydroxy-3-(sulfooxy)phenyl]acetic acid	4-methoxy-3-(sulfooxy)benzoic acid	HMDB=HMDB0041788,ChEBI=CHEBI:88847,FooDB=FDB029964,Urine=HMDB0041788	HMDB=HMDB0125151	HMDB=HMDB0140929	C8H8O7S	C8H8O7S	C8H8O7S	6.7381	6.3283	6.3214
Negative	249.024	5.12	92.91631:798 155.01866:824 164.99318:50 180.88297:73	[M-H]-			0.14714	0.35369	Other	Methoxyphenols	Benzenesulfonyl compounds	Hydropyridines	2-amino-5-[(4-hydroxy-3-methoxyphenyl)methylidene]-4-thiazolone	4,4'-sulfonyldiphenol	nicotine blue(2-)	ChEBI=CHEBI:94179	ChEBI=CHEBI:34372,STOFF=STOFF_4623	ChEBI=CHEBI:64998;CHEBI:65011;CHEBI:80355,PubChem=57339255;54693777	C11H10N2O3S	C12H10O4S	C10H6N2O6	7.3149	7.1605	7.1532
Positive	250.051	18.27	161.13477:452	[M+H]+			0.24838	0.33102	No annotation
Negative	251.085	7.02	179.1048:1225 191.01097:61 223.03009:1011 230.9257:178	[M-H]-			0.14662	0.40454	Nucleoside	Purine nucleosides	Purine 2'-deoxyribonucleosides	Dibenzazepines	Nebularine	Deoxyinosine	3-Hydroxycarbamazepine	HMDB=HMDB0029956,KNApSAcK=C00018685,ChEBI=CHEBI:18255,DrugBank=DB04440,FooDB=FDB001236,UNPD=UNPD122923;UNPD76981	HMDB=HMDB0000071,ChEBI=CHEBI:28997,SMPDB=PW_C000050,YMDB=YMDB00659,FooDB=FDB012323,STOFF=STOFF_8621,BMDB=BMDB00071,Urine=HMDB0000071,Saliva=HMDB0000071,Feces=HMDB0000071,ECMDB=ECMDB00071,Serum=HMDB0000071,PubChem=65058;639,PlantCyc=DEOXYINOSINE,UNPD=UNPD124169;UNPD17723	HMDB=HMDB0060653,ChEBI=CHEBI:80597,SMPDB=PW_C040550,STOFF=STOFF_3756,Urine=HMDB0060653,Serum=HMDB0060653,PubChem=135290	C10H12N4O4	C10H12N4O4	C15H12N2O2	8.0132	7.987	7.5999
Positive	251.178	4.69	100.98071:73 115.19951:131 116.98083:1677 135.09875:144 174.98724:949 192.96701:344 233.08607:337	[M+H]+			0.38864	0.19215	No annotation
Positive	252.108	19.93	215.37352:62 216.15294:617 234.1283:35751 235.00114:63	[M+H]+			0.16106	-0.36556	No annotation
Negative	253.137	7.25	184.7968:68 199.1674:65 232.95923:244	[M-H]-			0.33571	0.2855	Amino acid	L-alpha-amino acids	Dipeptides	Dipeptides	(S)-Argpyrimidine	Valyl-Histidine	Histidinyl-Valine	HMDB=HMDB0037180,ChEBI=CHEBI:59962,FooDB=FDB016178	HMDB=HMDB0029129,ChEBI=CHEBI:73700,Feces=HMDB0029129	HMDB=HMDB0028898,ChEBI=CHEBI:74060,Feces=HMDB0028898	C11H18N4O3	C11H18N4O3	C11H18N4O3	6.0195	5.9946	5.9946
Negative	253.217	5.06	83.71877:92 158.00197:50 235.23723:1029	[M-H]-			0.05573	-0.85756	Fatty acid	Long-chain fatty acids	Long-chain fatty acids	Long-chain fatty acids	(E)-11-Hexadecenoic acid	(E)-6-Hexadecenoic acid	Hypogeic acid	HMDB=HMDB0037647,ChEBI=CHEBI:35464,FooDB=FDB016763,LipidMAPS=LMFA01030261;LMFA01030262,UNPD=UNPD117117;UNPD187150;UNPD215878	HMDB=HMDB0031053,ChEBI=CHEBI:76197;CHEBI:76244,FooDB=FDB003053,LipidMAPS=LMFA01030267;LMFA01031082,UNPD=UNPD115479;UNPD156973;UNPD217995	HMDB=HMDB0002186,ChEBI=CHEBI:35465;CHEBI:82730,FooDB=FDB004011;FDB005579,BMDB=BMDB02186,LipidMAPS=LMFA01030055;LMFA01030808,Serum=HMDB0002186,UNPD=UNPD176983;UNPD199017;UNPD213268	C16H30O2	C16H30O2	C16H30O2	7.3481	7.3481	7.3481
Negative	254.072	2.39	218.12848:2474	[M-H]-			0.11056	0.28078	Other	Hippuric acids	Chromeno[2,3-b]pyridines	Phenanthridines and derivatives	2-{[hydroxy(4-hydroxy-3,5-dimethoxyphenyl)methylidene]amino}acetic acid	Pranoprofen	3-Methoxy-8,9-methylenedioxy-3,4-dihydrophenanthridine	HMDB=HMDB0131458	HMDB=HMDB0041996,ChEBI=CHEBI:32040,STOFF=STOFF_8903	ChEBI=CHEBI:31117,UNPD=UNPD55219	C11H13NO6	C15H13NO3	C15H13NO3	6.2295	6.1856	6.0109
Positive	257.034	0.82	95.13458:82 123.98027:251 160.89574:697 176.13689:156 202.98244:52 220.85593:430 238.19557:204 238.96358:517	[M+H]+			0.56971	0.098118	No annotation
Positive	258.102	0.88	85.90345:64 104.01836:35809 124.94568:131 183.95566:161 193.76671:88 198.92693:183 201.33076:60 239.19005:65 240.07597:188	[M+H]+			0.4653	-0.18448	No annotation
Positive	258.11	18.61	104.57837:15175 125.23933:65	[M+H]+			0.64894	-0.1331	No annotation
Negative	259.111	4.58	86.95286:182 139.13203:119 153.13638:58 155.15869:70 169.22914:165 174.97664:151 179.05072:58 190.86046:190 194.90109:66 197.05315:1358 222.9899:93 238.88161:69 241.06206:663	[M-H]-			0.13288	0.38878	Peptide	Dipeptides	N-acylpiperidines	Alpha amino acids and derivatives	Asparaginyl-Glutamine	[5-(2-furanyl)-3-isoxazolyl]-(4-methyl-1-piperidinyl)methanone	N-butan-2-yl-5-(6-oxo-1-cyclohexa-2,4-dienylidene)-2H-isoxazole-3-carboxamide	HMDB=HMDB0028729,ChEBI=CHEBI:73421	ChEBI=CHEBI:116290	ChEBI=CHEBI:109121	C9H16N4O5	C14H16N2O3	C14H16N2O3	7.276	7.2297	7.1896
Positive	260.141	0.68	112.88348:576 242.8335:2140	[M+H]+			0.66874	0.080292	No annotation
Positive	261.029	0.93	98.94608:154 112.97192:62 116.10884:124 127.97606:242 129.09663:65 145.03229:50 163.12744:52 179.10602:85 224.95064:229 232.12248:255 233.08098:65 241.97701:751 242.94014:696 243.94073:107	[M+H]+		yes	0.0046752	-1.0663	No annotation
Negative	263.04	5.66	92.99364:297 107.10034:321 155.03004:136 168.95163:221	[M-H]-			0.1773	0.37276	Organic acid	Hydantoins	Benzenesulfonyl compounds	P-quinomethanes	furagin	dapsone hydroxylamine	4-amino-5-[(3-ethoxy-4-oxo-1-cyclohexa-2,5-dienylidene)methyl]-3H-thiazol-2-one	ChEBI=CHEBI:131714	HMDB=HMDB0060984,Urine=HMDB0060984,Serum=HMDB0060984	ChEBI=CHEBI:116757	C10H8N4O5	C12H12N2O3S	C12H12N2O3S	7.5251	7.5117	7.4718
Negative	264.983	6.72	96.92955:64 112.7989:963 194.96051:219 225.08176:104 244.92067:244	[M-H]-			0.36997	0.23516	No annotation
Positive	265.096	0.8	182.94556:54 241.73424:1234	[M+H]+			0.10885	0.35159	No annotation
Positive	265.096	7.67	246.99274:277	[M+H]+			0.4264	0.12864	No annotation
Negative	265.14	8.89	79.97886:79 96.88835:3905 180.8336:95 244.95052:99	[M-H]-			0.060576	0.42046	Terpenoid	Terpene lactones	Fatty alcohols	Eudesmanolides, secoeudesmanolides, and derivatives	Blennin D	Ipomeamaronol	1alpha-Hydroxyarbusculin A	HMDB=HMDB0031902,KNApSAcK=C00021527,FooDB=FDB008589,LipidMAPS=LMPR0103620003,UNPD=UNPD104782	HMDB=HMDB0038148,KNApSAcK=C00011474,FooDB=FDB017376,LipidMAPS=LMFA05000668,UNPD=UNPD310;UNPD37667	HMDB=HMDB0037059,KNApSAcK=C00013003,ChEBI=CHEBI:66024,FooDB=FDB016042,UNPD=UNPD25792;UNPD66441	C15H22O4	C15H22O4	C15H22O4	8.4095	8.3921	8.3888
Negative	265.148	5.77	97.49889:2950 205.36436:509	[M-H]-			0.19302	0.17602	Other	Acetanilides	Phenylacetamides	Aralkylamines	Practolol	Atenolol	(2R,3R,4S,5R)-2-({[(1R)-2-hydroxy-1-phenylethyl]amino}methyl)-5-methylpyrrolidine-3,4-diol	HMDB=HMDB0015411,ChEBI=CHEBI:258351,DrugBank=DB01297,SMPDB=PW_C009686,STOFF=STOFF_1269,Urine=HMDB0015411,Serum=HMDB0015411	HMDB=HMDB0001924,ChEBI=CHEBI:2904;CHEBI:31556;CHEBI:55352,DrugBank=DB00335;DB06987,SMPDB=PW_C001283,T3DB=T3D3480,FooDB=FDB022742,STOFF=STOFF_505,Serum=HMDB0001924	ChEBI=CHEBI:42683	C14H22N2O3	C14H22N2O3	C14H22N2O3	5.5643	5.5643	5.5549
Positive	266.123	19.77	182.1599:70 230.18118:517 248.08452:8885	[M+H]+			0.011806	-0.78407	No annotation
Negative	266.125	17.7	114.41344:2992 151.2868:3356	[M-H]-			0.63871	0.2328	Other	Lysergamides	Xanthines	Aminocyclitols	Ergine;Lysergic acid amide	cafaminol	Voglibose	KNApSAcK=C00001718;C00011203,ChEBI=CHEBI:4819,T3DB=T3D3684,UNPD=UNPD106515;UNPD182436;UNPD43012	ChEBI=CHEBI:135099,STOFF=STOFF_3468	HMDB=HMDB0015598,ChEBI=CHEBI:32300,DrugBank=DB04878,Urine=HMDB0015598,Serum=HMDB0015598	C16H17N3O	C11H17N5O3	C10H21NO7	5.8561	5.825	5.8196
Negative	267.065	1.18	134.97421:1386	[M-H]-		yes	0.0014965	1.1743	Other	4'-O-methylisoflavones	7-O-methylisoflavones	6-O-methylated flavonoids	Formononetin	Isoformononetin	Trigraecum	HMDB=HMDB0005808,KNApSAcK=C00002525,ChEBI=CHEBI:18088;CHEBI:77688,FooDB=FDB012219,STOFF=STOFF_8529,BMDB=BMDB05808,LipidMAPS=LMPK12050037,Urine=HMDB0005808,Serum=HMDB0005808,PubChem=5280378,PlantCyc=FORMONONETIN,UNPD=UNPD95557	HMDB=HMDB0033994,KNApSAcK=C00009382,ChEBI=CHEBI:29608,DrugBank=DB04202,FooDB=FDB012228,LipidMAPS=LMPK12050039,PubChem=3764,PlantCyc=CPD-3343,UNPD=UNPD52933	HMDB=HMDB0030720,KNApSAcK=C00013291,FooDB=FDB002643,LipidMAPS=LMPK12110062,UNPD=UNPD188924	C16H12O4	C16H12O4	C16H12O4	9.0428	9.0236	8.6153
Negative	267.074	16.36	108.33405:65 135.37296:2380 136.02368:79 141.54022:59 249.32509:73	[M-H]-		yes	0.022799	1.0437	Other	4'-O-methylisoflavones	7-O-methylisoflavones	Pyrazolo[3,4-d]pyrimidine glycosides	Formononetin	Isoformononetin	Allopurinol riboside	HMDB=HMDB0005808,KNApSAcK=C00002525,ChEBI=CHEBI:18088;CHEBI:77688,FooDB=FDB012219,STOFF=STOFF_8529,BMDB=BMDB05808,LipidMAPS=LMPK12050037,Urine=HMDB0005808,Serum=HMDB0005808,PubChem=5280378,PlantCyc=FORMONONETIN,UNPD=UNPD95557	HMDB=HMDB0033994,KNApSAcK=C00009382,ChEBI=CHEBI:29608,DrugBank=DB04202,FooDB=FDB012228,LipidMAPS=LMPK12050039,PubChem=3764,PlantCyc=CPD-3343,UNPD=UNPD52933	HMDB=HMDB0000481,ChEBI=CHEBI:74074,FooDB=FDB022067,BMDB=BMDB00481,Serum=HMDB0000481	C16H12O4	C16H12O4	C10H12N4O5	5.169	5.169	5.1433
Positive	267.164	9.16	98.89928:2409 154.12718:112 154.95216:1599 210.89854:3915 249.09636:103	[M+H]+			0.23194	0.19072	No annotation
Positive	268.104	14.87	136.49571:4692	[M+H]+			0.98499	-0.011662	No annotation
Negative	269.087	18.29	89.5487:199 178.28004:154 179.18707:760	[M-H]-			0.28426	0.1766	Peptide	Dipeptides	Dipeptides	2'-Hydroxychalcones	Aspartyl-Histidine	Histidinyl-Aspartate	1-(2,4-dihydroxy-6-methoxyphenyl)-3-phenylprop-2-en-1-one	HMDB=HMDB0028755,ChEBI=CHEBI:73451	HMDB=HMDB0028881,ChEBI=CHEBI:73925	HMDB=HMDB0132913,KNApSAcK=C00006935;C00031536,ChEBI=CHEBI:125601,LipidMAPS=LMPK12120245,UNPD=UNPD148108;UNPD220329	C10H14N4O5	C10H14N4O5	C16H14O4	6.6148	6.6148	6.315
Positive	270.117	7.09	136.07271:56 158.04558:284 176.08635:2999 184.0856:52 194.03624:293 211.96109:4146 214.02193:118 252.03587:28204	[M+H]+			0.48803	0.14578	No annotation
Positive	270.307	10.04	85.09563:227 135.09265:74 214.12378:93 252.07143:147	[M+H]+			0.32012	0.27979	No annotation
Positive	272.258	13.41	104.46201:512 255.41451:59	[M+H]+			0.35465	0.21562	No annotation
Negative	277.136	9	107.07318:138 120.91042:174 127.15926:661 133.87994:1179 135.10406:138 147.07343:87 193.03731:73 205.09906:552 208.79114:124 212.98792:144 241.19083:57	[M-H]-			0.25439	0.25988	Benzenoid	1-benzopyrans	Benzoic acid esters	Coumaric acids and derivatives	Alpha-CEHC	Monoethylhexyl phthalic acid	(S)-1'-methylhexyl caffeate	HMDB=HMDB0001518,ChEBI=CHEBI:88427,FooDB=FDB022669,BMDB=BMDB01518,Serum=HMDB0001518,PubChem=9943542	HMDB=HMDB0013248,ChEBI=CHEBI:17243;CHEBI:58071,T3DB=T3D3973,FooDB=FDB029358,NANPDB=NANPDB_3402,STOFF=STOFF_10092,Urine=HMDB0013248,UNPD=UNPD207674	ChEBI=CHEBI:70483,UNPD=UNPD183240;UNPD222543	C16H22O4	C16H22O4	C16H22O4	7.9205	7.5692	7.5545
Negative	277.217	5.01	134.27094:74 257.24097:57 259.27628:309	[M-H]-			0.070547	-1.1444	Fatty acid	Lineolic acids and derivatives	Lineolic acids and derivatives	Lineolic acids and derivatives	Punicic acid	Alpha-Linolenic acid	Gamma-Linolenic acid	HMDB=HMDB0030963,KNApSAcK=C00001216;C00001236;C00029815,ChEBI=CHEBI:8638;CHEBI:10275;CHEBI:38382;CHEBI:38383;CHEBI:38384,FooDB=FDB002945;FDB012466,LipidMAPS=LMFA01030146;LMFA01030147;LMFA01030148;LMFA01030347;LMFA01030883;LMFA01030923,PlantCyc=CPD-8231;CPD-8229,UNPD=UNPD131918;UNPD188081;UNPD189180;UNPD191709;UNPD30504;UNPD60946;UNPD72999	HMDB=HMDB0001388;HMDB0030964,ChEBI=CHEBI:27432;CHEBI:32387;CHEBI:92583,DrugBank=DB00132,SMPDB=PW_C001073,T3DB=T3D4812,FooDB=FDB002947;FDB012462;FDB031277,NANPDB=NANPDB_4238;NANPDB_4832;NANPDB_5316,BMDB=BMDB01388,LipidMAPS=LMFA01030152;LMFA01030153;LMFA01030348;LMFA01030349;LMFA01030350;LMFA01030351;LMFA01030352;LMFA01030353,Urine=HMDB0001388,Saliva=HMDB0001388,Feces=HMDB0001388,ECMDB=ECMDB01388,S…	HMDB=HMDB0003073,KNApSAcK=C00001226,ChEBI=CHEBI:28661;CHEBI:32391;CHEBI:92327,SMPDB=PW_C001772,FooDB=FDB002943,STOFF=STOFF_7143,LipidMAPS=LMFA01030141,Serum=HMDB0003073,PubChem=5280933,PlantCyc=CPD-8117,UNPD=UNPD114489;UNPD164451;UNPD228510	C18H30O2	C18H30O2	C18H30O2	7.7308	7.7215	7.7215
Negative	279.039	15.35	111.45289:194 243.12097:3568	[M-H]-			0.045201	-0.92204	Other	C-glucuronides	O-glucuronides		2-(6-carboxy-3,4,5-trihydroxyoxan-2-yl)propanedioic acid	6-[(2-carboxyacetyl)oxy]-3,4,5-trihydroxyoxane-2-carboxylic acid		HMDB=HMDB0127483	HMDB=HMDB0127482		C9H12O10	C9H12O10		5.1182	5.1015
Positive	279.151	9.86	148.93951:3079 166.96669:148 204.76175:3940 223.00418:92 261.19135:190	[M+H]+			0.090063	0.437	No annotation
Negative	279.233	4.98	261.3147:594	[M-H]-	yes	yes	0.048264	-1.1039	Fatty acid	Lineolic acids and derivatives	Lineolic acids and derivatives	Lineolic acids and derivatives	Bovinic acid	Linoleic acid	6Z,9Z-octadecadienoic acid	HMDB=HMDB0003797;HMDB0005047;HMDB0005048,ChEBI=CHEBI:17539;CHEBI:32798;CHEBI:36025;CHEBI:38393;CHEBI:88464,FooDB=FDB021827;FDB023609;FDB023610,BMDB=BMDB03797;BMDB05047;BMDB05048,LipidMAPS=LMFA01030117;LMFA01030118;LMFA01030119;LMFA02000307,Serum=HMDB0003797;HMDB0005047,PubChem=5280644,UNPD=UNPD139398;UNPD198998;UNPD25072	HMDB=HMDB0000673;HMDB0006270,KNApSAcK=C00001224;C00036669,ChEBI=CHEBI:17351;CHEBI:30245;CHEBI:75108;CHEBI:86141;CHEBI:92157,SMPDB=PW_C000530,YMDB=YMDB00884,T3DB=T3D4928,FooDB=FDB006287;FDB006562;FDB012760;FDB023868;FDB030981,NANPDB=NANPDB_443;NANPDB_444;NANPDB_723;NANPDB_2337;NANPDB_3446;NANPDB_4237;NANPDB_4833;NANPDB_5444,STOFF=STOFF_158,BMDB=BMDB00673;BMDB06270,LipidMAPS=LMFA01030120;LMFA010301…	HMDB=HMDB0062238,ChEBI=CHEBI:78705;CHEBI:82749,LipidMAPS=LMFA01030330;LMFA01030332,UNPD=UNPD52434;UNPD77175	C18H32O2	C18H32O2	C18H32O2	8.6664	8.663	8.663
Negative	281.249	4.94	263.25049:379	[M-H]-			0.029062	-0.73887	Fatty acid	Long-chain fatty acids	Long-chain fatty acids	Long-chain fatty acids	(Z)-13-Octadecenoic acid	Petroselinic acid	Vaccenic acid	HMDB=HMDB0041480;HMDB0062218,ChEBI=CHEBI:82617;CHEBI:82618,FooDB=FDB021443,LipidMAPS=LMFA01030290;LMFA01030880,UNPD=UNPD160110;UNPD162680;UNPD222211	HMDB=HMDB0002080,KNApSAcK=C00001235,ChEBI=CHEBI:28194;CHEBI:30829;CHEBI:32375;CHEBI:32377;CHEBI:36022,FooDB=FDB011271;FDB012765;FDB030008;FDB031099,NANPDB=NANPDB_4235,BMDB=BMDB02080,LipidMAPS=LMFA01030066;LMFA01030067,Serum=HMDB0002080,PubChem=5461010,PlantCyc=CPD-8477,UNPD=UNPD150150;UNPD178282;UNPD222395	HMDB=HMDB0003231;HMDB0240219,KNApSAcK=C00000347;C00001240,ChEBI=CHEBI:28727;CHEBI:50464;CHEBI:30827;CHEBI:30828;CHEBI:36023;CHEBI:50498,DrugBank=DB04801,FooDB=FDB002952;FDB012766,BMDB=BMDB03231,LipidMAPS=LMFA01030076;LMFA01030077,Saliva=HMDB0003231,Feces=HMDB0003231,Serum=HMDB0003231,PubChem=5461069,PlantCyc=CPD-9247,UNPD=UNPD107194;UNPD118396;UNPD218157	C18H34O2	C18H34O2	C18H34O2	8.6897	8.6897	8.6897
Negative	283.264	5.37	195.29507:88 265.23019:233	[M-H]-			0.86036	-0.030118	Fatty acid	Long-chain fatty acids	Long-chain fatty acids	Long-chain fatty acids	16-Methylheptadecanoic acid	Stearic acid	(2S)-2-methylheptadecanoate	HMDB=HMDB0031066,ChEBI=CHEBI:84896,FooDB=FDB003068,STOFF=STOFF_98,LipidMAPS=LMFA01020014,UNPD=UNPD110472	HMDB=HMDB0000827,KNApSAcK=C00001238;C00032087,ChEBI=CHEBI:25629;CHEBI:28842,DrugBank=DB03193,SMPDB=PW_C000661,YMDB=YMDB00682,T3DB=T3D4755,FooDB=FDB002941;FDB031183,NANPDB=NANPDB_251;NANPDB_721;NANPDB_2335;NANPDB_4155;NANPDB_4836,STOFF=STOFF_52,BMDB=BMDB00827,LipidMAPS=LMFA01010018;LMFA01010047,Urine=HMDB0000827,Saliva=HMDB0000827,Feces=HMDB0000827,CSF=HMDB0000827,Serum=HMDB0000827,PubChem=3033836…	ChEBI=CHEBI:84269;CHEBI:85218,STOFF=STOFF_423,LipidMAPS=LMFA01020093,UNPD=UNPD168077	C18H36O2	C18H36O2	C18H36O2	9.2811	9.2254	8.8553
Positive	284.09	1.18	152.04842:3065 248.3472:57 265.09302:146	[M+H]+			0.95079	-0.020335	No annotation
Negative	285.125	5.09	113.07331:107 121.15881:58 127.07133:67 153.00423:73 180.9584:79 188.90285:67 196.94547:63 220.85278:53 223.01486:83 227.04108:51 249.0101:104 267.0993:327	[M-H]-			0.29296	0.24183	Alkaloid	Alkaloids and derivatives	Alpha amino acids	2,2-dimethyl-1-benzopyrans	Pilosine	3-(1H-indol-3-yl)-2-(4-oxopent-2-en-2-ylamino)propanoic acid	Cromakalim	KNApSAcK=C00002356,ChEBI=CHEBI:8209,UNPD=UNPD111539;UNPD114600;UNPD13434;UNPD63070;UNPD84556	ChEBI=CHEBI:119804	ChEBI=CHEBI:3921;CHEBI:6436	C16H18N2O3	C16H18N2O3	C16H18N2O3	7.4989	7.3774	7.301
Positive	288.172	14.03	113.03149:78 220.09683:53 276.10828:139	[M+H]+			0.15253	0.24804	No annotation
Negative	289.928	1.18	158.04884:110 199.87955:790 201.84253:251	[M-H]-			0.44683	0.20776	No annotation
Negative	293.167	7.63	212.9537:52 221.17874:4591 228.95193:60 233.00546:77 236.08652:11733 236.99719:134 253.10193:60 264.91968:55 272.88297:211	[M-H]-			0.93323	0.051693	Other	Gingerols	Sesquiterpenoids	Beta carbolines	Gingerol	Phytuberin	Corynantheal	HMDB=HMDB0005783,KNApSAcK=C00002748,ChEBI=CHEBI:10136,FooDB=FDB001108,PubChem=442793,PlantCyc=CPD-13494,UNPD=UNPD73001	HMDB=HMDB0035754,KNApSAcK=C00003172,ChEBI=CHEBI:8196,FooDB=FDB014488,UNPD=UNPD126874;UNPD168456	ChEBI=CHEBI:80695,PubChem=12304043,PlantCyc=CPD-9851,UNPD=UNPD115552	C17H26O4	C17H26O4	C19H22N2O	8.1566	8.0642	8.0588
Negative	293.17	10.63	96.89064:1008 192.20674:67 272.72751:91 274.85675:51	[M-H]-			0.0097412	0.54675	Other	Gingerols	Sesquiterpenoids	Phenylazetidines	Gingerol	Phytuberin	(2S,3R,4S)-3-[4-(2-cyclohexylethynyl)phenyl]-4-(hydroxymethyl)-2-azetidinecarbonitrile	HMDB=HMDB0005783,KNApSAcK=C00002748,ChEBI=CHEBI:10136,FooDB=FDB001108,PubChem=442793,PlantCyc=CPD-13494,UNPD=UNPD73001	HMDB=HMDB0035754,KNApSAcK=C00003172,ChEBI=CHEBI:8196,FooDB=FDB014488,UNPD=UNPD126874;UNPD168456	ChEBI=CHEBI:95363;CHEBI:98749;CHEBI:98813;CHEBI:99323;CHEBI:101611;CHEBI:101640;CHEBI:102410	C17H26O4	C17H26O4	C19H22N2O	6.4778	6.4616	6.1186
Negative	293.176	5.29	97.43881:822 193.23764:163 221.31491:5867 236.1297:11566 236.93173:160 275.23364:60	[M-H]-			0.46492	-0.53534	Other	Gingerols	Sesquiterpenoids	Germacrane sesquiterpenoids	Gingerol	Phytuberin	Tanacetol A	HMDB=HMDB0005783,KNApSAcK=C00002748,ChEBI=CHEBI:10136,FooDB=FDB001108,PubChem=442793,PlantCyc=CPD-13494,UNPD=UNPD73001	HMDB=HMDB0035754,KNApSAcK=C00003172,ChEBI=CHEBI:8196,FooDB=FDB014488,UNPD=UNPD126874;UNPD168456	HMDB=HMDB0035722,FooDB=FDB014446	C17H26O4	C17H26O4	C17H26O4	7.0573	7.0511	6.7945
Negative	294.056	6.04	95.87055:105 220.02701:445 230.97369:1330 275.22028:107	[M-H]-			0.16441	0.38699	Carbohydrate	Pentose phosphates	Benzenesulfonamides	Aspartic acid and derivatives	5-Aminoimidazole ribonucleotide	N4-Acetylsulfamethoxazole	Caffeoyl aspartic acid	HMDB=HMDB0001235;HMDB0062575,KNApSAcK=C00019655,ChEBI=CHEBI:28843;CHEBI:58592;CHEBI:137981;CHEBI:138560,SMPDB=PW_C000955,YMDB=YMDB00065;YMDB00492,FooDB=FDB022504;FDB030558,BMDB=BMDB01235,ECMDB=ECMDB01235,PubChem=44229244;16048619;161500;153,PlantCyc=5-PHOSPHORIBOSYL-5-AMINOIMIDAZOLE	HMDB=HMDB0013854,ChEBI=CHEBI:31169,STOFF=STOFF_595,Urine=HMDB0013854,Serum=HMDB0013854	HMDB=HMDB0029294,FooDB=FDB000298,UNPD=UNPD166607	C8H14N3O7P	C12H13N3O4S	C13H13NO7	7.5329	7.4346	6.9727
Positive	296.066	18.62	104.56458:7208 236.96249:5414	[M+H]+			0.79587	-0.065959	No annotation
Negative	297.144	9.18	182.98132:635 183.92514:365 233.15005:73 257.12094:99 277.16925:72	[M-H]-			0.031273	0.71495	Terpenoid	Terpene lactones	Stilbenes	Phenylpyrazoles	Auraptene	Glepidotin C	2-[[2-(4-methoxyphenyl)-5-methyl-7-pyrazolo[1,5-a]pyrimidinyl]amino]ethanol	HMDB=HMDB0034054,KNApSAcK=C00029763,ChEBI=CHEBI:93486;CHEBI:134355,FooDB=FDB012300,NANPDB=NANPDB_1185;NANPDB_1186,UNPD=UNPD178048;UNPD22555;UNPD219888	KNApSAcK=C00002882,ChEBI=CHEBI:5382,LipidMAPS=LMPK13090037,UNPD=UNPD97737	ChEBI=CHEBI:116518	C19H22O3	C19H22O3	C16H18N4O2	7.217	6.9663	6.876
Negative	297.153	4.46	170.23145:53 183.10715:1126 184.17778:235 198.05615:59 209.61816:56 279.23135:136	[M-H]-			0.90714	0.066424	Other	Stilbenes	Terpene lactones	Benzofurans	Glepidotin C	Auraptene	2-(2',3-Epoxy-1',3'-heptadienyl)-6-hydroxy-5-(3-methyl-2-butenyl)benzaldehyde	KNApSAcK=C00002882,ChEBI=CHEBI:5382,LipidMAPS=LMPK13090037,UNPD=UNPD97737	HMDB=HMDB0034054,KNApSAcK=C00029763,ChEBI=CHEBI:93486;CHEBI:134355,FooDB=FDB012300,NANPDB=NANPDB_1185;NANPDB_1186,UNPD=UNPD178048;UNPD22555;UNPD219888	KNApSAcK=C00029427,ChEBI=CHEBI:68192;CHEBI:68701,UNPD=UNPD166180;UNPD222445	C19H22O3	C19H22O3	C19H22O3	7.6985	7.6447	7.3879
Positive	298.088	3.07	97.10699:182 136.0385:12404 144.96594:258 162.98212:730 269.57324:128 287.62625:246	[M+H]+			0.46189	-0.17433	No annotation
Negative	298.934	6.28	194.99829:83 235.04044:60 239.15051:100 262.46237:52 278.87811:136 281.18854:86	[M-H]-			0.36661	0.4195	No annotation
Negative	298.943	4.24	187.29822:71 253.21396:82 280.03888:92 281.17096:53	[M-H]-			0.69816	0.19397	No annotation
Positive	301.243	6.54	132.80548:111 135.04959:68 149.18597:106 159.13342:84 187.22838:65 190.85428:65 213.07867:68 217.21152:61 241.18146:54 283.15646:1140 284.28824:52	[M+H]+			0.82231	0.088672	No annotation
Negative	302.101	18.61	242.14804:5048	[M-H]-			0.67221	-0.075887	Other	Indanones	C-glucuronides	Quinolizines	LSM-19904	(allyl 7-azido-3,7-dideoxy-beta-L-gulo-oct-2-ulopyranosid)onic acid	6-methyl-4-oxoquinolizine-1,3-dicarboxylic acid diethyl ester	ChEBI=CHEBI:108529	ChEBI=CHEBI:77882;CHEBI:77902	ChEBI=CHEBI:107281	C16H17NO5	C11H17N3O7	C16H17NO5	7.9023	7.8831	7.8801
Positive	302.196	13.46	95.54482:83 102.41022:3036 123.47153:1193 128.44934:155 145.46671:77 162.28595:338 184.30515:154 202.17096:1552 246.13104:75 266.28223:64 284.30618:85	[M+H]+			0.13018	0.35102	No annotation
Negative	303.084	15.36	243.11069:2413	[M-H]-		yes	0.035716	-1.0479	Other	Catechins	Dipeptides	Psoralens	3'-O-methyl-(-)-epicatechin	N-Acetylaspartylglutamic acid	(R)-Heraclenol	HMDB=HMDB0029175;HMDB0038519;HMDB0041507,KNApSAcK=C00008809;C00013259,ChEBI=CHEBI:70254,FooDB=FDB017901;FDB021479;FDB029817,LipidMAPS=LMPK12020111;LMPK12020142,Urine=HMDB0029175,Serum=HMDB0029175;HMDB0041507,UNPD=UNPD101462;UNPD112791	HMDB=HMDB0001067,ChEBI=CHEBI:73688;CHEBI:76931;CHEBI:95120,FooDB=FDB022406,STOFF=STOFF_7223,BMDB=BMDB01067,Urine=HMDB0001067,CSF=HMDB0001067,Serum=HMDB0001067,PubChem=6992083;188803;71120	HMDB=HMDB0030745,KNApSAcK=C00037262,ChEBI=CHEBI:93899,FooDB=FDB002673;FDB002674,NANPDB=NANPDB_3622,UNPD=UNPD181173;UNPD21720	C16H16O6	C11H16N2O8	C16H16O6	8.749	8.6427	8.6099
Negative	303.233	4.89	205.35916:1121 267.34943:186 285.21024:594	[M-H]-		yes	0.024062	-1.0798	Other	Androgens and derivatives	Long-chain fatty acids	Long-chain fatty acids	Mesterolone	Arachidonic acid	Cis-8,11,14,17-Eicosatetraenoic acid	HMDB=HMDB0006036,ChEBI=CHEBI:135293,FooDB=FDB023812,STOFF=STOFF_5739,BMDB=BMDB06036,LipidMAPS=LMST02020107	HMDB=HMDB0001043;HMDB0060102,KNApSAcK=C00000388,ChEBI=CHEBI:15843;CHEBI:32395;CHEBI:36306,DrugBank=DB04557,SMPDB=PW_C000821,FooDB=FDB011872,BMDB=BMDB01043,LipidMAPS=LMFA01030001;LMFA01030003;LMFA01030393;LMFA01030817,Urine=HMDB0001043,Saliva=HMDB0001043,Feces=HMDB0001043,CSF=HMDB0001043,Serum=HMDB0001043;HMDB0060102,PubChem=5460265;444899,PlantCyc=ARACHIDONIC_ACID,UNPD=UNPD1153;UNPD128376;UNPD841…	HMDB=HMDB0002177,ChEBI=CHEBI:71488;CHEBI:71563,SMPDB=PW_C001466,FooDB=FDB022887,BMDB=BMDB02177,LipidMAPS=LMFA01030176;LMFA01030818,Serum=HMDB0002177,PubChem=25244091,PlantCyc=CPD-8121,UNPD=UNPD124019;UNPD172475	C20H32O2	C20H32O2	C20H32O2	8.4501	8.3486	8.3269
Positive	304.166	13.91	113.02992:2150 159.0614:106 160.17288:131 218.84073:50 236.53824:196 255.92789:52 275.93018:135 280.64371:3985 281.83099:52 286.26477:545 286.91672:1475 292.24731:72 298.22946:59 303.7291:98	[M+H]+			0.02617	0.3749	No annotation
Positive	307.074	0.94	129.95058:1828 160.14949:74 176.8844:71 178.95613:64 181.15834:84 191.08397:56 200.16293:97 210.95413:135 216.66724:51 236.0018:50 237.96945:60 242.50937:468 243.11414:267 267.07898:58 269.57556:519 270.27161:165 275.41431:998 276.0188:148 287.94867:85 288.9238:224 290.00192:225 297.85641:102 298.45688:1440 299.0918:226	[M+H]+			0.34148	0.2323	No annotation
Negative	307.846	13.67	145.95433:76 189.93027:63 217.82797:976 219.82318:373 235.18259:87 235.79556:211 271.8342:72	[M-H]-			0.11989	0.31258	No annotation
Positive	309.121	13.48	273.00116:87 285.51453:117	[M+H]+			0.41639	0.26592	No annotation
Negative	309.165	9.62	97.00509:807 123.02461:81 224.97614:173 240.70645:75 244.97171:106 289.05432:102	[M-H]-			0.055761	0.51076	Other	Iridoids and derivatives	Guaianes	Terpene lactones	botrydial	Blumeaene L	3-Hydroxy-6,8-dimethoxy-7(11)-eremophilen-12,8-olide	ChEBI=CHEBI:3159,LipidMAPS=LMPR0103640001,PubChem=50986221,UNPD=UNPD158205;UNPD168338;UNPD41023;UNPD4694;UNPD923	ChEBI=CHEBI:67793,UNPD=UNPD200342	HMDB=HMDB0040756,KNApSAcK=C00049157,FooDB=FDB020570,UNPD=UNPD167976;UNPD9393	C17H26O5	C17H26O5	C17H26O5	6.4641	6.1636	6.1392
Negative	311.159	9.65	169.98828:138 174.8125:67 183.03448:4580 183.91687:216 196.86662:227 212.00375:95 224.96158:134 226.09943:80 242.98474:167 246.97925:155 290.90659:116	[M-H]-			0.026765	0.42866	Other	Phenothiazines	Oxosteroids	Furanones	Ethopropazine	Hypolide;Triptophenolide	Jatrophone	HMDB=HMDB0014536,ChEBI=CHEBI:60348;CHEBI:60349;CHEBI:313639,DrugBank=DB00392,STOFF=STOFF_4025,Urine=HMDB0014536,Serum=HMDB0014536	KNApSAcK=C00035773,ChEBI=CHEBI:114185,UNPD=UNPD166605;UNPD89781	KNApSAcK=C00003446,ChEBI=CHEBI:6086,UNPD=UNPD180019;UNPD198959;UNPD226567	C19H24N2S	C20H24O3	C20H24O3	8.1249	7.9005	7.898
Negative	313.079	5.32	297.01892:377	[M-H]-			0.50672	0.79005	Flavonoid	6-O-methylated flavonoids	4'-O-methylisoflavones	Pterocarpans	5,7-dihydroxy-6-methoxy-2-(4-methoxyphenyl)-4H-chromen-4-one	5,7-dihydroxy-6-methoxy-3-(4-methoxyphenyl)-4H-chromen-4-one	Pisatin	HMDB=HMDB0128589,KNApSAcK=C00003838,ChEBI=CHEBI:81336,FooDB=FDB005736;FDB007002,NANPDB=NANPDB_1877;NANPDB_3421,LipidMAPS=LMPK12111164,UNPD=UNPD119239	HMDB=HMDB0132852,KNApSAcK=C00002540,ChEBI=CHEBI:5972,FooDB=FDB029977,LipidMAPS=LMPK12050384,UNPD=UNPD100517	HMDB=HMDB0033732,KNApSAcK=C00000651,ChEBI=CHEBI:67347,FooDB=FDB011855,LipidMAPS=LMPK12070126,PubChem=101689,PlantCyc=CPD-3944,UNPD=UNPD183295;UNPD207962;UNPD67399	C17H14O6	C17H14O6	C17H14O6	8.8023	8.7337	8.6915
Negative	316.117	18.61	242.12994:6541 257.3078:57	[M-H]-			0.55713	-0.09432	Other	Cinnamic acids and derivatives	Histidine and derivatives	Crinine- and Haemanthamine-type amaryllidaceae alkaloids	Piplartine	N-(1-Deoxy-1-fructosyl)histidine	Crinamabine;Crinamidine	HMDB=HMDB0030341,KNApSAcK=C00002066,ChEBI=CHEBI:8241;CHEBI:92424,FooDB=FDB002004;FDB002184,UNPD=UNPD37412;UNPD98190	HMDB=HMDB0037839,FooDB=FDB016990	KNApSAcK=C00024382,ChEBI=CHEBI:31436,UNPD=UNPD100058;UNPD126275	C17H19NO5	C12H19N3O7	C17H19NO5	7.9998	7.8237	7.823
Positive	316.202	3.74	101.98232:1517 114.9715:67 123.05844:473 133.05908:66 184.22629:51 259.08423:102 297.58984:54	[M+H]+			0.91374	0.038673	No annotation
Positive	318.12	0.82	110.03606:271 124.1982:79 154.12096:67 156.06105:4506 166.0174:92 167.89301:133 174.1895:75 178.02762:170 184.0463:92 189.97981:7538 198.18895:150 202.1741:785 207.18701:60 208.06497:63 220.09204:1694 222.10684:557 233.98352:809 236.22873:284 238.04919:8904 251.96747:229 254.20773:138 256.12836:944 257.02246:57 264.03424:312 281.92023:24245 300.05209:48436	[M+H]+			0.21295	-0.34132	No annotation
Positive	323.081	0.75	156.25117:74 193.98724:69 201.13356:66 232.84125:357 238.7677:114 257.98703:63 299.28137:205 299.91162:356 305.07684:78 317.43607:240	[M+H]+			0.30271	0.45569	No annotation
Negative	325.174	10.55	169.96245:218 174.92081:53 182.93065:4010 184.03075:329 196.9841:224 210.95221:55 224.93494:57 239.0527:125 240.08743:92 256.81482:51 261.10687:232 264.84219:62 305.03204:233 306.94043:147	[M-H]-			0.043084	0.29707	Other	Oxosteroids	Retinoids	N-acylpiperidines	triptophenolide methyl ether	Isoacitretin	N-[(2R,3R,6S)-2-(hydroxymethyl)-6-(2-oxo-2-piperidin-1-ylethyl)-3,6-dihydro-2H-pyran-3-yl]-2-methoxyacetamide	ChEBI=CHEBI:132622,UNPD=UNPD168815	HMDB=HMDB0003039;HMDB0014602,ChEBI=CHEBI:50172;CHEBI:50173;CHEBI:50174;CHEBI:50175,DrugBank=DB00459,FooDB=FDB023099,STOFF=STOFF_2530,BMDB=BMDB03039,Urine=HMDB0014602,Serum=HMDB0014602	ChEBI=CHEBI:97543;CHEBI:97862;CHEBI:98812;CHEBI:98835;CHEBI:99740;CHEBI:100792;CHEBI:100826;CHEBI:101678	C21H26O3	C21H26O3	C16H26N2O5	7.5006	7.4923	7.3754
Negative	325.185	4.39	170.31567:61 183.17007:1690 184.14856:386 185.14854:56 197.1348:93 198.138:118 225.21082:72 227.26968:114 240.24643:69 261.31693:63 307.33755:88	[M-H]-			0.91799	0.055101	Other	Long-chain fatty alcohols	Retinoids	Ajmaline-sarpagine alkaloids	docebenone	Isoacitretin	Ajmaline	ChEBI=CHEBI:2340,LipidMAPS=LMFA05000652	HMDB=HMDB0003039;HMDB0014602,ChEBI=CHEBI:50172;CHEBI:50173;CHEBI:50174;CHEBI:50175,DrugBank=DB00459,FooDB=FDB023099,STOFF=STOFF_2530,BMDB=BMDB03039,Urine=HMDB0014602,Serum=HMDB0014602	HMDB=HMDB0015495,KNApSAcK=C00001679;C00024283;C00024294;C00024344;C00024345,ChEBI=CHEBI:28462;CHEBI:5979;CHEBI:58567;CHEBI:95132;CHEBI:110180;CHEBI:110205,DrugBank=DB01426,FooDB=FDB030658,STOFF=STOFF_3130,Urine=HMDB0015495,Serum=HMDB0015495,PubChem=44891335;198674,PlantCyc=CPD-4242;CPD-14751,UNPD=UNPD120273;UNPD25291;UNPD39060;UNPD41373;UNPD44856;UNPD4567;UNPD50361;UNPD99706	C21H26O3	C21H26O3	C20H26N2O2	7.9992	7.9218	7.8275
Negative	326.111	14.88	134.42749:1144 263.48788:50 264.89212:449 266.02136:1957	[M-H]-			0.84516	0.12255	Other	Phenoxyacetic acid derivatives	N-arylamides	Phenylpyridines	2-[4-(cyclohexylsulfamoyl)-2-methylphenoxy]acetic acid	2-[(3S,6aR,8R,10aR)-3-hydroxy-1,2,3,4,6,6a,8,9,10,10a-decahydropyrano[2,3-c][1,5]oxazocin-8-yl]-N-(1,3-thiazol-2-yl)acetamide	3-[2-methoxy-6-(4-methoxyphenyl)-3-pyridinyl]-5-(methoxymethyl)-1,2,4-oxadiazole	ChEBI=CHEBI:94158	ChEBI=CHEBI:97297;CHEBI:97967;CHEBI:98679;CHEBI:99103;CHEBI:99172;CHEBI:100671;CHEBI:102382;CHEBI:103057	ChEBI=CHEBI:114641	C15H21NO5S	C14H21N3O4S	C17H17N3O4	6.4135	6.2574	6.2172
Positive	327.068	9.09	151.07661:1133 152.10785:5035 153.0202:8533 154.09824:138 157.07057:90 165.22345:258 167.9321:1028 169.13992:846 171.11926:3935 175.00525:1445 187.08919:298 200.77727:315 202.17346:373 202.95572:141 215.01508:11735 215.90933:431 217.34903:229 227.30261:3320 227.98828:10223 229.05746:10850 229.96027:566 232.93274:51412 234.12054:1494 249.09467:190 250.96793:16062 252.01099:568 255.49173:264 263.40…	[M+H]+			0.19927	0.28043	No annotation
Positive	328.106	19.9	210.12369:74 244.15097:1556 274.00525:710 290.12366:84 291.35739:770 291.97192:2799 309.83582:9894 311.39752:55	[M+H]+			0.29944	-0.367	No annotation
Negative	329.153	5.28	283.0553:63 285.29059:74 291.77478:94 293.08475:2922 309.05118:166 310.96155:82	[M-H]-			0.57393	-0.44616	Other	Iridoid O-glycosides	O-glycosyl compounds	Prostaglandins and related compounds	Boschniaside	Picrocrocin	2,3,4,5-tetranor-prostaglandin FM	KNApSAcK=C00010634,ChEBI=CHEBI:2318;CHEBI:5965,LipidMAPS=LMPR0102070025;LMPR0102070035,UNPD=UNPD113030;UNPD135318;UNPD32932	HMDB=HMDB0005796,KNApSAcK=C00043821,ChEBI=CHEBI:53168,FooDB=FDB014885,BMDB=BMDB05796,PubChem=130796,PlantCyc=CPD-8668,UNPD=UNPD135543;UNPD153284;UNPD5837	ChEBI=CHEBI:73989,LipidMAPS=LMFA03010139,UNPD=UNPD20003	C16H26O7	C16H26O7	C16H26O7	6.235	6.2318	6.2218
Positive	337.162	0.82	111.97441:775 114.02898:400 116.12953:109 130.11194:68 138.06332:83 150.11325:124 156.15981:86 156.86456:123 158.10919:312 165.00266:74 173.09412:803 175.17473:1407 180.1057:150 187.06442:55 198.20807:208 199.13629:51 203.20541:83 209.11984:344 216.36432:141 217.05365:680 222.11261:52 224.05344:69 232.03094:126 239.08548:137 240.03674:53 242.18207:267 246.99252:143 257.08966:2036 260.08624:636 26…	[M+H]+			0.049578	-0.91669	No annotation
Negative	337.482	19.28	276.16608:51	[M-H]-			0.55902	0.27794	No annotation
Negative	338.125	13.54	183.18216:249 278.02216:2209	[M-H]-			0.32891	-1.2083	Alkaloid	Tropane alkaloids	Benzenesulfonamides	Benzenesulfonamides	O-hydroxy(phenyl)phosphinoyl ecgonine methyl ester	7-Hydroxygliclazide	6-Hydroxygliclazide	ChEBI=CHEBI:273574,DrugBank=DB08618	HMDB=HMDB0014027,Urine=HMDB0014027,Serum=HMDB0014027	HMDB=HMDB0014028,Urine=HMDB0014028,Serum=HMDB0014028	C16H22NO5P	C15H21N3O4S	C15H21N3O4S	7.1797	7.1783	7.1783
Negative	339.2	4.37	170.10709:161 183.16789:2285 184.15697:575 197.17964:204 239.20352:89 241.38202:134 253.14819:97 265.20831:285 275.15726:146	[M-H]-			0.80978	-0.1174	Steroid	Steroid lactones	Dipeptides	Steroid esters	Canrenone	Perindoprilat	norethisterone acetate	HMDB=HMDB0003033,ChEBI=CHEBI:135445,FooDB=FDB023096,STOFF=STOFF_7502,BMDB=BMDB03033,Serum=HMDB0003033	HMDB=HMDB0060574,ChEBI=CHEBI:132041,SMPDB=PW_C040677,STOFF=STOFF_8827,Urine=HMDB0060574,Serum=HMDB0060574	ChEBI=CHEBI:7628,STOFF=STOFF_4139	C22H28O3	C17H28N2O5	C22H28O3	7.8105	7.4505	7.363
Positive	341.083	9.52	109.15915:104 115.03362:1126 128.02417:60 128.95819:469 139.07584:157 143.04147:296 147.16646:375 150.84149:124 152.09259:5952 153.10019:1172 157.16278:233 165.02921:11561 166.03644:3432 167.08333:7621 167.93423:773 169.06329:229 170.05624:84 170.88785:382 175.00197:4796 182.04471:1784 183.14499:1254 184.03156:65 185.09021:2432 193.10216:123 200.94431:311 202.10126:1995 211.10809:167 214.87881:43…	[M+H]+			0.2874	0.19399	No annotation
Negative	341.109	19.85	101.53951:136 113.438:306 119.29375:557 125.22642:121 131.16969:221 143.30029:400 149.37982:87 161.15756:536 177.99249:200 179.0692:1526 280.85605:51	[M-H]-			0.61004	0.18495	Glycoside	Fatty acyl glycosides of mono- and disaccharides	O-glycosyl compounds	O-glycosyl compounds	Kojibiose	Sucrose	Lactulose	HMDB=HMDB0011742,KNApSAcK=C00050477,ChEBI=CHEBI:33020;CHEBI:1230,BMDB=BMDB11742,Serum=HMDB0011742,UNPD=UNPD101454;UNPD122326	HMDB=HMDB0000258;HMDB0125600,KNApSAcK=C00001151,ChEBI=CHEBI:17992;CHEBI:51833,DrugBank=DB02772,SMPDB=PW_C000177,YMDB=YMDB00906,FooDB=FDB001131;FDB003715;FDB021085,NANPDB=NANPDB_4522;NANPDB_6199,BMDB=BMDB00258,Urine=HMDB0000258,Saliva=HMDB0000258,Feces=HMDB0000258,ECMDB=ECMDB00258,Serum=HMDB0000258,PubChem=7566553;5988,PlantCyc=SUCROSE,UNPD=UNPD111541;UNPD128750;UNPD167245;UNPD32715;UNPD70084	HMDB=HMDB0000740,ChEBI=CHEBI:6359;CHEBI:79286,DrugBank=DB00581,FooDB=FDB022215,STOFF=STOFF_10336,BMDB=BMDB00740,Serum=HMDB0000740	C12H22O11	C12H22O11	C12H22O11	6.9079	6.8959	6.8959
Negative	344.102	18.71	164.32468:2759 179.16837:130	[M-H]-			0.24844	0.2545	Benzenoid	Sulfinylbenzimidazoles	Phenylpyrimidines	1-naphthalene sulfonic acids and derivatives	Omeprazole	2-[[4-(4-methoxyphenyl)-2-pyrimidinyl]thio]-1-(4-morpholinyl)ethanone	5-(dimethylamino)-N-(3,4-dimethyl-5-isoxazolyl)-1-naphthalenesulfonamide	HMDB=HMDB0001913;HMDB0005009;HMDB0014874,ChEBI=CHEBI:50275;CHEBI:77260;CHEBI:77262;CHEBI:91766,DrugBank=DB00338;DB00736,SMPDB=PW_C001274;PW_C009209,T3DB=T3D2873;T3D3524,FooDB=FDB021863;FDB023582,STOFF=STOFF_1182;STOFF_1183,BMDB=BMDB01913;BMDB05009,Urine=HMDB0014874,Serum=HMDB0001913;HMDB0014874	ChEBI=CHEBI:114942	ChEBI=CHEBI:92993	C17H19N3O3S	C17H19N3O3S	C17H19N3O3S	5.8513	5.4347	5.4347
Positive	344.124	1.17	172.15765:85 182.00278:82 189.93515:57 194.07706:190 247.90451:91 280.01001:270 308.0184:1043 326.06244:39276	[M+H]+			0.30361	-0.57736	No annotation
Positive	345.002	17.68	192.05379:4815	[M+H]+			0.088818	0.33504	No annotation
Negative	346.045	1.12	150.95212:365 174.02827:127 192.93515:129 210.85033:1511 327.68536:74	[M-H]-		yes	0.0027925	-1.4821	Benzenoid	Benzothiazines	Monosaccharide phosphates		5'-Hydroxypiroxicam	O-(alpha-D-mannose-1-phosphoryl)-L-serine		HMDB=HMDB0014096,Urine=HMDB0014096,Serum=HMDB0014096	ChEBI=CHEBI:64679		C15H13N3O5S	C9H18NO11P		7.3538	7.0048
Negative	346.118	18.64	164.26376:1648 166.38577:181 181.38297:63	[M-H]-			0.30149	0.38923	Glycosyl	O-glycosyl compounds	Purine nucleosides	Pyrimidine nucleosides	Dide-O-methylsimmondsin	(2R,3R,4S,5R)-2-[6-(2-furanylmethylamino)-9-purinyl]-5-(hydroxymethyl)oxolane-3,4-diol	3-(3-amino-3-carboxypropyl)-5,6-dihydrouridine	HMDB=HMDB0041207,FooDB=FDB021106,UNPD=UNPD168681	ChEBI=CHEBI:95050	ChEBI=CHEBI:71588	C14H21NO9	C15H17N5O5	C13H21N3O8	7.4041	7.1541	5.7917
Negative	347.029	1.16	135.14209:55 150.93591:269 192.93542:161 210.98965:2739 248.92966:55	[M-H]-		yes	0.002199	2.7847	Carbohydrate	Hexose phosphates	Fatty acyl glycosides of mono- and disaccharides	C-glucuronides	2-O-(6-Phospho-alpha-mannosyl)-D-glycerate	2-(alpha-D-mannosyl)-3-phosphoglyceric acid	3-deoxy-D-glycero-beta-D-galacto-nonulosonate 9-phosphate(3-)	HMDB=HMDB0012152,ChEBI=CHEBI:60331;CHEBI:61001,FooDB=FDB028809,BMDB=BMDB12152,PubChem=46906104;24892815,PlantCyc=CPD0-1063	ChEBI=CHEBI:16351;CHEBI:57744;CHEBI:62600;CHEBI:62601,ECMDB=ECMDB20033,PubChem=25201664;443242	ChEBI=CHEBI:90987;CHEBI:131589,PubChem=90658185	C9H17O12P	C9H17O12P	C9H17O12P	8.2304	7.7797	7.7598
Positive	348.07	19.4	119.35854:102 136.39194:2998	[M+H]+		yes	0.0069774	-1.5161	No annotation
Negative	350.038	2.12	128.01456:164 154.99689:157 196.96989:135 240.07248:380 271.97394:312 284.07983:131	[M-H]-			0.9645	0.0094579	Benzenoid	O-methoxybenzoic acids and derivatives	Benzenesulfonamides		5-(1,3-benzodioxol-5-ylsulfamoyl)-2-methoxybenzoic acid	N'-[(2-hydroxy-4-oxo-1-cyclohexa-2,5-dienylidene)methyl]-4-methyl-3-nitrobenzenesulfonohydrazide		ChEBI=CHEBI:108421	ChEBI=CHEBI:115735		C15H13NO7S	C14H13N3O6S		6.7645	6.6102
Positive	350.714	0.87	136.0932:351 137.15529:60 138.06592:90 286.0166:178 332.12201:103	[M+H]+			0.45077	-0.35388	No annotation
Negative	352.053	2.62	128.09285:86 143.07126:98 178.95171:233 210.05403:65 252.18402:59 254.04529:982 272.10938:1594 286.00565:134 334.05478:386	[M-H]-			0.90653	0.053132	Amino acid	L-cysteine-S-conjugates	Thienopyrimidines		cysteine tryptophylquinone	7,9-dimethyl-2-(phenylmethylthio)-1H-pyrido[2,3]thieno[2,4-b]pyrimidin-4-one		ChEBI=CHEBI:73670	ChEBI=CHEBI:109068		C14H15N3O6S	C18H15N3OS2		7.0319	5.9508
Negative	352.843	13.71	190.88251:319 198.82161:65 218.89767:398 236.84134:87 262.84653:2863 264.82321:203 280.5564:1330 315.10461:73	[M-H]-			0.34888	0.27772	No annotation
Negative	353.19	10.04	122.89871:82 269.01721:60 284.96509:65 289.29395:91 316.73376:56 333.02747:136	[M-H]-			0.026642	0.44142	Alkaloid	Yohimbine alkaloids	Corynanthean-type alkaloids	Cyclohexenones	Yohimbine	16-Epiisositsirikine;16-epi-19E-Isositsirikine; 16-epi-Isositsirikine; Epiisositsirikine	LSM-17341	HMDB=HMDB0015464,KNApSAcK=C00001789;C00025722;C00027745;C00027935,ChEBI=CHEBI:10093;CHEBI:48562;CHEBI:48565;CHEBI:48567;CHEBI:91937;CHEBI:92122;CHEBI:94821;CHEBI:95184,DrugBank=DB01392,STOFF=STOFF_1458,Urine=HMDB0015464,Serum=HMDB0015464,PubChem=8969,UNPD=UNPD111391;UNPD120945;UNPD139472;UNPD149152;UNPD174037;UNPD19273;UNPD22732;UNPD62400;UNPD63625;UNPD65365;UNPD71028;UNPD87252	KNApSAcK=C00025720;C00025912,ChEBI=CHEBI:70508,UNPD=UNPD170299;UNPD170923;UNPD4857;UNPD55827;UNPD64193;UNPD69816;UNPD89867;UNPD213850;UNPD215927;UNPD226701	ChEBI=CHEBI:105980	C21H26N2O3	C21H26N2O3	C21H26N2O3	7.0272	6.6706	6.6037
Negative	353.2	11.6	123.44793:104 253.16254:86 255.33835:1315 279.26172:67 289.41656:63 308.79373:59 335.29559:52	[M-H]-			0.34764	0.14886	Fatty acid	Hydroperoxy fatty acids	Quinolines and derivatives	Phenylimidazoles	5-hydroperoxy-7-[3,5-epidioxy-2-(2-octenyl)-cyclopentyl]-6-heptenoic acid	N-[6-methoxy-1-(2-methylpropyl)-3-pyrazolo[3,4-b]quinolinyl]-3-methylbutanamide	N-[1-methyl-5-(4-methylphenyl)-2-imidazolyl]-4-oxo-4-(1-piperidinyl)butanamide	LipidMAPS=LMFA01040028	ChEBI=CHEBI:95286	ChEBI=CHEBI:116617	C19H30O6	C20H26N4O2	C20H26N4O2	6.7853	6.4026	6.3794
Positive	354.022	13.99	141.90134:53 188.83217:61 225.86957:288 238.6608:100 243.27124:74 244.39948:62 247.61438:230 248.85074:368 255.73572:1109 265.97205:112 266.86597:816 269.82748:96 272.09164:72 282.82837:87 284.78122:965 326.01215:68 328.93607:81 330.64276:6355 346.03815:91 347.13736:566 347.85941:820 348.60019:2247 353.70856:141	[M+H]+			0.13664	0.14254	No annotation
Positive	355.098	9.92	104.9576:53 106.86041:129 114.9702:60 120.81902:79 129.03291:147 140.97949:99 151.94781:1697 153.02115:670 156.68729:116 165.00009:4687 165.9761:4084 167.09793:1556 170.18005:62 171.04019:79 175.10922:896 177.82603:169 179.07751:998 180.19852:158 181.16167:1424 182.2785:293 183.10431:298 184.30679:160 185.05847:866 187.14142:104 189.00444:692 196.21283:232 197.02057:298 199.11194:315 201.00258:20…	[M+H]+			0.3067	0.33041	No annotation
Negative	355.148	12.04	100.95649:61 116.93684:436 218.77158:57 225.22696:148 229.00049:130 286.79681:238 290.98798:141 293.15927:566 334.9278:188 337.06421:734	[M-H]-		yes	0.044367	-1.3719	Other	2'-Hydroxy-dihydrochalcones	Psoralens	Linear diarylheptanoids	alpha,beta-Dihydroxanthohumol	Chalepin acetate	Gingerenone A	HMDB=HMDB0035440,KNApSAcK=C00014615,ChEBI=CHEBI:66332,FooDB=FDB014123,LipidMAPS=LMPK12120536,UNPD=UNPD96079	HMDB=HMDB0030666,KNApSAcK=C00002495,ChEBI=CHEBI:8920,FooDB=FDB002578,UNPD=UNPD162702;UNPD90490	HMDB=HMDB0035403,KNApSAcK=C00002747,ChEBI=CHEBI:5352,FooDB=FDB014078,UNPD=UNPD184085	C21H24O5	C21H24O5	C21H24O5	7.2759	6.8982	6.6816
Positive	359.138	6.63	104.88074:108 126.99982:322 128.75818:69 144.953:73 189.18529:61 218.95441:183 231.06003:127 248.97046:319 250.9454:1050 266.98492:296 288.18088:75 341.09:549	[M+H]+			0.40078	-0.84547	No annotation
Negative	360.13	18.38	179.08394:278 180.3187:106	[M-H]-			0.34706	0.30207	Glycosyl	O-glycosyl compounds	Quinoline carboxamides	Indenes and isoindenes	De-O-methylsimmondsin	2-cyclopropyl-N'-[1-(2-hydroxy-4-oxo-1-cyclohexa-2,5-dienylidene)ethyl]-4-quinolinecarbohydrazide	LSM-19902	HMDB=HMDB0041208,FooDB=FDB021107,UNPD=UNPD14191	ChEBI=CHEBI:113114	ChEBI=CHEBI:108527	C15H23NO9	C21H19N3O3	C22H19NO4	6.8934	6.3567	6.2522
Negative	365.873	13.71	146.92334:215 174.86136:1564 219.99487:74 275.60172:302 297.68405:111 303.86975:82 347.62527:55	[M-H]-			0.15869	0.37482	No annotation
Negative	367.105	19.03	186.98845:76 277.03226:98 306.61008:185 307.31064:195	[M-H]-			0.92262	-0.10925	Other	Quinic acids and derivatives	Phenolic glycosides	Phenolic glycosides	3-O-Caffeoyl-4-O-methylquinic acid	3,4,5-trihydroxy-6-[(6-hydroxy-2,2-dimethyl-2H-chromen-5-yl)oxy]oxane-2-carboxylic acid	3,4,5-trihydroxy-6-[(5-hydroxy-2,2-dimethyl-2H-chromen-7-yl)oxy]oxane-2-carboxylic acid	HMDB=HMDB0039960,KNApSAcK=C00035939,ChEBI=CHEBI:86388,FooDB=FDB000247;FDB000249;FDB019623,NANPDB=NANPDB_4373;NANPDB_5284;NANPDB_5319,UNPD=UNPD173560;UNPD182470;UNPD188103;UNPD190634;UNPD218348;UNPD226250	HMDB=HMDB0126421	HMDB=HMDB0126418	C17H20O9	C17H20O9	C17H20O9	6.8534	6.5149	6.5149
Negative	367.358	4.74	269.28503:51 293.2287:188 349.51929:104	[M-H]-			0.63286	-0.062481	Fatty acid	Very long-chain fatty acids	Very long-chain fatty acids	Very long-chain fatty acids	Tetracosanoic acid	22-methyltricosanoic acid	2,4-dimethyl-docosanoic acid	HMDB=HMDB0002003,KNApSAcK=C00001223,ChEBI=CHEBI:28866;CHEBI:31014,SMPDB=PW_C001340,YMDB=YMDB00684,FooDB=FDB004651;FDB021823,NANPDB=NANPDB_4845,BMDB=BMDB02003,LipidMAPS=LMFA01010024;LMFA01010051,Feces=HMDB0002003,Serum=HMDB0002003,PubChem=5461021;11197,PlantCyc=TETRACOSANOATE,UNPD=UNPD123711	ChEBI=CHEBI:84903,LipidMAPS=LMFA01020021,UNPD=UNPD131074	LipidMAPS=LMFA01020229;LMFA01020293;LMFA01020308,UNPD=UNPD149979;UNPD166142	C24H48O2	C24H48O2	C24H48O2	8.6497	8.2788	7.8916
Positive	368.219	7.96	179.45889:130 180.54645:247 208.0916:96 208.97217:364 210.32076:305 226.21088:55 254.10281:56	[M+H]+			0.17892	0.25266	No annotation
Positive	368.22	19.13	166.38782:60 179.05096:73 180.18661:163 181.08322:489 208.54883:395 209.29642:231 210.16745:258 226.00851:76 253.46066:82 254.14926:135	[M+H]+			0.64738	0.078883	No annotation
Negative	374.233	7.82	124.09464:957 132.11372:73 132.93033:65 148.18459:392 149.01575:465 158.04773:210 164.08499:139 165.17302:671 172.19916:289 187.35321:153 188.11613:276 189.01283:532 190.02142:456 204.36481:140 205.10764:272 206.12305:1389 207.05838:192 208.14085:81 214.95869:359 216.04764:960 217.36264:155 222.1355:104 224.06531:409 231.98499:27642 233.04416:666 234.25418:314 245.0802:55 246.08887:110 247.26227:…	[M-H]-			0.068091	0.29462	Other	Cembranolides	Stichoneurine-type alkaloids	3-hydroxy delta-7-steroids	17-dimethylaminolobohedleolide	Tuberostemonine J;(+)-Tuberostemonine J;(9alpa,9aalpha)-Neotuberostemonin	Icaceine	ChEBI=CHEBI:66587,UNPD=UNPD101736;UNPD69219;UNPD209763	KNApSAcK=C00026715;C00026716;C00028678;C00029153;C00029154;C00029155;C00034732;C00041952;C00051011,ChEBI=CHEBI:69383;CHEBI:69385;CHEBI:69386,UNPD=UNPD101124;UNPD106181;UNPD125329;UNPD13465;UNPD149088;UNPD165399;UNPD168329;UNPD191041;UNPD191319;UNPD27696;UNPD40542;UNPD72202;UNPD73508;UNPD80941;UNPD89220;UNPD89892;UNPD219574;UNPD229531	KNApSAcK=C00001645,ChEBI=CHEBI:5858,UNPD=UNPD157036;UNPD20852	C22H33NO4	C22H33NO4	C22H33NO4	7.8535	7.7416	7.6594
Negative	374.245	5.42	123.47769:67 124.29556:859 125.34379:864 147.26895:386 148.33542:893 149.42508:1051 150.40915:187 158.32654:321 160.77734:123 165.36319:555 166.28506:100 172.27338:584 173.36288:59 176.49365:242 178.41742:74 188.15079:335 189.30984:1157 190.35431:680 191.50526:252 202.10924:94 204.0788:485 205.3058:1203 206.35399:1990 207.36745:1251 207.96848:72 209.02821:136 214.14499:123 215.15628:197 216.24068…	[M-H]-			0.44865	0.13904	No annotation
Positive	376.175	5.89	251.02805:83 253.0314:65 340.84326:114 357.91052:383 359.03732:3334	[M+H]+			0.42935	-0.90837	No annotation
Positive	376.248	13.56	125.77948:78 126.98413:103 135.09323:76 209.04877:822 210.10837:274 218.17984:233 219.1015:202 273.9281:80 275.13776:401 292.04156:461 293.12128:1796 302.08173:3236 316.88248:71 358.07498:490 359.12183:64	[M+H]+			0.5839	-0.20911	No annotation
Positive	376.259	5.42	108.50314:705 125.66393:1997 126.50467:3119 127.41341:710 129.51463:248 134.32079:802 135.42332:1007 136.39018:2124 158.92297:323 164.36775:419 165.38248:308 174.43948:793 182.50748:173 191.23743:886 192.3578:1193 203.36008:497 207.59689:93 209.14622:43644 210.29207:10528 210.99115:659 218.17792:6349 219.16837:11781 219.88138:600 228.30496:1298 257.15402:2750 258.53619:93 260.3526:405 274.47949:6…	[M+H]+			0.6383	0.056471	No annotation
Negative	377.086	19.89	143.28447:56 179.00911:122 341.04291:6706 356.95255:57	[M-H]-			0.82032	0.069393	Peptide	Dipeptides	3-methoxychromones	3-methoxychromones	Carbenicillin	2-(1,3-dihydroxy-4-oxocyclohex-2-en-1-yl)-5-hydroxy-3,6,7-trimethoxy-4H-chromen-4-one	2-(1,5-dihydroxy-4-oxocyclohex-2-en-1-yl)-5-hydroxy-3,6,7-trimethoxy-4H-chromen-4-one	HMDB=HMDB0014717,ChEBI=CHEBI:3393;CHEBI:51897,DrugBank=DB00578,Urine=HMDB0014717,Serum=HMDB0014717	HMDB=HMDB0130283	HMDB=HMDB0130284	C17H18N2O6S	C18H18O9	C18H18O9	7.7526	7.3752	7.3752
Positive	377.134	3.82	172.12401:64 216.03867:179 243.12314:5724 270.00031:104 293.9697:87 303.02789:92 316.05878:88 341.02496:82 359.00259:1017	[M+H]+			0.32833	-0.30423	No annotation
Positive	381.068	0.87	184.89984:266 200.83112:1610 216.16605:111 218.98651:6611 227.18549:54 244.14066:64 274.13464:79 308.38297:70 318.10147:68 344.07932:143 362.05911:378 363.04572:350 371.19614:394	[M+H]+			0.2501	0.09273	No annotation
Positive	384.39	5.42	323.78284:51 328.1662:101	[M+H]+			0.88917	0.024839	No annotation
Positive	387.168	7.52	119.00975:249 127.08161:514 137.02147:152 144.96645:80 232.97437:209 244.92038:86 262.9129:624 265.02014:460 281.01749:978 368.9827:230	[M+H]+			0.27638	-1.0667	No annotation
Positive	387.18	5.68	119.50518:211 127.36288:310 137.29982:80 145.26158:123 233.0574:69 262.84711:254 265.06686:141 280.9024:683 368.84619:63 370.26657:65	[M+H]+			0.35196	-0.87673	No annotation
Negative	387.275	5.47	304.29993:103	[M-H]-			0.38085	-0.25615	Fatty acid	Long-chain fatty acids	Long-chain fatty acids		ascr#26	oscr#26		ChEBI=CHEBI:78964	ChEBI=CHEBI:79148		C21H40O6	C21H40O6		6.0535	6.0535
Negative	389.291	5.44	290.93948:100 304.66235:62 306.03864:69 306.93896:586	[M-H]-			0.25012	-0.33803	No annotation
Negative	390.228	8.68	174.99974:386 231.91849:70 305.06097:128 370.99826:59 372.15469:1166 373.22104:92	[M-H]-			0.031488	0.44807	Other	Quinolidines	Phenylazetidines	Phenylazetidines	Heteratisine	N-[[(2S,3R,4S)-3-[4-(1-cyclopentenyl)phenyl]-4-(hydroxymethyl)-2-azetidinyl]methyl]-N-ethyl-4-pyridinecarboxamide	N-[[(2R,3R,4R)-3-[4-(1-cyclopentenyl)phenyl]-4-(hydroxymethyl)-2-azetidinyl]methyl]-N-ethyl-3-pyridinecarboxamide	KNApSAcK=C00001642,ChEBI=CHEBI:5684,UNPD=UNPD93779	ChEBI=CHEBI:128788;CHEBI:130020	ChEBI=CHEBI:128282;CHEBI:128446;CHEBI:129764	C22H33NO5	C24H29N3O2	C24H29N3O2	6.8055	6.6175	6.6175
Positive	392.242	8.68	148.94655:468 150.02248:62 166.96262:77 207.1517:163 224.16592:96 278.90253:93 279.83035:71 290.18304:226 308.09778:5724 374.21231:25058 374.85336:103	[M+H]+			0.75264	-0.086851	No annotation
Positive	393.274	13.59	149.43521:137 151.04166:56 286.21887:81 372.32523:62 376.23404:5542	[M+H]+			0.90768	-0.043334	No annotation
Negative	393.278	5.38	272.13715:53	[M-H]-			0.2385	-0.41646	Other	Vitamin D and derivatives	Sesquiterpenoids		25-hydroxy-16,17,23,23,24,24-hexadehydrovitamin D3 / 25-hydroxy-16,17,23,23,24,24-hexadehydrocholecalciferol	7,8-Dehydro-beta-micropteroxanthin		LipidMAPS=LMST03020091	HMDB=HMDB0038506,KNApSAcK=C00023122,FooDB=FDB017883		C27H38O2	C27H38O2		7.4344	7.1888
Negative	395.39	4.7	246.01532:61 337.30887:54	[M-H]-			0.33959	-0.20614	Fatty acid	Very long-chain fatty acids	Very long-chain fatty acids	Long-chain fatty alcohols	Hexacosanoic acid	24-methylpentacosanoic acid	6-Hydroxy-8-hexacosanone	HMDB=HMDB0002356,KNApSAcK=C00035114,ChEBI=CHEBI:31009;CHEBI:31013,SMPDB=PW_C001589,YMDB=YMDB00785,T3DB=T3D4286,FooDB=FDB003045;FDB004035,BMDB=BMDB02356,LipidMAPS=LMFA01010026;LMFA01010052,Serum=HMDB0002356,PubChem=10469,UNPD=UNPD162546	ChEBI=CHEBI:84905,LipidMAPS=LMFA01020024,UNPD=UNPD115573	HMDB=HMDB0035628,FooDB=FDB014335	C26H52O2	C26H52O2	C26H52O2	7.1156	6.7278	6.3434
Positive	396.023	1.06	198.20358:184 275.96771:745 289.03894:414 305.8103:321 377.93655:173	[M+H]+			0.91099	-0.06007	No annotation
Positive	397.104	5.89	195.30475:53 197.23351:62 378.22244:162 379.2373:68	[M+H]+			0.47063	-0.75605	No annotation
Negative	397.203	6.53	272.76819:69 292.85532:64 312.7998:113 328.88928:88 332.94501:82 376.9003:180 379.03998:79	[M-H]-			0.70624	0.1281	Other	Angular pyranocoumarins	Angular pyranocoumarins	Fatty alcohols	Mammea C/AB cyclo D	5-Hydroxy-8,8-dimethyl-6-(3-methyl-1-oxobutyl)-4-pentyl-2H,8H-benzo[1,2-b:3,4-b']dipyran-2-one	beraprost	HMDB=HMDB0033881,FooDB=FDB012074,UNPD=UNPD17962	HMDB=HMDB0034142,FooDB=FDB012417,UNPD=UNPD6275	ChEBI=CHEBI:135633	C24H30O5	C24H30O5	C24H30O5	6.3259	6.3218	6.2664
Negative	397.214	10.34	317.03448:70 328.68274:234 377.01324:271 379.15646:143	[M-H]-			0.010927	0.37133	Other	Morphinans	Phenylazetidines	Plumeran-type alkaloids	Pholcodine	1-[(2S,3S)-3-[4-(1-cyclopentenyl)phenyl]-2-(hydroxymethyl)-1-(2-methoxy-1-oxoethyl)-1,6-diazaspiro[3.3]heptan-6-yl]-1-propanone	deacetoxyvindoline	HMDB=HMDB0041984,ChEBI=CHEBI:53579,STOFF=STOFF_8410	ChEBI=CHEBI:130607	ChEBI=CHEBI:16957;CHEBI:57965,FooDB=FDB030815,PubChem=25203293;439783,PlantCyc=DEACETOXYVINDOLINE,UNPD=UNPD132010	C23H30N2O4	C23H30N2O4	C23H30N2O4	6.7992	6.4506	6.4444
Positive	397.849	5.42	149.32182:143 187.36093:67 231.68488:59 250.2337:118 268.1889:103 379.0881:69 380.29892:962 381.27734:134	[M+H]+			0.92855	-0.015318	No annotation
Positive	398.314	8.97	135.03004:56 144.00964:101 149.13254:161 157.06464:190 163.0881:57 171.11804:78 218.9751:209 237.13629:500 254.98752:117 269.06171:196 283.16409:132 339.0061:194 380.06921:51 380.94357:56	[M+H]+		yes	0.017538	-1.2784	No annotation
Positive	400.33	9.55	165.12367:57 239.04044:187 245.94012:57 279.13748:97 341.16327:1034	[M+H]+			0.011835	-0.99178	No annotation
Positive	400.342	11.73	144.30467:73 341.15848:430 382.59189:66	[M+H]+			0.005925	-0.95909	No annotation
Negative	401.13	19.28	340.99115:95383 341.59183:263	[M-H]-			0.70223	0.16956	Flavonoid	8-O-methylated flavonoids	7-O-methylated flavonoids	8-O-methylated flavonoids	Nobiletin	Hexamethylquercetagetin	3,3',4',5,7,8-Hexamethoxyflavone	HMDB=HMDB0029540,KNApSAcK=C00001076,ChEBI=CHEBI:7602,FooDB=FDB000683,NANPDB=NANPDB_62,LipidMAPS=LMPK12111468,UNPD=UNPD118756	HMDB=HMDB0029308,KNApSAcK=C00004713,ChEBI=CHEBI:93682,FooDB=FDB000219;FDB000364,NANPDB=NANPDB_5846;NANPDB_6142,LipidMAPS=LMPK12113018,UNPD=UNPD112590	HMDB=HMDB0037755,KNApSAcK=C00004745,FooDB=FDB016894,LipidMAPS=LMPK12113255,UNPD=UNPD87984	C21H22O8	C21H22O8	C21H22O8	8.695	8.6864	8.2698
Negative	403.307	5.39	347.0929:155	[M-H]-			0.17987	-0.40503	Other	Long-chain fatty alcohols	Very long-chain fatty acids		(3S,5R,10R,12S,14S,15R,16R)-3,5,10,14,15-pentahydroxy-12,16-dimethylicosan-2-one	Ventosic acid		ChEBI=CHEBI:133941	LipidMAPS=LMFA01050536		C22H44O6	C22H44O6		7.9359	7.7953
Negative	404.105	19.26	341.12125:92 341.97882:118 343.43597:287 344.11829:665	[M-H]-			0.82335	-0.018988	Peptide	Oligopeptides	Phenylpyrazoles	Dimethoxybenzenes	S-(2-carboxy-2-methylbut-3-en-2-yl)glutathione(2-)	3-(1,3-benzodioxol-5-yl)-N-[2-(4-methylphenyl)-4,6-dihydrothieno[3,4-c]pyrazol-3-yl]-2-propenamide	N-[1-(1H-benzimidazol-2-yl)-2-thiophen-2-ylethenyl]-3,4-dimethoxybenzamide	ChEBI=CHEBI:131797;CHEBI:132118	ChEBI=CHEBI:105702	ChEBI=CHEBI:116123	C15H23N3O8S	C22H19N3O3S	C22H19N3O3S	6.5349	6.4341	6.3543
Negative	410.209	7.82	152.81604:155 338.08295:55	[M-H]-			0.018102	0.38012	Amino acid	Alpha amino acid amides	C-glycosyl compounds	Alkaloids and derivatives	(2R,3R,3aS,9bS)-7-(cyclopenten-1-yl)-1-(cyclopropanecarbonyl)-N-ethyl-3-(hydroxymethyl)-6-oxo-3,3a,4,9b-tetrahydro-2H-pyrrolo[2,3-a]indolizine-2-carboxamide	2-[(2S,5R,6S)-6-(hydroxymethyl)-5-[[1-oxo-2-(2-pyridinyl)ethyl]amino]-2-oxanyl]-N-[(1R)-1-phenylethyl]acetamide	Lasiocarpine	ChEBI=CHEBI:98547;CHEBI:101965	ChEBI=CHEBI:118845;CHEBI:118937;CHEBI:118943;CHEBI:118944;CHEBI:118946;CHEBI:118971;CHEBI:119002;CHEBI:119012;CHEBI:119035;CHEBI:119038;CHEBI:119062;CHEBI:119066;CHEBI:119103;CHEBI:119110;CHEBI:119121;CHEBI:119142	KNApSAcK=C00002097,ChEBI=CHEBI:6382,T3DB=T3D4078,UNPD=UNPD118025;UNPD146847;UNPD152491;UNPD196852	C23H29N3O4	C23H29N3O4	C21H33NO7	6.3229	6.2091	5.9974
Negative	410.222	5.41	372.17038:64	[M-H]-			0.55654	0.076699	Alkaloid	Alkaloids and derivatives	1-alkyl,2-acetylglycero-3-phosphocholines	1-acyl-sn-glycero-3-phosphoethanolamines	Lasiocarpine	PC(O-8:0/2:0)	PE(13:0/0:0)	KNApSAcK=C00002097,ChEBI=CHEBI:6382,T3DB=T3D4078,UNPD=UNPD118025;UNPD146847;UNPD152491;UNPD196852	LipidMAPS=LMGP01020129	LipidMAPS=LMGP02050007	C21H33NO7	C18H38NO7P	C18H38NO7P	6.3898	4.6897	4.6897
Positive	414.134	9.1	301.07166:151 395.49286:78 396.21609:78	[M+H]+			0.12249	0.31493	No annotation
Positive	414.203	7.82	274.97833:60 299.76392:52 301.27924:77 328.29474:60 331.09262:576 332.24112:159 332.84329:138 346.77283:156 348.32632:774 348.97778:4203 349.93005:251 357.29794:124 357.95471:158 366.10953:179 371.90811:78 384.07401:110 396.25092:250 397.97974:425 399.19543:302 400.27927:67 411.48422:70 414.14053:142	[M+H]+			0.057351	0.48396	No annotation
Positive	415.199	8.16	116.98776:68 119.1194:3096 127.00433:188 133.09566:563 144.90056:67 187.1308:66 217.18481:55 246.96536:128 259.0116:99 276.99615:277 279.11597:93 295.06592:1001 354.91766:60 379.05881:71 396.07858:80 397.05655:199	[M+H]+			0.65814	-0.13325	No annotation
Positive	415.21	5.57	119.45588:2638 120.09028:107 127.44306:250 133.32631:438 151.29733:60 246.89523:105 276.008:53 276.98981:214 279.08411:147 293.41635:53 295.02832:675 379.02081:51 396.32202:56 397.0762:107	[M+H]+			0.92497	-0.02424	No annotation
Negative	417.156	5.9	281.23657:484 288.9989:65	[M-H]-			0.40857	-0.89689	Other	Tricarboxylic acids and derivatives	Azaphilones	Azaphilones	Liatrin	comazaphilone B	comazaphilone F	KNApSAcK=C00003315,ChEBI=CHEBI:6449,UNPD=UNPD74364	ChEBI=CHEBI:70011,UNPD=UNPD200027	ChEBI=CHEBI:70015,UNPD=UNPD200026	C22H26O8	C22H26O8	C22H26O8	8.0133	7.9526	7.9516
Negative	417.322	5.38	281.46732:94	[M-H]-			0.25289	-0.35256	No annotation
Positive	419.311	19.51	172.39328:127 273.44949:83	[M+H]+			0.006055	0.59483	No annotation
Negative	421.124	3.81	255.00851:1803 402.30847:63	[M-H]-			0.043047	0.2556	Flavonoid	Flavonoid-7-O-glycosides	Flavanones	Hydroquinolines	Polydine	Lepidissipyrone	3,5-dimethoxy-N-[1-[oxo(thiophen-2-yl)methyl]-3,4-dihydro-2H-quinolin-6-yl]benzamide	KNApSAcK=C00008850;C00008851,ChEBI=CHEBI:28117,FooDB=FDB005209,LipidMAPS=LMPK12020046;LMPK12020059,UNPD=UNPD139945;UNPD189855;UNPD2456;UNPD45806;UNPD92516	KNApSAcK=C00008405,LipidMAPS=LMPK12140212,UNPD=UNPD180980;UNPD27468	ChEBI=CHEBI:107581	C20H22O10	C24H22O7	C23H22N2O4S	8.0685	8.0013	7.9531
Positive	421.304	7.82	125.0347:121 126.01629:508 127.001:121 190.8951:102 192.09718:90 209.08763:3426 209.96027:639 218.07562:448 219.04965:722 228.2793:188 257.07156:96 274.18167:128 275.0943:2329 292.14282:1800 293.15396:6667 302.09839:12815 343.09225:148 358.13416:943	[M+H]+			0.795	-0.018495	No annotation
Negative	423.421	4.68	363.50732:75 405.40045:59	[M-H]-			0.081247	-0.54841	Fatty acid	Very long-chain fatty acids	Very long-chain fatty acids	Very long-chain fatty acids	Octacosanoic acid	26-methylheptacosanoic acid	Mycocerosic acid (C28)	HMDB=HMDB0002348,ChEBI=CHEBI:31001;CHEBI:31002,FooDB=FDB007128,BMDB=BMDB02348,LipidMAPS=LMFA01010028,PlantCyc=CPD-7833,UNPD=UNPD161357	ChEBI=CHEBI:84907,LipidMAPS=LMFA01020026,UNPD=UNPD179233	LipidMAPS=LMFA01020312	C28H56O2	C28H56O2	C28H56O2	8.9052	8.4766	7.9724
Positive	425.136	5.7	260.99094:58 406.79904:212 407.77686:86	[M+H]+			0.4359	-0.73691	No annotation
Positive	426.345	9.69	135.03197:77 149.01837:82 153.22574:69 157.03766:64 163.07138:102 167.21152:74 177.03534:140 191.12865:100 195.27657:107 209.04141:67 226.93365:86 240.06494:56 241.09598:97 247.25247:323 254.82739:110 265.18704:292 268.97641:185 283.13715:50 325.3609:62 366.8161:54 408.16754:58	[M+H]+			0.07636	-1.0632	No annotation
Positive	426.357	11.69	265.16815:72 269.22635:78 344.19025:51 367.35562:78 408.79376:61	[M+H]+	yes	yes	0.02122	-1.4311	Acyl carnitine	Acyl carnitines	Fatty acid esters	Acyl carnitines	Oleoylcarnitine	Vaccenyl carnitine	Octadecenoylcarnitine	HMDB=HMDB0005065;HMDB0006464,ChEBI=CHEBI:72689;CHEBI:84651;CHEBI:86038,FooDB=FDB023924,BMDB=BMDB06464,LipidMAPS=LMFA07070063;LMFA07070096,Feces=HMDB0006464,Serum=HMDB0005065	HMDB=HMDB0006351;HMDB0013338,ChEBI=CHEBI:89742,FooDB=FDB029398,Serum=HMDB0013338	HMDB=HMDB0094687,ChEBI=CHEBI:91164,Serum=HMDB0094687	C25H47NO4	C25H47NO4	C25H47NO4	7.1051	6.7082	6.6801
Positive	428.36	10.18	164.80019:56 369.19656:548	[M+H]+			0.020111	-0.93214	No annotation
Negative	430.157	19.27	341.10684:1447	[M-H]-			0.71901	-0.061775	Other	Stilbenes	Alkyl-phenylketones	Phenyltetrazoles and derivatives	Oxynarcotine	Pseurotin A;(-)-Pseurotin A	2,5-diethoxy-N-[2-(2-methylphenyl)ethyl]-4-(1-tetrazolyl)benzenesulfonamide	HMDB=HMDB0030247,FooDB=FDB002070,UNPD=UNPD93576	KNApSAcK=C00045032;C00047550,ChEBI=CHEBI:64535,UNPD=UNPD133892;UNPD147387;UNPD172514;UNPD200915	ChEBI=CHEBI:105917	C22H25NO8	C22H25NO8	C20H25N5O4S	7.519	7.4872	7.268
Positive	430.231	4.74	123.05587:75 159.02164:405 215.99756:3230 242.05023:109 298.14658:106 413.11981:102	[M+H]+			0.87793	0.052069	No annotation
Positive	430.243	5.28	158.57454:58 159.42595:207 216.29117:2470 242.21625:85 412.34189:65	[M+H]+			0.38886	0.24919	No annotation
Negative	431.374	5.35	281.44269:57 299.59573:63	[M-H]-			0.26248	-0.19494	Other	3-amino-22,26-epiminocholestanes			Solacapine			KNApSAcK=C00002259,ChEBI=CHEBI:9184,UNPD=UNPD126979;UNPD21678;UNPD36138;UNPD47918			C27H48N2O2			5.7572
Positive	432.171	19.25	250.90878:60 251.97742:177 268.57315:101 269.61353:196 324.25565:239 415.07935:68	[M+H]+			0.86963	-0.01861	No annotation
Negative	434.266	5.42	205.12796:80 234.58051:50 281.22357:69 285.09393:79 374.15591:445595 374.90707:2790 375.60687:151 416.14383:110 433.59021:77	[M-H]-			0.47311	0.14753	Other	Macrolactams	Macrolactams	Acyclic diterpenoids	2-methoxy-N-[(5R,6S,9R)-5-methoxy-3,6,9-trimethyl-2-oxo-8-propyl-11-oxa-3,8-diazabicyclo[10.4.0]hexadeca-1(12),13,15-trien-14-yl]acetamide	2-methoxy-N-[(4R,7S,8R)-8-methoxy-4,7,10-trimethyl-11-oxo-5-propyl-2-oxa-5,10-diazabicyclo[10.4.0]hexadeca-1(12),13,15-trien-14-yl]acetamide	(2R)-2-acetamido-3-(3,7,11,15-tetramethylhexadeca-2,6,10,14-tetraenylthio)propanoic acid	ChEBI=CHEBI:115753;CHEBI:115858;CHEBI:115901;CHEBI:115936;CHEBI:115942;CHEBI:115977;CHEBI:116003	ChEBI=CHEBI:104290;CHEBI:104321;CHEBI:104356;CHEBI:104407;CHEBI:104417;CHEBI:104430;CHEBI:104461	ChEBI=CHEBI:94737,PlantCyc=CPD-12753	C23H37N3O5	C23H37N3O5	C25H41NO3S	6.8725	6.8725	6.7113
Positive	434.312	5.41	376.38437:89	[M+H]+			0.25429	-0.45333	No annotation
Positive	435.283	7.82	271.14117:57 376.36649:1184	[M+H]+			0.86875	0.07317	No annotation
Negative	450.249	8.57	152.98489:73 195.88394:104 213.99718:521 253.16144:36306 414.1243:67	[M-H]-			0.2019	-0.40922	Other	Alkyl aryl ethers	Alpha amino acid amides	Alpha amino acid amides	(2S,3S)-5-[(2R)-1-hydroxypropan-2-yl]-3-methyl-8-(3-methylbut-1-ynyl)-2-[[methyl(5-pyrimidinylmethyl)amino]methyl]-3,4-dihydro-2H-pyrido[2,3-b][1,5]oxazocin-6-one	(2S,3S,3aR,9bR)-3-(hydroxymethyl)-6-oxo-N-(2-piperidin-1-ylethyl)-1-(pyridin-2-ylmethyl)-3,3a,4,9b-tetrahydro-2H-pyrrolo[2,3-a]indolizine-2-carboxamide	2-(butylamino)-N-[4-[5-[[2-(butylamino)-1-oxoethyl]amino]-1,3-benzoxazol-2-yl]phenyl]acetamide	ChEBI=CHEBI:95765;CHEBI:96129;CHEBI:96174;CHEBI:96240;CHEBI:96288;CHEBI:96516;CHEBI:96693;CHEBI:96696	ChEBI=CHEBI:97695;CHEBI:97970	ChEBI=CHEBI:109590	C25H33N5O3	C25H33N5O3	C25H33N5O3	7.82	7.6901	7.6031
Negative	450.263	13.47	140.14081:58 153.42986:61 196.23686:909 214.18646:848 253.22855:48906 254.32193:77 389.02112:117 390.29993:60	[M-H]-			0.06319	-0.6812	Phospholipid	2-acyl-sn-glycero-3-phosphoethanolamines	1-acyl-sn-glycero-3-phosphoethanolamines	1-alkyl,2-acetylglycero-3-phosphocholines	LysoPE(0:0/16:1(9Z))	LysoPE(16:1(9Z)/0:0)	PC(O-11:1(10E)/2:0)	HMDB=HMDB0011474,FooDB=FDB028190,BMDB=BMDB11474,LipidMAPS=LMGP02050037	HMDB=HMDB0011504,YMDB=YMDB01201,FooDB=FDB028220,BMDB=BMDB11504,LipidMAPS=LMGP02050010	LipidMAPS=LMGP01020146	C21H42NO7P	C21H42NO7P	C21H42NO7P	7.9469	7.9434	7.4915
Negative	452.264	9.33	214.07214:132 255.16037:13496 257.31616:62 432.01099:111	[M-H]-			0.9707	-0.0061811	Alkaloid	Aconitane-type diterpenoid alkaloids	Pyrrole 2-carboxylic acids	Macrolactams	Delcosine	2,5-bis(5-carboxy-3-ethyl-4-methylpyrrol-2-ylmethyl)-3,4-diethylpyrrole	N-[(5R,6R,9S)-5-methoxy-3,6,8,9-tetramethyl-2-oxo-11-oxa-3,8-diazabicyclo[10.4.0]hexadeca-1(12),13,15-trien-14-yl]-2-phenylacetamide	KNApSAcK=C00001632,ChEBI=CHEBI:4381,UNPD=UNPD171685;UNPD18319;UNPD190430;UNPD72181;UNPD97892	ChEBI=CHEBI:59935	ChEBI=CHEBI:111835;CHEBI:111846;CHEBI:112005;CHEBI:112017;CHEBI:112079;CHEBI:112082;CHEBI:112097	C24H39NO7	C26H35N3O4	C26H35N3O4	7.6242	7.2806	7.1008
Positive	452.276	13.46	237.3394:108 280.39407:147 311.21222:11279 312.54926:60 390.51346:722 391.20853:214 433.94678:10429 435.00107:275	[M+H]+			0.03635	-0.58078	No annotation
Positive	454.279	9.33	313.18066:6284 435.85489:485	[M+H]+			0.14615	-0.50212	No annotation
Negative	455.979	3.02	159.08536:377 202.92827:553 357.23907:51 417.93753:52	[M-H]-			0.96833	0.010199	No annotation
Negative	457.075	4.66	294.11328:329 294.97192:2356 436.62186:71	[M-H]-			0.22295	-0.21645	Other	Catechin gallates	Catechin gallates	Catechin gallates	Epigallocatechin gallate	2-(3,4-dihydroxyphenyl)-5,6,7-trihydroxy-3,4-dihydro-2H-1-benzopyran-3-yl 3,4,5-trihydroxybenzoate	5,7-dihydroxy-2-(2,4,5-trihydroxyphenyl)-3,4-dihydro-2H-1-benzopyran-3-yl 3,4,5-trihydroxybenzoate	HMDB=HMDB0003153;HMDB0041598,KNApSAcK=C00000958;C00008882,ChEBI=CHEBI:4806;CHEBI:95002,FooDB=FDB000095;FDB004350;FDB017702;FDB021740,NANPDB=NANPDB_3303,LipidMAPS=LMPK12020120;LMPK12030005,Urine=HMDB0003153,Serum=HMDB0003153,PubChem=199472;65064,UNPD=UNPD126158;UNPD127033;UNPD183703;UNPD20732	HMDB=HMDB0128175	HMDB=HMDB0128176	C22H18O11	C22H18O11	C22H18O11	8.6029	7.7702	7.7696
Negative	457.212	12.47	172.86562:121 373.10623:70 383.18164:172 388.88547:57 390.97717:71 421.10635:50 437.05453:116 438.92621:156	[M-H]-			0.26726	-0.62325	Other	Linear 1,3-diarylpropanoids			(6S,7R,8S)-8-(hydroxymethyl)-4-[4-oxanyl(oxo)methyl]-7-[4-(3-phenylprop-1-ynyl)phenyl]-1,4-diazabicyclo[4.2.0]octan-2-one			ChEBI=CHEBI:125882;CHEBI:126486;CHEBI:126963;CHEBI:128990;CHEBI:129866;CHEBI:129904;CHEBI:130478;CHEBI:130829			C28H30N2O4			5.7721
Positive	458.173	0.89	299.14606:70 303.979:53	[M+H]+			0.25006	0.16735	No annotation
Positive	464.43	5.49	376.37897:455 377.3215:1651 445.59482:65 446.45053:361 447.13315:1624	[M+H]+			0.53489	0.13101	No annotation
Negative	471.442	5.24	255.50848:55 383.49878:53 397.20322:209 439.04825:55 463.17679:72	[M-H]-			0.40484	0.24184	No annotation
Negative	473.218	5.58	205.33389:152 429.28867:90 457.33527:292 458.22485:72	[M-H]-			0.9332	-0.015098	Other	Gluco/mineralocorticoids, progestogins and derivatives	Tricarboxylic acids and derivatives	Quassinoids	methylprednisolone succinate	Athrolide D, (rel)-	Picrasin A	ChEBI=CHEBI:135765,STOFF=STOFF_9455	ChEBI=CHEBI:69661,UNPD=UNPD203975	ChEBI=CHEBI:80889,UNPD=UNPD106832;UNPD125758;UNPD191386;UNPD204851	C26H34O8	C26H34O8	C26H34O8	8.0364	7.6173	7.6145
Negative	473.283	4.26	189.33078:131 205.25017:8886 206.35477:1176 251.14905:164 252.05045:88 267.12524:1795 268.22812:214 373.15506:147 388.17178:66 401.0961:559 402.06992:126 415.21432:210 416.18475:200 417.30142:217 443.19138:2309 444.2774:392 457.19559:18411 458.10046:8427 459.1322:906	[M-H]-			0.24196	0.26781	Other	Naphthopyrans	Scalarane sesterterpenoids	Scalarane sesterterpenoids	candelalide B	12-O-acetyl-16-O-methylhyrtiolide	rel-(3R,4R,5aS,5bR,7aS,11aS,11bR,13R,13aS)-3-hydroxy-4-methoxy-5b,8,8,11a,13a-pentamethyl-1-oxo-1,3,4,5,5a,5b,6,7,7a,8,9,10,11,11a,11b,12,13,13a-octadecahydrochryseno[2,1-c]furan-13-yl acetate	ChEBI=CHEBI:65572,UNPD=UNPD18502	ChEBI=CHEBI:68039,UNPD=UNPD99676	ChEBI=CHEBI:68045,UNPD=UNPD172955;UNPD177399	C28H42O6	C28H42O6	C28H42O6	7.3556	7.2547	7.2547
Negative	474.248	8.54	195.89061:52 275.27094:72 277.15051:3361 406.19675:56 454.91675:118	[M-H]-			0.019747	-0.66316	Other	Indolecarboxylic acids and derivatives	Indolecarboxylic acids and derivatives	Phenylpyridines	icos#18	icas#18	(2S,3R)-5-[(2R)-1-hydroxypropan-2-yl]-3-methyl-8-(2-methylphenyl)-2-[[methyl(5-pyrimidinylmethyl)amino]methyl]-3,4-dihydro-2H-pyrido[2,3-b][1,5]oxazocin-6-one	ChEBI=CHEBI:79124	ChEBI=CHEBI:79105	ChEBI=CHEBI:106101;CHEBI:106155;CHEBI:106161;CHEBI:106208;CHEBI:106209;CHEBI:106215;CHEBI:106387;CHEBI:114024	C26H37NO7	C26H37NO7	C27H33N5O3	7.4868	7.4868	7.3013
Negative	474.263	7.75	196.15027:193 214.173:251 275.064:79 277.22818:7419	[M-H]-			0.0064575	-0.92601	Phospholipid	2-acyl-sn-glycero-3-phosphoethanolamines	2-acyl-sn-glycero-3-phosphoethanolamines	1-acyl-sn-glycero-3-phosphoethanolamines	LysoPE(0:0/18:3(9Z,12Z,15Z))	LysoPE(0:0/18:3(6Z,9Z,12Z))	LysoPE(18:3(9Z,12Z,15Z)/0:0)	HMDB=HMDB0011479,FooDB=FDB028195,BMDB=BMDB11479,LipidMAPS=LMGP02050043	HMDB=HMDB0011478,FooDB=FDB028194,BMDB=BMDB11478,LipidMAPS=LMGP02050042,Feces=HMDB0011478	HMDB=HMDB0011509,FooDB=FDB028225,BMDB=BMDB11509,LipidMAPS=LMGP02050029	C23H42NO7P	C23H42NO7P	C23H42NO7P	7.5443	7.5443	7.5413
Negative	476.263	9.09	140.01024:83 152.93021:90 196.0459:877 214.00806:466 261.19998:221 279.06644:44325 279.69717:452 415.18393:206 465.64731:55	[M-H]-			0.029845	-0.65091	Other	Macrolactams	Macrolactams	Biphenyls and derivatives	3-(3,5-dimethyl-4-isoxazolyl)-1-[[(8S,9S)-6-[(2R)-1-hydroxypropan-2-yl]-8-methyl-5-oxo-10-oxa-1,6,14,15-tetrazabicyclo[10.3.0]pentadeca-12,14-dien-9-yl]methyl]-1-methylurea	3-(3,5-dimethyl-4-isoxazolyl)-1-[[(8S,9R)-6-[(2S)-1-hydroxypropan-2-yl]-8-methyl-5-oxo-10-oxa-1,6,13,14-tetrazabicyclo[10.2.1]pentadeca-12(15),13-dien-9-yl]methyl]-1-methylurea	N-[(2R,3R,6R)-2-(hydroxymethyl)-6-[2-oxo-2-(4-phenylanilino)ethyl]-3,6-dihydro-2H-pyran-3-yl]-3-(1-piperidinyl)propanamide	ChEBI=CHEBI:96813;CHEBI:96933;CHEBI:112459;CHEBI:112523;CHEBI:112538;CHEBI:112588;CHEBI:112630;CHEBI:112645	ChEBI=CHEBI:95531;CHEBI:95581;CHEBI:95756;CHEBI:96271;CHEBI:96568;CHEBI:112499;CHEBI:112527;CHEBI:112655	ChEBI=CHEBI:118846;CHEBI:118865;CHEBI:118867;CHEBI:118919;CHEBI:119082;CHEBI:119114	C22H35N7O5	C22H35N7O5	C28H35N3O4	7.7531	7.7416	7.3998
Negative	476.279	13.46	196.16922:243 214.18465:173 261.28586:116 279.14105:10382 280.37161:256 414.71021:61 449.01886:64 460.1893:105	[M-H]-			0.072327	-0.68161	Phospholipid	2-acyl-sn-glycero-3-phosphoethanolamines	1-acyl-sn-glycero-3-phosphoethanolamines	Biphenyls and derivatives	LysoPE(0:0/18:2(9Z,12Z))	LysoPE(18:2(9Z,12Z)/0:0)	7-[(1R,2R,3S,5S)-3-hydroxy-5-[(4-phenylphenyl)methoxy]-2-(1-piperidinyl)cyclopentyl]-4-heptenoic acid	HMDB=HMDB0011477,ChEBI=CHEBI:76090;CHEBI:76233,FooDB=FDB028193,BMDB=BMDB11477,LipidMAPS=LMGP02050041	HMDB=HMDB0011507,ChEBI=CHEBI:83058,FooDB=FDB028223,BMDB=BMDB11507,LipidMAPS=LMGP02050011,Feces=HMDB0011507	ChEBI=CHEBI:92041	C23H44NO7P	C23H44NO7P	C30H39NO4	8.3598	8.3583	7.3233
Positive	478.278	8.92	263.18826:62 306.35904:52 337.11166:10365 459.09103:81 460.01639:384	[M+H]+			0.25542	-1.9676	No annotation
Negative	478.279	9.78	152.81866:307 195.96378:3576 213.97754:2451 281.18872:231968 417.10486:371 450.86465:143	[M-H]-			0.010021	-0.8105	Other	Biphenyls and derivatives	Macrolactams	Macrolactams	N-[(2R,3R,6R)-2-(hydroxymethyl)-6-[2-oxo-2-(4-phenylanilino)ethyl]-3-oxanyl]-3-(1-piperidinyl)propanamide	N-[(4S,7R,8R)-5-(cyclopropylmethyl)-8-methoxy-4,7,10-trimethyl-11-oxo-2-oxa-5,10-diazabicyclo[10.4.0]hexadeca-1(12),13,15-trien-14-yl]benzamide	N-[(4R,7R,8R)-8-methoxy-4,7,10-trimethyl-11-oxo-5-(phenylmethyl)-2-oxa-5,10-diazabicyclo[10.4.0]hexadeca-1(12),13,15-trien-14-yl]cyclopropanecarboxamide	ChEBI=CHEBI:120193;CHEBI:120199;CHEBI:120246;CHEBI:120247;CHEBI:120328	ChEBI=CHEBI:104286;CHEBI:104294;CHEBI:104304;CHEBI:104421;CHEBI:104459;CHEBI:104480;CHEBI:104517;CHEBI:104529	ChEBI=CHEBI:106410;CHEBI:106434;CHEBI:106442;CHEBI:106457;CHEBI:106468;CHEBI:106591;CHEBI:106601;CHEBI:106637	C28H37N3O4	C28H37N3O4	C28H37N3O4	7.6902	7.5328	7.349
Positive	478.292	13.45	337.1972:715 459.92349:1171 460.62662:50	[M+H]+			0.021755	-0.56528	Phospholipid	2-acyl-sn-glycero-3-phosphoethanolamines	1-acyl-sn-glycero-3-phosphoethanolamines	Biphenyls and derivatives	LysoPE(0:0/18:2(9Z,12Z))	LysoPE(18:2(9Z,12Z)/0:0)	7-[(1R,2R,3S,5S)-3-hydroxy-5-[(4-phenylphenyl)methoxy]-2-(1-piperidinyl)cyclopentyl]-4-heptenoic acid	HMDB=HMDB0011477,ChEBI=CHEBI:76090;CHEBI:76233,FooDB=FDB028193,BMDB=BMDB11477,LipidMAPS=LMGP02050041	HMDB=HMDB0011507,ChEBI=CHEBI:83058,FooDB=FDB028223,BMDB=BMDB11507,LipidMAPS=LMGP02050011,Feces=HMDB0011507	ChEBI=CHEBI:92041	C23H44NO7P	C23H44NO7P	C30H39NO4	6.4936	6.4921	5.4414
Negative	478.294	12.88	196.21741:230 214.26985:59 281.28955:10303 282.21301:209 336.78876:75 337.42752:55 351.19067:88	[M-H]-			0.068453	-0.86265	Phospholipid	2-acyl-sn-glycero-3-phosphoethanolamines	1-acyl-sn-glycero-3-phosphoethanolamines	2-acyl-sn-glycero-3-phosphoethanolamines	LysoPE(0:0/18:1(9Z))	LysoPE(18:1(9Z)/0:0)	LysoPE(0:0/18:1(11Z))	HMDB=HMDB0011476,ChEBI=CHEBI:76088;CHEBI:76231,FooDB=FDB028192,BMDB=BMDB11476,LipidMAPS=LMGP02050040	HMDB=HMDB0011506,ChEBI=CHEBI:60287;CHEBI:74971;CHEBI:75168,YMDB=YMDB01207,FooDB=FDB028222,BMDB=BMDB11506,LipidMAPS=LMGP02050004,Feces=HMDB0011506,PubChem=58177709	HMDB=HMDB0011475,FooDB=FDB028191,BMDB=BMDB11475,LipidMAPS=LMGP02050039	C23H46NO7P	C23H46NO7P	C23H46NO7P	8.9065	8.903	8.4898
Positive	480.293	9.78	154.76642:115 198.01225:148 216.1342:79 247.16338:122 265.3147:489 308.22418:993 321.37506:70 339.19611:30758 339.84317:109 373.1008:88 419.0239:2949 444.39108:76 462.0517:35084 462.7775:203	[M+H]+			0.07962	-0.99546	No annotation
Negative	480.295	10.65	195.90141:258 214.13956:156 255.0593:58 283.22617:15782 283.86652:63 337.20737:81 338.1188:117 351.04117:159 352.10458:63 353.64355:55 365.01443:68 416.5195:67 461.05069:63 461.71646:58	[M-H]-			0.30088	0.19571	Other	Phenylpyridines	Phenylpyridines	Harmala alkaloids	(2S,3S)-5-[(2S)-1-hydroxypropan-2-yl]-3-methyl-2-[[methyl(4-oxanylmethyl)amino]methyl]-8-(2-methylphenyl)-3,4-dihydro-2H-pyrido[2,3-b][1,5]oxazocin-6-one	(2S,3S)-2-[[cyclopentylmethyl(methyl)amino]methyl]-5-[(2S)-1-hydroxypropan-2-yl]-8-(3-methoxyphenyl)-3-methyl-3,4-dihydro-2H-pyrido[2,3-b][1,5]oxazocin-6-one	[(1S)-2-(cyclohexylmethyl)-1-(hydroxymethyl)-7-methoxy-1'-spiro[3,9-dihydro-1H-pyrido[3,4-b]indole-4,3'-azetidine]yl]-(4-oxanyl)methanone	ChEBI=CHEBI:127478;CHEBI:128588;CHEBI:130848;CHEBI:131306	ChEBI=CHEBI:103715;CHEBI:109866;CHEBI:109972;CHEBI:110069;CHEBI:110132	ChEBI=CHEBI:130570	C28H39N3O4	C28H39N3O4	C28H39N3O4	7.3565	7.3495	7.2438
Positive	480.308	12.88	308.48569:90 339.29193:3308 343.11423:81 418.66095:387 461.97296:4005	[M+H]+	yes	yes	0.020002	-1.0443	Phospholipid	2-acyl-sn-glycero-3-phosphoethanolamines	1-acyl-sn-glycero-3-phosphoethanolamines	2-acyl-sn-glycero-3-phosphoethanolamines	LysoPE(0:0/18:1(9Z))	LysoPE(18:1(9Z)/0:0)	LysoPE(0:0/18:1(11Z))	HMDB=HMDB0011476,ChEBI=CHEBI:76088;CHEBI:76231,FooDB=FDB028192,BMDB=BMDB11476,LipidMAPS=LMGP02050040	HMDB=HMDB0011506,ChEBI=CHEBI:60287;CHEBI:74971;CHEBI:75168,YMDB=YMDB01207,FooDB=FDB028222,BMDB=BMDB11506,LipidMAPS=LMGP02050004,Feces=HMDB0011506,PubChem=58177709	HMDB=HMDB0011475,FooDB=FDB028191,BMDB=BMDB11475,LipidMAPS=LMGP02050039	C23H46NO7P	C23H46NO7P	C23H46NO7P	6.7864	6.7848	6.3697
Negative	481.242	8.93	152.98007:306 223.18619:53 226.91415:82 244.7579:87 253.10464:3241 253.74951:71 360.83252:62 375.08621:62 394.72546:60 412.54346:58 413.21115:66 420.54691:74 460.93607:327	[M-H]-			0.25076	-0.63949	Steroid	Steroid glucuronide conjugates	1-acylglycerol-3-phosphates	Macrolactams	11-beta-Hydroxyandrosterone-3-glucuronide	1-(4Z,7Z,10Z,13Z,16Z,19Z-docosahexaenoyl)-glycero-3-phosphate	1-[(4S,7R,8R)-5-acetyl-8-methoxy-4,7,10-trimethyl-11-oxo-2-oxa-5,10-diazabicyclo[10.4.0]hexadeca-1(12),13,15-trien-14-yl]-3-phenylurea	HMDB=HMDB0010351,ChEBI=CHEBI:88733,FooDB=FDB027503,BMDB=BMDB10351,LipidMAPS=LMST05010030;LMST05010055,Urine=HMDB0010351,Serum=HMDB0010351	HMDB=HMDB0062307;HMDB0114755,LipidMAPS=LMGP10050019	ChEBI=CHEBI:115126;CHEBI:115130;CHEBI:115166;CHEBI:115221;CHEBI:115238;CHEBI:115304;CHEBI:115320	C25H38O9	C25H39O7P	C26H34N4O5	6.9868	6.0322	5.9524
[truncated: 204 more rows]
